# Supplementary material for: Population dynamics and genomic characterization of Salmonella Infantis reveal poultry as a major reservoir of antimicrobial resistance genes and pESI megaplasmid
Source: Microbiol Spectr. 2026 Apr 23;14(6):e04020-25. doi: 10.1128/spectrum.04020-25 (PMC13228007; doi:10.1128/spectrum.04020-25)
Supplement: File S1 — Tables S1 to 15. [file spectrum.04020-25-s0001.xlsx]

## Sheet: S Table 1
Table 1: Tables containing the list of Salmonella Infantis genome assemblies used in this study
Assembly Accession	Submission Date	BioProject	BioSample	CheckM marker set	CheckM completeness	CheckM contamination	Annotation Count Gene Total	Annotation Count Gene Protein-coding	Annotation Count Gene Pseudogene	Assembly Sequencing Tech	Level	Assembly Stats Contig N50	Assembly Stats Scaffold N50	Assembly Stats Number of Scaffolds	Assembly Stats Total Sequence Length	Assembly Stats Total Number of Chromosomes	Assembly Stats Number of Contigs	Assembly Stats GC Percent	Sequence_Type
GCA_000230875.1	2011-10-21	PRJNA33185	SAMN01081638	Salmonella enterica	98.71	0.69	4952	4812	NA	454 FLX; Sanger	Chromosome	3268634	4878746	2	4881575	2	8	52	79
GCA_000506925.1	2013-12-11	PRJNA201014	SAMN02470974	Salmonella enterica	99.32	1.87	4884	4794	NA	Illumina GAII; 454	Contig	165303	165303	108	4978502	NA	108	52	32
GCA_000506945.1	2013-12-11	PRJNA208777	SAMN02470973	Salmonella enterica	99.39	0.56	4510	4303	117	454; Illumina GAII	Contig	152157	152157	114	4656685	NA	114	52.5	32
GCA_000806805.1	2014-12-22	PRJNA186035	SAMN03079723	NA	NA	NA	NA	NA	NA	NA	Contig	NA	NA	NA	NA	NA	NA	NA	32
GCA_000806825.1	2014-12-22	PRJNA186035	SAMN03079724	Salmonella enterica	99.25	0.49	4557	4404	47	Illumina MiSeq	Contig	211110	211110	47	4671588	NA	47	52.5	32
GCA_000806985.1	2014-12-22	PRJNA186035	SAMN03079725	Salmonella enterica	99.25	0.51	4540	4386	47	Illumina MiSeq	Contig	257749	257749	42	4660159	NA	42	52.5	32
GCA_000807005.1	2014-12-22	PRJNA186035	SAMN03079726	NA	NA	NA	NA	NA	NA	NA	Contig	NA	NA	NA	NA	NA	NA	NA	32
GCA_000807045.1	2014-12-22	PRJNA186035	SAMN03079660	Salmonella enterica	99.25	0.54	4516	4360	48	Illumina MiSeq	Contig	370884	370884	39	4641562	NA	39	52.5	32
GCA_000812575.1	2014-12-31	PRJNA263986	SAMN03112706	Salmonella enterica	99.61	1.08	NA	NA	NA	Illumina HiSeq	Contig	479709	479709	219	4901866	NA	219	52	32
GCA_000812595.1	2014-12-31	PRJNA263986	SAMN03112707	Salmonella enterica	99.36	1.7	NA	NA	NA	Illumina HiSeq	Contig	290766	290766	170	5011144	NA	170	52	32
GCA_000953495.1	2014-12-16	PRJEB7580	SAMEA3106395	Salmonella enterica	99.61	0.49	4777	4671	NA	capillary	Complete Genome	4710675	4710675	1	4710675	1	1	52.5	32
GCA_001187315.1	2015-07-24	PRJNA287014	SAMN03774905	NA	NA	NA	5404	4925	370	Illumina MiSeq	Scaffold	3957	8474	1150	4913976	NA	2114	52	-
GCA_001187365.1	2015-07-24	PRJNA287096	SAMN03776153	Salmonella enterica	99.1	1.81	4929	4670	116	Illumina MiSeq	Scaffold	23963	91763	219	4945243	NA	483	52	469
GCA_001241325.1	2015-08-05	PRJNA242614	SAMN03894122	Salmonella enterica	99.61	0.61	4663	4507	45	Illumina MiSeq	Contig	110852	110852	100	4754461	NA	100	52.5	32
GCA_001242165.1	2015-08-05	PRJNA242614	SAMN03894162	Salmonella enterica	99.61	0.49	4627	4458	53	Illumina MiSeq	Contig	203801	203801	66	4722413	NA	66	52	32
GCA_001242185.1	2015-08-05	PRJNA242614	SAMN03894163	Salmonella enterica	99.53	0.54	4644	4482	52	Illumina MiSeq	Contig	118572	118572	101	4720419	NA	101	52	32
GCA_001242545.1	2015-08-05	PRJNA242614	SAMN03894177	Salmonella enterica	99.61	0.53	4579	4416	44	Illumina MiSeq	Contig	201565	201565	63	4696955	NA	63	52	32
GCA_001242875.1	2015-08-05	PRJNA242614	SAMN03894193	Salmonella enterica	99.57	0.49	4622	4459	44	Illumina MiSeq	Contig	194950	194950	58	4716344	NA	58	52	32
GCA_001242985.1	2015-08-05	PRJNA242614	SAMN03894198	Salmonella enterica	99.61	0.49	4782	4615	51	Illumina MiSeq	Contig	203801	203801	73	4858416	NA	73	52.5	32
GCA_001243785.1	2015-08-05	PRJNA242614	SAMN03894244	Salmonella enterica	99.61	0.49	4585	4426	45	Illumina MiSeq	Contig	163585	163585	79	4680650	NA	79	52.5	32
GCA_001244215.1	2015-08-05	PRJNA242614	SAMN03894261	Salmonella enterica	99.61	0.49	4550	4394	42	Illumina MiSeq	Contig	182125	182125	60	4663823	NA	60	52	32
GCA_001244805.1	2015-08-05	PRJNA242614	SAMN03894280	Salmonella enterica	99.61	0.46	4514	4366	37	Illumina MiSeq	Contig	161894	161894	76	4644112	NA	76	52.5	32
GCA_001244865.1	2015-08-05	PRJNA242614	SAMN03894281	Salmonella enterica	99.61	0.49	4562	4401	44	Illumina MiSeq	Contig	182304	182304	62	4666060	NA	62	52	32
GCA_001244905.1	2015-08-05	PRJNA242614	SAMN03894282	Salmonella enterica	99.51	0.55	4753	4592	44	Illumina MiSeq	Contig	127209	127209	209	4783948	NA	209	52.5	-
GCA_001246295.1	2015-08-05	PRJNA242614	SAMN03894349	Salmonella enterica	99.25	0.51	4757	4601	43	Illumina MiSeq	Contig	244283	244283	63	4837684	NA	63	52	32
GCA_001246465.1	2015-08-05	PRJNA242614	SAMN03894357	Salmonella enterica	99.25	0.51	4619	4455	48	Illumina MiSeq	Contig	213383	213383	61	4699198	NA	61	52.5	32
GCA_001442675.1	2015-11-12	PRJNA301438	SAMN04246332	Salmonella enterica	83.66	0.43	4448	3686	653	IonTorrent	Contig	290151	290151	54	4594256	NA	54	52.5	32
GCA_001442695.1	2015-11-12	PRJNA301437	SAMN04246331	Salmonella enterica	82.76	0.71	4685	3710	852	IonTorrent	Contig	288893	288893	82	4801962	NA	82	52	-
GCA_001478585.1	2015-12-22	PRJNA242614	SAMN02699339	Salmonella enterica	99.61	0.93	4761	4593	56	Illumina MiSeq	Contig	160320	160320	141	4808177	NA	141	52.5	32
GCA_001478785.1	2015-12-22	PRJNA242614	SAMN02699209	Salmonella enterica	99.53	0.57	4873	4698	58	Illumina MiSeq	Contig	159369	159369	84	4929954	NA	84	52	32
GCA_001479785.1	2015-12-22	PRJNA242614	SAMN02699279	Salmonella enterica	99.57	0.56	4415	4267	41	Illumina MiSeq	Contig	129533	129533	95	4565651	NA	95	52.5	32
GCA_001518495.1	2016-01-19	PRJNA300526	SAMN04217889	Salmonella enterica	99.58	2.09	5480	4669	705	Illumina MiSeq	Scaffold	263658	263658	983	5248081	NA	988	52.5	32
GCA_001691885.1	2016-07-22	PRJNA327743	SAMN05356920	Salmonella enterica	99.5	0.49	4637	4447	77	Illumina MiSeq	Scaffold	149642	149642	66	4751976	6	66	52	32
GCA_001691915.1	2016-07-22	PRJNA327743	SAMN05356921	Salmonella enterica	99.61	0.49	4426	4266	57	Illumina MiSeq	Contig	216515	216515	38	4587815	NA	38	52.5	32
GCA_001766495.1	2016-10-13	PRJNA341823	SAMN05729233	Salmonella enterica	99.36	1.32	NA	NA	NA	Illumina MiSeq	Contig	264211	264211	47	4976725	NA	47	52	32
GCA_001766505.1	2016-10-13	PRJNA341823	SAMN05729235	Salmonella enterica	99.47	1.32	NA	NA	NA	Illumina MiSeq	Contig	343219	343219	53	4935001	NA	53	52	32
GCA_001766515.1	2016-10-13	PRJNA341823	SAMN05729231	Salmonella enterica	99.11	1.32	NA	NA	NA	Illumina MiSeq	Contig	285944	285944	48	4867283	NA	48	52	32
GCA_001906505.1	2016-12-16	PRJNA341823	SAMN06099114	Salmonella enterica	99.61	0.58	NA	NA	NA	Illumina MiSeq	Contig	445019	445019	44	4711376	NA	44	52.5	32
GCA_001906515.1	2016-12-16	PRJNA341823	SAMN06099117	Salmonella enterica	99.47	1.32	NA	NA	NA	Illumina MiSeq	Contig	445038	445038	58	4925279	NA	58	52	32
GCA_001906525.1	2016-12-16	PRJNA341823	SAMN06099115	Salmonella enterica	98.79	0.67	NA	NA	NA	Illumina MiSeq	Contig	165831	165831	87	4690379	NA	87	52.5	32
GCA_001906535.1	2016-12-16	PRJNA341823	SAMN06099116	Salmonella enterica	99.49	1.32	NA	NA	NA	Illumina MiSeq	Contig	444648	444648	53	4983448	NA	53	52	32
GCA_001931555.1	2017-01-04	PRJNA292666	SAMN04285042	Salmonella enterica	99.26	1.4	4890	4674	92	PacBio	Complete Genome	4727126	4727126	2	5050248	2	2	52	32
GCA_001931575.1	2017-01-04	PRJNA292666	SAMN04364590	Salmonella enterica	99.4	1.4	4892	4678	90	PacBio	Complete Genome	4728107	4728107	2	5050625	2	2	52	32
GCA_001931595.1	2017-01-04	PRJNA292661	SAMN03988471	Salmonella enterica	99.55	1.4	4883	4673	86	PacBio	Complete Genome	4727114	4727114	2	5043928	2	2	52	32
GCA_001931615.1	2017-01-04	PRJNA242614	SAMN05255999	Salmonella enterica	99.58	1.4	4879	4672	83	PacBio	Complete Genome	4727085	4727085	2	5043245	2	2	52	32
GCA_001951675.1	2017-01-13	PRJNA231478	SAMN02442746	Salmonella enterica	99.61	0.6	4688	4548	28	Illumina MiSeq	Scaffold	158933	158933	79	4791816	NA	80	52	32
GCA_001951685.1	2017-01-13	PRJNA231478	SAMN02442747	Salmonella enterica	99.59	0.66	4687	4556	24	Illumina MiSeq	Scaffold	158932	158932	81	4793727	NA	83	52.5	32
GCA_001951695.1	2017-01-13	PRJNA231478	SAMN02442750	Salmonella enterica	99.61	0.49	4757	4620	29	Illumina MiSeq	Scaffold	265242	265476	52	4857575	NA	53	52.5	32
GCA_001951705.1	2017-01-13	PRJNA231478	SAMN02442745	Salmonella enterica	99.52	0.49	4384	4251	27	Illumina MiSeq	Contig	263835	263835	48	4564719	NA	48	52.5	32
GCA_001951755.1	2017-01-13	PRJNA231478	SAMN02442748	Salmonella enterica	99.58	0.49	4767	4633	25	Illumina MiSeq	Scaffold	170251	170251	70	4858347	NA	72	52.5	32
GCA_001951765.1	2017-01-13	PRJNA231478	SAMN02442749	Salmonella enterica	99.57	0.51	4598	4461	25	Illumina MiSeq	Contig	203801	203801	56	4699165	NA	56	52	32
GCA_001951775.1	2017-01-13	PRJNA231478	SAMN02442751	Salmonella enterica	99.57	0.46	4470	4340	24	Illumina MiSeq	Contig	396747	396747	39	4643327	NA	39	52.5	32
GCA_001951785.1	2017-01-13	PRJNA231478	SAMN02442753	Salmonella enterica	99.61	0.54	4474	4344	24	Illumina MiSeq	Scaffold	194950	194950	60	4619647	NA	61	52.5	32
GCA_001951835.1	2017-01-13	PRJNA231478	SAMN02442752	Salmonella enterica	99.55	0.49	4420	4284	32	Illumina MiSeq	Scaffold	244425	244425	46	4599824	NA	48	52.5	32
GCA_001952165.1	2017-01-13	PRJNA231478	SAMN02442763	Salmonella enterica	99.57	0.49	4397	4234	58	Illumina MiSeq	Scaffold	396747	396747	46	4562345	NA	47	52.5	32
GCA_001952205.1	2017-01-13	PRJNA231478	SAMN02442766	Salmonella enterica	99.61	0.49	4809	4628	66	Illumina MiSeq	Contig	367873	367873	58	4894869	NA	58	52	32
GCA_001952215.1	2017-01-13	PRJNA231478	SAMN02442764	Salmonella enterica	99.43	0.49	4533	4345	77	Illumina MiSeq	Contig	212852	212852	57	4657825	NA	57	52	32
GCA_001952225.1	2017-01-13	PRJNA231478	SAMN02442765	Salmonella enterica	99.61	0.49	4704	4518	79	Illumina MiSeq	Scaffold	216623	216623	63	4804924	NA	64	52.5	32
GCA_001970895.1	2017-01-25	PRJNA231478	SAMN02442743	Salmonella enterica	99.61	0.51	4614	4481	26	Illumina MiSeq	Contig	193354	193354	63	4726625	NA	63	52	32
GCA_001970965.1	2017-01-25	PRJNA231478	SAMN02442744	Salmonella enterica	99.57	0.56	4659	4524	27	Illumina	Contig	171047	171047	80	4739106	NA	80	52	32
GCA_001970975.1	2017-01-25	PRJNA231478	SAMN02442754	Salmonella enterica	99.57	0.57	4853	4652	90	Illumina MiSeq	Scaffold	176707	176707	68	4929098	NA	70	52	32
GCA_001970985.1	2017-01-25	PRJNA231478	SAMN02442755	Salmonella enterica	99.46	0.54	4589	4398	81	Illumina MiSeq	Contig	195915	195915	73	4710975	NA	73	52	32
GCA_001971045.1	2017-01-25	PRJNA231478	SAMN02442759	Salmonella enterica	99.57	0.49	4517	4347	64	Illumina MiSeq	Scaffold	177692	206590	54	4648384	NA	55	52.5	32
GCA_001971055.1	2017-01-25	PRJNA231478	SAMN02442762	Salmonella enterica	99.61	0.52	4558	4381	70	Illumina MiSeq	Contig	181850	181850	62	4681689	NA	62	52	32
GCA_001997485.1	2017-02-13	PRJNA341407	SAMN05721790	Salmonella enterica	99.48	0.49	4698	4459	133	Illumina MiSeq	Scaffold	194950	203801	59	4647391	NA	62	52.5	32
GCA_002030305.1	2017-03-17	PRJNA203445	SAMN02368038	Salmonella enterica	99.52	0.52	NA	NA	NA	Illumina HiSeq	Contig	226577	226577	47	4595710	NA	47	52.5	32
GCA_002030855.1	2017-03-17	PRJNA203445	SAMN02368036	Salmonella enterica	99.61	0.49	NA	NA	NA	Illumina HiSeq	Contig	216093	216093	59	4679403	NA	59	52	32
GCA_002030975.1	2017-03-17	PRJNA203445	SAMN02368006	Salmonella enterica	99.57	0.49	NA	NA	NA	Illumina HiSeq	Contig	201655	201655	41	4707923	NA	41	52	32
GCA_002032145.1	2017-03-17	PRJNA203445	SAMN02367861	Salmonella enterica	99.43	0.46	NA	NA	NA	Illumina HiSeq	Contig	160885	160885	56	4636349	NA	56	52.5	32
GCA_002032265.1	2017-03-17	PRJNA203445	SAMN02367854	Salmonella enterica	99.55	0.89	NA	NA	NA	Illumina HiSeq	Contig	115832	115832	87	4852561	NA	87	52.5	32
GCA_002059515.1	2017-03-22	PRJNA203445	SAMN02368810	Salmonella enterica	99.61	0.49	NA	NA	NA	Illumina HiSeq	Contig	171161	171161	55	4575526	NA	55	52.5	32
GCA_002059795.1	2017-03-22	PRJNA203445	SAMN02368792	Salmonella enterica	99.58	0.61	NA	NA	NA	Illumina HiSeq	Contig	89563	89563	96	4603059	NA	96	52.5	32
GCA_002059955.1	2017-03-22	PRJNA203445	SAMN02368800	Salmonella enterica	99.5	0.8	NA	NA	NA	Illumina HiSeq	Contig	71483	71483	150	4674192	NA	150	52.5	32
GCA_002062835.1	2017-03-22	PRJNA203445	SAMN02368700	Salmonella enterica	97.68	2.61	NA	NA	NA	Illumina HiSeq	Contig	11311	11311	758	4703496	NA	758	52.5	32
GCA_002064835.1	2017-03-22	PRJNA203445	SAMN02368579	Salmonella enterica	99.47	1.32	NA	NA	NA	Illumina HiSeq	Contig	159087	159087	78	4944920	NA	78	52	32
GCA_002064875.1	2017-03-22	PRJNA203445	SAMN02368578	Salmonella enterica	99.49	0.49	NA	NA	NA	Illumina HiSeq	Contig	196099	196099	45	4659770	NA	45	52.5	32
GCA_002064895.1	2017-03-22	PRJNA203445	SAMN02368577	Salmonella enterica	99.61	0.49	NA	NA	NA	Illumina HiSeq	Contig	234946	234946	51	4664083	NA	51	52.5	32
GCA_002064905.1	2017-03-22	PRJNA203445	SAMN02368576	Salmonella enterica	99.64	0.38	NA	NA	NA	Illumina HiSeq	Contig	138806	138806	86	4685641	NA	86	52	603
GCA_002065585.1	2017-03-22	PRJNA203445	SAMN02368575	Salmonella enterica	99.49	1.4	NA	NA	NA	Illumina HiSeq	Contig	89850	89850	157	5031662	NA	157	52	32
GCA_002066895.1	2017-03-22	PRJNA203445	SAMN02368804	Salmonella enterica	97.6	1.66	NA	NA	NA	Illumina HiSeq	Contig	16573	16573	524	4632542	NA	524	52	32
GCA_002107195.1	2017-04-24	PRJNA183850	SAMN01902477	Salmonella enterica	99.61	0.49	4702	4434	128	Illumina MiSeq	Contig	113905	113905	96	4625077	NA	96	52.5	32
GCA_002107535.1	2017-04-24	PRJNA183850	SAMN01902479	Salmonella enterica	99.61	0.49	4703	4438	124	Illumina MiSeq	Contig	263790	263790	57	4628083	NA	57	52.5	32
GCA_002110505.1	2017-04-25	PRJNA348571	SAMN05912852	Salmonella enterica	99.05	0.75	4864	4648	87	Illumina MiSeq	Contig	187735	187735	90	4958957	NA	90	52	32
GCA_002110515.1	2017-04-25	PRJNA348570	SAMN05912850	Salmonella enterica	99.53	0.75	4822	4623	73	Illumina MiSeq	Contig	116090	116090	93	4938332	NA	93	52	32
GCA_002119135.1	2017-05-08	PRJNA380335	SAMN06640695	Salmonella enterica	99.58	1.34	5103	4805	201	Illumina HiSeq	Scaffold	194730	203817	63	4985409	NA	70	52	32
GCA_002198745.1	2017-06-19	PRJNA378379	SAMN06552086	Salmonella enterica	99.63	1.45	NA	NA	NA	Illumina MiSeq	Scaffold	159062	191271	63	4922186	NA	65	52	32
GCA_002200275.1	2017-06-19	PRJNA378379	SAMN06552087	Salmonella enterica	99.49	1.41	NA	NA	NA	Illumina MiSeq	Scaffold	216985	216985	55	4919942	NA	56	52	32
GCA_002200285.1	2017-06-19	PRJNA378379	SAMN06552084	Salmonella enterica	99.49	1.35	NA	NA	NA	Illumina MiSeq	Contig	183744	183744	53	4915899	NA	53	52	32
GCA_002200315.1	2017-06-19	PRJNA378379	SAMN06552089	Salmonella enterica	99.49	1.14	NA	NA	NA	Illumina MiSeq	Scaffold	333043	333043	44	4916696	NA	45	52	32
GCA_002200325.1	2017-06-19	PRJNA378379	SAMN06552088	Salmonella enterica	99.49	1.23	NA	NA	NA	Illumina MiSeq	Scaffold	140662	141050	67	4867533	NA	68	52	32
GCA_002200335.1	2017-06-19	PRJNA378379	SAMN06552090	Salmonella enterica	99.47	1.34	NA	NA	NA	Illumina MiSeq	Contig	203800	203800	58	4912600	NA	58	52	32
GCA_002200365.1	2017-06-19	PRJNA378379	SAMN06552091	Salmonella enterica	99.58	1.4	NA	NA	NA	Illumina MiSeq	Scaffold	183914	183914	65	4983705	NA	67	52	32
GCA_002200395.1	2017-06-19	PRJNA378379	SAMN06552092	Salmonella enterica	99.14	1.32	NA	NA	NA	Illumina MiSeq	Scaffold	213659	213659	51	4913037	NA	55	52	32
GCA_002200405.1	2017-06-19	PRJNA378379	SAMN06552094	Salmonella enterica	99.58	1.32	NA	NA	NA	Illumina MiSeq	Scaffold	152146	181253	70	4964032	NA	73	52	32
GCA_002200415.1	2017-06-19	PRJNA378379	SAMN06552097	Salmonella enterica	99.56	1.43	NA	NA	NA	Illumina MiSeq	Scaffold	169034	172256	65	4929573	NA	68	52	32
GCA_002200435.1	2017-06-19	PRJNA378379	SAMN06552100	Salmonella enterica	99.49	1.49	NA	NA	NA	Illumina MiSeq	Contig	263409	263409	65	4913267	NA	65	52	32
GCA_002200475.1	2017-06-19	PRJNA378379	SAMN06552078	Salmonella enterica	99.4	1.61	NA	NA	NA	Illumina MiSeq	Scaffold	250705	337521	49	4925193	NA	55	52	32
GCA_002200485.1	2017-06-19	PRJNA378379	SAMN06552102	Salmonella enterica	99.61	0.52	NA	NA	NA	Illumina MiSeq	Scaffold	194950	194950	50	4576178	NA	51	52.5	32
GCA_002200515.1	2017-06-19	PRJNA378379	SAMN06552082	Salmonella enterica	99.43	1.15	NA	NA	NA	Illumina MiSeq	Contig	371002	371002	55	4911643	NA	55	52	32
GCA_002200525.1	2017-06-19	PRJNA378379	SAMN06552083	Salmonella enterica	99.47	1.51	NA	NA	NA	Illumina MiSeq	Contig	263652	263652	53	4924234	NA	53	52	32
GCA_002200555.1	2017-06-19	PRJNA378379	SAMN06552077	Salmonella enterica	99.38	1.62	NA	NA	NA	Illumina MiSeq	Scaffold	96864	96864	111	4979050	NA	112	52	-
GCA_002200565.1	2017-06-19	PRJNA378379	SAMN06552085	Salmonella enterica	99.49	1.09	NA	NA	NA	Illumina MiSeq	Contig	212616	212616	50	4911602	NA	50	52	32
GCA_002200575.1	2017-06-19	PRJNA378379	SAMN06552093	Salmonella enterica	99.61	1.76	NA	NA	NA	Illumina MiSeq	Scaffold	212853	212853	261	4771220	NA	262	52.5	32
GCA_002200605.1	2017-06-19	PRJNA378379	SAMN06552095	Salmonella enterica	99.46	1.39	NA	NA	NA	Illumina MiSeq	Scaffold	213081	213081	48	4914254	NA	49	52	32
GCA_002200635.1	2017-06-19	PRJNA378379	SAMN06552099	Salmonella enterica	99.64	1.32	NA	NA	NA	Illumina MiSeq	Scaffold	190652	190652	61	4913141	NA	62	52	32
GCA_002200655.1	2017-06-19	PRJNA378379	SAMN06552104	Salmonella enterica	99.61	0.49	NA	NA	NA	Illumina MiSeq	Scaffold	263975	263975	39	4663296	NA	40	52.5	32
GCA_002200665.1	2017-06-19	PRJNA378379	SAMN06552107	Salmonella enterica	99.49	1.32	NA	NA	NA	Illumina MiSeq	Scaffold	225183	225183	56	4941618	NA	58	52	32
GCA_002200675.1	2017-06-19	PRJNA378379	SAMN06552114	Salmonella enterica	99.49	1.37	NA	NA	NA	Illumina MiSeq	Scaffold	155308	155308	72	4928392	NA	75	52	32
GCA_002200715.1	2017-06-19	PRJNA378379	SAMN06552108	Salmonella enterica	99.37	1.09	NA	NA	NA	Illumina MiSeq	Contig	208058	208058	61	4864016	NA	61	52	32
GCA_002200735.1	2017-06-19	PRJNA378379	SAMN06552115	Salmonella enterica	99.61	0.61	NA	NA	NA	Illumina MiSeq	Contig	264253	264253	38	4568359	NA	38	52.5	32
GCA_002200745.1	2017-06-19	PRJNA378379	SAMN06552074	Salmonella enterica	99.49	1.37	NA	NA	NA	Illumina MiSeq	Scaffold	218124	218124	59	4910021	NA	60	52	32
GCA_002200755.1	2017-06-19	PRJNA378379	SAMN06552080	Salmonella enterica	99.48	1.16	NA	NA	NA	Illumina MiSeq	Contig	393220	393220	54	4913437	NA	54	52	32
GCA_002200795.1	2017-06-19	PRJNA378379	SAMN06552075	Salmonella enterica	99.14	1.48	NA	NA	NA	Illumina MiSeq	Scaffold	263651	263651	49	4921215	NA	53	52	32
GCA_002200805.1	2017-06-19	PRJNA378379	SAMN06552076	Salmonella enterica	99.49	1.21	NA	NA	NA	Illumina MiSeq	Scaffold	236602	241632	96	4953884	NA	97	52	32
GCA_002206125.1	2017-06-23	PRJNA378379	SAMN07249549	Salmonella enterica	99.52	0.49	NA	NA	NA	Illumina MiSeq	Scaffold	216500	216500	38	4751306	NA	39	52	32
GCA_002206245.2	2018-01-19	PRJNA231221	SAMN06173328	Salmonella enterica	99.46	0.92	5179	4843	204	PacBio; Illumina	Contig	4749829	4749829	4	5026850	NA	4	52	32
GCA_002214875.1	2017-07-05	PRJNA378379	SAMN07246860	Salmonella enterica	99.57	1.43	NA	NA	NA	Illumina MiSeq	Contig	203857	203857	64	4991756	NA	64	52	32
GCA_002237345.1	2017-07-31	PRJNA378379	SAMN06552112	Salmonella enterica	99.58	1.28	NA	NA	NA	Illumina MiSeq	Contig	263796	263796	50	4974417	NA	50	52	32
GCA_002237355.1	2017-07-31	PRJNA378379	SAMN06552110	Salmonella enterica	99.37	1.42	NA	NA	NA	Illumina MiSeq	Scaffold	203801	203801	54	4871754	NA	55	52	32
GCA_002270065.1	2017-08-25	PRJNA388813	SAMN07187210	Salmonella enterica	99.15	0.7	5033	4804	151	Illumina MiSeq	Contig	31494	31494	362	4783744	NA	362	52	32
GCA_002592095.1	2017-10-19	PRJNA231478	SAMN02442756	Salmonella enterica	99.56	0.56	4459	4290	62	Illumina MiSeq	Contig	171047	171047	52	4603999	NA	52	52.5	32
GCA_002592105.1	2017-10-19	PRJNA231478	SAMN02442757	Salmonella enterica	99.61	0.49	4475	4285	83	Illumina MiSeq	Scaffold	153918	153918	63	4602995	NA	65	52.5	32
GCA_002592145.1	2017-10-19	PRJNA231478	SAMN02442758	Salmonella enterica	99.25	0.49	4454	4276	71	Illumina MiSeq	Contig	203801	203801	51	4589006	NA	51	52.5	32
GCA_002592155.1	2017-10-19	PRJNA231478	SAMN02442760	Salmonella enterica	99.57	0.56	4447	4280	60	Illumina MiSeq	Contig	298574	298574	48	4597921	NA	48	52.5	32
GCA_002592195.1	2017-10-19	PRJNA231478	SAMN02442761	Salmonella enterica	99.25	0.54	4696	4516	72	Illumina MiSeq	Contig	244415	244415	55	4793895	NA	55	52	32
GCA_002592215.1	2017-10-19	PRJNA231478	SAMN02442742	Salmonella enterica	99.61	0.51	4622	4446	63	Illumina MiSeq	Contig	253662	253662	51	4722705	NA	51	52	32
GCA_002592235.1	2017-10-19	PRJNA231478	SAMN02442738	Salmonella enterica	99.61	0.49	4564	4387	64	Illumina MiSeq	Contig	263605	263605	52	4687638	NA	52	52	32
GCA_002592255.1	2017-10-19	PRJNA231478	SAMN02442739	Salmonella enterica	99.34	0.49	4591	4412	71	Illumina MiSeq	Scaffold	171441	183919	55	4694938	NA	56	52	32
GCA_002592275.1	2017-10-19	PRJNA231478	SAMN02442737	Salmonella enterica	99.53	0.51	4637	4439	90	Illumina MiSeq	Scaffold	224608	224608	64	4727085	NA	66	52	32
GCA_002592295.1	2017-10-19	PRJNA231478	SAMN02442740	Salmonella enterica	99.58	0.49	4498	4335	58	Illumina MiSeq	Contig	212854	212854	40	4638156	NA	40	52.5	32
GCA_002592315.1	2017-10-19	PRJNA231478	SAMN02442741	Salmonella enterica	99.57	0.49	4418	4245	65	Illumina MiSeq	Contig	263676	263676	45	4574966	NA	45	52.5	32
GCA_002863785.1	2018-01-05	PRJNA186035	SAMN03463818	Salmonella enterica	99.2	0.49	4748	4503	126	PacBio	Complete Genome	4537888	4537888	2	4716126	2	2	52.5	-
GCA_003077385.1	2018-05-02	PRJNA433689	SAMN08514445	Salmonella enterica	99.6	0.49	4696	4450	144	Illumina MiSeq	Contig	91968	91968	94	4608974	NA	94	52.5	32
GCA_003077795.1	2018-05-02	PRJNA433689	SAMN08514435	Salmonella enterica	99.7	0.65	4885	4628	143	Illumina MiSeq	Contig	212249	212249	62	4751701	NA	62	52	118
GCA_003117335.1	2018-05-02	PRJNA433689	SAMN08514246	Salmonella enterica	99.61	0.56	4773	4492	150	Illumina MiSeq	Contig	194528	194528	66	4664476	NA	66	52.5	32
GCA_003117615.1	2018-05-02	PRJNA433689	SAMN08514232	Salmonella enterica	99.61	1.03	4875	4588	154	Illumina MiSeq	Contig	212701	212701	55	4744718	NA	55	52	32
GCA_003117775.1	2018-05-02	PRJNA433689	SAMN08514225	Salmonella enterica	99.61	0.56	4802	4520	148	Illumina MiSeq	Contig	263790	263790	53	4665873	NA	53	52.5	32
GCA_003118035.1	2018-05-02	PRJNA433689	SAMN08514215	Salmonella enterica	99.55	0.64	4949	4656	160	Illumina MiSeq	Contig	263789	263789	58	4795524	NA	58	52.5	32
GCA_003118235.1	2018-05-02	PRJNA433689	SAMN08514399	Salmonella enterica	99.61	0.49	4714	4434	144	Illumina MiSeq	Contig	201727	201727	64	4602570	NA	64	52.5	32
GCA_003118475.1	2018-05-02	PRJNA433689	SAMN08514389	Salmonella enterica	99.61	0.49	4755	4467	152	Illumina MiSeq	Contig	204016	204016	65	4620030	NA	65	52.5	32
GCA_003118555.1	2018-05-02	PRJNA433689	SAMN08514387	Salmonella enterica	99.61	0.49	4768	4478	154	Illumina MiSeq	Contig	171333	171333	69	4626941	NA	69	52.5	32
GCA_003118825.1	2018-05-02	PRJNA433689	SAMN08514375	Salmonella enterica	99.57	0.61	4796	4526	147	Illumina MiSeq	Contig	204016	204016	67	4656492	NA	67	52.5	32
GCA_003119255.1	2018-05-02	PRJNA433689	SAMN08514353	Salmonella enterica	99.61	0.49	4696	4461	136	Illumina MiSeq	Contig	80705	80705	111	4606889	NA	111	52.5	32
GCA_003119315.1	2018-05-02	PRJNA433689	SAMN08514351	Salmonella enterica	99.61	0.61	4742	4465	143	Illumina MiSeq	Contig	99166	99166	109	4623806	NA	109	52.5	32
GCA_003119355.1	2018-05-02	PRJNA433689	SAMN08514349	Salmonella enterica	99.61	0.71	4864	4573	147	Illumina MiSeq	Contig	444217	444217	59	4722198	NA	59	52	32
GCA_003119395.1	2018-05-02	PRJNA433689	SAMN08514348	Salmonella enterica	99.61	0.51	4942	4651	152	Illumina MiSeq	Contig	193829	193829	78	4737247	NA	78	52	32
GCA_003119435.1	2018-05-02	PRJNA433689	SAMN08514346	Salmonella enterica	99.25	0.49	4812	4524	153	Illumina MiSeq	Contig	161072	161072	76	4669246	NA	76	52.5	32
GCA_003119595.1	2018-05-02	PRJNA433689	SAMN08514338	Salmonella enterica	99.61	0.69	4972	4677	157	Illumina MiSeq	Contig	263790	263790	70	4799077	NA	70	52	32
GCA_003119615.1	2018-05-02	PRJNA433689	SAMN08514337	Salmonella enterica	99.61	0.56	4812	4533	148	Illumina MiSeq	Contig	385278	385278	57	4692204	NA	57	52.5	32
GCA_003120215.1	2018-05-02	PRJNA433689	SAMN08514305	Salmonella enterica	99.61	0.61	4737	4456	145	Illumina MiSeq	Contig	263790	263790	65	4619058	NA	65	52.5	32
GCA_003120775.1	2018-05-02	PRJNA433689	SAMN08514280	Salmonella enterica	99.56	0.68	4832	4595	143	Illumina MiSeq	Contig	56085	56085	152	4680638	NA	152	52.5	32
GCA_003120895.1	2018-05-02	PRJNA433689	SAMN08514272	Salmonella enterica	99.61	0.61	4805	4520	148	Illumina MiSeq	Contig	194708	194708	76	4664589	NA	76	52	32
GCA_003418325.1	2018-08-22	PRJNA395587	SAMN07411298	Salmonella enterica	99.61	0.49	4676	4410	132	Illumina MiSeq	Contig	171327	171327	75	4599732	NA	75	52.5	32
GCA_003733365.1	2018-11-15	PRJNA242847	SAMN10291166	NA	NA	NA	5063	4764	200	ILLUMINA	Contig	130638	130638	91	4987951	NA	91	52	32
GCA_003734905.1	2018-11-15	PRJNA242847	SAMN10291173	NA	NA	NA	5025	4729	196	ILLUMINA	Contig	97020	97020	111	4940727	NA	111	52	32
GCA_003735925.1	2018-11-15	PRJNA242847	SAMN10293000	NA	NA	NA	4729	4508	118	ILLUMINA	Contig	99193	99193	87	4672074	NA	87	52.5	32
GCA_003736745.1	2018-11-15	PRJNA242847	SAMN10292993	NA	NA	NA	5020	4726	193	ILLUMINA	Contig	94829	94829	115	4938410	NA	115	52	32
GCA_003738845.1	2018-11-15	PRJNA292666	SAMN10292980	NA	NA	NA	4768	4546	120	ILLUMINA	Contig	83105	83105	111	4705870	NA	111	52.5	32
GCA_003741605.1	2018-11-15	PRJNA242847	SAMN10343349	NA	NA	NA	4686	4461	124	ILLUMINA	Contig	149418	149418	60	4652840	NA	60	52	32
GCA_003745305.1	2018-11-15	PRJNA242847	SAMN10320221	NA	NA	NA	4682	4469	114	ILLUMINA	Contig	139598	139598	66	4669181	NA	66	52.5	32
GCA_003745445.1	2018-11-15	PRJNA242847	SAMN10320223	NA	NA	NA	5114	4805	210	ILLUMINA	Contig	102317	102317	119	5007694	NA	119	52	32
GCA_003746705.1	2018-11-15	PRJNA242847	SAMN10331500	NA	NA	NA	5087	4782	208	ILLUMINA	Contig	114707	114707	99	4993224	NA	99	52	32
GCA_003746745.1	2018-11-15	PRJNA242847	SAMN10331501	NA	NA	NA	4593	4381	111	ILLUMINA	Contig	99526	99526	86	4590548	NA	86	52.5	32
GCA_003748945.1	2018-11-15	PRJNA242847	SAMN10343333	NA	NA	NA	5094	4781	212	ILLUMINA	Contig	106817	106817	104	4997903	NA	104	52	32
GCA_003750285.1	2018-11-15	PRJNA242847	SAMN10343332	NA	NA	NA	4793	4568	119	ILLUMINA	Contig	90286	90286	91	4731355	NA	91	52	32
GCA_003750585.1	2018-11-15	PRJNA242847	SAMN10343337	NA	NA	NA	5058	4755	202	ILLUMINA	Contig	99591	99591	97	4979524	NA	97	52	32
GCA_003750925.1	2018-11-15	PRJNA242847	SAMN10343347	NA	NA	NA	5014	4719	201	ILLUMINA	Contig	104985	104985	117	4940056	NA	117	52	32
GCA_003752965.1	2018-11-15	PRJNA242847	SAMN10346530	NA	NA	NA	5084	4770	212	ILLUMINA	Contig	68863	68863	158	4970289	NA	158	52.5	32
GCA_003753765.1	2018-11-15	PRJNA242847	SAMN10346651	NA	NA	NA	5122	4807	220	ILLUMINA	Contig	86351	86351	134	5011538	NA	134	52	32
GCA_003759165.1	2018-11-15	PRJNA292666	SAMN10346709	NA	NA	NA	4877	4649	126	ILLUMINA	Contig	163664	163664	74	4807155	NA	74	52.5	32
GCA_003759265.1	2018-11-15	PRJNA242847	SAMN10346648	NA	NA	NA	5099	4783	216	ILLUMINA	Contig	188417	188417	89	5004617	NA	89	52	32
GCA_003759345.1	2018-11-15	PRJNA242847	SAMN10346652	NA	NA	NA	5008	4709	203	ILLUMINA	Contig	91358	91358	135	4937182	NA	135	52	32
GCA_003759465.1	2018-11-15	PRJNA292666	SAMN10346699	NA	NA	NA	5026	4727	197	ILLUMINA	Contig	141358	141358	98	4950747	NA	98	52	32
GCA_003763025.1	2018-11-16	PRJNA292666	SAMN10346647	NA	NA	NA	4713	4487	123	ILLUMINA	Contig	163493	163493	52	4673397	NA	52	52.5	32
GCA_003763385.1	2018-11-16	PRJNA242847	SAMN10346528	NA	NA	NA	5091	4777	212	ILLUMINA	Contig	90392	90392	118	4991958	NA	118	52	32
GCA_003765745.1	2018-11-16	PRJNA292666	SAMN10346681	NA	NA	NA	5068	4764	200	ILLUMINA	Contig	104617	104617	118	4967231	NA	118	52	32
GCA_003766905.1	2018-11-16	PRJNA292666	SAMN10346703	NA	NA	NA	5144	4831	212	ILLUMINA	Contig	155571	155571	101	5036035	NA	101	52	32
GCA_003775775.1	2018-11-16	PRJNA242847	SAMN10278093	NA	NA	NA	4816	4586	124	ILLUMINA	Contig	332835	332835	40	4728844	NA	40	52	32
GCA_003777145.1	2018-11-16	PRJNA242847	SAMN10365048	NA	NA	NA	4953	4659	189	ILLUMINA	Contig	201539	201539	71	4896745	NA	71	52	32
GCA_003777305.1	2018-11-16	PRJNA242847	SAMN10365056	NA	NA	NA	5053	4755	193	ILLUMINA	Contig	183906	183906	67	4982181	NA	67	52	32
GCA_003780525.1	2018-11-16	PRJNA292666	SAMN10258746	NA	NA	NA	5028	4733	192	ILLUMINA	Contig	90113	90113	126	4947065	NA	126	52.5	32
GCA_003790575.1	2018-11-16	PRJNA242847	SAMN10346522	NA	NA	NA	5025	4722	201	ILLUMINA	Contig	156851	156851	94	4947819	NA	94	52	32
GCA_003791265.1	2018-11-19	PRJNA292666	SAMN10258758	NA	NA	NA	5084	4773	209	ILLUMINA	Contig	90255	90255	129	4985683	NA	129	52	32
GCA_003792635.1	2018-11-19	PRJNA292666	SAMN10258762	NA	NA	NA	4732	4510	116	ILLUMINA	Contig	86480	86480	102	4678193	NA	102	52.5	32
GCA_003792675.1	2018-11-19	PRJNA292666	SAMN10258764	NA	NA	NA	5027	4731	198	ILLUMINA	Contig	76625	76625	140	4931593	NA	140	52.5	32
GCA_003792735.1	2018-11-19	PRJNA292666	SAMN10258767	NA	NA	NA	5101	4790	209	ILLUMINA	Contig	92269	92269	157	4993895	NA	157	52.5	32
GCA_003792955.1	2018-11-19	PRJNA292666	SAMN10258749	NA	NA	NA	5083	4775	205	ILLUMINA	Contig	61334	61334	166	4982871	NA	166	52.5	32
GCA_003849815.1	2018-11-28	PRJNA506312	SAMN10457955	Salmonella enterica	99.61	0.49	4764	4545	115	Illumina HiSeq	Contig	235076	235076	71	4730345	NA	71	52	32
GCA_003873895.1	2018-12-06	PRJNA378379	SAMN07244560	NA	NA	NA	5205	4862	241	ILLUMINA	Contig	203759	203759	70	5010245	NA	70	52	32
GCA_003873955.1	2018-12-06	PRJNA378379	SAMN07244641	NA	NA	NA	5134	4802	231	ILLUMINA	Contig	203759	203759	61	4966553	NA	61	52	32
GCA_003873995.1	2018-12-06	PRJNA378379	SAMN07245076	NA	NA	NA	5223	4877	241	ILLUMINA	Contig	194508	194508	74	5029048	NA	74	52	32
GCA_003874015.1	2018-12-06	PRJNA378379	SAMN07246453	NA	NA	NA	5160	4829	226	ILLUMINA	Contig	203759	203759	61	4982010	NA	61	52	32
GCA_003877575.1	2018-12-06	PRJNA186035	SAMN02844097	NA	NA	NA	4807	4554	145	ILLUMINA	Contig	244260	244260	47	4685108	NA	47	52	32
GCA_003878575.1	2018-12-06	PRJNA186035	SAMN02918684	NA	NA	NA	4806	4551	149	ILLUMINA	Contig	203759	203759	48	4680455	NA	48	52	32
GCA_003878615.1	2018-12-06	PRJNA186035	SAMN02918882	NA	NA	NA	4771	4515	150	ILLUMINA	Contig	244646	244646	47	4653409	NA	47	52.5	32
GCA_003880155.1	2018-12-06	PRJNA248792	SAMN09238798	NA	NA	NA	5557	5308	181	ILLUMINA	Contig	21573	21573	476	5237353	NA	476	51.5	32
GCA_003881695.1	2018-12-06	PRJNA248792	SAMN09276814	NA	NA	NA	4600	4408	138	ILLUMINA	Contig	115650	115650	79	4554872	NA	79	52.5	32
GCA_003883755.1	2018-12-06	PRJNA248792	SAMN09377444	NA	NA	NA	4617	4403	140	ILLUMINA	Contig	183792	183792	44	4563433	NA	44	52	32
GCA_003884675.1	2018-12-06	PRJNA248792	SAMN09387759	NA	NA	NA	5021	4755	214	ILLUMINA	Contig	91886	91886	117	4886669	NA	117	52	32
GCA_003884735.1	2018-12-06	PRJNA248792	SAMN09387855	NA	NA	NA	4603	4393	135	ILLUMINA	Contig	146128	146128	61	4547245	NA	61	52.5	32
GCA_003889095.1	2018-12-06	PRJNA248792	SAMN09427359	NA	NA	NA	4726	4509	157	ILLUMINA	Contig	139556	139556	70	4650124	NA	70	52	4672
GCA_003889955.1	2018-12-06	PRJNA248792	SAMN09634306	NA	NA	NA	5111	4849	217	ILLUMINA	Contig	58215	58215	157	4945670	NA	157	52	32
GCA_003890275.1	2018-12-06	PRJNA248792	SAMN09658713	NA	NA	NA	4611	4384	142	ILLUMINA	Contig	183857	183857	42	4548718	NA	42	52.5	32
GCA_003891135.1	2018-12-06	PRJNA248792	SAMN10058544	NA	NA	NA	5122	4830	218	ILLUMINA	Contig	152104	152104	68	4986153	NA	68	52	32
GCA_003892015.1	2018-12-06	PRJNA248792	SAMN09666448	NA	NA	NA	4719	4508	138	ILLUMINA	Contig	146128	146128	63	4623772	NA	63	52.5	32
GCA_003892995.1	2018-12-06	PRJNA248792	SAMN10094032	NA	NA	NA	5016	4721	219	ILLUMINA	Contig	178984	178984	69	4903589	NA	69	52	32
GCA_003893135.1	2018-12-06	PRJNA292666	SAMN10097135	NA	NA	NA	4906	4651	152	ILLUMINA	Contig	155570	155570	69	4752219	NA	69	52	32
GCA_003894335.1	2018-12-06	PRJNA248792	SAMN10080320	NA	NA	NA	4977	4737	157	ILLUMINA	Contig	170641	170641	59	4803382	NA	59	52	32
GCA_003894915.1	2018-12-06	PRJNA292666	SAMN10118316	NA	NA	NA	4832	4595	134	ILLUMINA	Contig	92111	92111	83	4714725	NA	83	52.5	32
GCA_003895575.1	2018-12-06	PRJNA248792	SAMN09643883	NA	NA	NA	5041	4752	220	ILLUMINA	Contig	126078	126078	66	4910477	NA	66	52	32
GCA_003896015.1	2018-12-06	PRJNA248792	SAMN09638044	NA	NA	NA	4832	4608	145	ILLUMINA	Contig	91834	91834	110	4697526	NA	110	52.5	32
GCA_003897055.1	2018-12-06	PRJNA248792	SAMN09624126	NA	NA	NA	4827	4591	147	ILLUMINA	Contig	122417	122417	80	4685425	NA	80	52.5	603
GCA_003898035.1	2018-12-06	PRJNA242847	SAMN10139939	NA	NA	NA	4654	4432	123	ILLUMINA	Contig	194557	194557	48	4595022	NA	48	52.5	32
GCA_003900295.1	2018-12-06	PRJNA248792	SAMN09666402	NA	NA	NA	5053	4789	216	ILLUMINA	Contig	69022	69022	155	4893575	NA	155	52	32
GCA_003902315.1	2018-12-07	PRJNA242847	SAMN10090029	NA	NA	NA	5157	4827	233	ILLUMINA	Contig	128128	128128	103	4965961	NA	103	52	32
GCA_003902545.1	2018-12-07	PRJNA248792	SAMN10067168	NA	NA	NA	4735	4518	147	ILLUMINA	Contig	164932	164932	56	4645288	NA	56	52.5	32
GCA_003903295.1	2018-12-07	PRJNA242847	SAMN10178502	NA	NA	NA	4802	4567	135	ILLUMINA	Contig	269781	269781	39	4692721	NA	39	52	32
GCA_003904895.1	2018-12-07	PRJNA292666	SAMN10094127	NA	NA	NA	5043	4732	217	ILLUMINA	Contig	91983	91983	117	4893080	NA	117	52.5	32
GCA_003909375.1	2018-12-07	PRJNA248792	SAMN09476400	NA	NA	NA	4767	4546	141	ILLUMINA	Contig	124569	124569	68	4653731	NA	68	52.5	32
GCA_003916915.1	2018-12-07	PRJNA248792	SAMN10103520	NA	NA	NA	4815	4596	147	ILLUMINA	Contig	139691	139691	63	4689348	NA	63	52	32
GCA_003918695.1	2018-12-07	PRJNA242847	SAMN10130739	NA	NA	NA	5139	4816	219	ILLUMINA	Contig	155571	155571	94	4982475	NA	94	52	32
GCA_003919015.1	2018-12-07	PRJNA292666	SAMN10142630	NA	NA	NA	4796	4552	140	ILLUMINA	Contig	164848	164848	51	4710026	NA	51	52.5	32
GCA_003920525.1	2018-12-07	PRJNA242847	SAMN10241002	NA	NA	NA	4948	4654	202	ILLUMINA	Contig	83148	83148	134	4840780	NA	134	52	32
GCA_003921835.1	2018-12-07	PRJNA242847	SAMN10261129	NA	NA	NA	5095	4788	208	ILLUMINA	Contig	90235	90235	106	4951803	NA	106	52	32
GCA_003922795.1	2018-12-07	PRJNA248792	SAMN10289950	NA	NA	NA	4691	4491	118	ILLUMINA	Contig	181989	181989	47	4674390	NA	47	52	32
GCA_003924055.1	2018-12-07	PRJNA242847	SAMN10390969	NA	NA	NA	5032	4740	192	ILLUMINA	Contig	99822	99822	108	4956197	NA	108	52	32
GCA_003924255.1	2018-12-07	PRJNA292666	SAMN10391091	NA	NA	NA	5095	4788	205	ILLUMINA	Contig	105495	105495	103	5004213	NA	103	52	32
GCA_004164555.1	2019-02-11	PRJNA248792	SAMN09386375	NA	NA	NA	5250	4938	237	ILLUMINA	Contig	148249	148249	83	5059611	NA	83	52	32
GCA_004177445.1	2019-02-12	PRJNA248792	SAMN09404270	NA	NA	NA	4870	4641	146	ILLUMINA	Contig	124569	124569	93	4713385	NA	93	52	32
GCA_004178355.1	2019-02-12	PRJNA248792	SAMN09431460	NA	NA	NA	4698	4507	137	ILLUMINA	Contig	61668	61668	145	4615940	NA	145	52	32
GCA_004180735.1	2019-02-12	PRJNA248792	SAMN09434954	NA	NA	NA	5070	4777	220	ILLUMINA	Contig	101841	101841	90	4924040	NA	90	52	32
GCA_004181335.1	2019-02-12	PRJNA248792	SAMN09445037	NA	NA	NA	5093	4798	221	ILLUMINA	Contig	125691	125691	89	4935471	NA	89	52	32
GCA_004182605.1	2019-02-12	PRJNA248792	SAMN09474947	NA	NA	NA	5148	4849	224	ILLUMINA	Contig	149460	149460	76	4982272	NA	76	52	32
GCA_004184055.1	2019-02-12	PRJNA248792	SAMN09467924	NA	NA	NA	4604	4395	138	ILLUMINA	Contig	170409	170409	52	4546731	NA	52	52.5	32
GCA_004184855.1	2019-02-12	PRJNA248792	SAMN09475810	NA	NA	NA	5115	4828	222	ILLUMINA	Contig	105922	105922	103	4948194	NA	103	52	32
GCA_004185015.2	2022-12-15	PRJNA248792	SAMN09475863	NA	NA	NA	4874	4589	166	Oxford Nanopore MinION	Complete Genome	4684946	4684946	3	5014929	3	3	52	32
GCA_004185775.1	2019-02-12	PRJNA248792	SAMN09475968	NA	NA	NA	5082	4783	223	ILLUMINA	Contig	149541	149541	73	4939107	NA	73	52	32
GCA_004186465.1	2019-02-12	PRJNA275961	SAMN03577716	NA	NA	NA	5032	4757	168	ILLUMINA	Contig	263453	263453	56	4832338	NA	56	52	32
GCA_004187315.1	2019-02-12	PRJNA378379	SAMN08225178	NA	NA	NA	5189	4845	240	ILLUMINA	Contig	333002	333002	55	5003805	NA	55	52	32
GCA_004187335.1	2019-02-12	PRJNA378379	SAMN07246493	NA	NA	NA	5180	4848	231	ILLUMINA	Contig	203777	203777	56	5007069	NA	56	52	32
GCA_004187415.1	2019-02-12	PRJNA378379	SAMN07244623	NA	NA	NA	5134	4801	228	ILLUMINA	Contig	203759	203759	68	4968474	NA	68	52	32
GCA_004187435.1	2019-02-12	PRJNA378379	SAMN08225205	NA	NA	NA	5209	4866	243	ILLUMINA	Contig	245651	245651	65	5017766	NA	65	52	32
GCA_004187495.1	2019-02-12	PRJNA378379	SAMN07244793	NA	NA	NA	5223	4879	240	ILLUMINA	Contig	209014	209014	69	5028065	NA	69	52	32
GCA_004187915.1	2019-02-12	PRJNA378379	SAMN07246272	NA	NA	NA	5225	4879	242	ILLUMINA	Contig	203759	203759	69	5029864	NA	69	52	32
GCA_004188715.1	2019-02-12	PRJNA248792	SAMN09494673	NA	NA	NA	4607	4386	141	ILLUMINA	Contig	171055	171055	47	4547617	NA	47	52.5	32
GCA_004189515.1	2019-02-12	PRJNA378379	SAMN07244630	NA	NA	NA	5196	4853	242	ILLUMINA	Contig	194508	194508	73	5007755	NA	73	52	32
GCA_004189535.1	2019-02-12	PRJNA378379	SAMN07244628	NA	NA	NA	5207	4874	228	ILLUMINA	Contig	183906	183906	71	5027204	NA	71	52	32
GCA_004189555.1	2019-02-12	PRJNA378379	SAMN07244616	NA	NA	NA	5226	4883	242	ILLUMINA	Contig	245651	245651	64	5029619	NA	64	52	32
GCA_004189575.1	2019-02-12	PRJNA378379	SAMN07244646	NA	NA	NA	5112	4782	229	ILLUMINA	Contig	245651	245651	54	4948124	NA	54	52	32
GCA_004190295.1	2019-02-12	PRJNA248792	SAMN09521937	NA	NA	NA	4596	4394	137	ILLUMINA	Contig	155462	155462	53	4544928	NA	53	52.5	32
GCA_004191025.1	2019-02-12	PRJNA219491	SAMN03160759	NA	NA	NA	4934	4676	153	ILLUMINA	Contig	438105	438105	25	4796051	NA	25	52.5	32
GCA_004191735.1	2019-02-12	PRJNA248792	SAMN09530967	NA	NA	NA	4801	4569	150	ILLUMINA	Contig	84280	84280	164	4678545	NA	164	52.5	32
GCA_004192975.1	2019-02-12	PRJNA266622	SAMN03255335	NA	NA	NA	5026	4705	221	ILLUMINA	Contig	263611	263611	48	4896306	NA	48	52	32
GCA_004219245.1	2019-02-20	PRJNA293224	SAMN08606794	NA	NA	NA	4637	4392	143	ILLUMINA	Contig	325034	325034	29	4557364	NA	29	52.5	32
GCA_004219445.1	2019-02-20	PRJNA313928	SAMN10261400	NA	NA	NA	4734	4506	121	ILLUMINA	Contig	203773	203773	46	4683579	NA	46	52.5	32
GCA_004220175.1	2019-02-20	PRJNA186035	SAMN02918797	NA	NA	NA	4743	4493	148	ILLUMINA	Contig	191676	191676	48	4640712	NA	48	52	32
GCA_004226135.1	2019-02-20	PRJNA242847	SAMN10440506	NA	NA	NA	4710	4488	120	ILLUMINA	Contig	83139	83139	93	4677162	NA	93	52	32
GCA_004227285.1	2019-02-20	PRJNA280335	SAMN03734302	NA	NA	NA	4884	4510	284	ILLUMINA	Contig	198804	198804	52	4704950	NA	52	52	145
GCA_004228125.1	2019-02-20	PRJNA242847	SAMN10258681	NA	NA	NA	5112	4809	202	ILLUMINA	Contig	115888	115888	105	4965063	NA	105	52	32
GCA_004228195.1	2019-02-20	PRJNA242847	SAMN10248749	NA	NA	NA	5089	4777	211	ILLUMINA	Contig	112740	112740	118	4947582	NA	118	52	32
GCA_004228205.1	2019-02-20	PRJNA242847	SAMN10230614	NA	NA	NA	4711	4486	123	ILLUMINA	Contig	108560	108560	63	4631493	NA	63	52.5	32
GCA_004228345.1	2019-02-20	PRJNA242847	SAMN10118361	NA	NA	NA	5079	4772	205	ILLUMINA	Contig	82364	82364	158	4928175	NA	158	52.5	32
GCA_004229115.1	2019-02-20	PRJNA242847	SAMN10405204	NA	NA	NA	4883	4603	185	ILLUMINA	Contig	76654	76654	155	4832369	NA	155	52.5	32
GCA_004229125.1	2019-02-20	PRJNA242847	SAMN10501895	NA	NA	NA	4753	4552	104	ILLUMINA	Contig	65495	65495	124	4691844	NA	124	52.5	-
GCA_004229435.1	2019-02-20	PRJNA242847	SAMN10112409	NA	NA	NA	5098	4797	201	ILLUMINA	Contig	58287	58287	186	4943682	NA	186	52.5	32
GCA_004229495.1	2019-02-20	PRJNA242847	SAMN10502015	NA	NA	NA	5144	4832	210	ILLUMINA	Contig	93787	93787	132	5026571	NA	132	52	32
GCA_004229675.1	2019-02-20	PRJNA242847	SAMN10142520	NA	NA	NA	5137	4820	221	ILLUMINA	Contig	208822	208822	67	4994835	NA	67	52	32
GCA_004229785.1	2019-02-20	PRJNA242847	SAMN10141814	NA	NA	NA	4655	4426	123	ILLUMINA	Contig	171358	171358	62	4594506	NA	62	52.5	32
GCA_004229795.1	2019-02-20	PRJNA242847	SAMN10489860	NA	NA	NA	5055	4753	202	ILLUMINA	Contig	95143	95143	136	4968531	NA	136	52	32
GCA_004229865.1	2019-02-20	PRJNA242847	SAMN10261161	NA	NA	NA	5110	4804	206	ILLUMINA	Contig	159338	159338	68	4973333	NA	68	52	32
GCA_004229945.1	2019-02-20	PRJNA242847	SAMN10503946	NA	NA	NA	4957	4678	183	ILLUMINA	Contig	86368	86368	137	4893166	NA	137	52	32
GCA_004229965.1	2019-02-20	PRJNA242847	SAMN10097151	NA	NA	NA	5161	4829	232	ILLUMINA	Contig	185919	185919	75	4985188	NA	75	52	32
GCA_004230005.1	2019-02-20	PRJNA242847	SAMN10161061	NA	NA	NA	4925	4680	139	ILLUMINA	Contig	340856	340856	36	4763670	NA	36	52	32
GCA_004230035.1	2019-02-20	PRJNA242847	SAMN10390964	NA	NA	NA	5048	4761	193	ILLUMINA	Contig	47057	47057	214	4952619	NA	214	52.5	32
GCA_004230105.1	2019-02-20	PRJNA242847	SAMN10258667	NA	NA	NA	4779	4547	129	ILLUMINA	Contig	183328	183328	51	4676430	NA	51	52.5	32
GCA_004230185.1	2019-02-20	PRJNA242847	SAMN10118363	NA	NA	NA	5134	4818	214	ILLUMINA	Contig	64887	64887	164	4971037	NA	164	52.5	32
GCA_004230225.1	2019-02-20	PRJNA242847	SAMN10441567	NA	NA	NA	4580	4378	107	ILLUMINA	Contig	136644	136644	71	4592002	NA	71	52.5	32
GCA_004253045.1	2019-02-20	PRJNA248792	SAMN07812629	NA	NA	NA	4612	4391	138	ILLUMINA	Contig	171010	171010	56	4550612	NA	56	52.5	32
GCA_004253185.1	2019-02-20	PRJNA248792	SAMN09661701	NA	NA	NA	4713	4473	148	ILLUMINA	Contig	123493	123493	74	4615921	NA	74	52.5	603
GCA_004254475.1	2019-02-20	PRJNA248792	SAMN10058742	NA	NA	NA	5205	4904	226	ILLUMINA	Contig	116074	116074	144	5006562	NA	144	52	32
GCA_004255545.1	2019-02-20	PRJNA248792	SAMN07812182	NA	NA	NA	4684	4460	140	ILLUMINA	Contig	165303	165303	52	4604125	NA	52	52	32
GCA_004255705.1	2019-02-20	PRJNA248792	SAMN09651638	NA	NA	NA	5127	4842	225	ILLUMINA	Contig	111395	111395	97	4975450	NA	97	52	32
GCA_004257005.1	2019-02-20	PRJNA248792	SAMN07812309	NA	NA	NA	5067	4766	219	ILLUMINA	Contig	120957	120957	74	4919021	NA	74	52	32
GCA_004257325.1	2019-02-20	PRJNA248792	SAMN07816140	NA	NA	NA	5020	4729	219	ILLUMINA	Contig	146127	146127	66	4900708	NA	66	52	32
GCA_004257665.1	2019-02-20	PRJNA248792	SAMN10389291	NA	NA	NA	4727	4539	115	ILLUMINA	Contig	123019	123019	88	4680509	NA	88	52	32
GCA_004258245.1	2019-02-20	PRJNA248792	SAMN07812613	NA	NA	NA	4972	4728	155	ILLUMINA	Contig	183791	183791	59	4800087	NA	59	52	32
GCA_004258865.1	2019-02-20	PRJNA248792	SAMN07812756	NA	NA	NA	4635	4408	140	ILLUMINA	Contig	194908	194908	51	4571275	NA	51	52.5	32
GCA_004259225.1	2019-02-20	PRJNA248792	SAMN09634115	NA	NA	NA	5146	4853	217	ILLUMINA	Contig	33493	33493	292	4942596	NA	292	52.5	32
GCA_004261045.1	2019-02-20	PRJNA248792	SAMN09634349	NA	NA	NA	4644	4407	150	ILLUMINA	Contig	151858	151858	66	4568114	NA	66	52.5	493
GCA_004261205.1	2019-02-20	PRJNA248792	SAMN07812114	NA	NA	NA	5096	4797	228	ILLUMINA	Contig	149541	149541	68	4963375	NA	68	52	32
GCA_004262445.1	2019-02-20	PRJNA248792	SAMN10392939	NA	NA	NA	4584	4390	110	ILLUMINA	Contig	197850	197850	36	4603109	NA	36	52.5	32
GCA_004262665.1	2019-02-20	PRJNA248792	SAMN03168826	NA	NA	NA	4857	4622	150	ILLUMINA	Contig	183789	183789	88	4696525	NA	88	52	32
GCA_004264025.1	2019-02-20	PRJNA248792	SAMN10104762	NA	NA	NA	4963	4668	216	ILLUMINA	Contig	124569	124569	68	4861797	NA	68	52	32
GCA_004264325.1	2019-02-20	PRJNA248792	SAMN07812318	NA	NA	NA	4909	4672	152	ILLUMINA	Contig	203317	203317	59	4761264	NA	59	52	32
GCA_004266005.1	2019-02-20	PRJNA248792	SAMN07812321	NA	NA	NA	4882	4659	139	ILLUMINA	Contig	218717	218717	45	4832088	NA	45	52	32
GCA_004266305.1	2019-02-20	PRJNA248792	SAMN10104908	NA	NA	NA	4772	4552	139	ILLUMINA	Contig	171005	171005	44	4676583	NA	44	52	32
GCA_004267035.1	2019-02-20	PRJNA248792	SAMN10438031	NA	NA	NA	4791	4583	128	ILLUMINA	Contig	171216	171216	50	4759523	NA	50	52	32
GCA_004267945.1	2019-02-20	PRJNA248792	SAMN10356481	NA	NA	NA	4583	4392	108	ILLUMINA	Contig	183791	183791	50	4606407	NA	50	52	32
GCA_004268365.1	2019-02-20	PRJNA248792	SAMN10272308	NA	NA	NA	5040	4759	196	ILLUMINA	Contig	160779	160779	77	5004066	NA	77	52	32
GCA_004268475.1	2019-02-20	PRJNA248792	SAMN10140150	NA	NA	NA	4949	4677	199	ILLUMINA	Contig	143331	143331	74	4863290	NA	74	52	32
GCA_004270625.1	2019-02-20	PRJNA248792	SAMN07816211	NA	NA	NA	5089	4793	217	ILLUMINA	Contig	170586	170586	72	4944510	NA	72	52	32
GCA_004271245.1	2019-02-20	PRJNA248792	SAMN10130011	NA	NA	NA	5034	4757	199	ILLUMINA	Contig	183790	183790	61	4927236	NA	61	52	32
GCA_004272335.1	2019-02-20	PRJNA248792	SAMN10282833	NA	NA	NA	5054	4776	198	ILLUMINA	Contig	148378	148378	79	4991218	NA	79	52	32
GCA_004274065.1	2019-02-20	PRJNA248792	SAMN10103340	NA	NA	NA	4785	4565	147	ILLUMINA	Contig	148362	148362	66	4664583	NA	66	52.5	32
GCA_004274835.1	2019-02-20	PRJNA248792	SAMN09637665	NA	NA	NA	5178	4875	235	ILLUMINA	Contig	113164	113164	96	5007409	NA	96	52	32
GCA_004277595.1	2019-02-20	PRJNA292666	SAMN10391065	NA	NA	NA	4953	4666	185	ILLUMINA	Contig	191685	191685	71	4901857	NA	71	52	32
GCA_004279235.1	2019-02-20	PRJNA292666	SAMN10165236	NA	NA	NA	4675	4450	124	ILLUMINA	Contig	141374	141374	55	4613926	NA	55	52.5	32
GCA_004279295.1	2019-02-20	PRJNA292666	SAMN10231688	NA	NA	NA	5096	4797	206	ILLUMINA	Contig	141021	141021	100	4957011	NA	100	52.5	32
GCA_004280215.1	2019-02-20	PRJNA248792	SAMN10272285	NA	NA	NA	4761	4553	122	ILLUMINA	Contig	170640	170640	74	4712390	NA	74	52	32
GCA_004281555.1	2019-02-20	PRJNA292666	SAMN10258651	NA	NA	NA	5155	4835	221	ILLUMINA	Contig	159125	159125	100	5001413	NA	100	52	32
GCA_004282055.2	2021-09-09	PRJNA292661	SAMN10133076	NA	NA	NA	4871	4608	144	PacBio Sequel	Complete Genome	4726954	4726954	2	5021201	2	2	52	32
GCA_004635025.1	2019-04-05	PRJNA274995	SAMN08978098	NA	NA	NA	4833	4569	159	ILLUMINA	Contig	440458	440458	39	4703367	NA	39	52	32
GCA_004744915.1	2019-04-08	PRJNA432303	SAMN08723088	Salmonella enterica	99.61	0.45	4745	4507	148	Illumina	Contig	53736	53736	194	4634563	NA	194	52.5	1823
GCA_004744955.1	2019-04-08	PRJNA432303	SAMN08723087	Salmonella enterica	98.18	0.74	4900	4562	239	Illumina	Contig	32471	32471	251	4645907	NA	251	52.5	1823
GCA_004762845.1	2019-04-09	PRJNA529455	SAMN11268913	NA	NA	NA	4557	4317	118	Illumina MiSeq	Chromosome	4617417	4617517	1	4617517	1	1	52.5	32
GCA_005414375.1	2019-05-16	PRJNA292661	SAMN10132969	NA	NA	NA	5070	4760	209	ILLUMINA	Contig	82925	82925	132	4940421	NA	132	52	32
GCA_005414475.2	2020-05-19	PRJNA292661	SAMN10132874	NA	NA	NA	4849	4588	142	PacBio Sequel	Complete Genome	4727026	4727026	2	5010125	2	2	52	32
GCA_005415415.1	2019-05-16	PRJNA292661	SAMN10133005	NA	NA	NA	5121	4796	224	ILLUMINA	Contig	245650	245650	63	4980061	NA	63	52	32
GCA_005415515.2	2020-05-19	PRJNA292661	SAMN10133013	NA	NA	NA	4869	4595	155	PacBio Sequel	Complete Genome	4727130	4727130	2	5026871	2	2	52	32
GCA_005418605.1	2019-05-16	PRJNA313928	SAMN10261411	NA	NA	NA	5152	4844	218	ILLUMINA	Contig	330135	330135	83	5030849	NA	83	52	654
GCA_005419455.1	2019-05-16	PRJNA313928	SAMN10261327	NA	NA	NA	4615	4397	112	ILLUMINA	Contig	263610	263610	42	4608123	NA	42	52.5	32
GCA_005447485.2	2020-05-19	PRJNA292661	SAMN10133037	NA	NA	NA	4861	4608	134	PacBio Sequel	Complete Genome	4727144	4727144	2	5025382	2	2	52	32
GCA_005447645.2	2020-05-19	PRJNA292661	SAMN10133019	NA	NA	NA	4856	4592	145	PacBio Sequel	Complete Genome	4727126	4727126	2	5017400	2	2	52	32
GCA_005456225.1	2019-05-17	PRJNA313928	SAMN10261398	NA	NA	NA	4735	4506	121	ILLUMINA	Contig	250327	250327	53	4682368	NA	53	52.5	32
GCA_005457385.1	2019-05-17	PRJNA313928	SAMN10261408	NA	NA	NA	4734	4506	121	ILLUMINA	Contig	250327	250327	43	4683406	NA	43	52.5	32
GCA_005512915.1	2019-05-20	PRJNA242847	SAMN11490943	NA	NA	NA	4994	4719	172	ILLUMINA	Contig	183349	183349	79	4992865	NA	79	52	32
GCA_005544235.1	2019-05-21	PRJNA292661	SAMN10132865	NA	NA	NA	5097	4785	207	ILLUMINA	Contig	183338	183338	71	4961181	NA	71	52	32
GCA_005545055.2	2020-05-19	PRJNA292661	SAMN10133080	NA	NA	NA	4872	4596	157	PacBio Sequel	Complete Genome	4727100	4727100	2	5030567	2	2	52	32
GCA_005545295.1	2019-05-21	PRJNA292661	SAMN10132936	NA	NA	NA	5120	4814	203	ILLUMINA	Contig	43085	43085	246	4939699	NA	246	52	32
GCA_005545415.1	2019-05-21	PRJNA292661	SAMN10133067	NA	NA	NA	5093	4782	208	ILLUMINA	Contig	203759	203759	55	4956890	NA	55	52	32
GCA_005549915.2	2020-05-19	PRJNA292661	SAMN10242836	NA	NA	NA	4865	4606	140	PacBio Sequel	Complete Genome	4727146	4727146	2	5023892	2	2	52	32
GCA_005551375.1	2019-05-21	PRJNA313928	SAMN10261424	NA	NA	NA	4726	4505	120	ILLUMINA	Contig	203759	203759	74	4672476	NA	74	52.5	32
GCA_005551535.1	2019-05-21	PRJNA313928	SAMN10261414	NA	NA	NA	5133	4842	200	ILLUMINA	Contig	327420	327420	96	4982135	NA	96	52	654
GCA_005551795.1	2019-05-21	PRJNA313928	SAMN10261423	NA	NA	NA	4736	4507	121	ILLUMINA	Contig	203759	203759	56	4681135	NA	56	52.5	32
GCA_005553215.1	2019-05-21	PRJNA313928	SAMN10261412	NA	NA	NA	4735	4506	121	ILLUMINA	Contig	194908	194908	54	4682385	NA	54	52.5	32
GCA_005553365.1	2019-05-21	PRJNA313928	SAMN10261431	NA	NA	NA	4735	4506	121	ILLUMINA	Contig	263566	263566	51	4682707	NA	51	52.5	32
GCA_005559655.1	2019-05-21	PRJNA242847	SAMN10461417	NA	NA	NA	4992	4708	186	ILLUMINA	Contig	192277	192277	71	4899313	NA	71	52	32
GCA_005586855.1	2019-05-21	PRJNA242847	SAMN11081323	NA	NA	NA	5050	4751	198	ILLUMINA	Contig	90125	90125	125	4979775	NA	125	52	32
GCA_005616575.1	2019-05-22	PRJNA292661	SAMN10133041	NA	NA	NA	5159	4831	224	ILLUMINA	Contig	203759	203759	68	5008133	NA	68	52	32
GCA_005617395.1	2019-05-22	PRJNA292661	SAMN10133064	NA	NA	NA	5125	4806	217	ILLUMINA	Contig	245651	245651	68	4986138	NA	68	52	32
GCA_005625695.1	2019-05-22	PRJNA313928	SAMN10261403	NA	NA	NA	4584	4369	109	ILLUMINA	Contig	263571	263571	41	4601657	NA	41	52.5	32
GCA_005625895.1	2019-05-22	PRJNA313928	SAMN10261333	NA	NA	NA	4545	4328	111	ILLUMINA	Contig	397146	397146	47	4558417	NA	47	52.5	32
GCA_005625975.1	2019-05-22	PRJNA313928	SAMN10261430	NA	NA	NA	4737	4508	121	ILLUMINA	Contig	263566	263566	52	4682602	NA	52	52.5	32
GCA_005662195.1	2019-05-22	PRJNA242847	SAMN11087725	NA	NA	NA	5035	4743	190	ILLUMINA	Contig	94750	94750	123	4964082	NA	123	52	32
GCA_005688515.1	2019-05-23	PRJNA292661	SAMN10132972	NA	NA	NA	5183	4860	221	ILLUMINA	Contig	101866	101866	120	5020473	NA	120	52	32
GCA_005688815.1	2019-05-23	PRJNA292661	SAMN10133045	NA	NA	NA	4768	4535	129	ILLUMINA	Contig	76170	76170	105	4669894	NA	105	52.5	32
GCA_005695895.1	2019-05-23	PRJNA313928	SAMN10261293	NA	NA	NA	4688	4460	117	ILLUMINA	Contig	194773	194773	48	4646204	NA	48	52.5	32
GCA_005698095.1	2019-05-23	PRJNA313928	SAMN10261409	NA	NA	NA	4731	4502	121	ILLUMINA	Contig	183904	183904	52	4682358	NA	52	52.5	32
GCA_005698475.1	2019-05-23	PRJNA313928	SAMN10261426	NA	NA	NA	4735	4506	121	ILLUMINA	Contig	263566	263566	54	4681302	NA	54	52.5	32
GCA_005698495.1	2019-05-23	PRJNA313928	SAMN10261404	NA	NA	NA	4588	4372	109	ILLUMINA	Contig	258674	258674	42	4601830	NA	42	52.5	32
GCA_005698595.1	2019-05-23	PRJNA313928	SAMN10261425	NA	NA	NA	4736	4507	121	ILLUMINA	Contig	250327	250327	59	4681044	NA	59	52.5	32
GCA_005767495.1	2019-05-24	PRJNA292661	SAMN10132898	NA	NA	NA	4849	4602	137	ILLUMINA	Contig	244336	244336	44	4741619	NA	44	52	32
GCA_005767615.1	2019-05-24	PRJNA292661	SAMN10132970	NA	NA	NA	5168	4847	222	ILLUMINA	Contig	49408	49408	233	4982382	NA	233	52	32
GCA_005767655.2	2020-05-19	PRJNA292661	SAMN10132842	NA	NA	NA	4864	4612	133	PacBio Sequel	Complete Genome	4728348	4728348	2	5021510	2	2	52	32
GCA_005769185.1	2019-05-24	PRJNA292661	SAMN10133009	NA	NA	NA	5087	4770	217	ILLUMINA	Contig	245493	245493	55	4965361	NA	55	52	32
GCA_005795595.1	2019-05-24	PRJNA313928	SAMN10261399	NA	NA	NA	4737	4509	121	ILLUMINA	Contig	250327	250327	44	4683260	NA	44	52.5	32
GCA_005795665.1	2019-05-24	PRJNA313928	SAMN10261413	NA	NA	NA	5513	5177	235	ILLUMINA	Contig	184173	184173	120	5283525	NA	120	52	447
GCA_005885995.1	2019-05-29	PRJNA543393	SAMN11665428	Salmonella enterica	99.58	0.69	4713	4480	131	Illumina HiSeq	Chromosome	3265657	4874441	1	4874441	1	7	52	32
GCA_005886015.1	2019-05-29	PRJNA543342	SAMN11663712	Salmonella enterica	99.61	0.69	4711	4478	131	Illumina HiSeq	Chromosome	3265972	4874756	1	4874756	1	7	52	32
GCA_005938455.1	2019-06-03	PRJNA543125	SAMN11659856	Salmonella enterica	95.16	0.91	4575	4381	104	Illumina MiSeq	Contig	46381	46381	245	4549654	NA	245	52.5	32
GCA_005967075.1	2019-06-04	PRJNA186035	SAMN05417435	NA	NA	NA	4879	4609	169	ILLUMINA	Contig	245651	245651	52	4936474	NA	52	52	32
GCA_005967105.1	2019-06-04	PRJNA186035	SAMN05417434	NA	NA	NA	5006	4723	178	ILLUMINA	Contig	203759	203759	75	5023523	NA	75	52	32
GCA_005967365.1	2019-06-04	PRJNA186035	SAMN05417431	NA	NA	NA	5018	4735	178	ILLUMINA	Contig	194250	194250	77	5033143	NA	77	52	32
GCA_005967375.1	2019-06-04	PRJNA186035	SAMN05417413	NA	NA	NA	4921	4653	165	ILLUMINA	Contig	201530	201530	68	4962288	NA	68	52	32
GCA_005967445.1	2019-06-04	PRJNA186035	SAMN05417429	NA	NA	NA	4995	4714	178	ILLUMINA	Contig	194508	194508	70	5016989	NA	70	52	32
GCA_005967945.1	2019-06-04	PRJNA186035	SAMN05417446	NA	NA	NA	5024	4740	179	ILLUMINA	Contig	194508	194508	69	5035068	NA	69	52	32
GCA_005968005.1	2019-06-04	PRJNA186035	SAMN05417436	NA	NA	NA	5002	4719	178	ILLUMINA	Contig	203759	203759	72	5021341	NA	72	52	32
GCA_005969485.1	2019-06-04	PRJNA186035	SAMN05417410	NA	NA	NA	4712	4510	98	ILLUMINA	Contig	201529	201529	63	4750703	NA	63	52.5	32
GCA_005969505.1	2019-06-04	PRJNA186035	SAMN05417421	NA	NA	NA	4927	4662	164	ILLUMINA	Contig	194250	194250	80	4961520	NA	80	52	32
GCA_005969545.1	2019-06-04	PRJNA186035	SAMN05417458	NA	NA	NA	4909	4645	160	ILLUMINA	Contig	206513	206513	69	4956209	NA	69	52	32
GCA_005969565.1	2019-06-04	PRJNA186035	SAMN05417411	NA	NA	NA	4928	4661	163	ILLUMINA	Contig	203759	203759	72	4967745	NA	72	52	32
GCA_005969585.1	2019-06-04	PRJNA186035	SAMN05417449	NA	NA	NA	4984	4703	176	ILLUMINA	Contig	184090	184090	83	5002895	NA	83	52	32
GCA_005969625.1	2019-06-04	PRJNA186035	SAMN05417453	NA	NA	NA	4986	4707	174	ILLUMINA	Contig	194508	194508	85	5001573	NA	85	52	32
GCA_005970285.1	2019-06-04	PRJNA186035	SAMN05417459	NA	NA	NA	4910	4644	161	ILLUMINA	Contig	194508	194508	62	4959027	NA	62	52	32
GCA_005970295.1	2019-06-04	PRJNA186035	SAMN05417415	NA	NA	NA	4980	4703	172	ILLUMINA	Contig	203759	203759	76	5005194	NA	76	52	32
GCA_005970325.1	2019-06-04	PRJNA186035	SAMN05417465	NA	NA	NA	4914	4646	165	ILLUMINA	Contig	194250	194250	57	4961410	NA	57	52	32
GCA_005970345.1	2019-06-04	PRJNA186035	SAMN05417476	NA	NA	NA	4994	4714	179	ILLUMINA	Contig	245651	245651	65	5012256	NA	65	52	32
GCA_005970405.1	2019-06-04	PRJNA186035	SAMN05417470	NA	NA	NA	4957	4687	171	ILLUMINA	Contig	183917	183917	73	4992095	NA	73	52	32
GCA_005970525.1	2019-06-04	PRJNA186035	SAMN05417461	NA	NA	NA	4966	4697	164	ILLUMINA	Contig	203759	203759	62	5003948	NA	62	52	32
GCA_005970545.1	2019-06-04	PRJNA186035	SAMN05417491	NA	NA	NA	4971	4696	174	ILLUMINA	Contig	194250	194250	71	4995901	NA	71	52	32
GCA_005970585.1	2019-06-04	PRJNA186035	SAMN05417487	NA	NA	NA	4994	4715	177	ILLUMINA	Contig	249948	249948	61	5015813	NA	61	52	32
GCA_005970605.1	2019-06-04	PRJNA186035	SAMN05417493	NA	NA	NA	4991	4712	177	ILLUMINA	Contig	196668	196668	74	5007424	NA	74	52	32
GCA_005970625.1	2019-06-04	PRJNA186035	SAMN05417489	NA	NA	NA	4985	4705	178	ILLUMINA	Contig	245651	245651	71	5005355	NA	71	52	32
GCA_005970645.1	2019-06-04	PRJNA186035	SAMN05417480	NA	NA	NA	4990	4708	180	ILLUMINA	Contig	265257	265257	65	5015770	NA	65	52	32
GCA_005970665.1	2019-06-04	PRJNA186035	SAMN05417448	NA	NA	NA	5082	4801	179	ILLUMINA	Contig	269611	269611	128	5046344	NA	128	52	32
GCA_005976125.1	2019-06-04	PRJNA242847	SAMN05991248	NA	NA	NA	4568	4379	90	ILLUMINA	Contig	204881	204881	52	4639371	NA	52	52.5	32
GCA_006030215.1	2019-06-05	PRJNA186035	SAMN05417420	NA	NA	NA	4914	4651	160	ILLUMINA	Contig	183793	183793	70	4954421	NA	70	52	32
GCA_006030595.1	2019-06-05	PRJNA186035	SAMN05417451	NA	NA	NA	4974	4698	171	ILLUMINA	Contig	194899	194899	86	4999731	NA	86	52	32
GCA_006030635.1	2019-06-05	PRJNA186035	SAMN05417454	NA	NA	NA	4973	4696	173	ILLUMINA	Contig	183906	183906	71	5000561	NA	71	52	32
GCA_006030655.1	2019-06-05	PRJNA186035	SAMN05417416	NA	NA	NA	4915	4650	160	ILLUMINA	Contig	194250	194250	64	4961398	NA	64	52	32
GCA_006030715.1	2019-06-05	PRJNA186035	SAMN05417457	NA	NA	NA	4911	4646	162	ILLUMINA	Contig	203759	203759	65	4958056	NA	65	52	32
GCA_006030735.1	2019-06-05	PRJNA186035	SAMN05417472	NA	NA	NA	4972	4694	174	ILLUMINA	Contig	203759	203759	71	5000807	NA	71	52	32
GCA_006030795.1	2019-06-05	PRJNA186035	SAMN05417475	NA	NA	NA	4996	4717	179	ILLUMINA	Contig	269597	269597	64	5018744	NA	64	52	32
GCA_006030815.1	2019-06-05	PRJNA186035	SAMN05417471	NA	NA	NA	4985	4703	179	ILLUMINA	Contig	184048	184048	75	5007187	NA	75	52	32
GCA_006030835.1	2019-06-05	PRJNA186035	SAMN05417460	NA	NA	NA	5171	4885	180	ILLUMINA	Contig	193215	193215	115	5126357	NA	115	52	32
GCA_006031835.1	2019-06-05	PRJNA186035	SAMN05417447	NA	NA	NA	4977	4701	175	ILLUMINA	Contig	245651	245651	66	5004744	NA	66	52	32
GCA_006031855.1	2019-06-05	PRJNA186035	SAMN05417430	NA	NA	NA	4931	4659	167	ILLUMINA	Contig	183906	183906	68	4967349	NA	68	52	32
GCA_006031915.1	2019-06-05	PRJNA186035	SAMN05417422	NA	NA	NA	4937	4674	161	ILLUMINA	Contig	113577	113577	91	4959856	NA	91	52	32
GCA_006031935.1	2019-06-05	PRJNA186035	SAMN05417437	NA	NA	NA	4994	4711	180	ILLUMINA	Contig	269597	269597	61	5015525	NA	61	52	32
GCA_006031955.1	2019-06-05	PRJNA186035	SAMN05417450	NA	NA	NA	4998	4720	173	ILLUMINA	Contig	149839	149839	90	5009694	NA	90	52	32
GCA_006051415.1	2019-06-05	PRJNA230403	SAMN07138662	NA	NA	NA	4568	4373	89	ILLUMINA	Contig	160435	160435	62	4640722	NA	62	52.5	32
GCA_006068575.1	2019-06-06	PRJNA242847	SAMN07411255	NA	NA	NA	4974	4692	181	ILLUMINA	Contig	203760	203760	60	4998203	NA	60	52	32
GCA_006083135.1	2019-06-06	PRJNA292661	SAMN11914290	NA	NA	NA	4925	4659	165	ILLUMINA	Contig	333002	333002	47	4969507	NA	47	52	32
GCA_006096575.1	2019-06-06	PRJNA186035	SAMN05417488	NA	NA	NA	4988	4707	180	ILLUMINA	Contig	333002	333002	59	5012634	NA	59	52	32
GCA_006096815.1	2019-06-06	PRJNA186035	SAMN05417484	NA	NA	NA	5027	4765	174	ILLUMINA	Contig	66947	66947	166	4979595	NA	166	52	32
GCA_006098355.1	2019-06-06	PRJNA186035	SAMN05417466	NA	NA	NA	4914	4648	162	ILLUMINA	Contig	203759	203759	62	4960653	NA	62	52	32
GCA_006098375.1	2019-06-06	PRJNA186035	SAMN05417441	NA	NA	NA	4991	4711	179	ILLUMINA	Contig	245648	245648	71	5013677	NA	71	52	32
GCA_006098415.1	2019-06-06	PRJNA186035	SAMN05417414	NA	NA	NA	4934	4665	165	ILLUMINA	Contig	203759	203759	62	4971866	NA	62	52	32
GCA_006098435.1	2019-06-06	PRJNA186035	SAMN05417443	NA	NA	NA	4991	4710	180	ILLUMINA	Contig	209368	209368	69	5007969	NA	69	52	32
GCA_006098455.1	2019-06-06	PRJNA186035	SAMN05417482	NA	NA	NA	4980	4705	174	ILLUMINA	Contig	201781	201781	69	5004893	NA	69	52	32
GCA_006098475.1	2019-06-06	PRJNA186035	SAMN05417417	NA	NA	NA	4870	4611	154	ILLUMINA	Contig	328595	328595	52	4926945	NA	52	52	32
GCA_006098555.1	2019-06-06	PRJNA186035	SAMN05417440	NA	NA	NA	4995	4714	179	ILLUMINA	Contig	245651	245651	70	5018118	NA	70	52	32
GCA_006098675.1	2019-06-06	PRJNA186035	SAMN05417425	NA	NA	NA	4887	4623	159	ILLUMINA	Contig	203759	203759	59	4938154	NA	59	52	32
GCA_006118845.1	2019-06-06	PRJNA230403	SAMN07274474	NA	NA	NA	4570	4383	84	ILLUMINA	Contig	347182	347182	36	4673916	NA	36	52	32
GCA_006146915.1	2019-06-07	PRJNA292661	SAMN11914286	NA	NA	NA	4918	4653	162	ILLUMINA	Contig	187730	187730	51	4960666	NA	51	52	32
GCA_006160405.1	2019-06-10	PRJNA230403	SAMN07569639	NA	NA	NA	4503	4317	84	ILLUMINA	Contig	528112	528112	32	4617349	NA	32	52.5	32
GCA_006160465.1	2019-06-10	PRJNA230403	SAMN07569646	NA	NA	NA	4482	4298	83	ILLUMINA	Contig	333186	333186	29	4598987	NA	29	52.5	32
GCA_006164825.1	2019-06-10	PRJNA230403	SAMN07684589	NA	NA	NA	4513	4326	85	ILLUMINA	Contig	176064	176064	54	4614419	NA	54	52.5	32
GCA_006190865.1	2019-06-10	PRJNA293224	SAMN08387036	NA	NA	NA	4919	4651	164	ILLUMINA	Contig	212792	212792	62	4754853	NA	62	52	32
GCA_006191745.1	2019-06-10	PRJNA293224	SAMN08386952	NA	NA	NA	5056	4805	151	ILLUMINA	Contig	178474	178474	67	4891602	NA	67	52	19
GCA_006205765.1	2019-06-10	PRJNA293224	SAMN08737185	NA	NA	NA	4820	4549	171	ILLUMINA	Contig	99366	99366	87	4705610	NA	87	52	329
GCA_006205785.1	2019-06-10	PRJNA293224	SAMN08737190	NA	NA	NA	4785	4534	150	ILLUMINA	Contig	144032	144032	72	4671669	NA	72	52.5	32
GCA_006208525.1	2019-06-10	PRJNA293224	SAMN08737112	NA	NA	NA	4691	4444	145	ILLUMINA	Contig	201656	201656	43	4605350	NA	43	52.5	32
GCA_006210225.1	2019-06-10	PRJNA378379	SAMN07244790	NA	NA	NA	5139	4809	229	ILLUMINA	Contig	333002	333002	49	4971338	NA	49	52	32
GCA_006210305.1	2019-06-10	PRJNA378379	SAMN07246273	NA	NA	NA	5212	4868	243	ILLUMINA	Contig	245651	245651	66	5020299	NA	66	52	32
GCA_006210325.1	2019-06-10	PRJNA378379	SAMN08225191	NA	NA	NA	5257	4923	229	ILLUMINA	Contig	181281	181281	80	5071607	NA	80	52	32
GCA_006210385.1	2019-06-10	PRJNA378379	SAMN07244613	NA	NA	NA	5216	4887	226	ILLUMINA	Contig	203759	203759	55	5025896	NA	55	52	32
GCA_006210405.1	2019-06-10	PRJNA378379	SAMN07244897	NA	NA	NA	5174	4839	231	ILLUMINA	Contig	203759	203759	62	4993255	NA	62	52	32
GCA_006210445.1	2019-06-10	PRJNA378379	SAMN07244547	NA	NA	NA	5191	4856	233	ILLUMINA	Contig	194508	194508	56	5020667	NA	56	52	32
GCA_006210565.1	2019-06-10	PRJNA378379	SAMN07244634	NA	NA	NA	5231	4885	242	ILLUMINA	Contig	203759	203759	66	5033821	NA	66	52	32
GCA_006210585.1	2019-06-10	PRJNA378379	SAMN08225187	NA	NA	NA	5187	4845	238	ILLUMINA	Contig	194250	194250	74	5001176	NA	74	52	32
GCA_006210605.1	2019-06-10	PRJNA378379	SAMN07246274	NA	NA	NA	5235	4889	245	ILLUMINA	Contig	245651	245651	63	5035043	NA	63	52	32
GCA_006210625.1	2019-06-10	PRJNA378379	SAMN07244541	NA	NA	NA	5060	4734	221	ILLUMINA	Contig	194508	194508	70	4908617	NA	70	52	32
GCA_006210645.1	2019-06-10	PRJNA378379	SAMN07244612	NA	NA	NA	5238	4892	241	ILLUMINA	Contig	203759	203759	71	5036127	NA	71	52	32
GCA_006210665.1	2019-06-10	PRJNA378379	SAMN08225189	NA	NA	NA	5231	4887	240	ILLUMINA	Contig	203759	203759	73	5034944	NA	73	52	32
GCA_006210915.1	2019-06-10	PRJNA378379	SAMN07246488	NA	NA	NA	5133	4805	228	ILLUMINA	Contig	220968	220968	58	4966255	NA	58	52	32
GCA_006211005.1	2019-06-10	PRJNA378379	SAMN07246490	NA	NA	NA	5109	4783	223	ILLUMINA	Contig	183518	183518	61	4945628	NA	61	52	32
GCA_006211085.1	2019-06-10	PRJNA378379	SAMN08225180	NA	NA	NA	5196	4861	234	ILLUMINA	Contig	203759	203759	64	5011611	NA	64	52	32
GCA_006211105.1	2019-06-10	PRJNA378379	SAMN07246694	NA	NA	NA	5091	4767	222	ILLUMINA	Contig	268881	268881	53	4933194	NA	53	52	32
GCA_006211145.1	2019-06-10	PRJNA378379	SAMN07244648	NA	NA	NA	5197	4857	241	ILLUMINA	Contig	222414	222414	69	5009520	NA	69	52	32
GCA_006211185.1	2019-06-10	PRJNA378379	SAMN07246696	NA	NA	NA	5203	4871	229	ILLUMINA	Contig	183906	183906	63	5016713	NA	63	52	32
GCA_006211225.1	2019-06-10	PRJNA378379	SAMN07246492	NA	NA	NA	5140	4810	228	ILLUMINA	Contig	159427	159427	65	4967269	NA	65	52	32
GCA_006211265.1	2019-06-10	PRJNA378379	SAMN08225179	NA	NA	NA	5189	4855	234	ILLUMINA	Contig	89717	89717	110	5002173	NA	110	52	32
GCA_006211275.1	2019-06-10	PRJNA378379	SAMN07246489	NA	NA	NA	5128	4798	226	ILLUMINA	Contig	203759	203759	64	4963412	NA	64	52	32
GCA_006211305.1	2019-06-10	PRJNA378379	SAMN07246371	NA	NA	NA	5208	4875	231	ILLUMINA	Contig	245651	245651	53	5029363	NA	53	52	5015
GCA_006211345.1	2019-06-10	PRJNA378379	SAMN07245367	NA	NA	NA	5169	4837	227	ILLUMINA	Contig	201545	201545	64	4990456	NA	64	52	32
GCA_006211365.1	2019-06-10	PRJNA378379	SAMN07244895	NA	NA	NA	5198	4864	229	ILLUMINA	Contig	160290	160290	71	5019316	NA	71	52	32
GCA_006211385.1	2019-06-10	PRJNA378379	SAMN07244787	NA	NA	NA	5225	4881	243	ILLUMINA	Contig	245651	245651	62	5033704	NA	62	52	32
GCA_006211405.1	2019-06-10	PRJNA378379	SAMN07244542	NA	NA	NA	5172	4841	227	ILLUMINA	Contig	203759	203759	58	5008121	NA	58	52	32
GCA_006211445.1	2019-06-10	PRJNA378379	SAMN07246711	NA	NA	NA	5206	4872	229	ILLUMINA	Contig	194508	194508	72	5026759	NA	72	52	32
GCA_006211485.1	2019-06-10	PRJNA378379	SAMN07246805	NA	NA	NA	5134	4806	223	ILLUMINA	Contig	201530	201530	57	4965032	NA	57	52	32
GCA_006211505.1	2019-06-10	PRJNA378379	SAMN07246787	NA	NA	NA	5141	4810	226	ILLUMINA	Contig	203759	203759	62	4968138	NA	62	52	32
GCA_006211525.1	2019-06-10	PRJNA378379	SAMN07244642	NA	NA	NA	5189	4854	230	ILLUMINA	Contig	183906	183906	65	5019079	NA	65	52	32
GCA_006211545.1	2019-06-10	PRJNA378379	SAMN07244640	NA	NA	NA	5079	4758	217	ILLUMINA	Contig	152104	152104	68	4924388	NA	68	52	32
GCA_006211565.1	2019-06-10	PRJNA378379	SAMN07244903	NA	NA	NA	5202	4859	242	ILLUMINA	Contig	194834	194834	73	5013607	NA	73	52	2937
GCA_006211575.1	2019-06-10	PRJNA378379	SAMN07244788	NA	NA	NA	5174	4846	226	ILLUMINA	Contig	200543	200543	66	5003148	NA	66	52	32
GCA_006211625.1	2019-06-10	PRJNA378379	SAMN07244901	NA	NA	NA	5118	4792	226	ILLUMINA	Contig	268897	268897	49	4950866	NA	49	52	32
GCA_006211685.1	2019-06-10	PRJNA378379	SAMN07246714	NA	NA	NA	5144	4813	227	ILLUMINA	Contig	194508	194508	65	4973884	NA	65	52	32
GCA_006211705.1	2019-06-10	PRJNA378379	SAMN07246788	NA	NA	NA	5139	4813	226	ILLUMINA	Contig	194250	194250	56	4968703	NA	56	52	32
GCA_006211745.1	2019-06-10	PRJNA378379	SAMN07246716	NA	NA	NA	5127	4807	219	ILLUMINA	Contig	41237	41237	238	4934706	NA	238	52.5	32
GCA_006211765.1	2019-06-10	PRJNA378379	SAMN07245363	NA	NA	NA	5227	4882	240	ILLUMINA	Contig	194508	194508	78	5031401	NA	78	52	32
GCA_006211785.1	2019-06-10	PRJNA378379	SAMN07246494	NA	NA	NA	5104	4780	222	ILLUMINA	Contig	201530	201530	51	4941032	NA	51	52	32
GCA_006211825.1	2019-06-10	PRJNA378379	SAMN07244637	NA	NA	NA	5198	4856	241	ILLUMINA	Contig	245651	245651	66	5012070	NA	66	52	32
GCA_006211845.1	2019-06-10	PRJNA378379	SAMN07245366	NA	NA	NA	5314	4964	248	ILLUMINA	Contig	245651	245651	66	5098771	NA	66	52	32
GCA_006211865.1	2019-06-10	PRJNA378379	SAMN07246695	NA	NA	NA	5255	4920	233	ILLUMINA	Contig	245651	245651	57	5052427	NA	57	52	32
GCA_006211905.1	2019-06-10	PRJNA378379	SAMN07246451	NA	NA	NA	5206	4861	240	ILLUMINA	Contig	203759	203759	69	5017495	NA	69	52	32
GCA_006211965.1	2019-06-10	PRJNA378379	SAMN07246454	NA	NA	NA	5181	4847	235	ILLUMINA	Contig	181281	181281	76	4996586	NA	76	52	32
GCA_006211985.1	2019-06-10	PRJNA378379	SAMN07246491	NA	NA	NA	5150	4815	232	ILLUMINA	Contig	245651	245651	52	4970868	NA	52	52	32
GCA_006212165.1	2019-06-10	PRJNA378379	SAMN08225190	NA	NA	NA	5306	4955	246	ILLUMINA	Contig	203759	203759	75	5090914	NA	75	52	32
GCA_006212185.1	2019-06-10	PRJNA378379	SAMN07244543	NA	NA	NA	5183	4853	230	ILLUMINA	Contig	152104	152104	77	4999273	NA	77	52	32
GCA_006212205.1	2019-06-10	PRJNA378379	SAMN08225212	NA	NA	NA	5205	4872	232	ILLUMINA	Contig	149839	149839	73	5021851	NA	73	52	32
GCA_006212225.1	2019-06-10	PRJNA378379	SAMN07245077	NA	NA	NA	5234	4890	243	ILLUMINA	Contig	203759	203759	75	5024766	NA	75	52	32
GCA_006212245.1	2019-06-10	PRJNA378379	SAMN08225209	NA	NA	NA	5127	4797	225	ILLUMINA	Contig	203759	203759	62	4958896	NA	62	52	32
GCA_006212265.1	2019-06-10	PRJNA378379	SAMN07244644	NA	NA	NA	5142	4810	231	ILLUMINA	Contig	203759	203759	58	4968379	NA	58	52	32
GCA_006212285.1	2019-06-10	PRJNA378379	SAMN07244553	NA	NA	NA	5098	4772	221	ILLUMINA	Contig	328585	328585	56	4939430	NA	56	52	32
GCA_006212305.1	2019-06-10	PRJNA378379	SAMN07244625	NA	NA	NA	5178	4847	227	ILLUMINA	Contig	186329	186329	66	5003221	NA	66	52	32
GCA_006212325.1	2019-06-10	PRJNA378379	SAMN07246713	NA	NA	NA	5182	4851	226	ILLUMINA	Contig	194508	194508	67	5006660	NA	67	52	32
GCA_006212345.1	2019-06-10	PRJNA378379	SAMN07244618	NA	NA	NA	5217	4873	243	ILLUMINA	Contig	245651	245651	63	5026462	NA	63	52	32
GCA_006212365.1	2019-06-10	PRJNA378379	SAMN07244639	NA	NA	NA	5136	4806	229	ILLUMINA	Contig	245651	245651	55	4967690	NA	55	52	32
GCA_006212545.1	2019-06-10	PRJNA378379	SAMN07244615	NA	NA	NA	5217	4887	226	ILLUMINA	Contig	203759	203759	60	5027152	NA	60	52	32
GCA_006212725.1	2019-06-10	PRJNA284276	SAMN10589490	NA	NA	NA	5110	4801	207	ILLUMINA	Contig	215938	215938	66	5028489	NA	66	52	32
GCA_006212745.1	2019-06-10	PRJNA284276	SAMN10620907	NA	NA	NA	5160	4854	204	ILLUMINA	Contig	96809	96809	115	5051257	NA	115	52	32
GCA_006212765.1	2019-06-10	PRJNA284276	SAMN10620908	NA	NA	NA	5035	4750	183	ILLUMINA	Contig	58541	58541	167	4955873	NA	167	52.5	32
GCA_006212785.1	2019-06-10	PRJNA284276	SAMN10620954	NA	NA	NA	5086	4779	205	ILLUMINA	Contig	115505	115505	97	5004292	NA	97	52	32
GCA_006212805.1	2019-06-10	PRJNA284276	SAMN10620945	NA	NA	NA	5022	4739	181	ILLUMINA	Contig	92210	92210	121	4955418	NA	121	52	32
GCA_006212845.1	2019-06-10	PRJNA284276	SAMN10620940	NA	NA	NA	5028	4730	197	ILLUMINA	Contig	97533	97533	98	4957003	NA	98	52	32
GCA_006212905.1	2019-06-10	PRJNA284276	SAMN10620939	NA	NA	NA	5083	4780	201	ILLUMINA	Contig	114705	114705	105	4999514	NA	105	52	32
GCA_006212925.1	2019-06-10	PRJNA284276	SAMN10620941	NA	NA	NA	5064	4767	195	ILLUMINA	Contig	94858	94858	121	4985816	NA	121	52	32
GCA_006213065.1	2019-06-10	PRJNA284276	SAMN10589425	NA	NA	NA	5087	4782	202	ILLUMINA	Contig	161144	161144	78	5002831	NA	78	52	32
GCA_006213085.1	2019-06-10	PRJNA284276	SAMN10589476	NA	NA	NA	5084	4773	208	ILLUMINA	Contig	245651	245651	63	5010030	NA	63	52	32
GCA_006213105.1	2019-06-10	PRJNA284276	SAMN10686143	NA	NA	NA	5069	4762	205	ILLUMINA	Contig	74558	74558	133	4981215	NA	133	52	32
GCA_006213175.1	2019-06-10	PRJNA284276	SAMN10686166	NA	NA	NA	5068	4770	196	ILLUMINA	Contig	114044	114044	111	4985548	NA	111	52	32
GCA_006213205.1	2019-06-10	PRJNA284276	SAMN10589405	NA	NA	NA	5096	4785	208	ILLUMINA	Contig	136539	136539	81	5012062	NA	81	52	32
GCA_006213245.1	2019-06-10	PRJNA284276	SAMN10686142	NA	NA	NA	5084	4782	200	ILLUMINA	Contig	114689	114689	121	4992756	NA	121	52	32
GCA_006213285.1	2019-06-10	PRJNA284276	SAMN10686366	NA	NA	NA	5084	4777	205	ILLUMINA	Contig	118519	118519	106	5000202	NA	106	52	32
GCA_006213445.1	2019-06-10	PRJNA338674	SAMN10581932	NA	NA	NA	4654	4437	113	ILLUMINA	Contig	116874	116874	92	4637627	NA	92	52.5	32
GCA_006213465.1	2019-06-10	PRJNA284276	SAMN10588587	NA	NA	NA	5046	4751	194	ILLUMINA	Contig	203499	203499	46	4987129	NA	46	52	32
GCA_006213565.1	2019-06-10	PRJNA186035	SAMN10999769	NA	NA	NA	4791	4578	111	ILLUMINA	Contig	72419	72419	129	4742660	NA	129	52.5	32
GCA_006213705.1	2019-06-10	PRJNA324570	SAMN11581044	NA	NA	NA	4497	4300	92	ILLUMINA	Contig	115401	115401	77	4591298	NA	77	52.5	32
GCA_006214585.1	2019-06-10	PRJNA293224	SAMN11310165	NA	NA	NA	4966	4684	184	ILLUMINA	Contig	159294	159294	75	4929300	NA	75	52	32
GCA_006259915.1	2019-06-11	PRJNA242847	SAMN08467273	NA	NA	NA	4668	4471	92	ILLUMINA	Contig	208237	208237	45	4724412	NA	45	52	32
GCA_006286655.1	2019-06-12	PRJNA293224	SAMN08951117	NA	NA	NA	5151	4776	271	ILLUMINA	Contig	112684	112684	125	4928775	NA	125	52	32
GCA_006292275.1	2019-06-12	PRJNA378379	SAMN07244905	NA	NA	NA	5202	4871	227	ILLUMINA	Contig	194508	194508	59	5025100	NA	59	52	32
GCA_006292335.1	2019-06-12	PRJNA316457	SAMN11127493	NA	NA	NA	4661	4443	116	ILLUMINA	Contig	97018	97018	81	4650634	NA	81	52.5	32
GCA_006292395.1	2019-06-12	PRJNA378379	SAMN07244548	NA	NA	NA	5209	4875	230	ILLUMINA	Contig	203758	203758	76	5025270	NA	76	52	32
GCA_006292475.1	2019-06-12	PRJNA378379	SAMN07244546	NA	NA	NA	5207	4865	240	ILLUMINA	Contig	194253	194253	70	5016167	NA	70	52	32
GCA_006292495.1	2019-06-12	PRJNA378379	SAMN07244791	NA	NA	NA	5283	4935	243	ILLUMINA	Contig	194253	194253	94	5063905	NA	94	52	32
GCA_006292515.1	2019-06-12	PRJNA378379	SAMN07246177	NA	NA	NA	5099	4773	224	ILLUMINA	Contig	268891	268891	47	4951556	NA	47	52	32
GCA_006292535.1	2019-06-12	PRJNA378379	SAMN07244556	NA	NA	NA	5203	4871	229	ILLUMINA	Contig	203758	203758	64	5028302	NA	64	52	32
GCA_006292555.1	2019-06-12	PRJNA378379	SAMN07246452	NA	NA	NA	5205	4864	239	ILLUMINA	Contig	203759	203759	60	5017438	NA	60	52	32
GCA_006292575.1	2019-06-12	PRJNA378379	SAMN07244629	NA	NA	NA	5176	4841	233	ILLUMINA	Contig	245651	245651	56	4990175	NA	56	52	32
GCA_006292595.1	2019-06-12	PRJNA378379	SAMN08225218	NA	NA	NA	5186	4855	229	ILLUMINA	Contig	245651	245651	54	5006323	NA	54	52	32
GCA_006292615.1	2019-06-12	PRJNA378379	SAMN07245442	NA	NA	NA	5143	4814	230	ILLUMINA	Contig	93516	93516	107	4962148	NA	107	52	32
GCA_006293115.1	2019-06-12	PRJNA378379	SAMN07244894	NA	NA	NA	5087	4762	224	ILLUMINA	Contig	148378	148378	78	4931469	NA	78	52	32
GCA_006293195.1	2019-06-12	PRJNA338674	SAMN10442536	NA	NA	NA	4725	4501	120	ILLUMINA	Contig	106451	106451	87	4678361	NA	87	52.5	32
GCA_006293275.1	2019-06-12	PRJNA186035	SAMN10260915	NA	NA	NA	4707	4478	124	ILLUMINA	Contig	183906	183906	49	4634967	NA	49	52.5	32
GCA_006293455.1	2019-06-12	PRJNA284276	SAMN10620979	NA	NA	NA	5008	4728	180	ILLUMINA	Contig	63244	63244	139	4942620	NA	139	52.5	32
GCA_006293495.1	2019-06-12	PRJNA284276	SAMN10589475	NA	NA	NA	5100	4789	208	ILLUMINA	Contig	159031	159031	70	5021368	NA	70	52	32
GCA_006293795.1	2019-06-12	PRJNA293224	SAMN11310184	NA	NA	NA	4910	4631	181	ILLUMINA	Contig	203762	203762	46	4903133	NA	46	52	32
GCA_006293815.1	2019-06-12	PRJNA293224	SAMN11310164	NA	NA	NA	4896	4620	180	ILLUMINA	Contig	165881	165881	51	4888820	NA	51	52	32
GCA_006293955.1	2019-06-12	PRJNA275961	SAMN03577088	NA	NA	NA	4630	4445	93	ILLUMINA	Contig	174598	174598	49	4706937	NA	49	52.5	32
GCA_006294135.1	2019-06-12	PRJNA378379	SAMN07244631	NA	NA	NA	5195	4862	228	ILLUMINA	Contig	203759	203759	59	5019013	NA	59	52	32
GCA_006294195.1	2019-06-12	PRJNA378379	SAMN07244636	NA	NA	NA	5187	4857	229	ILLUMINA	Contig	203759	203759	66	5008056	NA	66	52	32
GCA_006294215.1	2019-06-12	PRJNA378379	SAMN07244893	NA	NA	NA	5134	4806	225	ILLUMINA	Contig	333003	333003	56	4961847	NA	56	52	32
GCA_006294255.1	2019-06-12	PRJNA378379	SAMN07244902	NA	NA	NA	5313	4974	238	ILLUMINA	Contig	194250	194250	133	5063916	NA	133	52	2937
GCA_006294275.1	2019-06-12	PRJNA378379	SAMN08225216	NA	NA	NA	5161	4836	224	ILLUMINA	Contig	268768	268768	45	4995468	NA	45	52	32
GCA_006294295.1	2019-06-12	PRJNA293224	SAMN09631556	NA	NA	NA	5037	4726	213	ILLUMINA	Contig	58535	58535	146	4880644	NA	146	52.5	32
GCA_006294475.1	2019-06-12	PRJNA378379	SAMN07245364	NA	NA	NA	5195	4852	238	ILLUMINA	Contig	163000	163000	83	5011749	NA	83	52	32
GCA_006294495.1	2019-06-12	PRJNA378379	SAMN07246806	NA	NA	NA	5125	4797	224	ILLUMINA	Contig	203759	203759	55	4956808	NA	55	52	32
GCA_006294515.1	2019-06-12	PRJNA378379	SAMN07246270	NA	NA	NA	5219	4877	241	ILLUMINA	Contig	245651	245651	63	5026579	NA	63	52	32
GCA_006295035.1	2019-06-12	PRJNA284276	SAMN10589400	NA	NA	NA	5064	4768	194	ILLUMINA	Contig	157212	157212	77	4984723	NA	77	52	32
GCA_006297725.1	2019-06-12	PRJNA313928	SAMN11954918	NA	NA	NA	4549	4369	83	ILLUMINA	Contig	521149	521149	22	4667580	NA	22	52	26
GCA_006312445.1	2019-06-12	PRJNA293224	SAMN08386786	NA	NA	NA	4798	4548	153	ILLUMINA	Contig	212945	212945	41	4690060	NA	41	52	413
GCA_006319845.1	2019-06-12	PRJNA293224	SAMN08737233	NA	NA	NA	4806	4536	176	ILLUMINA	Contig	174130	174130	61	4685600	NA	61	52	1604
GCA_006331935.1	2019-06-12	PRJNA378379	SAMN07244617	NA	NA	NA	5203	4873	225	ILLUMINA	Contig	203759	203759	65	5026349	NA	65	52	32
GCA_006332005.1	2019-06-12	PRJNA378379	SAMN07244899	NA	NA	NA	5171	4844	226	ILLUMINA	Contig	201530	201530	55	5001574	NA	55	52	32
GCA_006332025.1	2019-06-12	PRJNA378379	SAMN07244552	NA	NA	NA	5101	4776	220	ILLUMINA	Contig	444115	444115	53	4942164	NA	53	52	32
GCA_006332765.1	2019-06-12	PRJNA378379	SAMN07244621	NA	NA	NA	5128	4796	227	ILLUMINA	Contig	201530	201530	66	4958768	NA	66	52	32
GCA_006332785.1	2019-06-12	PRJNA378379	SAMN07245368	NA	NA	NA	5175	4847	227	ILLUMINA	Contig	186329	186329	64	5003196	NA	64	52	32
GCA_006332805.1	2019-06-12	PRJNA378379	SAMN07245075	NA	NA	NA	5187	4845	238	ILLUMINA	Contig	203759	203759	69	5006803	NA	69	52	32
GCA_006332825.1	2019-06-12	PRJNA378379	SAMN07244619	NA	NA	NA	5136	4804	227	ILLUMINA	Contig	184090	184090	67	4963029	NA	67	52	32
GCA_006332845.1	2019-06-12	PRJNA378379	SAMN07246487	NA	NA	NA	5178	4843	230	ILLUMINA	Contig	180453	180453	75	4996665	NA	75	52	32
GCA_006332865.1	2019-06-12	PRJNA378379	SAMN07244559	NA	NA	NA	5154	4812	237	ILLUMINA	Contig	245651	245651	62	4980319	NA	62	52	32
GCA_006332885.1	2019-06-12	PRJNA378379	SAMN07244558	NA	NA	NA	5202	4862	236	ILLUMINA	Contig	245651	245651	67	5018282	NA	67	52	32
GCA_006332905.1	2019-06-12	PRJNA378379	SAMN07246715	NA	NA	NA	5212	4880	227	ILLUMINA	Contig	194508	194508	66	5028953	NA	66	52	32
GCA_006332945.1	2019-06-12	PRJNA378379	SAMN07244633	NA	NA	NA	5195	4863	227	ILLUMINA	Contig	200543	200543	70	5011726	NA	70	52	32
GCA_006333125.1	2019-06-12	PRJNA284276	SAMN10589473	NA	NA	NA	5038	4749	190	ILLUMINA	Contig	123955	123955	80	4971194	NA	80	52	32
GCA_006333165.1	2019-06-12	PRJNA284276	SAMN10620950	NA	NA	NA	5038	4753	186	ILLUMINA	Contig	86949	86949	104	4966133	NA	104	52	32
GCA_006333205.1	2019-06-12	PRJNA284276	SAMN10620978	NA	NA	NA	5151	4841	208	ILLUMINA	Contig	260793	260793	56	5058711	NA	56	52	32
GCA_006333225.1	2019-06-12	PRJNA284276	SAMN10620977	NA	NA	NA	5072	4760	210	ILLUMINA	Contig	245651	245651	56	4993520	NA	56	52	32
GCA_006333785.1	2019-06-12	PRJNA316457	SAMN11581125	NA	NA	NA	4620	4421	92	ILLUMINA	Contig	58765	58765	141	4659580	NA	141	52.5	32
GCA_006337865.1	2019-06-13	PRJNA292661	SAMN11967961	NA	NA	NA	4975	4692	179	ILLUMINA	Contig	192911	192911	92	4992552	NA	92	52	32
GCA_006337965.1	2019-06-13	PRJNA292661	SAMN11967952	NA	NA	NA	5016	4750	178	ILLUMINA	Contig	149541	149541	93	5033531	NA	93	52	32
GCA_006338585.1	2019-06-13	PRJNA292661	SAMN11968094	NA	NA	NA	4952	4686	169	ILLUMINA	Contig	177770	177770	93	4978964	NA	93	52	32
GCA_006339385.1	2019-06-13	PRJNA292661	SAMN11968073	NA	NA	NA	4920	4653	162	ILLUMINA	Contig	203759	203759	65	4957294	NA	65	52	32
GCA_006339865.1	2019-06-13	PRJNA292661	SAMN11968072	NA	NA	NA	4957	4679	173	ILLUMINA	Contig	194508	194508	69	4983871	NA	69	52	32
GCA_006339995.1	2019-06-13	PRJNA292661	SAMN11967944	NA	NA	NA	5043	4772	180	ILLUMINA	Contig	106392	106392	110	5037425	NA	110	52	32
GCA_006340365.1	2019-06-13	PRJNA292661	SAMN11967914	NA	NA	NA	4918	4653	160	ILLUMINA	Contig	183906	183906	61	4960018	NA	61	52	32
GCA_006340545.1	2019-06-13	PRJNA292661	SAMN11968061	NA	NA	NA	4924	4653	166	ILLUMINA	Contig	194508	194508	67	4964302	NA	67	52	32
GCA_006340605.1	2019-06-13	PRJNA292661	SAMN11968056	NA	NA	NA	5058	4770	183	ILLUMINA	Contig	180901	180901	105	5047171	NA	105	52	32
GCA_006340615.1	2019-06-13	PRJNA292661	SAMN11967962	NA	NA	NA	4973	4696	171	ILLUMINA	Contig	131553	131553	102	4986764	NA	102	52	32
GCA_006341125.1	2019-06-13	PRJNA292661	SAMN11967989	NA	NA	NA	5004	4717	182	ILLUMINA	Contig	203759	203759	71	5024076	NA	71	52	32
GCA_006341235.1	2019-06-13	PRJNA292661	SAMN11968084	NA	NA	NA	4920	4657	159	ILLUMINA	Contig	203759	203759	67	4958246	NA	67	52	32
GCA_006341505.1	2019-06-13	PRJNA292661	SAMN11968027	NA	NA	NA	4922	4656	162	ILLUMINA	Contig	203759	203759	62	4961863	NA	62	52	32
GCA_006342105.1	2019-06-13	PRJNA292661	SAMN11967928	NA	NA	NA	5024	4736	183	ILLUMINA	Contig	183906	183906	78	5037159	NA	78	52	32
GCA_006342145.1	2019-06-13	PRJNA292661	SAMN11967929	NA	NA	NA	4944	4677	166	ILLUMINA	Contig	75974	75974	153	4959936	NA	153	52	32
GCA_006342245.1	2019-06-13	PRJNA292661	SAMN11967927	NA	NA	NA	4992	4709	177	ILLUMINA	Contig	44480	44480	243	4985848	NA	243	52.5	32
GCA_006342365.1	2019-06-13	PRJNA292661	SAMN11968091	NA	NA	NA	4961	4685	173	ILLUMINA	Contig	194251	194251	71	4992646	NA	71	52	32
GCA_006343325.1	2019-06-13	PRJNA242847	SAMN11973949	NA	NA	NA	5023	4749	171	ILLUMINA	Contig	67418	67418	160	5015918	NA	160	52.5	32
GCA_006378595.2	2019-07-18	PRJNA507471	SAMN11877358	Salmonella enterica	99.55	0.49	4715	4458	115	Illumina MiSeq	Contig	381137	381137	122	4722861	NA	122	52	32
GCA_006379715.2	2019-07-18	PRJNA507471	SAMN11877356	Salmonella enterica	99.55	0.54	4714	4459	108	Illumina MiSeq	Contig	372108	372108	118	4718559	NA	118	52.5	32
GCA_006379725.2	2019-07-18	PRJNA507471	SAMN11877354	Salmonella enterica	99.55	0.49	4666	4417	100	Illumina MiSeq	Contig	439203	439203	77	4699457	NA	77	52.5	32
GCA_006380795.2	2019-07-18	PRJNA507471	SAMN11877304	Salmonella enterica	99.52	0.49	4684	4436	104	Illumina MiSeq	Contig	228909	228909	120	4702206	NA	120	52.5	32
GCA_006381605.2	2019-07-18	PRJNA507471	SAMN11877245	Salmonella enterica	99.61	0.67	4598	4367	89	Illumina MiSeq	Contig	433620	433620	81	4655931	NA	81	52.5	32
GCA_006387315.1	2019-06-24	PRJNA248792	SAMN03152373	NA	NA	NA	4565	4398	87	ILLUMINA	Contig	177614	177614	63	4662183	NA	63	52	32
GCA_006387635.1	2019-06-24	PRJNA248792	SAMN03152388	NA	NA	NA	4976	4732	163	ILLUMINA	Contig	183792	183792	62	5015221	NA	62	52	32
GCA_006387935.1	2019-06-24	PRJNA248792	SAMN03152402	NA	NA	NA	4616	4441	91	ILLUMINA	Contig	171063	171063	57	4689740	NA	57	52	2181
GCA_006395215.1	2019-06-24	PRJNA292666	SAMN11962643	NA	NA	NA	4438	4253	81	ILLUMINA	Contig	241647	241647	43	4556103	NA	43	52.5	32
GCA_006396095.1	2019-06-24	PRJNA248792	SAMN11885466	NA	NA	NA	4568	4412	80	ILLUMINA	Contig	197097	197097	50	4686322	NA	50	52.5	5477
GCA_006396855.1	2019-06-24	PRJNA242847	SAMN11962610	NA	NA	NA	4911	4638	173	ILLUMINA	Contig	245225	245225	62	4958160	NA	62	52	32
GCA_006396895.1	2019-06-24	PRJNA242847	SAMN11962600	NA	NA	NA	4942	4674	168	ILLUMINA	Contig	208807	208807	53	4980721	NA	53	52	32
GCA_006396915.1	2019-06-24	PRJNA242847	SAMN11962612	NA	NA	NA	4974	4700	175	ILLUMINA	Contig	82296	82296	136	4981412	NA	136	52.5	32
GCA_006396935.1	2019-06-24	PRJNA242847	SAMN11962607	NA	NA	NA	4869	4611	160	ILLUMINA	Contig	210210	210210	46	4924716	NA	46	52	32
GCA_006397055.1	2019-06-24	PRJNA242847	SAMN11962811	NA	NA	NA	4972	4695	179	ILLUMINA	Contig	161046	161046	93	4994097	NA	93	52	32
GCA_006397215.1	2019-06-24	PRJNA242847	SAMN11962819	NA	NA	NA	4923	4663	168	ILLUMINA	Contig	128102	128102	88	4952066	NA	88	52	32
GCA_006397295.1	2019-06-24	PRJNA292666	SAMN11972746	NA	NA	NA	4456	4271	81	ILLUMINA	Contig	129493	129493	69	4572376	NA	69	52.5	32
GCA_006398215.1	2019-06-24	PRJNA242847	SAMN11973970	NA	NA	NA	4925	4655	168	ILLUMINA	Contig	95668	95668	107	4951305	NA	107	52	32
GCA_006399225.1	2019-06-24	PRJNA248792	SAMN12009564	NA	NA	NA	4970	4713	174	ILLUMINA	Contig	148378	148378	79	5004796	NA	79	52	32
GCA_006399735.1	2019-06-24	PRJNA248792	SAMN12008708	NA	NA	NA	4926	4672	166	ILLUMINA	Contig	149239	149239	71	4971640	NA	71	52	32
GCA_006400275.1	2019-06-24	PRJNA242847	SAMN12000175	NA	NA	NA	4496	4311	82	ILLUMINA	Contig	92983	92983	82	4601286	NA	82	52.5	32
GCA_006400375.1	2019-06-24	PRJNA248792	SAMN12009698	NA	NA	NA	4425	4263	82	ILLUMINA	Contig	165836	165836	48	4566011	NA	48	52	32
GCA_006400515.1	2019-06-24	PRJNA242847	SAMN12000139	NA	NA	NA	4930	4673	162	ILLUMINA	Contig	115686	115686	100	4957341	NA	100	52	32
GCA_006400535.1	2019-06-24	PRJNA242847	SAMN12000176	NA	NA	NA	4917	4648	174	ILLUMINA	Contig	114798	114798	111	4954739	NA	111	52	32
GCA_006400595.1	2019-06-24	PRJNA242847	SAMN12000133	NA	NA	NA	4960	4686	179	ILLUMINA	Contig	99707	99707	132	4980561	NA	132	52.5	32
GCA_006400655.1	2019-06-24	PRJNA242847	SAMN12000136	NA	NA	NA	5047	4765	185	ILLUMINA	Contig	95662	95662	132	5038885	NA	132	52	32
GCA_006402875.1	2019-06-24	PRJNA528985	SAMN11252736	Salmonella enterica	93.39	1.07	5141	4567	454	PacBio RSII	Complete Genome	4727696	4727696	3	5089781	3	3	52	-
GCA_006403735.1	2019-06-24	PRJNA248792	SAMN12009173	NA	NA	NA	4878	4638	163	ILLUMINA	Contig	170701	170701	53	4944882	NA	53	52	6141
GCA_006405595.1	2019-06-24	PRJNA248792	SAMN12009228	NA	NA	NA	4581	4415	85	ILLUMINA	Contig	196850	196850	42	4667617	NA	42	52	32
GCA_006407395.1	2019-06-24	PRJNA242847	SAMN11982264	NA	NA	NA	4980	4701	181	ILLUMINA	Contig	203818	203818	63	5009101	NA	63	52	32
GCA_006407455.1	2019-06-24	PRJNA242847	SAMN11982265	NA	NA	NA	4979	4698	184	ILLUMINA	Contig	194298	194298	78	5002396	NA	78	52	32
GCA_006407715.1	2019-06-24	PRJNA242847	SAMN11982270	NA	NA	NA	4499	4315	84	ILLUMINA	Contig	194908	194908	41	4612682	NA	41	52.5	32
GCA_006407755.1	2019-06-24	PRJNA242847	SAMN11982272	NA	NA	NA	4920	4654	165	ILLUMINA	Contig	245651	245651	54	4966235	NA	54	52	32
GCA_006410045.1	2019-06-24	PRJNA292661	SAMN12012189	NA	NA	NA	4927	4659	166	ILLUMINA	Contig	134483	134483	83	4960009	NA	83	52	32
GCA_006410145.1	2019-06-24	PRJNA292661	SAMN12012190	NA	NA	NA	4920	4656	163	ILLUMINA	Contig	194508	194508	62	4958010	NA	62	52	32
GCA_006419775.1	2019-06-24	PRJNA248792	SAMN12023889	NA	NA	NA	4607	4444	83	ILLUMINA	Contig	183065	183065	47	4693156	NA	47	52	32
GCA_006420335.1	2019-06-24	PRJNA248792	SAMN12023917	NA	NA	NA	4609	4440	85	ILLUMINA	Contig	178694	178694	42	4695049	NA	42	52	32
GCA_006420975.1	2019-06-24	PRJNA248792	SAMN12023958	NA	NA	NA	4608	4444	85	ILLUMINA	Contig	183072	183072	47	4694615	NA	47	52	32
GCA_006421395.1	2019-06-24	PRJNA292661	SAMN12033556	NA	NA	NA	4963	4683	181	ILLUMINA	Contig	194719	194719	59	4993654	NA	59	52	32
GCA_006421595.1	2019-06-24	PRJNA242847	SAMN12027963	NA	NA	NA	4542	4348	87	ILLUMINA	Contig	263610	263610	40	4634500	NA	40	52.5	32
GCA_006421635.1	2019-06-24	PRJNA242847	SAMN12027944	NA	NA	NA	5006	4724	187	ILLUMINA	Contig	118454	118454	111	5015644	NA	111	52	32
GCA_006421655.1	2019-06-24	PRJNA292661	SAMN12033555	NA	NA	NA	4932	4663	167	ILLUMINA	Contig	141375	141375	72	4966915	NA	72	52	32
GCA_006422015.1	2019-06-24	PRJNA242847	SAMN12027962	NA	NA	NA	4955	4687	167	ILLUMINA	Contig	194508	194508	58	4986903	NA	58	52	32
GCA_006424035.1	2019-06-24	PRJNA242847	SAMN12027957	NA	NA	NA	4973	4703	174	ILLUMINA	Contig	90164	90164	132	4985786	NA	132	52	32
GCA_006428695.1	2019-06-24	PRJNA242847	SAMN12041470	NA	NA	NA	4991	4714	181	ILLUMINA	Contig	114714	114714	105	5002936	NA	105	52	32
GCA_006428895.1	2019-06-24	PRJNA292666	SAMN12040785	NA	NA	NA	4996	4714	182	ILLUMINA	Contig	208827	208827	63	5014744	NA	63	52	32
GCA_006429715.1	2019-06-24	PRJNA242847	SAMN12041584	NA	NA	NA	4463	4287	78	ILLUMINA	Contig	96038	96038	88	4576260	NA	88	52.5	32
GCA_006429735.1	2019-06-24	PRJNA292666	SAMN12040781	NA	NA	NA	4719	4524	94	ILLUMINA	Contig	202436	202436	48	4746094	NA	48	52	32
GCA_006429975.1	2019-06-24	PRJNA242847	SAMN12041585	NA	NA	NA	4464	4284	80	ILLUMINA	Contig	159027	159027	54	4581013	NA	54	52.5	32
GCA_006430155.1	2019-06-24	PRJNA242847	SAMN12041557	NA	NA	NA	4992	4709	183	ILLUMINA	Contig	128223	128223	98	5008974	NA	98	52	32
GCA_006431015.1	2019-06-24	PRJNA248792	SAMN12040263	NA	NA	NA	4905	4651	166	ILLUMINA	Contig	78093	78093	141	4942088	NA	141	52	32
GCA_006431055.1	2019-06-24	PRJNA248792	SAMN12040440	NA	NA	NA	4929	4685	161	ILLUMINA	Contig	149840	149840	60	4984643	NA	60	52	32
GCA_006431555.1	2019-06-24	PRJNA248792	SAMN12039422	NA	NA	NA	4494	4330	76	ILLUMINA	Contig	47280	47280	187	4583819	NA	187	52.5	32
GCA_006450355.1	2019-06-25	PRJNA248792	SAMN12040993	NA	NA	NA	4480	4312	80	ILLUMINA	Contig	57930	57930	155	4582118	NA	155	52.5	32
GCA_006450535.1	2019-06-25	PRJNA248792	SAMN12041246	NA	NA	NA	4525	4356	87	ILLUMINA	Contig	170120	170120	62	4634683	NA	62	52.5	603
GCA_006451135.1	2019-06-25	PRJNA248792	SAMN12041090	NA	NA	NA	4518	4344	85	ILLUMINA	Contig	96586	96586	101	4626058	NA	101	52.5	32
GCA_006454765.1	2019-06-25	PRJNA242847	SAMN12046566	NA	NA	NA	4540	4353	87	ILLUMINA	Contig	130131	130131	59	4631950	NA	59	52.5	32
GCA_006454845.1	2019-06-25	PRJNA292661	SAMN12051739	NA	NA	NA	4930	4664	165	ILLUMINA	Contig	191802	191802	62	4966329	NA	62	52	32
GCA_006454905.1	2019-06-25	PRJNA242847	SAMN12027964	NA	NA	NA	4950	4676	175	ILLUMINA	Contig	201534	201534	59	4988145	NA	59	52	32
GCA_006455045.1	2019-06-25	PRJNA292661	SAMN12051734	NA	NA	NA	4923	4656	166	ILLUMINA	Contig	245651	245651	55	4960221	NA	55	52	32
GCA_006457355.1	2019-06-25	PRJNA248792	SAMN12053067	NA	NA	NA	4584	4410	93	ILLUMINA	Contig	146207	146207	70	4678368	NA	70	52.5	32
GCA_006458185.2	2021-04-08	PRJNA292661	SAMN12056537	NA	NA	NA	4902	4667	131	ILLUMINA	Contig	194508	194508	90	5022576	NA	90	52	32
GCA_006458195.1	2019-06-25	PRJNA242847	SAMN12057897	NA	NA	NA	4990	4714	179	ILLUMINA	Contig	86268	86268	136	4998571	NA	136	52.5	32
GCA_006458345.1	2019-06-25	PRJNA242847	SAMN12057899	NA	NA	NA	4959	4687	174	ILLUMINA	Contig	81333	81333	150	4977996	NA	150	52.5	32
GCA_006458765.1	2019-06-25	PRJNA242847	SAMN12057890	NA	NA	NA	4946	4690	162	ILLUMINA	Contig	49800	49800	224	4953682	NA	224	52.5	32
GCA_006458965.1	2019-06-25	PRJNA242847	SAMN12057898	NA	NA	NA	4921	4658	171	ILLUMINA	Contig	62180	62180	148	4942924	NA	148	52.5	32
GCA_006459065.1	2019-06-25	PRJNA242847	SAMN12057893	NA	NA	NA	4652	4467	86	ILLUMINA	Contig	76267	76267	136	4723280	NA	136	52.5	32
GCA_006462025.1	2019-06-25	PRJNA242847	SAMN12058562	NA	NA	NA	4913	4644	171	ILLUMINA	Contig	152104	152104	72	4946562	NA	72	52	32
GCA_006462765.1	2019-06-25	PRJNA242847	SAMN12058567	NA	NA	NA	4935	4668	171	ILLUMINA	Contig	97028	97028	114	4960038	NA	114	52.5	32
GCA_006462845.1	2019-06-25	PRJNA248792	SAMN12059935	NA	NA	NA	4470	4297	82	ILLUMINA	Contig	183791	183791	47	4596735	NA	47	52.5	32
GCA_006463545.1	2019-06-25	PRJNA242847	SAMN12027956	NA	NA	NA	4966	4690	178	ILLUMINA	Contig	114700	114700	109	4990882	NA	109	52	32
GCA_006463685.1	2019-06-25	PRJNA248792	SAMN12069751	NA	NA	NA	4924	4678	164	ILLUMINA	Contig	170651	170651	63	4974921	NA	63	52	32
GCA_006464165.1	2019-06-25	PRJNA248792	SAMN12070396	NA	NA	NA	4522	4354	84	ILLUMINA	Contig	170279	170279	57	4635510	NA	57	52.5	603
GCA_006464195.1	2019-06-25	PRJNA248792	SAMN12070395	NA	NA	NA	4606	4441	83	ILLUMINA	Contig	182082	182082	44	4695334	NA	44	52	32
GCA_006466225.1	2019-06-25	PRJNA242847	SAMN12086269	NA	NA	NA	4993	4714	180	ILLUMINA	Contig	204102	204102	66	5018444	NA	66	52	32
GCA_006467695.1	2019-06-25	PRJNA242847	SAMN12027969	NA	NA	NA	4501	4317	83	ILLUMINA	Contig	201533	201533	40	4613148	NA	40	52.5	32
GCA_006467815.1	2019-06-25	PRJNA242847	SAMN12086275	NA	NA	NA	4558	4366	90	ILLUMINA	Contig	194043	194043	49	4638925	NA	49	52.5	32
GCA_006469305.1	2019-06-25	PRJNA248792	SAMN12087802	NA	NA	NA	4814	4620	116	ILLUMINA	Contig	170689	170689	58	4841894	NA	58	52	32
GCA_006471545.1	2019-06-25	PRJNA292661	SAMN12094242	NA	NA	NA	5013	4737	173	ILLUMINA	Contig	61832	61832	166	5004745	NA	166	52.5	32
GCA_006471745.1	2019-06-25	PRJNA242847	SAMN12092423	NA	NA	NA	5019	4747	171	ILLUMINA	Contig	152104	152104	90	5024152	NA	90	52	32
GCA_006471885.1	2019-06-25	PRJNA242847	SAMN12092422	NA	NA	NA	4508	4321	84	ILLUMINA	Contig	145694	145694	79	4605814	NA	79	52.5	32
GCA_006472145.1	2019-06-25	PRJNA242847	SAMN12092407	NA	NA	NA	4463	4276	82	ILLUMINA	Contig	128053	128053	76	4574318	NA	76	52.5	32
GCA_006473825.1	2019-06-25	PRJNA242847	SAMN12098388	NA	NA	NA	4928	4663	167	ILLUMINA	Contig	208808	208808	62	4960061	NA	62	52	32
GCA_006475025.1	2019-06-25	PRJNA242847	SAMN12100625	NA	NA	NA	4985	4704	182	ILLUMINA	Contig	208926	208926	66	5009178	NA	66	52	32
GCA_006475325.1	2019-06-25	PRJNA242847	SAMN12100622	NA	NA	NA	4580	4402	82	ILLUMINA	Contig	275184	275184	37	4658372	NA	37	52	32
GCA_006475425.1	2019-06-25	PRJNA242847	SAMN12100620	NA	NA	NA	4946	4678	173	ILLUMINA	Contig	159173	159173	72	4978857	NA	72	52	32
GCA_006477065.1	2019-06-25	PRJNA242847	SAMN12100623	NA	NA	NA	4953	4686	172	ILLUMINA	Contig	227461	227461	53	4991044	NA	53	52	32
GCA_006486685.1	2019-06-25	PRJNA242847	SAMN12109055	NA	NA	NA	5012	4737	179	ILLUMINA	Contig	112012	112012	123	5019884	NA	123	52	32
GCA_006486755.1	2019-06-25	PRJNA242847	SAMN12109057	NA	NA	NA	4973	4696	179	ILLUMINA	Contig	84725	84725	157	4978847	NA	157	52.5	32
GCA_006487165.1	2019-06-25	PRJNA242847	SAMN12109056	NA	NA	NA	4976	4704	174	ILLUMINA	Contig	97568	97568	133	4987967	NA	133	52.5	32
GCA_006487985.1	2019-06-25	PRJNA242847	SAMN12109054	NA	NA	NA	5056	4779	180	ILLUMINA	Contig	114780	114780	157	5029551	NA	157	52	32
GCA_006488125.1	2019-06-25	PRJNA242847	SAMN12109042	NA	NA	NA	4910	4652	159	ILLUMINA	Contig	85179	85179	136	4943989	NA	136	52.5	32
GCA_006488195.1	2019-06-25	PRJNA242847	SAMN12109059	NA	NA	NA	4954	4678	177	ILLUMINA	Contig	98386	98386	118	4971852	NA	118	52	32
GCA_006488465.1	2019-06-25	PRJNA248792	SAMN12114117	NA	NA	NA	4594	4424	88	ILLUMINA	Contig	171189	171189	49	4742031	NA	49	52	32
GCA_006488485.1	2019-06-25	PRJNA248792	SAMN12114127	NA	NA	NA	4605	4428	88	ILLUMINA	Contig	190826	190826	44	4744375	NA	44	52	32
GCA_006488645.1	2019-06-25	PRJNA248792	SAMN12114124	NA	NA	NA	4601	4425	89	ILLUMINA	Contig	170457	170457	53	4740936	NA	53	52	32
GCA_006488675.1	2019-06-25	PRJNA248792	SAMN12114429	NA	NA	NA	4591	4424	88	ILLUMINA	Contig	171208	171208	50	4742800	NA	50	52	32
GCA_006488795.1	2019-06-25	PRJNA248792	SAMN12114148	NA	NA	NA	4594	4425	87	ILLUMINA	Contig	183065	183065	47	4739342	NA	47	52	32
GCA_006488845.1	2019-06-25	PRJNA248792	SAMN12114141	NA	NA	NA	4649	4474	90	ILLUMINA	Contig	195944	195944	49	4724747	NA	49	52.5	32
GCA_006510765.1	2019-06-28	PRJNA242847	SAMN08015660	NA	NA	NA	4951	4675	175	ILLUMINA	Contig	245651	245651	69	4991929	NA	69	52	32
GCA_006592045.1	2019-07-04	PRJNA242847	SAMN09500974	NA	NA	NA	5196	4865	235	ILLUMINA	Contig	55824	55824	165	4988988	NA	165	52.5	32
GCA_006627565.1	2019-07-04	PRJNA186035	SAMN02849852	NA	NA	NA	4523	4332	84	ILLUMINA	Contig	443930	443930	41	4614402	NA	41	52.5	32
GCA_006629545.1	2019-07-04	PRJNA215333	SAMN02699691	NA	NA	NA	4642	4444	94	ILLUMINA	Contig	375565	375565	36	4707887	NA	36	52	32
GCA_006630545.1	2019-07-04	PRJNA186035	SAMN02678547	NA	NA	NA	4445	4260	84	ILLUMINA	Contig	159057	159057	50	4564320	NA	50	52.5	32
GCA_006631385.1	2019-07-04	PRJNA248792	SAMN03468656	NA	NA	NA	4704	4476	144	ILLUMINA	Contig	193983	193983	69	4802976	NA	69	52	32
GCA_006631585.1	2019-07-04	PRJNA186035	SAMN02846229	NA	NA	NA	4676	4492	85	ILLUMINA	Contig	447410	447410	36	4738372	NA	36	52	203
GCA_006635005.1	2019-07-04	PRJNA271470	SAMN03842310	NA	NA	NA	4434	4242	88	ILLUMINA	Contig	222865	222865	40	4559854	NA	40	52.5	32
GCA_006652515.1	2019-07-05	PRJNA242847	SAMN09500988	NA	NA	NA	5175	4841	235	ILLUMINA	Contig	114831	114831	102	4984725	NA	102	52	32
GCA_006674765.1	2019-07-05	PRJNA186035	SAMN02918926	NA	NA	NA	NA	NA	NA	NA	Contig	NA	NA	NA	NA	NA	NA	NA	32
GCA_006680025.1	2019-07-05	PRJNA186035	SAMN02918908	NA	NA	NA	4453	4269	80	ILLUMINA	Contig	57386	57386	154	4560218	NA	154	52.5	32
GCA_006681305.1	2019-07-05	PRJNA292666	SAMN10161389	NA	NA	NA	4912	4653	157	ILLUMINA	Contig	75518	75518	137	4947983	NA	137	52.5	32
GCA_006681565.1	2019-07-05	PRJNA242847	SAMN10090022	NA	NA	NA	4963	4692	174	ILLUMINA	Contig	84108	84108	143	4984084	NA	143	52.5	32
GCA_006681625.1	2019-07-05	PRJNA242847	SAMN10090031	NA	NA	NA	5013	4748	165	ILLUMINA	Contig	109571	109571	103	5035258	NA	103	52	32
GCA_006682085.1	2019-07-05	PRJNA242847	SAMN10141817	NA	NA	NA	4891	4629	166	ILLUMINA	Contig	131564	131564	110	4929925	NA	110	52	32
GCA_006682125.1	2019-07-05	PRJNA242847	SAMN10248731	NA	NA	NA	4996	4716	178	ILLUMINA	Contig	185844	185844	83	5014779	NA	83	52	32
GCA_006682505.1	2019-07-05	PRJNA242847	SAMN10996077	NA	NA	NA	4933	4666	165	ILLUMINA	Contig	103432	103432	115	4961069	NA	115	52	32
GCA_006682625.1	2019-07-05	PRJNA292666	SAMN11041539	NA	NA	NA	4968	4700	173	ILLUMINA	Contig	203489	203489	72	4997583	NA	72	52	32
GCA_006682645.1	2019-07-05	PRJNA242847	SAMN11267661	NA	NA	NA	4868	4599	173	ILLUMINA	Contig	127817	127817	91	4912184	NA	91	52	32
GCA_006682705.1	2019-07-05	PRJNA242847	SAMN11301411	NA	NA	NA	4915	4660	161	ILLUMINA	Contig	87589	87589	117	4946785	NA	117	52.5	32
GCA_006682845.1	2019-07-05	PRJNA242847	SAMN10794759	NA	NA	NA	4961	4684	176	ILLUMINA	Contig	137587	137587	95	4985210	NA	95	52	32
GCA_006682905.1	2019-07-05	PRJNA242847	SAMN10604482	NA	NA	NA	4567	4374	92	ILLUMINA	Contig	171276	171276	52	4651930	NA	52	52.5	32
GCA_006682925.1	2019-07-05	PRJNA292666	SAMN11160901	NA	NA	NA	4546	4356	87	ILLUMINA	Contig	101687	101687	82	4633716	NA	82	52.5	32
GCA_006683005.1	2019-07-05	PRJNA242847	SAMN11267653	NA	NA	NA	4975	4695	182	ILLUMINA	Contig	90256	90256	132	4988363	NA	132	52	32
GCA_006683145.1	2019-07-05	PRJNA242847	SAMN10857497	NA	NA	NA	4924	4666	163	ILLUMINA	Contig	141367	141367	77	4955266	NA	77	52	32
GCA_006683165.1	2019-07-05	PRJNA292666	SAMN10968478	NA	NA	NA	4846	4587	157	ILLUMINA	Contig	155000	155000	69	4899408	NA	69	52	32
GCA_006683185.1	2019-07-05	PRJNA292666	SAMN11252335	NA	NA	NA	4497	4311	87	ILLUMINA	Contig	109453	109453	76	4604403	NA	76	52.5	32
GCA_006683385.1	2019-07-05	PRJNA242847	SAMN10574326	NA	NA	NA	4624	4432	89	ILLUMINA	Contig	140808	140808	58	4677913	NA	58	52.5	32
GCA_006683485.1	2019-07-05	PRJNA242847	SAMN11320623	NA	NA	NA	4968	4690	177	ILLUMINA	Contig	159497	159497	87	4998373	NA	87	52	32
GCA_006683515.1	2019-07-05	PRJNA292666	SAMN10579794	NA	NA	NA	4556	4361	92	ILLUMINA	Contig	252805	252805	41	4642926	NA	41	52.5	32
GCA_006683565.1	2019-07-05	PRJNA242847	SAMN10700144	NA	NA	NA	4918	4654	166	ILLUMINA	Contig	97057	97057	127	4946789	NA	127	52.5	32
GCA_006683745.1	2019-07-05	PRJNA242847	SAMN11116139	NA	NA	NA	4996	4711	187	ILLUMINA	Contig	241617	241617	82	5011996	NA	82	52	32
GCA_006683765.1	2019-07-05	PRJNA242847	SAMN10908963	NA	NA	NA	4977	4709	168	ILLUMINA	Contig	118428	118428	87	4997010	NA	87	52	32
GCA_006683865.1	2019-07-05	PRJNA242847	SAMN10510798	NA	NA	NA	4619	4425	87	ILLUMINA	Contig	91965	91965	108	4672212	NA	108	52.5	32
GCA_006684065.1	2019-07-05	PRJNA242847	SAMN11322241	NA	NA	NA	4963	4686	175	ILLUMINA	Contig	131517	131517	93	4988468	NA	93	52	32
GCA_006684185.1	2019-07-05	PRJNA242847	SAMN11322239	NA	NA	NA	4556	4374	85	ILLUMINA	Contig	118465	118465	71	4636514	NA	71	52.5	32
GCA_006684195.1	2019-07-05	PRJNA242847	SAMN11469253	NA	NA	NA	4998	4714	186	ILLUMINA	Contig	181095	181095	96	5009807	NA	96	52	32
GCA_006684305.1	2019-07-05	PRJNA242847	SAMN11301410	NA	NA	NA	4555	4373	85	ILLUMINA	Contig	66037	66037	114	4627639	NA	114	52.5	32
GCA_006684315.1	2019-07-05	PRJNA242847	SAMN11160910	NA	NA	NA	4980	4697	185	ILLUMINA	Contig	197289	197289	78	5004005	NA	78	52	32
GCA_006684505.1	2019-07-05	PRJNA242847	SAMN11168311	NA	NA	NA	5040	4760	178	ILLUMINA	Contig	92693	92693	132	5037284	NA	132	52	32
GCA_006684685.1	2019-07-05	PRJNA292666	SAMN11456501	NA	NA	NA	4993	4713	181	ILLUMINA	Contig	106922	106922	108	5009838	NA	108	52	32
GCA_006684825.1	2019-07-05	PRJNA242847	SAMN11231330	NA	NA	NA	4959	4690	170	ILLUMINA	Contig	88011	88011	129	4971426	NA	129	52	32
GCA_006684905.1	2019-07-05	PRJNA242847	SAMN11168256	NA	NA	NA	4943	4670	172	ILLUMINA	Contig	55141	55141	181	4958107	NA	181	52.5	32
GCA_006685065.1	2019-07-05	PRJNA242847	SAMN11168259	NA	NA	NA	4973	4695	177	ILLUMINA	Contig	76041	76041	153	4983291	NA	153	52.5	32
GCA_006685145.1	2019-07-05	PRJNA292666	SAMN11267680	NA	NA	NA	4645	4444	98	ILLUMINA	Contig	204881	204881	48	4687817	NA	48	52	32
GCA_006685165.1	2019-07-05	PRJNA292666	SAMN11267681	NA	NA	NA	4942	4672	167	ILLUMINA	Contig	194508	194508	63	4976669	NA	63	52	32
GCA_006685185.1	2019-07-05	PRJNA242847	SAMN11267700	NA	NA	NA	5007	4733	179	ILLUMINA	Contig	102476	102476	115	5009936	NA	115	52	32
GCA_006685225.1	2019-07-05	PRJNA242847	SAMN11322252	NA	NA	NA	4569	4377	88	ILLUMINA	Contig	194036	194036	51	4647511	NA	51	52.5	32
GCA_006685265.1	2019-07-05	PRJNA242847	SAMN11246966	NA	NA	NA	4897	4627	178	ILLUMINA	Contig	115701	115701	99	4941321	NA	99	52	32
GCA_006685425.1	2019-07-05	PRJNA242847	SAMN11320662	NA	NA	NA	4965	4682	180	ILLUMINA	Contig	113890	113890	125	4978144	NA	125	52	32
GCA_006685445.1	2019-07-05	PRJNA242847	SAMN11320624	NA	NA	NA	4931	4661	169	ILLUMINA	Contig	194508	194508	73	4969914	NA	73	52	32
GCA_006685475.1	2019-07-05	PRJNA292666	SAMN11320794	NA	NA	NA	4598	4401	94	ILLUMINA	Contig	97008	97008	92	4663524	NA	92	52	32
GCA_006685565.1	2019-07-05	PRJNA242847	SAMN11322237	NA	NA	NA	4914	4650	167	ILLUMINA	Contig	103416	103416	108	4941833	NA	108	52	32
GCA_006685585.1	2019-07-05	PRJNA242847	SAMN11399026	NA	NA	NA	4562	4377	87	ILLUMINA	Contig	205532	205532	42	4647662	NA	42	52.5	32
GCA_006685685.1	2019-07-05	PRJNA242847	SAMN11357593	NA	NA	NA	4951	4675	177	ILLUMINA	Contig	216273	216273	71	4983457	NA	71	52	32
GCA_006685715.1	2019-07-05	PRJNA242847	SAMN11320665	NA	NA	NA	4893	4624	167	ILLUMINA	Contig	208807	208807	70	4934536	NA	70	52	32
GCA_006685725.1	2019-07-05	PRJNA242847	SAMN11357595	NA	NA	NA	4930	4667	162	ILLUMINA	Contig	118463	118463	93	4957998	NA	93	52	32
GCA_006685785.1	2019-07-05	PRJNA292666	SAMN11360874	NA	NA	NA	4955	4686	171	ILLUMINA	Contig	194508	194508	95	4984310	NA	95	52	32
GCA_006685805.1	2019-07-05	PRJNA242847	SAMN11357588	NA	NA	NA	4921	4660	165	ILLUMINA	Contig	170981	170981	70	4958431	NA	70	52.5	32
GCA_006685825.2	2020-05-19	PRJNA292661	SAMN09771024	NA	NA	NA	4897	4627	151	PacBio Sequel	Complete Genome	4728349	4728349	2	5050858	2	2	52	32
GCA_006686005.1	2019-07-05	PRJNA242847	SAMN11356671	NA	NA	NA	4919	4639	178	ILLUMINA	Contig	245651	245651	56	4964349	NA	56	52	32
GCA_006686065.1	2019-07-05	PRJNA292666	SAMN11418563	NA	NA	NA	4918	4658	167	ILLUMINA	Contig	75964	75964	139	4938978	NA	139	52.5	32
GCA_006686145.1	2019-07-05	PRJNA242847	SAMN11456472	NA	NA	NA	4943	4671	178	ILLUMINA	Contig	149879	149879	80	4983417	NA	80	52	32
GCA_006686225.1	2019-07-05	PRJNA242847	SAMN10501896	NA	NA	NA	4619	4420	95	ILLUMINA	Contig	147148	147148	58	4681115	NA	58	52.5	32
GCA_006686345.1	2019-07-05	PRJNA242847	SAMN11520163	NA	NA	NA	4963	4692	174	ILLUMINA	Contig	245653	245653	60	4992569	NA	60	52	32
GCA_006686365.1	2019-07-05	PRJNA242847	SAMN11507386	NA	NA	NA	4985	4712	175	ILLUMINA	Contig	99693	99693	112	5000613	NA	112	52	32
GCA_006686445.1	2019-07-05	PRJNA242847	SAMN11460996	NA	NA	NA	4996	4714	183	ILLUMINA	Contig	245651	245651	59	5023429	NA	59	52	32
GCA_006686565.1	2019-07-05	PRJNA242847	SAMN11465168	NA	NA	NA	5042	4757	190	ILLUMINA	Contig	156248	156248	102	5038564	NA	102	52	32
GCA_006686725.1	2019-07-05	PRJNA242847	SAMN11527089	NA	NA	NA	4774	4582	92	ILLUMINA	Contig	172787	172787	59	4807537	NA	59	52	32
GCA_006686845.1	2019-07-05	PRJNA242847	SAMN11469249	NA	NA	NA	4925	4656	168	ILLUMINA	Contig	143907	143907	88	4960630	NA	88	52	32
GCA_006686865.1	2019-07-05	PRJNA242847	SAMN11483365	NA	NA	NA	4926	4657	169	ILLUMINA	Contig	91989	91989	119	4949405	NA	119	52	32
GCA_006686985.1	2019-07-05	PRJNA242847	SAMN11477190	NA	NA	NA	4998	4717	183	ILLUMINA	Contig	183372	183372	81	5014469	NA	81	52	32
GCA_006687305.1	2019-07-05	PRJNA292666	SAMN11546075	NA	NA	NA	4957	4686	176	ILLUMINA	Contig	136578	136578	88	4982952	NA	88	52	32
GCA_006687405.1	2019-07-05	PRJNA242847	SAMN11554178	NA	NA	NA	4855	4594	170	ILLUMINA	Contig	106892	106892	99	4914537	NA	99	52	32
GCA_006687505.1	2019-07-05	PRJNA292666	SAMN11553508	NA	NA	NA	4973	4692	183	ILLUMINA	Contig	159864	159864	90	4986791	NA	90	52	32
GCA_006687585.1	2019-07-05	PRJNA242847	SAMN11553507	NA	NA	NA	4977	4696	185	ILLUMINA	Contig	131523	131523	100	4998578	NA	100	52	32
GCA_006687605.1	2019-07-05	PRJNA292666	SAMN11553518	NA	NA	NA	4636	4437	101	ILLUMINA	Contig	86782	86782	92	4697882	NA	92	52.5	32
GCA_006687735.1	2019-07-05	PRJNA292666	SAMN11877167	NA	NA	NA	4971	4698	172	ILLUMINA	Contig	128209	128209	86	4998111	NA	86	52	32
GCA_006687785.1	2019-07-05	PRJNA242847	SAMN11553531	NA	NA	NA	4911	4652	166	ILLUMINA	Contig	58336	58336	168	4939857	NA	168	52.5	32
GCA_006687805.1	2019-07-05	PRJNA242847	SAMN11553485	NA	NA	NA	4968	4692	174	ILLUMINA	Contig	92244	92244	139	4980380	NA	139	52.5	32
GCA_006687845.1	2019-07-05	PRJNA242847	SAMN11581002	NA	NA	NA	5021	4744	176	ILLUMINA	Contig	56248	56248	192	5012701	NA	192	52	32
GCA_006687895.1	2019-07-05	PRJNA242847	SAMN11582908	NA	NA	NA	4933	4672	164	ILLUMINA	Contig	64490	64490	143	4955744	NA	143	52.5	32
GCA_006687965.1	2019-07-05	PRJNA292666	SAMN11553529	NA	NA	NA	4492	4309	86	ILLUMINA	Contig	244306	244306	34	4611000	NA	34	52.5	32
GCA_006688065.1	2019-07-05	PRJNA242847	SAMN11553486	NA	NA	NA	4950	4681	167	ILLUMINA	Contig	55134	55134	188	4961892	NA	188	52.5	32
GCA_006688245.1	2019-07-05	PRJNA242847	SAMN11553494	NA	NA	NA	4987	4718	167	ILLUMINA	Contig	53640	53640	179	4994946	NA	179	52	32
GCA_006688305.1	2019-07-05	PRJNA242847	SAMN11741597	NA	NA	NA	4996	4714	183	ILLUMINA	Contig	114165	114165	105	5010411	NA	105	52	32
GCA_006688345.1	2019-07-05	PRJNA242847	SAMN11811301	NA	NA	NA	4933	4667	165	ILLUMINA	Contig	97903	97903	110	4961505	NA	110	52	32
GCA_006688445.1	2019-07-05	PRJNA242847	SAMN11741586	NA	NA	NA	4982	4705	181	ILLUMINA	Contig	55973	55973	164	4987306	NA	164	52.5	32
GCA_006688505.1	2019-07-05	PRJNA292666	SAMN11634780	NA	NA	NA	4951	4678	175	ILLUMINA	Contig	180751	180751	63	4985414	NA	63	52	32
GCA_006688525.1	2019-07-05	PRJNA242847	SAMN11634393	NA	NA	NA	4933	4664	170	ILLUMINA	Contig	76729	76729	133	4961829	NA	133	52.5	32
GCA_006688685.1	2019-07-05	PRJNA292666	SAMN11634761	NA	NA	NA	4939	4671	170	ILLUMINA	Contig	148589	148589	96	4966652	NA	96	52	32
GCA_006688945.1	2019-07-05	PRJNA242847	SAMN11872537	NA	NA	NA	4939	4671	166	ILLUMINA	Contig	99569	99569	102	4964009	NA	102	52	32
GCA_006688985.1	2019-07-05	PRJNA186035	SAMN02678697	NA	NA	NA	4902	4639	160	ILLUMINA	Contig	203759	203759	66	4950903	NA	66	52	32
GCA_006689005.1	2019-07-05	PRJNA242847	SAMN11843893	NA	NA	NA	4497	4316	82	ILLUMINA	Contig	155950	155950	59	4606326	NA	59	52.5	32
GCA_006689205.1	2019-07-05	PRJNA242847	SAMN11843903	NA	NA	NA	4954	4681	172	ILLUMINA	Contig	208807	208807	79	4983599	NA	79	52	32
GCA_006689225.1	2019-07-05	PRJNA242847	SAMN11872569	NA	NA	NA	4991	4715	183	ILLUMINA	Contig	125859	125859	116	5000269	NA	116	52	32
GCA_006690205.1	2019-07-05	PRJNA186035	SAMN02678643	NA	NA	NA	4593	4401	88	ILLUMINA	Contig	216988	216988	47	4665808	NA	47	52	32
GCA_006691045.1	2019-07-05	PRJNA266622	SAMN03255366	NA	NA	NA	4869	4609	155	ILLUMINA	Contig	136585	136585	83	4922705	NA	83	52	32
GCA_006691405.1	2019-07-05	PRJNA248792	SAMN03476195	NA	NA	NA	4901	4654	167	ILLUMINA	Contig	147669	147669	87	4948626	NA	87	52	32
GCA_006691585.1	2019-07-05	PRJNA186035	SAMN02844192	NA	NA	NA	4526	4336	89	ILLUMINA	Contig	269485	269485	32	4625726	NA	32	52	32
GCA_006692405.1	2019-07-05	PRJNA248792	SAMN03478512	NA	NA	NA	4577	4412	88	ILLUMINA	Contig	146221	146221	72	4660341	NA	72	52	32
GCA_006692545.1	2019-07-05	PRJNA248792	SAMN03469658	NA	NA	NA	4535	4367	87	ILLUMINA	Contig	170120	170120	67	4635139	NA	67	52.5	603
GCA_006693745.1	2019-07-05	PRJNA183851	SAMN03291656	NA	NA	NA	4496	4301	88	ILLUMINA	Contig	203759	203759	42	4601659	NA	42	52.5	32
GCA_006713945.1	2019-07-08	PRJNA186035	SAMN02845536	NA	NA	NA	4537	4342	85	ILLUMINA	Contig	263566	263566	39	4627735	NA	39	52.5	32
GCA_006741985.1	2019-07-08	PRJNA186035	SAMN02918683	NA	NA	NA	4604	4410	90	ILLUMINA	Contig	244348	244348	34	4683571	NA	34	52	32
GCA_006742885.1	2019-07-08	PRJNA186035	SAMN02918682	NA	NA	NA	4610	4416	87	ILLUMINA	Contig	178060	178060	50	4682176	NA	50	52	32
GCA_006743345.1	2019-07-08	PRJNA242847	SAMN10248722	NA	NA	NA	4645	4453	94	ILLUMINA	Contig	159236	159236	59	4688301	NA	59	52.5	32
GCA_006744505.1	2019-07-08	PRJNA242847	SAMN10161052	NA	NA	NA	4643	4448	97	ILLUMINA	Contig	193947	193947	51	4688727	NA	51	52	32
GCA_006744845.1	2019-07-08	PRJNA242847	SAMN10222498	NA	NA	NA	4575	4392	86	ILLUMINA	Contig	171191	171191	53	4654913	NA	53	52	32
GCA_006745185.1	2019-07-08	PRJNA242847	SAMN10690568	NA	NA	NA	4643	4457	88	ILLUMINA	Contig	141001	141001	73	4716252	NA	73	52.5	32
GCA_006745225.1	2019-07-08	PRJNA242847	SAMN10719357	NA	NA	NA	4660	4469	88	ILLUMINA	Contig	125915	125915	71	4742593	NA	71	52.5	32
GCA_006745245.1	2019-07-08	PRJNA242847	SAMN10390954	NA	NA	NA	4622	4428	90	ILLUMINA	Contig	99790	99790	78	4671772	NA	78	52.5	32
GCA_006745285.1	2019-07-08	PRJNA242847	SAMN10478730	NA	NA	NA	4927	4665	165	ILLUMINA	Contig	216254	216254	64	4964993	NA	64	52	32
GCA_006745305.1	2019-07-08	PRJNA242847	SAMN10881624	NA	NA	NA	4884	4617	165	ILLUMINA	Contig	193916	193916	71	4918130	NA	71	52	32
GCA_006745405.1	2019-07-08	PRJNA186035	SAMN10039519	NA	NA	NA	4967	4689	171	ILLUMINA	Contig	141351	141351	81	4989374	NA	81	52	32
GCA_006745455.1	2019-07-08	PRJNA242847	SAMN10367124	NA	NA	NA	4865	4606	161	ILLUMINA	Contig	108587	108587	95	4914609	NA	95	52	32
GCA_006745565.1	2019-07-08	PRJNA292666	SAMN10118338	NA	NA	NA	4972	4696	174	ILLUMINA	Contig	91904	91904	124	4993950	NA	124	52	32
GCA_006745885.1	2019-07-08	PRJNA242847	SAMN10588164	NA	NA	NA	4692	4499	90	ILLUMINA	Contig	171348	171348	62	4761438	NA	62	52	32
GCA_006745945.1	2019-07-08	PRJNA292666	SAMN10441563	NA	NA	NA	4867	4600	173	ILLUMINA	Contig	110777	110777	110	4916719	NA	110	52	32
GCA_006746005.1	2019-07-08	PRJNA242847	SAMN10258666	NA	NA	NA	4960	4689	171	ILLUMINA	Contig	245651	245651	64	4990517	NA	64	52	32
GCA_006746145.1	2019-07-08	PRJNA242847	SAMN10503961	NA	NA	NA	4917	4661	164	ILLUMINA	Contig	56131	56131	174	4940522	NA	174	52.5	32
GCA_006746325.1	2019-07-08	PRJNA292666	SAMN10574793	NA	NA	NA	4921	4658	163	ILLUMINA	Contig	155571	155571	84	4951049	NA	84	52	32
GCA_006746355.1	2019-07-08	PRJNA242847	SAMN10754934	NA	NA	NA	5003	4719	185	ILLUMINA	Contig	245650	245650	73	5021710	NA	73	52	32
GCA_006746405.1	2019-07-08	PRJNA242847	SAMN10638610	NA	NA	NA	4917	4652	164	ILLUMINA	Contig	186329	186329	79	4960810	NA	79	52	32
GCA_006746425.1	2019-07-08	PRJNA242847	SAMN10780299	NA	NA	NA	4964	4696	169	ILLUMINA	Contig	194251	194251	72	4993948	NA	72	52	32
GCA_006746505.1	2019-07-08	PRJNA292666	SAMN10594792	NA	NA	NA	4914	4642	170	ILLUMINA	Contig	203759	203759	64	4951715	NA	64	52	32
GCA_006746525.1	2019-07-08	PRJNA242847	SAMN10740489	NA	NA	NA	4931	4664	171	ILLUMINA	Contig	116951	116951	95	4968786	NA	95	52	32
GCA_006746585.1	2019-07-08	PRJNA292666	SAMN10985039	NA	NA	NA	4987	4707	182	ILLUMINA	Contig	180180	180180	71	5004448	NA	71	52	32
GCA_006746765.1	2019-07-08	PRJNA242847	SAMN10887131	NA	NA	NA	4967	4683	183	ILLUMINA	Contig	84150	84150	130	4978965	NA	130	52	32
GCA_006746865.1	2019-07-08	PRJNA242847	SAMN11116150	NA	NA	NA	4940	4674	167	ILLUMINA	Contig	97102	97102	108	4963602	NA	108	52	32
GCA_006746885.1	2019-07-08	PRJNA292666	SAMN10884665	NA	NA	NA	5008	4726	179	ILLUMINA	Contig	194508	194508	68	5021106	NA	68	52	32
GCA_006747005.1	2019-07-08	PRJNA292666	SAMN11252341	NA	NA	NA	4921	4646	179	ILLUMINA	Contig	187693	187693	93	4959417	NA	93	52	32
GCA_006747065.1	2019-07-08	PRJNA242847	SAMN10908986	NA	NA	NA	4988	4705	180	ILLUMINA	Contig	95594	95594	104	5004510	NA	104	52	32
GCA_006747085.1	2019-07-08	PRJNA292666	SAMN11079911	NA	NA	NA	4958	4680	176	ILLUMINA	Contig	159791	159791	74	4992485	NA	74	52	32
GCA_006747305.1	2019-07-08	PRJNA292666	SAMN11116054	NA	NA	NA	4914	4654	163	ILLUMINA	Contig	241648	241648	73	4962274	NA	73	52	32
GCA_006747425.1	2019-07-08	PRJNA242847	SAMN11173487	NA	NA	NA	4990	4701	189	ILLUMINA	Contig	153005	153005	92	5008030	NA	92	52	32
GCA_006747505.1	2019-07-08	PRJNA292666	SAMN11099197	NA	NA	NA	4942	4676	164	ILLUMINA	Contig	194508	194508	62	4979124	NA	62	52	32
GCA_006747525.1	2019-07-08	PRJNA242847	SAMN10848230	NA	NA	NA	4475	4289	81	ILLUMINA	Contig	325106	325106	32	4590262	NA	32	52.5	32
GCA_006747545.1	2019-07-08	PRJNA242847	SAMN10878153	NA	NA	NA	4933	4659	177	ILLUMINA	Contig	67268	67268	161	4949441	NA	161	52.5	32
GCA_006747605.1	2019-07-08	PRJNA242847	SAMN11079919	NA	NA	NA	4562	4369	93	ILLUMINA	Contig	308010	308010	37	4652228	NA	37	52.5	32
GCA_006747665.1	2019-07-08	PRJNA242847	SAMN10924173	NA	NA	NA	4983	4695	185	ILLUMINA	Contig	165788	165788	78	5010555	NA	78	52	32
GCA_006747695.1	2019-07-08	PRJNA292666	SAMN11116026	NA	NA	NA	4992	4727	172	ILLUMINA	Contig	184787	184787	71	5012426	NA	71	52	32
GCA_006747785.1	2019-07-08	PRJNA242847	SAMN11168257	NA	NA	NA	4565	4380	81	ILLUMINA	Contig	76985	76985	119	4636412	NA	119	52.5	32
GCA_006747805.1	2019-07-08	PRJNA242847	SAMN11168264	NA	NA	NA	4977	4696	180	ILLUMINA	Contig	58759	58759	172	4986003	NA	172	52	32
GCA_006747925.1	2019-07-08	PRJNA242847	SAMN11173473	NA	NA	NA	4893	4636	160	ILLUMINA	Contig	115418	115418	95	4936335	NA	95	52	32
GCA_006747945.1	2019-07-08	PRJNA242847	SAMN11168304	NA	NA	NA	4491	4304	85	ILLUMINA	Contig	95967	95967	73	4599007	NA	73	52.5	32
GCA_006747965.1	2019-07-08	PRJNA292666	SAMN10887264	NA	NA	NA	4972	4688	182	ILLUMINA	Contig	203759	203759	65	5000918	NA	65	52	32
GCA_006748005.1	2019-07-08	PRJNA242847	SAMN11116134	NA	NA	NA	4564	4376	87	ILLUMINA	Contig	93300	93300	73	4639204	NA	73	52.5	32
GCA_006748025.1	2019-07-08	PRJNA242847	SAMN10794754	NA	NA	NA	4908	4634	173	ILLUMINA	Contig	141372	141372	90	4948779	NA	90	52	32
GCA_006748065.1	2019-07-08	PRJNA242847	SAMN11116024	NA	NA	NA	4984	4709	177	ILLUMINA	Contig	114765	114765	117	4997114	NA	117	52	32
GCA_006748085.1	2019-07-08	PRJNA242847	SAMN10794747	NA	NA	NA	4500	4323	77	ILLUMINA	Contig	72665	72665	124	4600520	NA	124	52.5	32
GCA_006748285.1	2019-07-08	PRJNA242847	SAMN11116125	NA	NA	NA	4982	4707	174	ILLUMINA	Contig	194251	194251	63	5004647	NA	63	52	32
GCA_006748325.1	2019-07-08	PRJNA242847	SAMN11129371	NA	NA	NA	4969	4688	179	ILLUMINA	Contig	165809	165809	90	4998097	NA	90	52	32
GCA_006748405.1	2019-07-08	PRJNA242847	SAMN11173482	NA	NA	NA	4937	4669	167	ILLUMINA	Contig	97329	97329	108	4966600	NA	108	52	32
GCA_006748485.1	2019-07-08	PRJNA242847	SAMN11160913	NA	NA	NA	4934	4665	175	ILLUMINA	Contig	122542	122542	99	4975393	NA	99	52	32
GCA_006748585.1	2019-07-08	PRJNA292666	SAMN11229826	NA	NA	NA	5010	4722	185	ILLUMINA	Contig	245651	245651	59	5029729	NA	59	52	32
GCA_006748645.1	2019-07-08	PRJNA242847	SAMN11231327	NA	NA	NA	4935	4667	168	ILLUMINA	Contig	67979	67979	154	4956720	NA	154	52	32
GCA_006748785.1	2019-07-08	PRJNA242847	SAMN11168262	NA	NA	NA	4903	4640	162	ILLUMINA	Contig	58776	58776	169	4929001	NA	169	52.5	32
GCA_006748845.1	2019-07-08	PRJNA242847	SAMN11267659	NA	NA	NA	4924	4670	161	ILLUMINA	Contig	82808	82808	140	4946430	NA	140	52.5	32
GCA_006748925.1	2019-07-08	PRJNA242847	SAMN11267697	NA	NA	NA	4949	4680	171	ILLUMINA	Contig	118590	118590	86	4976201	NA	86	52	32
GCA_006749025.1	2019-07-08	PRJNA242847	SAMN11250930	NA	NA	NA	4939	4674	170	ILLUMINA	Contig	145500	145500	101	4960589	NA	101	52	5971
GCA_006749085.1	2019-07-08	PRJNA242847	SAMN11250913	NA	NA	NA	4977	4698	181	ILLUMINA	Contig	155571	155571	89	4999470	NA	89	52	32
GCA_006749125.1	2019-07-08	PRJNA242847	SAMN11250929	NA	NA	NA	4935	4676	163	ILLUMINA	Contig	96988	96988	103	4964388	NA	103	52	32
GCA_006749245.1	2019-07-08	PRJNA242847	SAMN11477208	NA	NA	NA	5092	4813	176	ILLUMINA	Contig	122708	122708	97	5086325	NA	97	52	32
GCA_006749265.1	2019-07-08	PRJNA292666	SAMN11360150	NA	NA	NA	4558	4374	85	ILLUMINA	Contig	170762	170762	58	4637048	NA	58	52.5	32
GCA_006749345.1	2019-07-08	PRJNA242847	SAMN11322235	NA	NA	NA	4946	4678	171	ILLUMINA	Contig	160199	160199	77	4973251	NA	77	52	32
GCA_006749425.1	2019-07-08	PRJNA292666	SAMN11357605	NA	NA	NA	4979	4701	179	ILLUMINA	Contig	95782	95782	122	4993307	NA	122	52	32
GCA_006749465.1	2019-07-08	PRJNA242847	SAMN11536974	NA	NA	NA	4974	4690	181	ILLUMINA	Contig	115804	115804	109	4988692	NA	109	52	32
GCA_006749505.1	2019-07-08	PRJNA292666	SAMN11360879	NA	NA	NA	4933	4663	171	ILLUMINA	Contig	141007	141007	80	4964775	NA	80	52	32
GCA_006749635.1	2019-07-08	PRJNA242847	SAMN11267704	NA	NA	NA	4900	4627	173	ILLUMINA	Contig	208895	208895	62	4948227	NA	62	52	32
GCA_006749805.1	2019-07-08	PRJNA242847	SAMN11301403	NA	NA	NA	4974	4697	179	ILLUMINA	Contig	93236	93236	120	4989641	NA	120	52	32
GCA_006750145.1	2019-07-08	PRJNA242847	SAMN11320659	NA	NA	NA	4993	4705	186	ILLUMINA	Contig	203499	203499	82	5007439	NA	82	52	32
GCA_006750185.1	2019-07-08	PRJNA242847	SAMN11322240	NA	NA	NA	4918	4660	163	ILLUMINA	Contig	63557	63557	172	4943889	NA	172	52.5	32
GCA_006750305.1	2019-07-08	PRJNA242847	SAMN11322236	NA	NA	NA	4946	4680	169	ILLUMINA	Contig	95999	95999	116	4968526	NA	116	52	32
GCA_006750605.1	2019-07-08	PRJNA242847	SAMN11399021	NA	NA	NA	4951	4678	175	ILLUMINA	Contig	152104	152104	82	4979591	NA	82	52	32
GCA_006750655.1	2019-07-08	PRJNA242847	SAMN11456511	NA	NA	NA	4652	4445	106	ILLUMINA	Contig	217770	217770	50	4712475	NA	50	52.5	32
GCA_006750725.1	2019-07-08	PRJNA242847	SAMN11320673	NA	NA	NA	4567	4378	86	ILLUMINA	Contig	166245	166245	53	4662177	NA	53	52	32
GCA_006750765.1	2019-07-08	PRJNA242847	SAMN11168319	NA	NA	NA	4868	4604	171	ILLUMINA	Contig	59594	59594	179	4897663	NA	179	52.5	32
GCA_006750925.1	2019-07-08	PRJNA242847	SAMN11417559	NA	NA	NA	4933	4675	169	ILLUMINA	Contig	83565	83565	147	4965150	NA	147	52.5	32
GCA_006750945.1	2019-07-08	PRJNA242847	SAMN11417563	NA	NA	NA	4594	4420	82	ILLUMINA	Contig	75667	75667	115	4670470	NA	115	52.5	32
GCA_006750985.1	2019-07-08	PRJNA242847	SAMN11417558	NA	NA	NA	4909	4659	157	ILLUMINA	Contig	88992	88992	125	4947372	NA	125	52.5	32
GCA_006751005.1	2019-07-08	PRJNA242847	SAMN11469248	NA	NA	NA	4863	4606	159	ILLUMINA	Contig	155442	155442	85	4912419	NA	85	52	32
GCA_006751165.1	2019-07-08	PRJNA292666	SAMN11456653	NA	NA	NA	4630	4429	99	ILLUMINA	Contig	90121	90121	98	4694514	NA	98	52.5	32
GCA_006751245.1	2019-07-08	PRJNA292666	SAMN11456658	NA	NA	NA	4961	4678	180	ILLUMINA	Contig	114792	114792	124	4985569	NA	124	52	32
GCA_006751265.1	2019-07-08	PRJNA242847	SAMN11456475	NA	NA	NA	5004	4723	187	ILLUMINA	Contig	138270	138270	96	5014712	NA	96	52	32
GCA_006751315.1	2019-07-08	PRJNA242847	SAMN11465171	NA	NA	NA	4539	4350	89	ILLUMINA	Contig	415943	415943	30	4630685	NA	30	52.5	32
GCA_006751365.1	2019-07-08	PRJNA242847	SAMN11469251	NA	NA	NA	4947	4680	167	ILLUMINA	Contig	99725	99725	112	4972182	NA	112	52	32
GCA_006751385.1	2019-07-08	PRJNA242847	SAMN11477198	NA	NA	NA	4974	4700	172	ILLUMINA	Contig	197516	197516	69	4999921	NA	69	52	32
GCA_006751505.1	2019-07-08	PRJNA242847	SAMN11554168	NA	NA	NA	4478	4299	80	ILLUMINA	Contig	106392	106392	83	4590023	NA	83	52.5	32
GCA_006751625.1	2019-07-08	PRJNA242847	SAMN11507383	NA	NA	NA	4964	4683	179	ILLUMINA	Contig	120584	120584	108	4987538	NA	108	52	32
GCA_006751685.1	2019-07-08	PRJNA242847	SAMN11507389	NA	NA	NA	4999	4718	180	ILLUMINA	Contig	215934	215934	61	5024594	NA	61	52	32
GCA_006751845.1	2019-07-08	PRJNA292666	SAMN11546071	NA	NA	NA	4985	4707	181	ILLUMINA	Contig	189073	189073	69	5015127	NA	69	52	32
GCA_006751925.1	2019-07-08	PRJNA242847	SAMN11571842	NA	NA	NA	4951	4678	172	ILLUMINA	Contig	112668	112668	109	4974547	NA	109	52	32
GCA_006751945.1	2019-07-08	PRJNA242847	SAMN11655394	NA	NA	NA	4961	4688	173	ILLUMINA	Contig	159294	159294	74	4985926	NA	74	52	32
GCA_006752165.1	2019-07-08	PRJNA242847	SAMN11872568	NA	NA	NA	4632	4441	93	ILLUMINA	Contig	74547	74547	116	4674087	NA	116	52.5	32
GCA_006752295.1	2019-07-08	PRJNA242847	SAMN11609391	NA	NA	NA	4956	4686	178	ILLUMINA	Contig	152104	152104	86	4988468	NA	86	52	32
GCA_006752325.1	2019-07-08	PRJNA242847	SAMN11811375	NA	NA	NA	4974	4697	177	ILLUMINA	Contig	155571	155571	80	4995060	NA	80	52	32
GCA_006752425.1	2019-07-08	PRJNA242847	SAMN11609393	NA	NA	NA	4909	4643	168	ILLUMINA	Contig	203811	203811	64	4949441	NA	64	52	32
GCA_006752485.1	2019-07-08	PRJNA242847	SAMN11811374	NA	NA	NA	4967	4692	178	ILLUMINA	Contig	141031	141031	99	4985026	NA	99	52	32
GCA_006752505.1	2019-07-08	PRJNA242847	SAMN11634848	NA	NA	NA	4884	4623	163	ILLUMINA	Contig	194508	194508	63	4937773	NA	63	52	32
GCA_006752665.1	2019-07-08	PRJNA242847	SAMN11831037	NA	NA	NA	4921	4662	164	ILLUMINA	Contig	88069	88069	111	4951584	NA	111	52	32
GCA_006752795.1	2019-07-08	PRJNA186035	SAMN02849835	NA	NA	NA	4527	4336	81	ILLUMINA	Contig	262416	262416	41	4615274	NA	41	52.5	32
GCA_006752825.1	2019-07-08	PRJNA215333	SAMN02646824	NA	NA	NA	4897	4696	98	ILLUMINA	Contig	258222	258222	61	4888883	NA	61	52	32
GCA_006753125.1	2019-07-08	PRJNA183851	SAMN02640924	NA	NA	NA	4584	4396	84	ILLUMINA	Contig	203759	203759	40	4660521	NA	40	52	32
GCA_006753225.1	2019-07-08	PRJNA292666	SAMN11634769	NA	NA	NA	4997	4716	186	ILLUMINA	Contig	194508	194508	75	5018513	NA	75	52	32
GCA_006753485.1	2019-07-08	PRJNA242847	SAMN11940655	NA	NA	NA	4985	4703	179	ILLUMINA	Contig	245651	245651	60	5007014	NA	60	52	32
GCA_006753645.1	2019-07-08	PRJNA242847	SAMN11940649	NA	NA	NA	4504	4318	83	ILLUMINA	Contig	244368	244368	44	4614548	NA	44	52.5	32
GCA_006754965.1	2019-07-08	PRJNA186035	SAMN02845861	NA	NA	NA	4608	4413	89	ILLUMINA	Contig	263497	263497	42	4685092	NA	42	52	32
GCA_006755385.1	2019-07-08	PRJNA266622	SAMN03255371	NA	NA	NA	4862	4603	154	ILLUMINA	Contig	263611	263611	55	4916482	NA	55	52	32
GCA_006756565.1	2019-07-08	PRJNA183851	SAMN03291525	NA	NA	NA	4667	4472	92	ILLUMINA	Contig	244606	244606	29	4727154	NA	29	52	32
GCA_006756745.1	2019-07-08	PRJNA248792	SAMN03478306	NA	NA	NA	4895	4668	156	ILLUMINA	Contig	63292	63292	157	4909506	NA	157	52	32
GCA_006756865.1	2019-07-08	PRJNA248792	SAMN03480030	NA	NA	NA	4540	4371	86	ILLUMINA	Contig	109851	109851	78	4632943	NA	78	52.5	603
GCA_006757045.1	2019-07-08	PRJNA186035	SAMN02847795	NA	NA	NA	4593	4393	93	ILLUMINA	Contig	212776	212776	52	4654673	NA	52	52	32
GCA_006757665.1	2019-07-08	PRJNA186035	SAMN02844760	NA	NA	NA	4755	4526	130	ILLUMINA	Contig	157888	157888	62	4784305	NA	62	52	2170
GCA_006760245.1	2019-07-08	PRJNA219491	SAMN03938856	NA	NA	NA	4515	4322	90	ILLUMINA	Contig	156449	156449	52	4610899	NA	52	52.5	32
GCA_006769505.1	2019-07-09	PRJNA275961	SAMN03577715	NA	NA	NA	4627	4429	92	ILLUMINA	Contig	263453	263453	49	4690384	NA	49	52	32
GCA_006769605.1	2019-07-09	PRJNA275961	SAMN03577718	NA	NA	NA	4629	4434	90	ILLUMINA	Contig	244368	244368	42	4691788	NA	42	52	32
GCA_006769625.1	2019-07-09	PRJNA275961	SAMN03577712	NA	NA	NA	4559	4365	89	ILLUMINA	Contig	212780	212780	52	4644745	NA	52	52	32
GCA_006789725.1	2019-07-08	PRJNA242847	SAMN11267698	NA	NA	NA	4923	4663	165	ILLUMINA	Contig	124285	124285	93	4954937	NA	93	52	32
GCA_006790785.1	2019-07-09	PRJNA186035	SAMN02918885	NA	NA	NA	4529	4341	87	ILLUMINA	Contig	114014	114014	87	4634857	NA	87	52	32
GCA_006803385.1	2019-07-10	PRJNA242847	SAMN10142519	NA	NA	NA	4850	4576	178	ILLUMINA	Contig	201802	201802	67	4911150	NA	67	52	32
GCA_006803505.1	2019-07-10	PRJNA242847	SAMN10141809	NA	NA	NA	4623	4427	91	ILLUMINA	Contig	218531	218531	43	4678328	NA	43	52.5	32
GCA_006803565.1	2019-07-10	PRJNA242847	SAMN10078825	NA	NA	NA	4983	4720	170	ILLUMINA	Contig	61664	61664	156	4988947	NA	156	52.5	32
GCA_006803585.1	2019-07-10	PRJNA242847	SAMN10405202	NA	NA	NA	4918	4658	168	ILLUMINA	Contig	131464	131464	107	4953431	NA	107	52	32
GCA_006803645.1	2019-07-10	PRJNA242847	SAMN10431718	NA	NA	NA	4483	4308	82	ILLUMINA	Contig	161853	161853	56	4598048	NA	56	52.5	32
GCA_006803765.1	2019-07-10	PRJNA242847	SAMN10367122	NA	NA	NA	4963	4695	173	ILLUMINA	Contig	141356	141356	92	4984842	NA	92	52	32
GCA_006804425.1	2019-07-10	PRJNA242847	SAMN10389856	NA	NA	NA	4604	4419	82	ILLUMINA	Contig	171240	171240	57	4670362	NA	57	52.5	32
GCA_006804805.1	2019-07-10	PRJNA242847	SAMN10129964	NA	NA	NA	4916	4661	159	ILLUMINA	Contig	141355	141355	100	4947184	NA	100	52	32
GCA_006804885.1	2019-07-10	PRJNA242847	SAMN10417552	NA	NA	NA	4976	4691	188	ILLUMINA	Contig	114724	114724	108	4991074	NA	108	52	32
GCA_006804905.1	2019-07-10	PRJNA242847	SAMN10503970	NA	NA	NA	4861	4599	162	ILLUMINA	Contig	84091	84091	130	4894994	NA	130	52	32
GCA_006804965.1	2019-07-10	PRJNA242847	SAMN10242818	NA	NA	NA	4972	4696	175	ILLUMINA	Contig	245651	245651	71	4992259	NA	71	52	32
GCA_006805725.1	2019-07-10	PRJNA242847	SAMN10957071	NA	NA	NA	4989	4715	178	ILLUMINA	Contig	115706	115706	95	5008365	NA	95	52	32
GCA_006805765.1	2019-07-10	PRJNA242847	SAMN11168297	NA	NA	NA	4982	4699	183	ILLUMINA	Contig	114736	114736	123	4995874	NA	123	52	32
GCA_006806035.1	2019-07-10	PRJNA242847	SAMN10700141	NA	NA	NA	4928	4663	167	ILLUMINA	Contig	92289	92289	128	4952203	NA	128	52.5	32
GCA_006806065.1	2019-07-10	PRJNA242847	SAMN11301416	NA	NA	NA	4908	4628	178	ILLUMINA	Contig	95924	95924	119	4944451	NA	119	52	32
GCA_006806105.1	2019-07-10	PRJNA242847	SAMN10664411	NA	NA	NA	4889	4619	169	ILLUMINA	Contig	121051	121051	91	4936108	NA	91	52	32
GCA_006806145.1	2019-07-10	PRJNA242847	SAMN10881623	NA	NA	NA	4935	4667	164	ILLUMINA	Contig	181281	181281	78	4969608	NA	78	52	32
GCA_006806425.1	2019-07-10	PRJNA242847	SAMN10967920	NA	NA	NA	4920	4650	169	ILLUMINA	Contig	181281	181281	69	4964271	NA	69	52	32
GCA_006806465.1	2019-07-10	PRJNA242847	SAMN10967884	NA	NA	NA	4896	4635	159	ILLUMINA	Contig	92096	92096	107	4934389	NA	107	52.5	32
GCA_006806485.1	2019-07-10	PRJNA292666	SAMN11129352	NA	NA	NA	4924	4651	171	ILLUMINA	Contig	161141	161141	67	4961908	NA	67	52	32
GCA_006806525.1	2019-07-10	PRJNA242847	SAMN11168313	NA	NA	NA	4977	4696	179	ILLUMINA	Contig	136567	136567	105	4992044	NA	105	52	32
GCA_006806785.1	2019-07-10	PRJNA242847	SAMN11116128	NA	NA	NA	4962	4683	178	ILLUMINA	Contig	245651	245651	69	4995953	NA	69	52	32
GCA_006806805.1	2019-07-10	PRJNA242847	SAMN11160909	NA	NA	NA	5003	4724	182	ILLUMINA	Contig	141409	141409	87	5018566	NA	87	52	32
GCA_006806965.1	2019-07-10	PRJNA242847	SAMN11158411	NA	NA	NA	4944	4677	166	ILLUMINA	Contig	117262	117262	101	4963641	NA	101	52	32
GCA_006807205.1	2019-07-10	PRJNA242847	SAMN11168303	NA	NA	NA	4494	4306	87	ILLUMINA	Contig	95893	95893	103	4595508	NA	103	52.5	32
GCA_006807325.1	2019-07-10	PRJNA242847	SAMN11246965	NA	NA	NA	4983	4707	176	ILLUMINA	Contig	163615	163615	83	5002443	NA	83	52	32
GCA_006807385.1	2019-07-10	PRJNA242847	SAMN11173443	NA	NA	NA	4568	4375	85	ILLUMINA	Contig	154710	154710	52	4660852	NA	52	52.5	32
GCA_006807445.1	2019-07-10	PRJNA242847	SAMN11173463	NA	NA	NA	4562	4360	96	ILLUMINA	Contig	147150	147150	68	4639333	NA	68	52.5	32
GCA_006807465.1	2019-07-10	PRJNA292666	SAMN11229105	NA	NA	NA	4639	4445	92	ILLUMINA	Contig	263610	263610	39	4708900	NA	39	52.5	5959
GCA_006807545.1	2019-07-10	PRJNA242847	SAMN10458833	NA	NA	NA	4946	4676	172	ILLUMINA	Contig	155571	155571	74	4979761	NA	74	52	32
GCA_006807565.1	2019-07-10	PRJNA242847	SAMN11267702	NA	NA	NA	4958	4690	173	ILLUMINA	Contig	124301	124301	98	4989337	NA	98	52	32
GCA_006807665.1	2019-07-10	PRJNA242847	SAMN10518390	NA	NA	NA	4475	4293	86	ILLUMINA	Contig	87860	87860	83	4591542	NA	83	52.5	32
GCA_006807705.1	2019-07-10	PRJNA242847	SAMN10715456	NA	NA	NA	4968	4684	181	ILLUMINA	Contig	97886	97886	111	4986279	NA	111	52	32
GCA_006807845.1	2019-07-10	PRJNA242847	SAMN10594811	NA	NA	NA	4958	4678	182	ILLUMINA	Contig	92019	92019	145	4978643	NA	145	52	32
GCA_006807965.1	2019-07-10	PRJNA242847	SAMN10754942	NA	NA	NA	4554	4363	92	ILLUMINA	Contig	165808	165808	50	4640324	NA	50	52.5	32
GCA_006808065.1	2019-07-10	PRJNA242847	SAMN10459604	NA	NA	NA	4940	4668	171	ILLUMINA	Contig	260779	260779	53	4978744	NA	53	52	32
GCA_006808085.1	2019-07-10	PRJNA242847	SAMN10436600	NA	NA	NA	4954	4690	165	ILLUMINA	Contig	75797	75797	157	4966476	NA	157	52.5	32
GCA_006808165.1	2019-07-10	PRJNA242847	SAMN11250950	NA	NA	NA	4898	4632	166	ILLUMINA	Contig	159028	159028	90	4938982	NA	90	52	32
GCA_006808345.1	2019-07-10	PRJNA292666	SAMN11267730	NA	NA	NA	4880	4617	162	ILLUMINA	Contig	159114	159114	69	4930317	NA	69	52	32
GCA_006808385.1	2019-07-10	PRJNA242847	SAMN11320672	NA	NA	NA	4893	4622	172	ILLUMINA	Contig	162484	162484	85	4944628	NA	85	52	32
GCA_006808425.1	2019-07-10	PRJNA242847	SAMN11301409	NA	NA	NA	4984	4705	185	ILLUMINA	Contig	94731	94731	117	5002426	NA	117	52	5979
GCA_006808485.1	2019-07-10	PRJNA292666	SAMN11360872	NA	NA	NA	4968	4693	177	ILLUMINA	Contig	151367	151367	97	4989382	NA	97	52	32
GCA_006808545.1	2019-07-10	PRJNA242847	SAMN11318685	NA	NA	NA	4997	4712	187	ILLUMINA	Contig	194158	194158	75	5015241	NA	75	52	32
GCA_006808565.1	2019-07-10	PRJNA242847	SAMN11301422	NA	NA	NA	4924	4659	163	ILLUMINA	Contig	127267	127267	84	4957242	NA	84	52	32
GCA_006808625.1	2019-07-10	PRJNA242847	SAMN11320602	NA	NA	NA	4607	4416	86	ILLUMINA	Contig	171048	171048	63	4677096	NA	63	52.5	32
GCA_006808645.1	2019-07-10	PRJNA242847	SAMN11267708	NA	NA	NA	4557	4378	82	ILLUMINA	Contig	168502	168502	60	4654579	NA	60	52.5	32
GCA_006808745.1	2019-07-10	PRJNA242847	SAMN11347670	NA	NA	NA	4956	4677	180	ILLUMINA	Contig	194566	194566	63	4991354	NA	63	52	32
GCA_006808805.1	2019-07-10	PRJNA242847	SAMN11482115	NA	NA	NA	4917	4652	163	ILLUMINA	Contig	131421	131421	104	4943409	NA	104	52	32
GCA_006808885.1	2019-07-10	PRJNA292666	SAMN11320805	NA	NA	NA	4964	4687	174	ILLUMINA	Contig	53545	53545	182	4969527	NA	182	52.5	32
GCA_006809105.1	2019-07-10	PRJNA242847	SAMN11351987	NA	NA	NA	5012	4737	176	ILLUMINA	Contig	38627	38627	278	5000336	NA	278	52.5	32
GCA_006809385.1	2019-07-10	PRJNA292666	SAMN11360160	NA	NA	NA	4843	4590	155	ILLUMINA	Contig	166633	166633	71	4895841	NA	71	52	32
GCA_006809465.1	2019-07-10	PRJNA292666	SAMN11360876	NA	NA	NA	4927	4661	169	ILLUMINA	Contig	187992	187992	76	4965421	NA	76	52	32
GCA_006809505.1	2019-07-10	PRJNA242847	SAMN11554157	NA	NA	NA	4899	4639	165	ILLUMINA	Contig	245651	245651	59	4942503	NA	59	52	32
GCA_006809565.1	2019-07-10	PRJNA292666	SAMN11360153	NA	NA	NA	4921	4640	180	ILLUMINA	Contig	161058	161058	86	4960212	NA	86	52	32
GCA_006809645.1	2019-07-10	PRJNA242847	SAMN11581000	NA	NA	NA	4972	4693	177	ILLUMINA	Contig	81422	81422	135	4988987	NA	135	52	32
GCA_006809705.1	2019-07-10	PRJNA242847	SAMN11554175	NA	NA	NA	4949	4684	171	ILLUMINA	Contig	122935	122935	104	4970185	NA	104	52	32
GCA_006809745.1	2019-07-10	PRJNA242847	SAMN11456478	NA	NA	NA	4979	4705	180	ILLUMINA	Contig	203314	203314	81	5002536	NA	81	52	32
GCA_006809965.1	2019-07-10	PRJNA242847	SAMN11456353	NA	NA	NA	4918	4666	160	ILLUMINA	Contig	44480	44480	215	4938591	NA	215	52.5	32
GCA_006810065.1	2019-07-10	PRJNA242847	SAMN11483432	NA	NA	NA	4920	4651	168	ILLUMINA	Contig	152104	152104	88	4954843	NA	88	52	32
GCA_006810125.1	2019-07-10	PRJNA242847	SAMN11469259	NA	NA	NA	4952	4680	173	ILLUMINA	Contig	185839	185839	86	4979880	NA	86	52	32
GCA_006810185.1	2019-07-10	PRJNA292666	SAMN11456645	NA	NA	NA	4968	4689	177	ILLUMINA	Contig	69285	69285	160	4980954	NA	160	52.5	32
GCA_006810285.1	2019-07-10	PRJNA242847	SAMN11477180	NA	NA	NA	4972	4697	174	ILLUMINA	Contig	131478	131478	108	4985896	NA	108	52	32
GCA_006810415.1	2019-07-10	PRJNA242847	SAMN11520162	NA	NA	NA	4690	4489	104	ILLUMINA	Contig	195549	195549	51	4738982	NA	51	52	32
GCA_006810505.1	2019-07-10	PRJNA242847	SAMN11507381	NA	NA	NA	4930	4663	164	ILLUMINA	Contig	93068	93068	104	4954321	NA	104	52	32
GCA_006810565.1	2019-07-10	PRJNA242847	SAMN11604214	NA	NA	NA	4988	4705	181	ILLUMINA	Contig	194253	194253	78	5006529	NA	78	52	32
GCA_006810585.1	2019-07-10	PRJNA242847	SAMN11491688	NA	NA	NA	5000	4722	184	ILLUMINA	Contig	140968	140968	92	5016436	NA	92	52	32
GCA_006810605.1	2019-07-10	PRJNA242847	SAMN11491678	NA	NA	NA	4917	4650	165	ILLUMINA	Contig	220982	220982	64	4960192	NA	64	52	32
GCA_006811165.1	2019-07-10	PRJNA242847	SAMN11655307	NA	NA	NA	4925	4650	182	ILLUMINA	Contig	138248	138248	103	4957064	NA	103	52	32
GCA_006811245.1	2019-07-10	PRJNA242847	SAMN11831035	NA	NA	NA	4540	4354	88	ILLUMINA	Contig	152104	152104	55	4628270	NA	55	52.5	32
GCA_006811705.1	2019-07-10	PRJNA242847	SAMN11958786	NA	NA	NA	4455	4271	82	ILLUMINA	Contig	127453	127453	60	4574655	NA	60	52.5	32
GCA_006811945.1	2019-07-10	PRJNA242847	SAMN11942486	NA	NA	NA	4988	4701	185	ILLUMINA	Contig	141364	141364	82	5005562	NA	82	52	32
GCA_006812185.1	2019-07-10	PRJNA186035	SAMN02742100	NA	NA	NA	4820	4615	101	ILLUMINA	Contig	263566	263566	46	4846410	NA	46	52.5	32
GCA_006814065.2	2020-09-25	PRJNA186035	SAMN02846128	NA	NA	NA	4456	4292	60	ILLUMINA	Contig	183338	183338	51	4607988	NA	51	52.5	32
GCA_006821665.1	2019-07-10	PRJNA275961	SAMN03577714	NA	NA	NA	4924	4703	113	ILLUMINA	Contig	169952	169952	71	4900522	NA	71	52	32
GCA_006822185.1	2019-07-10	PRJNA183847	SAMN04218360	NA	NA	NA	4559	4363	91	ILLUMINA	Contig	202076	202076	43	4642861	NA	43	52.5	32
GCA_006822375.1	2019-07-10	PRJNA277983	SAMN05526628	NA	NA	NA	4945	4682	158	ILLUMINA	Contig	42517	42517	231	4949144	NA	231	52.5	32
GCA_006831805.1	2019-07-10	PRJNA186035	SAMN02918820	NA	NA	NA	4538	4349	87	ILLUMINA	Contig	127903	127903	60	4640453	NA	60	52	32
GCA_006834385.1	2019-07-10	PRJNA292666	SAMN10118329	NA	NA	NA	4562	4373	86	ILLUMINA	Contig	99915	99915	80	4645421	NA	80	52.5	32
GCA_006835205.1	2019-07-10	PRJNA242847	SAMN10129915	NA	NA	NA	4953	4676	175	ILLUMINA	Contig	67216	67216	172	4968196	NA	172	52.5	32
GCA_006835505.1	2019-07-10	PRJNA292666	SAMN10391094	NA	NA	NA	4626	4430	92	ILLUMINA	Contig	185708	185708	48	4687608	NA	48	52	32
GCA_006835545.1	2019-07-10	PRJNA242847	SAMN10411576	NA	NA	NA	4949	4688	166	ILLUMINA	Contig	203763	203763	50	4988142	NA	50	52	32
GCA_006835645.1	2019-07-10	PRJNA242847	SAMN10459601	NA	NA	NA	4913	4651	161	ILLUMINA	Contig	245651	245651	55	4956080	NA	55	52	32
GCA_006835825.1	2019-07-10	PRJNA242847	SAMN10459598	NA	NA	NA	4973	4689	183	ILLUMINA	Contig	194508	194508	68	5003095	NA	68	52	32
GCA_006835865.1	2019-07-10	PRJNA242847	SAMN10618942	NA	NA	NA	4928	4661	166	ILLUMINA	Contig	155880	155880	82	4969580	NA	82	52	32
GCA_006835945.1	2019-07-10	PRJNA292666	SAMN10887246	NA	NA	NA	4643	4451	91	ILLUMINA	Contig	249364	249364	44	4691498	NA	44	52.5	32
GCA_006836005.1	2019-07-10	PRJNA242847	SAMN10967890	NA	NA	NA	4955	4677	177	ILLUMINA	Contig	118193	118193	110	4988828	NA	110	52	32
GCA_006836305.1	2019-07-10	PRJNA242847	SAMN10779676	NA	NA	NA	4915	4647	169	ILLUMINA	Contig	110955	110955	109	4941854	NA	109	52	32
GCA_006836405.1	2019-07-10	PRJNA242847	SAMN10871256	NA	NA	NA	4950	4686	169	ILLUMINA	Contig	97028	97028	122	4963347	NA	122	52.5	32
GCA_006836505.1	2019-07-10	PRJNA242847	SAMN11129368	NA	NA	NA	4481	4294	82	ILLUMINA	Contig	152104	152104	59	4587431	NA	59	52.5	32
GCA_006836575.1	2019-07-10	PRJNA242847	SAMN10663764	NA	NA	NA	4948	4671	176	ILLUMINA	Contig	114724	114724	125	4967805	NA	125	52	32
GCA_006836665.1	2019-07-10	PRJNA242847	SAMN11160921	NA	NA	NA	4923	4666	160	ILLUMINA	Contig	83160	83160	138	4949211	NA	138	52.5	32
GCA_006836745.1	2019-07-10	PRJNA242847	SAMN11267688	NA	NA	NA	4984	4710	176	ILLUMINA	Contig	115363	115363	108	4998835	NA	108	52	32
GCA_006836755.1	2019-07-10	PRJNA242847	SAMN11116142	NA	NA	NA	4993	4710	184	ILLUMINA	Contig	155571	155571	85	5011970	NA	85	52	32
GCA_006836805.1	2019-07-10	PRJNA242847	SAMN11116027	NA	NA	NA	4887	4622	166	ILLUMINA	Contig	147812	147812	97	4934558	NA	97	52.5	32
GCA_006836825.1	2019-07-10	PRJNA242847	SAMN11168307	NA	NA	NA	4518	4324	91	ILLUMINA	Contig	61825	61825	137	4600433	NA	137	52.5	32
GCA_006836905.1	2019-07-10	PRJNA292666	SAMN11439874	NA	NA	NA	4929	4655	173	ILLUMINA	Contig	166598	166598	95	4965639	NA	95	52	32
GCA_006837205.1	2019-07-10	PRJNA242847	SAMN11267715	NA	NA	NA	4929	4668	165	ILLUMINA	Contig	152104	152104	86	4959817	NA	86	52	32
GCA_006837225.1	2019-07-10	PRJNA292666	SAMN11267732	NA	NA	NA	4969	4691	177	ILLUMINA	Contig	101807	101807	115	4984745	NA	115	52.5	32
GCA_006837245.1	2019-07-10	PRJNA292666	SAMN11267679	NA	NA	NA	4642	4441	99	ILLUMINA	Contig	263452	263452	42	4689112	NA	42	52	32
GCA_006837265.1	2019-07-10	PRJNA242847	SAMN11267684	NA	NA	NA	4938	4667	174	ILLUMINA	Contig	194902	194902	71	4974566	NA	71	52	32
GCA_006837285.1	2019-07-10	PRJNA292666	SAMN11456346	NA	NA	NA	4953	4685	172	ILLUMINA	Contig	77743	77743	136	4967668	NA	136	52.5	32
GCA_006837305.1	2019-07-10	PRJNA242847	SAMN11457983	NA	NA	NA	4609	4421	85	ILLUMINA	Contig	324360	324360	39	4680998	NA	39	52.5	32
GCA_006837385.1	2019-07-10	PRJNA242847	SAMN11267686	NA	NA	NA	4984	4706	183	ILLUMINA	Contig	124674	124674	91	5002998	NA	91	52	32
GCA_006837405.1	2019-07-10	PRJNA242847	SAMN11439878	NA	NA	NA	4848	4577	169	ILLUMINA	Contig	118380	118380	100	4895283	NA	100	52	32
GCA_006837445.1	2019-07-10	PRJNA242847	SAMN11403762	NA	NA	NA	4947	4671	175	ILLUMINA	Contig	165800	165800	97	4972323	NA	97	52	32
GCA_006837465.1	2019-07-10	PRJNA242847	SAMN11402470	NA	NA	NA	5050	4764	185	ILLUMINA	Contig	162423	162423	89	5051332	NA	89	52	32
GCA_006837505.1	2019-07-10	PRJNA292661	SAMN09770890	NA	NA	NA	4597	4402	93	ILLUMINA	Contig	332887	332887	34	4674154	NA	34	52.5	32
GCA_006837565.1	2019-07-10	PRJNA242847	SAMN11357597	NA	NA	NA	4964	4691	177	ILLUMINA	Contig	180631	180631	75	4987948	NA	75	52	32
GCA_006837605.1	2019-07-10	PRJNA242847	SAMN11356666	NA	NA	NA	4952	4672	178	ILLUMINA	Contig	141367	141367	87	4980937	NA	87	52	32
GCA_006837645.1	2019-07-10	PRJNA292666	SAMN11320802	NA	NA	NA	4896	4623	171	ILLUMINA	Contig	56272	56272	177	4925981	NA	177	52.5	32
GCA_006837665.1	2019-07-10	PRJNA242847	SAMN11536973	NA	NA	NA	4996	4712	183	ILLUMINA	Contig	90077	90077	131	5002169	NA	131	52	32
GCA_006837685.1	2019-07-10	PRJNA292666	SAMN11318683	NA	NA	NA	4906	4638	166	ILLUMINA	Contig	131240	131240	92	4952891	NA	92	52	32
GCA_006837845.1	2019-07-10	PRJNA242847	SAMN11469250	NA	NA	NA	4983	4708	177	ILLUMINA	Contig	97897	97897	133	4995119	NA	133	52	32
GCA_006837885.1	2019-07-10	PRJNA292666	SAMN11516005	NA	NA	NA	4967	4690	175	ILLUMINA	Contig	82711	82711	136	4984328	NA	136	52.5	32
GCA_006838065.1	2019-07-10	PRJNA242847	SAMN11831029	NA	NA	NA	4992	4714	183	ILLUMINA	Contig	108467	108467	113	5005247	NA	113	52	32
GCA_006838105.1	2019-07-10	PRJNA242847	SAMN11491682	NA	NA	NA	4924	4667	163	ILLUMINA	Contig	114696	114696	102	4956744	NA	102	52.5	32
GCA_006838205.1	2019-07-10	PRJNA242847	SAMN11477206	NA	NA	NA	4962	4688	172	ILLUMINA	Contig	114780	114780	103	4985795	NA	103	52.5	32
GCA_006838255.1	2019-07-10	PRJNA242847	SAMN11491686	NA	NA	NA	4569	4385	85	ILLUMINA	Contig	136722	136722	73	4643108	NA	73	52.5	32
GCA_006838345.1	2019-07-10	PRJNA242847	SAMN11553499	NA	NA	NA	4662	4471	89	ILLUMINA	Contig	68259	68259	120	4707257	NA	120	52.5	32
GCA_006838645.1	2019-07-10	PRJNA242847	SAMN11477202	NA	NA	NA	4992	4718	172	ILLUMINA	Contig	136354	136354	85	5012564	NA	85	52	32
GCA_006838885.1	2019-07-10	PRJNA242847	SAMN11554161	NA	NA	NA	4944	4673	175	ILLUMINA	Contig	76194	76194	149	4960719	NA	149	52.5	32
GCA_006838985.1	2019-07-10	PRJNA242847	SAMN11609394	NA	NA	NA	4988	4708	183	ILLUMINA	Contig	149879	149879	82	5012003	NA	82	52	32
GCA_006839185.1	2019-07-10	PRJNA242847	SAMN11637220	NA	NA	NA	4723	4525	92	ILLUMINA	Contig	93481	93481	98	4759611	NA	98	52.5	32
GCA_006840005.1	2019-07-10	PRJNA242847	SAMN11603840	NA	NA	NA	4964	4691	175	ILLUMINA	Contig	90223	90223	114	4978463	NA	114	52	32
GCA_006916555.1	2019-07-12	PRJNA248792	SAMN07180843	NA	NA	NA	5116	4815	219	ILLUMINA	Contig	160779	160779	65	4966885	NA	65	52	32
GCA_006916615.1	2019-07-12	PRJNA248792	SAMN08100321	NA	NA	NA	4698	4470	144	ILLUMINA	Contig	163710	163710	56	4611410	NA	56	52.5	32
GCA_006916695.1	2019-07-12	PRJNA248792	SAMN07812368	NA	NA	NA	4789	4555	152	ILLUMINA	Contig	171042	171042	61	4661861	NA	61	52.5	32
GCA_006916715.1	2019-07-12	PRJNA248792	SAMN07812302	NA	NA	NA	4829	4594	148	ILLUMINA	Contig	217414	217414	66	4689476	NA	66	52	32
GCA_006916735.1	2019-07-12	PRJNA248792	SAMN07956641	NA	NA	NA	5055	4755	217	ILLUMINA	Contig	193983	193983	69	4910943	NA	69	52	32
GCA_006917275.1	2019-07-12	PRJNA248792	SAMN07812137	NA	NA	NA	4777	4552	141	ILLUMINA	Contig	225593	225593	56	4663075	NA	56	52.5	32
GCA_006917355.1	2019-07-12	PRJNA248792	SAMN07812130	NA	NA	NA	5109	4811	220	ILLUMINA	Contig	148378	148378	72	4966679	NA	72	52	32
GCA_006917525.1	2019-07-12	PRJNA248792	SAMN07946617	NA	NA	NA	4886	4644	155	ILLUMINA	Contig	171008	171008	72	4760675	NA	72	52	32
GCA_006917555.1	2019-07-12	PRJNA248792	SAMN07816177	NA	NA	NA	5090	4789	227	ILLUMINA	Contig	146217	146217	80	4942414	NA	80	52	32
GCA_006917575.1	2019-07-12	PRJNA248792	SAMN07812772	NA	NA	NA	4744	4510	148	ILLUMINA	Contig	171513	171513	58	4633251	NA	58	52.5	32
GCA_006917755.1	2019-07-12	PRJNA248792	SAMN07812794	NA	NA	NA	4616	4394	140	ILLUMINA	Contig	183637	183637	58	4549202	NA	58	52.5	32
GCA_006917975.1	2019-07-12	PRJNA248792	SAMN07812367	NA	NA	NA	4719	4504	139	ILLUMINA	Contig	183791	183791	44	4628479	NA	44	52.5	32
GCA_006918295.1	2019-07-12	PRJNA248792	SAMN09222442	NA	NA	NA	4805	4576	149	ILLUMINA	Contig	183647	183647	70	4675269	NA	70	52	32
GCA_006923915.1	2019-07-12	PRJNA242847	SAMN06161176	NA	NA	NA	4496	4312	83	ILLUMINA	Contig	333186	333186	34	4612874	NA	34	52.5	32
GCA_006930175.1	2019-07-12	PRJNA248792	SAMN09225699	NA	NA	NA	4607	4389	139	ILLUMINA	Contig	196775	196775	44	4550232	NA	44	52.5	32
GCA_006931195.1	2019-07-12	PRJNA248792	SAMN09228832	NA	NA	NA	4792	4556	155	ILLUMINA	Contig	170699	170699	76	4677818	NA	76	52.5	32
GCA_006931495.1	2019-07-12	PRJNA248792	SAMN09228894	NA	NA	NA	4637	4408	145	ILLUMINA	Contig	109837	109837	78	4567008	NA	78	52.5	535
GCA_006931895.1	2019-07-12	PRJNA248792	SAMN09227934	NA	NA	NA	4602	4388	137	ILLUMINA	Contig	170401	170401	46	4548509	NA	46	52.5	32
GCA_006933015.1	2019-07-12	PRJNA248792	SAMN09290413	NA	NA	NA	4779	4565	145	ILLUMINA	Contig	171058	171058	50	4683346	NA	50	52	32
GCA_006933435.1	2019-07-12	PRJNA248792	SAMN09290514	NA	NA	NA	4597	4389	134	ILLUMINA	Contig	138906	138906	62	4546813	NA	62	52.5	32
GCA_006933695.1	2019-07-12	PRJNA248792	SAMN09277842	NA	NA	NA	4771	4546	143	ILLUMINA	Contig	183791	183791	43	4659667	NA	43	52.5	32
GCA_006934715.1	2019-07-12	PRJNA248792	SAMN09377446	NA	NA	NA	5082	4788	222	ILLUMINA	Contig	146128	146128	65	4934141	NA	65	52	32
GCA_006975155.1	2019-07-15	PRJNA248792	SAMN09388897	NA	NA	NA	4686	4467	143	ILLUMINA	Contig	171097	171097	43	4609678	NA	43	52.5	32
GCA_006975205.1	2019-07-15	PRJNA248792	SAMN09388896	NA	NA	NA	4604	4390	138	ILLUMINA	Contig	170482	170482	43	4548250	NA	43	52.5	32
GCA_006976505.1	2019-07-15	PRJNA248792	SAMN09404292	NA	NA	NA	5167	4864	238	ILLUMINA	Contig	96596	96596	129	4988950	NA	129	52	32
GCA_006976905.1	2019-07-15	PRJNA248792	SAMN09426663	NA	NA	NA	4689	4457	149	ILLUMINA	Contig	149342	149342	62	4615089	NA	62	52.5	603
GCA_006981045.1	2019-07-15	PRJNA248792	SAMN10076126	NA	NA	NA	4729	4505	152	ILLUMINA	Contig	117230	117230	65	4631069	NA	65	52.5	603
GCA_006982325.1	2019-07-15	PRJNA248792	SAMN09628736	NA	NA	NA	4740	4520	150	ILLUMINA	Contig	101131	101131	90	4627446	NA	90	52.5	603
GCA_006982825.1	2019-07-15	PRJNA248792	SAMN09628847	NA	NA	NA	4594	4397	133	ILLUMINA	Contig	149888	149888	58	4546710	NA	58	52.5	32
GCA_006982985.1	2019-07-15	PRJNA248792	SAMN09634488	NA	NA	NA	5078	4787	218	ILLUMINA	Contig	170727	170727	58	4935287	NA	58	52	32
GCA_006984565.1	2019-07-15	PRJNA248792	SAMN10093780	NA	NA	NA	5081	4790	222	ILLUMINA	Contig	124569	124569	78	4945717	NA	78	52	32
GCA_006984665.1	2019-07-15	PRJNA248792	SAMN09634250	NA	NA	NA	5170	4861	232	ILLUMINA	Contig	113248	113248	107	4992802	NA	107	52	32
GCA_006984905.1	2019-07-15	PRJNA248792	SAMN09638061	NA	NA	NA	5109	4817	224	ILLUMINA	Contig	141350	141350	83	4956426	NA	83	52	32
GCA_006985785.1	2019-07-15	PRJNA248792	SAMN09638073	NA	NA	NA	5130	4839	223	ILLUMINA	Contig	116040	116040	92	4975567	NA	92	52	32
GCA_006986265.1	2019-07-15	PRJNA248792	SAMN09634309	NA	NA	NA	5175	4880	233	ILLUMINA	Contig	109806	109806	101	5007435	NA	101	52	32
GCA_006987325.1	2019-07-15	PRJNA248792	SAMN09651849	NA	NA	NA	4604	4391	138	ILLUMINA	Contig	171237	171237	43	4548248	NA	43	52.5	32
GCA_006987405.1	2019-07-15	PRJNA248792	SAMN09658738	NA	NA	NA	4734	4504	147	ILLUMINA	Contig	194908	194908	49	4638994	NA	49	52	32
GCA_006987885.1	2019-07-15	PRJNA248792	SAMN09637926	NA	NA	NA	5153	4860	228	ILLUMINA	Contig	128385	128385	80	4991482	NA	80	52	32
GCA_006989225.1	2019-07-15	PRJNA248792	SAMN10104791	NA	NA	NA	4589	4384	134	ILLUMINA	Contig	138251	138251	64	4533831	NA	64	52.5	32
GCA_006989765.1	2019-07-15	PRJNA248792	SAMN10103373	NA	NA	NA	5065	4770	214	ILLUMINA	Contig	148378	148378	72	4926282	NA	72	52	5222
GCA_006991405.1	2019-07-15	PRJNA248792	SAMN10173845	NA	NA	NA	5151	4855	211	ILLUMINA	Contig	148179	148179	93	5009869	NA	93	52	32
GCA_006991885.1	2019-07-15	PRJNA248792	SAMN10370073	NA	NA	NA	4600	4421	113	ILLUMINA	Contig	155463	155463	59	4630774	NA	59	52	32
GCA_006992465.1	2019-07-15	PRJNA248792	SAMN10437969	NA	NA	NA	4583	4395	110	ILLUMINA	Contig	171040	171040	59	4599387	NA	59	52.5	32
GCA_006992525.1	2019-07-15	PRJNA248792	SAMN10437968	NA	NA	NA	4680	4474	126	ILLUMINA	Contig	154414	154414	64	4659706	NA	64	52	32
GCA_006994125.1	2019-07-15	PRJNA248792	SAMN09520848	NA	NA	NA	4752	4519	144	ILLUMINA	Contig	185307	185307	52	4633188	NA	52	52	32
GCA_006994365.1	2019-07-15	PRJNA248792	SAMN09522003	NA	NA	NA	5107	4812	223	ILLUMINA	Contig	110078	110078	96	4946757	NA	96	52	32
GCA_006995185.1	2019-07-15	PRJNA248792	SAMN10586127	NA	NA	NA	4643	4485	112	ILLUMINA	Contig	71954	71954	112	4665279	NA	112	52	32
GCA_006995205.1	2019-07-15	PRJNA248792	SAMN10581733	NA	NA	NA	4716	4483	160	ILLUMINA	Contig	252626	252626	35	4693397	NA	35	52	11
GCA_006995435.1	2019-07-15	PRJNA248792	SAMN10535894	NA	NA	NA	5002	4727	188	ILLUMINA	Contig	146212	146212	71	4955621	NA	71	52	32
GCA_006995625.1	2019-07-15	PRJNA248792	SAMN09522051	NA	NA	NA	5011	4761	205	ILLUMINA	Contig	50639	50639	178	4869046	NA	178	52	32
GCA_006995925.1	2019-07-15	PRJNA248792	SAMN09522084	NA	NA	NA	4721	4500	146	ILLUMINA	Contig	178859	178859	42	4636727	NA	42	52.5	32
GCA_006996525.1	2019-07-15	PRJNA248792	SAMN09531104	NA	NA	NA	5067	4763	225	ILLUMINA	Contig	146141	146141	76	4924141	NA	76	52	32
GCA_006996925.1	2019-07-15	PRJNA248792	SAMN09531001	NA	NA	NA	5128	4828	225	ILLUMINA	Contig	114718	114718	72	4975827	NA	72	52	32
GCA_006997045.1	2019-07-15	PRJNA248792	SAMN09531170	NA	NA	NA	4605	4387	136	ILLUMINA	Contig	171052	171052	46	4548345	NA	46	52.5	32
GCA_006997765.1	2019-07-15	PRJNA248792	SAMN09557474	NA	NA	NA	4959	4692	208	ILLUMINA	Contig	116434	116434	81	4856210	NA	81	52	32
GCA_006998725.1	2019-07-15	PRJNA248792	SAMN09612279	NA	NA	NA	5196	4899	217	ILLUMINA	Contig	148378	148378	63	5031233	NA	63	52	32
GCA_006998965.1	2019-07-15	PRJNA248792	SAMN09608336	NA	NA	NA	5103	4798	222	ILLUMINA	Contig	123993	123993	80	4943855	NA	80	52	32
GCA_006999285.1	2019-07-15	PRJNA248792	SAMN09624372	NA	NA	NA	4601	4387	136	ILLUMINA	Contig	190953	190953	42	4548158	NA	42	52.5	32
GCA_007004885.1	2019-07-16	PRJNA248792	SAMN09433665	NA	NA	NA	5186	4883	223	ILLUMINA	Contig	94656	94656	111	5020127	NA	111	52	32
GCA_007006925.1	2019-07-16	PRJNA248792	SAMN09445414	NA	NA	NA	4686	4466	150	ILLUMINA	Contig	116190	116190	72	4615148	NA	72	52.5	603
GCA_007006985.1	2019-07-16	PRJNA248792	SAMN09445320	NA	NA	NA	5077	4786	219	ILLUMINA	Contig	95520	95520	110	4917246	NA	110	52	32
GCA_007007025.1	2019-07-16	PRJNA248792	SAMN09475752	NA	NA	NA	5086	4792	220	ILLUMINA	Contig	124569	124569	73	4937154	NA	73	52	32
GCA_007007885.1	2019-07-16	PRJNA248792	SAMN09463114	NA	NA	NA	5200	4883	235	ILLUMINA	Contig	170688	170688	76	5024183	NA	76	52	32
GCA_007007945.1	2019-07-16	PRJNA248792	SAMN09463612	NA	NA	NA	4760	4520	158	ILLUMINA	Contig	146193	146193	75	4636538	NA	75	52	32
GCA_007008265.1	2019-07-16	PRJNA248792	SAMN09476467	NA	NA	NA	4675	4450	138	ILLUMINA	Contig	84694	84694	93	4593995	NA	93	52.5	32
GCA_007008525.1	2019-07-16	PRJNA248792	SAMN09476385	NA	NA	NA	4802	4560	155	ILLUMINA	Contig	171079	171079	61	4697316	NA	61	52	32
GCA_007009485.1	2019-07-16	PRJNA248792	SAMN09516383	NA	NA	NA	4747	4520	147	ILLUMINA	Contig	165841	165841	44	4652741	NA	44	52.5	32
GCA_007012105.1	2019-07-16	PRJNA248792	SAMN09493929	NA	NA	NA	4596	4384	140	ILLUMINA	Contig	183791	183791	49	4544322	NA	49	52.5	32
GCA_007012385.1	2019-07-16	PRJNA248792	SAMN09666434	NA	NA	NA	4604	4388	141	ILLUMINA	Contig	152104	152104	50	4546872	NA	50	52.5	32
GCA_007014885.1	2019-07-16	PRJNA248792	SAMN09690690	NA	NA	NA	4700	4486	138	ILLUMINA	Contig	183792	183792	46	4620082	NA	46	52.5	32
GCA_007015905.1	2019-07-16	PRJNA248792	SAMN09683627	NA	NA	NA	4603	4404	140	ILLUMINA	Contig	124866	124866	86	4538921	NA	86	52.5	32
GCA_007016365.1	2019-07-16	PRJNA248792	SAMN10058526	NA	NA	NA	5079	4783	215	ILLUMINA	Contig	122953	122953	74	4938169	NA	74	52	32
GCA_007017245.1	2019-07-16	PRJNA248792	SAMN10058762	NA	NA	NA	4683	4461	142	ILLUMINA	Contig	170734	170734	49	4604223	NA	49	52	32
GCA_007017605.1	2019-07-16	PRJNA248792	SAMN10058748	NA	NA	NA	5130	4830	220	ILLUMINA	Contig	183808	183808	58	4990224	NA	58	52	32
GCA_007017685.1	2019-07-16	PRJNA248792	SAMN10067720	NA	NA	NA	5041	4743	220	ILLUMINA	Contig	151079	151079	58	4923784	NA	58	52	32
GCA_007017725.1	2019-07-16	PRJNA248792	SAMN10067780	NA	NA	NA	4803	4578	166	ILLUMINA	Contig	97067	97067	99	4697263	NA	99	52.5	603
GCA_007018055.1	2019-07-16	PRJNA248792	SAMN10068877	NA	NA	NA	4594	4386	141	ILLUMINA	Contig	178584	178584	48	4548863	NA	48	52.5	32
GCA_007140285.1	2019-07-18	PRJNA248792	SAMN09228844	NA	NA	NA	5145	4839	227	ILLUMINA	Contig	59232	59232	160	4956201	NA	160	52	32
GCA_007147925.1	2019-07-19	PRJNA248792	SAMN09277804	NA	NA	NA	4684	4467	148	ILLUMINA	Contig	113785	113785	64	4595797	NA	64	52.5	603
GCA_007147935.1	2019-07-19	PRJNA248792	SAMN09277798	NA	NA	NA	4774	4548	146	ILLUMINA	Contig	150090	150090	74	4663300	NA	74	52.5	32
GCA_007148845.1	2019-07-19	PRJNA248792	SAMN09290449	NA	NA	NA	4811	4580	159	ILLUMINA	Contig	148178	148178	76	4680301	NA	76	52	32
GCA_007149265.1	2019-07-19	PRJNA248792	SAMN09290536	NA	NA	NA	5115	4808	227	ILLUMINA	Contig	146181	146181	64	4975012	NA	64	52	32
GCA_007149345.1	2019-07-19	PRJNA248792	SAMN09295137	NA	NA	NA	5137	4854	214	ILLUMINA	Contig	71953	71953	164	4939876	NA	164	52	32
GCA_007150845.1	2019-07-19	PRJNA248792	SAMN09298458	NA	NA	NA	5210	4886	241	ILLUMINA	Contig	143408	143408	89	5024541	NA	89	52	32
GCA_007151425.1	2019-07-19	PRJNA248792	SAMN09302481	NA	NA	NA	4604	4388	136	ILLUMINA	Contig	148027	148027	48	4548776	NA	48	52.5	32
GCA_007154205.1	2019-07-19	PRJNA248792	SAMN09380437	NA	NA	NA	5201	4907	221	ILLUMINA	Contig	148280	148280	80	5012338	NA	80	52	32
GCA_007154325.1	2019-07-19	PRJNA248792	SAMN09380430	NA	NA	NA	5010	4781	162	ILLUMINA	Contig	57489	57489	256	4778167	NA	256	52	32
GCA_007154485.1	2019-07-19	PRJNA248792	SAMN09380511	NA	NA	NA	5134	4832	222	ILLUMINA	Contig	66223	66223	138	4965865	NA	138	52.5	32
GCA_007154665.1	2019-07-19	PRJNA248792	SAMN09380538	NA	NA	NA	4650	4438	141	ILLUMINA	Contig	149541	149541	49	4595424	NA	49	52	32
GCA_007155555.1	2019-07-19	PRJNA248792	SAMN09386326	NA	NA	NA	5065	4782	218	ILLUMINA	Contig	109073	109073	77	4930260	NA	77	52	32
GCA_007155765.1	2019-07-19	PRJNA248792	SAMN09386258	NA	NA	NA	4686	4479	135	ILLUMINA	Contig	129086	129086	71	4608825	NA	71	52	32
GCA_007156625.1	2019-07-19	PRJNA248792	SAMN09386469	NA	NA	NA	5089	4791	220	ILLUMINA	Contig	75714	75714	121	4930740	NA	121	52	2283
GCA_007157445.1	2019-07-19	PRJNA248792	SAMN09386503	NA	NA	NA	5050	4768	216	ILLUMINA	Contig	103425	103425	106	4903701	NA	106	52	32
GCA_007157645.1	2019-07-19	PRJNA248792	SAMN09386518	NA	NA	NA	5052	4787	212	ILLUMINA	Contig	42912	42912	242	4888027	NA	242	52.5	32
GCA_007158305.1	2019-07-19	PRJNA248792	SAMN09387831	NA	NA	NA	4852	4632	150	ILLUMINA	Contig	124569	124569	75	4721044	NA	75	52	32
GCA_007160185.1	2019-07-19	PRJNA248792	SAMN09388058	NA	NA	NA	4835	4603	150	ILLUMINA	Contig	74320	74320	147	4696696	NA	147	52	32
GCA_007160545.1	2019-07-19	PRJNA248792	SAMN09388708	NA	NA	NA	4685	4471	140	ILLUMINA	Contig	161731	161731	45	4609897	NA	45	52	32
GCA_007162465.1	2019-07-19	PRJNA248792	SAMN09388938	NA	NA	NA	5072	4783	221	ILLUMINA	Contig	114689	114689	81	4923972	NA	81	52	32
GCA_007166245.1	2019-07-19	PRJNA248792	SAMN09403917	NA	NA	NA	4747	4511	147	ILLUMINA	Contig	145919	145919	65	4634790	NA	65	52.5	603
GCA_007168225.1	2019-07-19	PRJNA248792	SAMN09404272	NA	NA	NA	4749	4517	147	ILLUMINA	Contig	171061	171061	47	4650274	NA	47	52	32
GCA_007169875.1	2019-07-19	PRJNA248792	SAMN09426649	NA	NA	NA	4617	4394	137	ILLUMINA	Contig	149910	149910	47	4551794	NA	47	52.5	32
GCA_007171065.1	2019-07-19	PRJNA248792	SAMN09426762	NA	NA	NA	4882	4664	140	ILLUMINA	Contig	183791	183791	54	4829948	NA	54	52	32
GCA_007174235.1	2019-07-19	PRJNA248792	SAMN09431328	NA	NA	NA	5161	4861	224	ILLUMINA	Contig	183649	183649	50	5003152	NA	50	52	32
GCA_007176175.1	2019-07-19	PRJNA248792	SAMN09433545	NA	NA	NA	5572	5260	239	ILLUMINA	Contig	89703	89703	468	5160819	NA	468	52	32
GCA_007176615.1	2019-07-19	PRJNA248792	SAMN09433580	NA	NA	NA	4607	4386	139	ILLUMINA	Contig	155655	155655	46	4548304	NA	46	52.5	32
GCA_007188055.1	2019-07-19	PRJNA183848	SAMN04256055	NA	NA	NA	4949	4725	123	ILLUMINA	Contig	57418	57418	143	4866518	NA	143	52.5	32
GCA_007192335.1	2019-07-19	PRJNA183851	SAMN04217350	NA	NA	NA	4835	4612	117	ILLUMINA	Contig	185916	185916	62	4790891	NA	62	52.5	32
GCA_007194315.1	2019-07-19	PRJNA183850	SAMN04224313	NA	NA	NA	4723	4501	119	ILLUMINA	Contig	130528	130528	67	4681884	NA	67	52	32
GCA_007196375.1	2019-07-19	PRJNA183847	SAMN04218174	NA	NA	NA	4796	4565	128	ILLUMINA	Contig	212766	212766	37	4745818	NA	37	52.5	32
GCA_007199595.1	2019-07-22	PRJNA248792	SAMN07812169	NA	NA	NA	5077	4830	161	ILLUMINA	Contig	196849	196849	60	4925384	NA	60	52	32
GCA_007200155.1	2019-07-22	PRJNA248792	SAMN07812249	NA	NA	NA	4624	4427	136	ILLUMINA	Contig	124569	124569	70	4568963	NA	70	52.5	32
GCA_007200175.1	2019-07-22	PRJNA248792	SAMN07946527	NA	NA	NA	5118	4821	220	ILLUMINA	Contig	146242	146242	65	4971243	NA	65	52	32
GCA_007200435.1	2019-07-22	PRJNA248792	SAMN07812746	NA	NA	NA	5141	4856	213	ILLUMINA	Contig	116613	116613	99	4976816	NA	99	52	32
GCA_007200475.1	2019-07-22	PRJNA248792	SAMN07812676	NA	NA	NA	5091	4797	218	ILLUMINA	Contig	125691	125691	72	4946249	NA	72	52	32
GCA_007200515.1	2019-07-22	PRJNA248792	SAMN07812813	NA	NA	NA	5100	4803	220	ILLUMINA	Contig	150894	150894	74	4946566	NA	74	52	32
GCA_007200625.1	2019-07-22	PRJNA248792	SAMN07812793	NA	NA	NA	4660	4434	140	ILLUMINA	Contig	167433	167433	58	4581226	NA	58	52.5	32
GCA_007200715.1	2019-07-22	PRJNA248792	SAMN07816335	NA	NA	NA	4609	4393	136	ILLUMINA	Contig	178516	178516	58	4548121	NA	58	52.5	32
GCA_007200755.1	2019-07-22	PRJNA248792	SAMN07816144	NA	NA	NA	5107	4812	214	ILLUMINA	Contig	148027	148027	63	4967130	NA	63	52	32
GCA_007200795.1	2019-07-22	PRJNA248792	SAMN07816219	NA	NA	NA	4620	4419	137	ILLUMINA	Contig	115650	115650	78	4561446	NA	78	52	32
GCA_007200835.1	2019-07-22	PRJNA248792	SAMN07816162	NA	NA	NA	5175	4871	222	ILLUMINA	Contig	183886	183886	76	4990028	NA	76	52	32
GCA_007200915.1	2019-07-22	PRJNA248792	SAMN07956648	NA	NA	NA	5058	4759	217	ILLUMINA	Contig	183791	183791	60	4920027	NA	60	52	32
GCA_007201075.1	2019-07-22	PRJNA248792	SAMN07812300	NA	NA	NA	5137	4836	218	ILLUMINA	Contig	158915	158915	84	4965821	NA	84	52	32
GCA_007201115.1	2019-07-22	PRJNA248792	SAMN07812365	NA	NA	NA	4603	4386	140	ILLUMINA	Contig	201597	201597	49	4545172	NA	49	52.5	32
GCA_007201215.1	2019-07-22	PRJNA248792	SAMN07812495	NA	NA	NA	5235	4921	231	ILLUMINA	Contig	183791	183791	97	5057655	NA	97	52	32
GCA_007201235.1	2019-07-22	PRJNA248792	SAMN07812506	NA	NA	NA	4735	4502	145	ILLUMINA	Contig	171008	171008	57	4631348	NA	57	52.5	32
GCA_007201275.1	2019-07-22	PRJNA248792	SAMN07812614	NA	NA	NA	5253	4967	204	ILLUMINA	Contig	124569	124569	85	5092982	NA	85	52	32
GCA_007201295.1	2019-07-22	PRJNA248792	SAMN07812635	NA	NA	NA	4621	4435	107	ILLUMINA	Contig	175408	175408	47	4625721	NA	47	52.5	32
GCA_007201395.1	2019-07-22	PRJNA248792	SAMN07812743	NA	NA	NA	4995	4718	196	ILLUMINA	Contig	183792	183792	59	4901972	NA	59	52	32
GCA_007201435.1	2019-07-22	PRJNA248792	SAMN07812791	NA	NA	NA	4760	4517	153	ILLUMINA	Contig	183789	183789	62	4637628	NA	62	52.5	32
GCA_007201495.1	2019-07-22	PRJNA248792	SAMN07812788	NA	NA	NA	5181	4878	225	ILLUMINA	Contig	183791	183791	70	5019864	NA	70	52	32
GCA_007201535.1	2019-07-22	PRJNA248792	SAMN07812792	NA	NA	NA	5120	4825	214	ILLUMINA	Contig	194325	194325	71	4973435	NA	71	52	32
GCA_007201595.1	2019-07-22	PRJNA248792	SAMN07816346	NA	NA	NA	5076	4777	217	ILLUMINA	Contig	183790	183790	67	4936132	NA	67	52	32
GCA_007201615.1	2019-07-22	PRJNA248792	SAMN07812812	NA	NA	NA	4680	4474	138	ILLUMINA	Contig	171094	171094	54	4609345	NA	54	52	32
GCA_007201695.1	2019-07-22	PRJNA248792	SAMN07816352	NA	NA	NA	4965	4681	207	ILLUMINA	Contig	183653	183653	51	4860894	NA	51	52	32
GCA_007201775.1	2019-07-22	PRJNA248792	SAMN07946477	NA	NA	NA	4615	4407	139	ILLUMINA	Contig	148378	148378	63	4557554	NA	63	52.5	32
GCA_007201795.1	2019-07-22	PRJNA248792	SAMN07946525	NA	NA	NA	5358	5050	230	ILLUMINA	Contig	114728	114728	98	5142769	NA	98	52	32
GCA_007202155.1	2019-07-22	PRJNA248792	SAMN07816321	NA	NA	NA	5247	4933	228	ILLUMINA	Contig	192680	192680	68	5088330	NA	68	52	32
GCA_007202205.1	2019-07-22	PRJNA248792	SAMN07812837	NA	NA	NA	5113	4822	213	ILLUMINA	Contig	114702	114702	101	4957381	NA	101	52	32
GCA_007206035.1	2019-07-22	PRJNA248792	SAMN09433757	NA	NA	NA	5094	4791	223	ILLUMINA	Contig	149758	149758	62	4939199	NA	62	52	32
GCA_007210015.1	2019-07-22	PRJNA248792	SAMN09444594	NA	NA	NA	4600	4384	138	ILLUMINA	Contig	178417	178417	42	4546201	NA	42	52.5	32
GCA_007214005.1	2019-07-22	PRJNA248792	SAMN09463673	NA	NA	NA	4602	4389	135	ILLUMINA	Contig	171005	171005	51	4549379	NA	51	52.5	32
GCA_007214455.1	2019-07-22	PRJNA248792	SAMN09459160	NA	NA	NA	4690	4475	140	ILLUMINA	Contig	165825	165825	51	4619138	NA	51	52	32
GCA_007214635.1	2019-07-22	PRJNA248792	SAMN09463034	NA	NA	NA	4763	4544	142	ILLUMINA	Contig	146195	146195	53	4657718	NA	53	52.5	32
GCA_007216715.1	2019-07-22	PRJNA248792	SAMN09467751	NA	NA	NA	4710	4502	143	ILLUMINA	Contig	124569	124569	55	4622177	NA	55	52.5	32
GCA_007216835.1	2019-07-22	PRJNA248792	SAMN09463671	NA	NA	NA	5090	4785	223	ILLUMINA	Contig	56475	56475	171	4923418	NA	171	52.5	32
GCA_007218235.1	2019-07-22	PRJNA248792	SAMN04600237	NA	NA	NA	5046	4769	194	ILLUMINA	Contig	131146	131146	69	4886143	NA	69	52	32
GCA_007221075.1	2019-07-22	PRJNA248792	SAMN09474306	NA	NA	NA	4597	4386	142	ILLUMINA	Contig	155460	155460	55	4550002	NA	55	52.5	32
GCA_007221775.1	2019-07-22	PRJNA248792	SAMN09475151	NA	NA	NA	4599	4392	137	ILLUMINA	Contig	171005	171005	52	4546947	NA	52	52.5	32
GCA_007222175.1	2019-07-22	PRJNA248792	SAMN09475758	NA	NA	NA	4737	4555	136	ILLUMINA	Contig	96586	96586	86	4642947	NA	86	52.5	32
GCA_007222915.1	2019-07-22	PRJNA248792	SAMN09475146	NA	NA	NA	4601	4391	138	ILLUMINA	Contig	170696	170696	40	4548968	NA	40	52.5	32
GCA_007224735.1	2019-07-22	PRJNA248792	SAMN09475989	NA	NA	NA	4790	4559	145	ILLUMINA	Contig	155599	155599	52	4671664	NA	52	52.5	32
GCA_007225935.1	2019-07-22	PRJNA248792	SAMN09476450	NA	NA	NA	5082	4788	222	ILLUMINA	Contig	115409	115409	77	4943973	NA	77	52	32
GCA_007226135.1	2019-07-22	PRJNA248792	SAMN09476437	NA	NA	NA	4861	4634	152	ILLUMINA	Contig	170232	170232	60	4731393	NA	60	52	32
GCA_007226715.1	2019-07-22	PRJNA183847	SAMN04218218	NA	NA	NA	4718	4461	152	ILLUMINA	Contig	269597	269597	36	4608159	NA	36	52.5	32
GCA_007228555.1	2019-07-22	PRJNA284276	SAMN04255300	NA	NA	NA	4574	4359	114	ILLUMINA	Contig	263497	263497	33	4595994	NA	33	52.5	32
GCA_007229675.1	2019-07-22	PRJNA183848	SAMN04256045	NA	NA	NA	4762	4540	118	ILLUMINA	Contig	203759	203759	42	4710107	NA	42	52	32
GCA_007231415.1	2019-07-22	PRJNA248792	SAMN06247757	NA	NA	NA	4907	4675	146	ILLUMINA	Contig	195084	195084	61	4772665	NA	61	52	32
GCA_007231795.1	2019-07-22	PRJNA248792	SAMN06278509	NA	NA	NA	4817	4586	145	ILLUMINA	Contig	153903	153903	74	4676249	NA	74	52.5	32
GCA_007232155.1	2019-07-22	PRJNA248792	SAMN06278718	NA	NA	NA	4615	4389	141	ILLUMINA	Contig	203317	203317	53	4550065	NA	53	52.5	32
GCA_007233365.1	2019-07-22	PRJNA248792	SAMN07155479	NA	NA	NA	5060	4766	218	ILLUMINA	Contig	148178	148178	70	4920117	NA	70	52	32
GCA_007234355.1	2019-07-22	PRJNA248792	SAMN09484384	NA	NA	NA	5190	4932	211	ILLUMINA	Contig	39881	39881	244	4950655	NA	244	52	32
GCA_007235415.1	2019-07-22	PRJNA248792	SAMN09484576	NA	NA	NA	4607	4386	138	ILLUMINA	Contig	183876	183876	41	4551143	NA	41	52.5	32
GCA_007235815.1	2019-07-22	PRJNA248792	SAMN09484579	NA	NA	NA	4597	4387	136	ILLUMINA	Contig	170399	170399	48	4545670	NA	48	52.5	32
GCA_007240195.1	2019-07-22	PRJNA248792	SAMN09503568	NA	NA	NA	4605	4392	136	ILLUMINA	Contig	142176	142176	57	4548155	NA	57	52.5	32
GCA_007241315.1	2019-07-22	PRJNA248792	SAMN09504421	NA	NA	NA	4742	4554	141	ILLUMINA	Contig	113680	113680	89	4647253	NA	89	52	32
GCA_007242235.1	2019-07-22	PRJNA248792	SAMN09504730	NA	NA	NA	5142	4846	222	ILLUMINA	Contig	114696	114696	106	4979627	NA	106	52	32
GCA_007243295.1	2019-07-22	PRJNA248792	SAMN09516146	NA	NA	NA	4723	4527	146	ILLUMINA	Contig	95345	95345	113	4625075	NA	113	52	32
GCA_007243335.1	2019-07-22	PRJNA248792	SAMN09516235	NA	NA	NA	5131	4824	224	ILLUMINA	Contig	160777	160777	76	4981688	NA	76	52	5071
GCA_007244655.1	2019-07-22	PRJNA248792	SAMN09519832	NA	NA	NA	4673	4455	148	ILLUMINA	Contig	116629	116629	64	4595409	NA	64	52.5	603
GCA_007245435.1	2019-07-22	PRJNA248792	SAMN09519880	NA	NA	NA	5066	4779	211	ILLUMINA	Contig	33651	33651	280	4884262	NA	280	52.5	32
GCA_007245635.1	2019-07-22	PRJNA248792	SAMN09520661	NA	NA	NA	4775	4546	156	ILLUMINA	Contig	116316	116316	74	4671473	NA	74	52.5	32
GCA_007246655.1	2019-07-22	PRJNA248792	SAMN09519843	NA	NA	NA	5113	4808	225	ILLUMINA	Contig	136784	136784	88	4950587	NA	88	52	32
GCA_007247035.1	2019-07-22	PRJNA248792	SAMN09520820	NA	NA	NA	5098	4796	225	ILLUMINA	Contig	155976	155976	69	4948098	NA	69	52	32
GCA_007247455.1	2019-07-22	PRJNA248792	SAMN09520849	NA	NA	NA	4608	4391	137	ILLUMINA	Contig	149541	149541	53	4546052	NA	53	52.5	32
GCA_007248815.1	2019-07-22	PRJNA248792	SAMN09476471	NA	NA	NA	4605	4386	137	ILLUMINA	Contig	194557	194557	40	4549154	NA	40	52.5	32
GCA_007249935.1	2019-07-22	PRJNA248792	SAMN09521983	NA	NA	NA	4756	4535	141	ILLUMINA	Contig	161736	161736	61	4654947	NA	61	52	32
GCA_007250315.1	2019-07-22	PRJNA248792	SAMN09522001	NA	NA	NA	5013	4779	157	ILLUMINA	Contig	148459	148459	255	4841756	NA	255	52	32
GCA_007251035.1	2019-07-22	PRJNA248792	SAMN09530894	NA	NA	NA	5057	4773	221	ILLUMINA	Contig	113217	113217	90	4919860	NA	90	52	32
GCA_007251315.1	2019-07-22	PRJNA248792	SAMN09522094	NA	NA	NA	5150	4857	219	ILLUMINA	Contig	149460	149460	66	4992228	NA	66	52	32
GCA_007251395.1	2019-07-22	PRJNA248792	SAMN09530964	NA	NA	NA	4597	4389	138	ILLUMINA	Contig	150214	150214	52	4547767	NA	52	52.5	32
GCA_007252315.1	2019-07-22	PRJNA248792	SAMN09530568	NA	NA	NA	4922	4666	207	ILLUMINA	Contig	100383	100383	93	4843197	NA	93	52	32
GCA_007252855.1	2019-07-22	PRJNA248792	SAMN09530953	NA	NA	NA	5095	4798	222	ILLUMINA	Contig	160781	160781	61	4950106	NA	61	52	32
GCA_007253395.1	2019-07-22	PRJNA248792	SAMN09564597	NA	NA	NA	4754	4521	145	ILLUMINA	Contig	115650	115650	78	4636149	NA	78	52.5	32
GCA_007253475.1	2019-07-22	PRJNA248792	SAMN09566749	NA	NA	NA	5228	4919	228	ILLUMINA	Contig	183649	183649	68	5071778	NA	68	52	32
GCA_007255795.1	2019-07-22	PRJNA248792	SAMN09557477	NA	NA	NA	4706	4500	144	ILLUMINA	Contig	143087	143087	66	4623020	NA	66	52	32
GCA_007260385.1	2019-07-22	PRJNA248792	SAMN09610906	NA	NA	NA	5117	4820	226	ILLUMINA	Contig	137613	137613	80	4958051	NA	80	52	32
GCA_007260425.1	2019-07-22	PRJNA248792	SAMN09612334	NA	NA	NA	4591	4387	129	ILLUMINA	Contig	23817	23817	380	4486083	NA	380	52.5	32
GCA_007261025.1	2019-07-22	PRJNA248792	SAMN09624165	NA	NA	NA	4798	4577	144	ILLUMINA	Contig	146863	146863	65	4683207	NA	65	52	32
GCA_007261775.1	2019-07-22	PRJNA248792	SAMN09624261	NA	NA	NA	4600	4389	136	ILLUMINA	Contig	149721	149721	45	4548393	NA	45	52.5	32
GCA_007262725.1	2019-07-22	PRJNA248792	SAMN09624440	NA	NA	NA	4887	4654	157	ILLUMINA	Contig	148276	148276	93	4778208	NA	93	52	32
GCA_007263925.1	2019-07-22	PRJNA248792	SAMN09628547	NA	NA	NA	5068	4789	214	ILLUMINA	Contig	112754	112754	83	4929540	NA	83	52	32
GCA_007264705.1	2019-07-22	PRJNA248792	SAMN09628755	NA	NA	NA	5075	4784	217	ILLUMINA	Contig	183791	183791	60	4936899	NA	60	52	32
GCA_007266085.1	2019-07-22	PRJNA248792	SAMN09628864	NA	NA	NA	5083	4782	216	ILLUMINA	Contig	77206	77206	124	4925246	NA	124	52	32
GCA_007266445.1	2019-07-22	PRJNA248792	SAMN09628849	NA	NA	NA	5043	4759	212	ILLUMINA	Contig	148240	148240	84	4903388	NA	84	52	32
GCA_007266845.1	2019-07-22	PRJNA248792	SAMN09634230	NA	NA	NA	5129	4840	223	ILLUMINA	Contig	137624	137624	90	4975798	NA	90	52	32
GCA_007266965.1	2019-07-22	PRJNA248792	SAMN09634156	NA	NA	NA	4691	4479	138	ILLUMINA	Contig	181797	181797	48	4611796	NA	48	52.5	32
GCA_007269555.1	2019-07-22	PRJNA248792	SAMN09637631	NA	NA	NA	4594	4384	142	ILLUMINA	Contig	146159	146159	52	4541044	NA	52	52.5	32
GCA_007270335.1	2019-07-22	PRJNA248792	SAMN09637717	NA	NA	NA	5137	4851	225	ILLUMINA	Contig	114689	114689	93	4980444	NA	93	52	32
GCA_007270895.1	2019-07-22	PRJNA248792	SAMN09637814	NA	NA	NA	5071	4786	214	ILLUMINA	Contig	124569	124569	69	4935440	NA	69	52	32
GCA_007271025.1	2019-07-22	PRJNA248792	SAMN09638051	NA	NA	NA	5195	4889	234	ILLUMINA	Contig	152104	152104	82	5018758	NA	82	52	32
GCA_007272175.1	2019-07-22	PRJNA248792	SAMN09638097	NA	NA	NA	5235	4922	237	ILLUMINA	Contig	116047	116047	84	5048864	NA	84	52	32
GCA_007272235.1	2019-07-22	PRJNA248792	SAMN09643766	NA	NA	NA	5139	4851	227	ILLUMINA	Contig	114752	114752	95	4985507	NA	95	52	32
GCA_007272995.1	2019-07-22	PRJNA248792	SAMN09643882	NA	NA	NA	5159	4866	224	ILLUMINA	Contig	160779	160779	66	4992597	NA	66	52	32
GCA_007273955.1	2019-07-22	PRJNA248792	SAMN09652008	NA	NA	NA	5083	4793	219	ILLUMINA	Contig	160779	160779	67	4946509	NA	67	52	32
GCA_007274875.1	2019-07-22	PRJNA248792	SAMN09658646	NA	NA	NA	4711	4486	144	ILLUMINA	Contig	190953	190953	45	4622313	NA	45	52.5	32
GCA_007274975.1	2019-07-22	PRJNA248792	SAMN09658679	NA	NA	NA	4803	4572	156	ILLUMINA	Contig	148113	148113	53	4710287	NA	53	52.5	32
GCA_007275335.1	2019-07-22	PRJNA248792	SAMN09651927	NA	NA	NA	4624	4398	140	ILLUMINA	Contig	171005	171005	58	4552155	NA	58	52.5	32
GCA_007278515.1	2019-07-22	PRJNA248792	SAMN09658730	NA	NA	NA	5068	4799	212	ILLUMINA	Contig	113165	113165	88	4930875	NA	88	52	32
GCA_007281895.1	2019-07-23	PRJNA248792	SAMN09661908	NA	NA	NA	5087	4791	219	ILLUMINA	Contig	137914	137914	76	4933980	NA	76	52	32
GCA_007282165.1	2019-07-23	PRJNA248792	SAMN09666403	NA	NA	NA	5184	4916	215	ILLUMINA	Contig	50639	50639	215	4978502	NA	215	52	32
GCA_007282275.1	2019-07-23	PRJNA248792	SAMN09666437	NA	NA	NA	5072	4787	214	ILLUMINA	Contig	116170	116170	71	4933953	NA	71	52	32
GCA_007283515.1	2019-07-23	PRJNA248792	SAMN09666516	NA	NA	NA	4817	4588	143	ILLUMINA	Contig	171005	171005	53	4698123	NA	53	52	32
GCA_007283695.1	2019-07-23	PRJNA248792	SAMN09683529	NA	NA	NA	5047	4768	217	ILLUMINA	Contig	122952	122952	70	4918169	NA	70	52	32
GCA_007284295.1	2019-07-23	PRJNA248792	SAMN09666760	NA	NA	NA	4614	4390	138	ILLUMINA	Contig	212690	212690	41	4552195	NA	41	52.5	32
GCA_007285255.1	2019-07-23	PRJNA248792	SAMN09683540	NA	NA	NA	5168	4873	216	ILLUMINA	Contig	148378	148378	70	4997520	NA	70	52	32
GCA_007285615.1	2019-07-23	PRJNA248792	SAMN09683554	NA	NA	NA	4849	4617	156	ILLUMINA	Contig	171088	171088	61	4757295	NA	61	52	32
GCA_007286855.1	2019-07-23	PRJNA248792	SAMN09683752	NA	NA	NA	4718	4480	149	ILLUMINA	Contig	80519	80519	115	4617144	NA	115	52.5	603
GCA_007288345.1	2019-07-23	PRJNA248792	SAMN09690814	NA	NA	NA	4754	4527	144	ILLUMINA	Contig	171097	171097	44	4657000	NA	44	52.5	32
GCA_007290075.1	2019-07-23	PRJNA248792	SAMN10058579	NA	NA	NA	5117	4824	219	ILLUMINA	Contig	146143	146143	60	4975726	NA	60	52	32
GCA_007291495.1	2019-07-23	PRJNA248792	SAMN10058753	NA	NA	NA	5085	4788	220	ILLUMINA	Contig	183868	183868	61	4941835	NA	61	52	32
GCA_007291575.1	2019-07-23	PRJNA248792	SAMN10058779	NA	NA	NA	5112	4812	222	ILLUMINA	Contig	157626	157626	57	4975664	NA	57	52	32
GCA_007292615.1	2019-07-23	PRJNA248792	SAMN10067724	NA	NA	NA	5125	4818	226	ILLUMINA	Contig	193872	193872	58	4977318	NA	58	52	32
GCA_007293015.1	2019-07-23	PRJNA248792	SAMN10067791	NA	NA	NA	5199	4876	240	ILLUMINA	Contig	153959	153959	75	5021573	NA	75	52	32
GCA_007293655.1	2019-07-23	PRJNA248792	SAMN10067882	NA	NA	NA	4684	4463	144	ILLUMINA	Contig	181903	181903	48	4602513	NA	48	52.5	32
GCA_007294855.1	2019-07-23	PRJNA248792	SAMN10068942	NA	NA	NA	5060	4777	215	ILLUMINA	Contig	112063	112063	82	4922371	NA	82	52	32
GCA_007296215.1	2019-07-23	PRJNA248792	SAMN10068983	NA	NA	NA	5211	4885	240	ILLUMINA	Contig	146581	146581	85	5029676	NA	85	52	32
GCA_007297435.1	2019-07-23	PRJNA248792	SAMN10076036	NA	NA	NA	5168	4868	223	ILLUMINA	Contig	148027	148027	63	5025199	NA	63	52	32
GCA_007298815.1	2019-07-23	PRJNA248792	SAMN10069092	NA	NA	NA	4791	4556	148	ILLUMINA	Contig	201535	201535	52	4673337	NA	52	52	32
GCA_007298915.1	2019-07-23	PRJNA248792	SAMN10076202	NA	NA	NA	4754	4519	149	ILLUMINA	Contig	171185	171185	49	4640341	NA	49	52	32
GCA_007299735.1	2019-07-23	PRJNA248792	SAMN10080263	NA	NA	NA	4757	4537	144	ILLUMINA	Contig	153917	153917	52	4685258	NA	52	52	32
GCA_007300715.1	2019-07-23	PRJNA248792	SAMN10080220	NA	NA	NA	4827	4573	170	ILLUMINA	Contig	132306	132306	74	4706991	NA	74	52.5	603
GCA_007301135.1	2019-07-23	PRJNA248792	SAMN10080209	NA	NA	NA	5081	4779	223	ILLUMINA	Contig	196880	196880	59	4948048	NA	59	52	32
GCA_007301455.1	2019-07-23	PRJNA248792	SAMN10076140	NA	NA	NA	5219	4915	223	ILLUMINA	Contig	160774	160774	68	5056283	NA	68	52	32
GCA_007301615.1	2019-07-23	PRJNA248792	SAMN10093785	NA	NA	NA	4781	4546	155	ILLUMINA	Contig	146229	146229	65	4658169	NA	65	52	32
GCA_007302395.1	2019-07-23	PRJNA248792	SAMN10093832	NA	NA	NA	4880	4585	215	ILLUMINA	Contig	190952	190952	53	4786721	NA	53	52	32
GCA_007302695.1	2019-07-23	PRJNA292666	SAMN10094124	NA	NA	NA	5177	4852	234	ILLUMINA	Contig	67329	67329	169	4976139	NA	169	52.5	32
GCA_007303655.1	2019-07-23	PRJNA248792	SAMN10093994	NA	NA	NA	5204	4889	234	ILLUMINA	Contig	155699	155699	57	5018712	NA	57	52	32
GCA_007303715.1	2019-07-23	PRJNA248792	SAMN10093804	NA	NA	NA	4603	4392	138	ILLUMINA	Contig	170401	170401	43	4547855	NA	43	52.5	32
GCA_007304235.1	2019-07-23	PRJNA242847	SAMN10097154	NA	NA	NA	5189	4852	240	ILLUMINA	Contig	134374	134374	103	4995017	NA	103	52	32
GCA_007304315.1	2019-07-23	PRJNA242847	SAMN10097140	NA	NA	NA	5200	4861	241	ILLUMINA	Contig	99567	99567	114	5003188	NA	114	52	32
GCA_007304535.1	2019-07-23	PRJNA248792	SAMN10094237	NA	NA	NA	5100	4796	224	ILLUMINA	Contig	183791	183791	61	4957138	NA	61	52	32
GCA_007304795.1	2019-07-23	PRJNA248792	SAMN10097556	NA	NA	NA	4787	4564	140	ILLUMINA	Contig	94679	94679	105	4670386	NA	105	52	32
GCA_007304995.1	2019-07-23	PRJNA248792	SAMN10098032	NA	NA	NA	5084	4792	219	ILLUMINA	Contig	124094	124094	71	4936928	NA	71	52	32
GCA_007306375.1	2019-07-23	PRJNA248792	SAMN10098067	NA	NA	NA	5118	4837	218	ILLUMINA	Contig	99279	99279	115	4949295	NA	115	52	32
GCA_007306895.1	2019-07-23	PRJNA248792	SAMN10098106	NA	NA	NA	5043	4743	220	ILLUMINA	Contig	160780	160780	65	4913239	NA	65	52	32
GCA_007307175.1	2019-07-23	PRJNA248792	SAMN10103348	NA	NA	NA	4756	4542	142	ILLUMINA	Contig	152104	152104	48	4655614	NA	48	52.5	32
GCA_007307855.1	2019-07-23	PRJNA248792	SAMN10103466	NA	NA	NA	5169	4874	221	ILLUMINA	Contig	114689	114689	93	4996376	NA	93	52	32
GCA_007308635.1	2019-07-23	PRJNA248792	SAMN10103487	NA	NA	NA	4770	4549	140	ILLUMINA	Contig	172232	172232	40	4677342	NA	40	52	32
GCA_007310115.1	2019-07-23	PRJNA242847	SAMN10112412	NA	NA	NA	4770	4548	123	ILLUMINA	Contig	118471	118471	78	4667584	NA	78	52.5	32
GCA_007310215.1	2019-07-23	PRJNA248792	SAMN10129543	NA	NA	NA	5009	4767	193	ILLUMINA	Contig	60395	60395	175	4875567	NA	175	52	32
GCA_007310305.1	2019-07-23	PRJNA292666	SAMN10118341	NA	NA	NA	5181	4858	221	ILLUMINA	Contig	95897	95897	120	5009036	NA	120	52	32
GCA_007310795.1	2019-07-23	PRJNA248792	SAMN10104836	NA	NA	NA	4732	4494	153	ILLUMINA	Contig	126903	126903	73	4622605	NA	73	52.5	1823
GCA_007312255.1	2019-07-23	PRJNA248792	SAMN10104955	NA	NA	NA	5070	4781	219	ILLUMINA	Contig	149460	149460	68	4929232	NA	68	52	32
GCA_007312455.1	2019-07-23	PRJNA242847	SAMN10112430	NA	NA	NA	5098	4794	204	ILLUMINA	Contig	112867	112867	100	4952564	NA	100	52	32
GCA_007312635.1	2019-07-23	PRJNA242847	SAMN10112441	NA	NA	NA	4734	4497	138	ILLUMINA	Contig	269780	269780	31	4655635	NA	31	52.5	32
GCA_007312655.1	2019-07-23	PRJNA292666	SAMN10118323	NA	NA	NA	5139	4810	227	ILLUMINA	Contig	159314	159314	87	4985984	NA	87	52	32
GCA_007313025.1	2019-07-23	PRJNA292666	SAMN10118330	NA	NA	NA	5080	4768	212	ILLUMINA	Contig	130291	130291	97	4941283	NA	97	52	32
GCA_007313195.1	2019-07-23	PRJNA242847	SAMN10130744	NA	NA	NA	4727	4489	135	ILLUMINA	Contig	144063	144063	52	4642662	NA	52	52.5	32
GCA_007313995.1	2019-07-23	PRJNA248792	SAMN10129775	NA	NA	NA	5131	4880	196	ILLUMINA	Contig	39041	39041	278	4888371	NA	278	52	32
GCA_007314735.1	2019-07-23	PRJNA248792	SAMN10080319	NA	NA	NA	5060	4825	158	ILLUMINA	Contig	126600	126600	89	4896752	NA	89	52	603
GCA_007314775.1	2019-07-23	PRJNA248792	SAMN10080269	NA	NA	NA	4747	4512	150	ILLUMINA	Contig	187246	187246	50	4639332	NA	50	52.5	32
GCA_007315535.1	2019-07-23	PRJNA248792	SAMN10080380	NA	NA	NA	4895	4608	210	ILLUMINA	Contig	170634	170634	64	4798333	NA	64	52	32
GCA_007316375.1	2019-07-23	PRJNA248792	SAMN10086907	NA	NA	NA	4682	4469	144	ILLUMINA	Contig	193527	193527	49	4600811	NA	49	52.5	32
GCA_007316595.1	2019-07-23	PRJNA248792	SAMN10086926	NA	NA	NA	5189	4875	239	ILLUMINA	Contig	148189	148189	86	5022256	NA	86	52	32
GCA_007316755.1	2019-07-23	PRJNA248792	SAMN10087099	NA	NA	NA	4612	4391	140	ILLUMINA	Contig	183843	183843	45	4549119	NA	45	52.5	32
GCA_007317095.1	2019-07-23	PRJNA248792	SAMN10130042	NA	NA	NA	5251	4946	222	ILLUMINA	Contig	183845	183845	79	5088591	NA	79	52	32
GCA_007317735.1	2019-07-23	PRJNA248792	SAMN10129857	NA	NA	NA	4887	4654	150	ILLUMINA	Contig	126603	126603	83	4801181	NA	83	52	603
GCA_007317935.1	2019-07-23	PRJNA242847	SAMN10130747	NA	NA	NA	5124	4804	219	ILLUMINA	Contig	92348	92348	113	4968125	NA	113	52.5	32
GCA_007318135.1	2019-07-23	PRJNA242847	SAMN10139940	NA	NA	NA	5103	4801	207	ILLUMINA	Contig	149839	149839	74	4960174	NA	74	52	32
GCA_007318315.1	2019-07-23	PRJNA248792	SAMN10139902	NA	NA	NA	5033	4775	201	ILLUMINA	Contig	103445	103445	85	4928019	NA	85	52	32
GCA_007319995.1	2019-07-23	PRJNA242847	SAMN10090026	NA	NA	NA	4794	4548	147	ILLUMINA	Contig	72219	72219	127	4666787	NA	127	52.5	32
GCA_007320235.1	2019-07-23	PRJNA248792	SAMN10093733	NA	NA	NA	4571	4396	133	ILLUMINA	Contig	90720	90720	93	4526391	NA	93	52.5	32
GCA_007320415.1	2019-07-23	PRJNA242847	SAMN10142633	NA	NA	NA	5128	4812	215	ILLUMINA	Contig	186329	186329	72	4973800	NA	72	52	32
GCA_007320975.1	2019-07-23	PRJNA242847	SAMN10165077	NA	NA	NA	4862	4627	135	ILLUMINA	Contig	184088	184088	57	4719032	NA	57	52.5	32
GCA_007321735.1	2019-07-23	PRJNA248792	SAMN10140180	NA	NA	NA	5028	4743	207	ILLUMINA	Contig	84436	84436	134	4919333	NA	134	52	32
GCA_007322155.1	2019-07-23	PRJNA242847	SAMN10141825	NA	NA	NA	5148	4823	223	ILLUMINA	Contig	245651	245651	64	4998288	NA	64	52	32
GCA_007322455.1	2019-07-23	PRJNA242847	SAMN10141826	NA	NA	NA	5173	4838	233	ILLUMINA	Contig	181281	181281	80	5013402	NA	80	52	32
GCA_007322835.1	2019-07-23	PRJNA242847	SAMN10161410	NA	NA	NA	5124	4813	209	ILLUMINA	Contig	62885	62885	169	4954287	NA	169	52.5	32
GCA_007323075.1	2019-07-23	PRJNA242847	SAMN10161395	NA	NA	NA	5169	4847	220	ILLUMINA	Contig	108709	108709	115	5005506	NA	115	52	32
GCA_007323275.1	2019-07-23	PRJNA292666	SAMN10165244	NA	NA	NA	5143	4818	222	ILLUMINA	Contig	76625	76625	134	4983719	NA	134	52.5	32
GCA_007324515.1	2019-07-23	PRJNA248792	SAMN10173904	NA	NA	NA	4782	4569	126	ILLUMINA	Contig	170640	170640	59	4687679	NA	59	52	32
GCA_007324995.1	2019-07-23	PRJNA248792	SAMN10174035	NA	NA	NA	4701	4501	124	ILLUMINA	Contig	150032	150032	50	4646811	NA	50	52.5	32
GCA_007325305.1	2019-07-23	PRJNA242847	SAMN10177766	NA	NA	NA	4784	4554	127	ILLUMINA	Contig	149464	149464	62	4674623	NA	62	52.5	32
GCA_007325455.1	2019-07-23	PRJNA248792	SAMN10174119	NA	NA	NA	5076	4796	198	ILLUMINA	Contig	137971	137971	65	4971627	NA	65	52	32
GCA_007326455.1	2019-07-23	PRJNA248792	SAMN10229258	NA	NA	NA	4684	4470	124	ILLUMINA	Contig	146197	146197	74	4652950	NA	74	52.5	-
GCA_007326875.1	2019-07-23	PRJNA242847	SAMN10178498	NA	NA	NA	4775	4546	128	ILLUMINA	Contig	397404	397404	24	4677976	NA	24	52.5	32
GCA_007326995.1	2019-07-23	PRJNA242847	SAMN10182847	NA	NA	NA	5087	4772	217	ILLUMINA	Contig	180751	180751	84	4952475	NA	84	52	32
GCA_007327395.1	2019-07-23	PRJNA242847	SAMN10182858	NA	NA	NA	4653	4432	122	ILLUMINA	Contig	162731	162731	49	4595993	NA	49	52.5	32
GCA_007327615.1	2019-07-23	PRJNA242847	SAMN10222499	NA	NA	NA	5114	4810	207	ILLUMINA	Contig	152104	152104	94	4974095	NA	94	52	32
GCA_007327895.1	2019-07-23	PRJNA248792	SAMN10229058	NA	NA	NA	5055	4773	202	ILLUMINA	Contig	148047	148047	77	4945384	NA	77	52	32
GCA_007328515.1	2019-07-23	PRJNA242847	SAMN10182850	NA	NA	NA	4642	4422	125	ILLUMINA	Contig	137328	137328	71	4593792	NA	71	52.5	32
GCA_007328735.1	2019-07-23	PRJNA248792	SAMN10229167	NA	NA	NA	5166	4863	219	ILLUMINA	Contig	127574	127574	103	5017378	NA	103	52	32
GCA_007328875.1	2019-07-23	PRJNA248792	SAMN10229238	NA	NA	NA	4646	4446	119	ILLUMINA	Contig	183791	183791	57	4604964	NA	57	52	32
GCA_007329935.1	2019-07-23	PRJNA248792	SAMN10229517	NA	NA	NA	4659	4457	126	ILLUMINA	Contig	178142	178142	48	4617400	NA	48	52	32
GCA_007330355.1	2019-07-23	PRJNA242847	SAMN10232943	NA	NA	NA	5179	4863	222	ILLUMINA	Contig	245651	245651	58	5031761	NA	58	52	32
GCA_007330415.1	2019-07-23	PRJNA242847	SAMN10248739	NA	NA	NA	4863	4627	131	ILLUMINA	Contig	111833	111833	88	4744704	NA	88	52	32
GCA_007330575.1	2019-07-23	PRJNA242847	SAMN10240999	NA	NA	NA	5131	4820	216	ILLUMINA	Contig	59650	59650	166	4976220	NA	166	52.5	32
GCA_007330635.1	2019-07-23	PRJNA292666	SAMN10231687	NA	NA	NA	4632	4419	117	ILLUMINA	Contig	76767	76767	102	4572262	NA	102	52.5	32
GCA_007330695.1	2019-07-23	PRJNA242847	SAMN10232542	NA	NA	NA	5187	4862	224	ILLUMINA	Contig	136568	136568	92	5027815	NA	92	52	32
GCA_007330735.1	2019-07-23	PRJNA242847	SAMN10248730	NA	NA	NA	5124	4822	203	ILLUMINA	Contig	141353	141353	91	4975780	NA	91	52	32
GCA_007330795.1	2019-07-23	PRJNA242847	SAMN10241003	NA	NA	NA	5065	4780	191	ILLUMINA	Contig	62106	62106	162	4926095	NA	162	52.5	32
GCA_007331135.1	2019-07-23	PRJNA242847	SAMN10241011	NA	NA	NA	4656	4430	120	ILLUMINA	Contig	263610	263610	42	4601405	NA	42	52.5	32
GCA_007331235.1	2019-07-23	PRJNA242847	SAMN10242817	NA	NA	NA	5120	4819	204	ILLUMINA	Contig	186910	186910	92	4969188	NA	92	52	32
GCA_007331455.1	2019-07-23	PRJNA242847	SAMN10248751	NA	NA	NA	5094	4788	204	ILLUMINA	Contig	111952	111952	95	4955252	NA	95	52	32
GCA_007331755.1	2019-07-23	PRJNA292666	SAMN10237276	NA	NA	NA	4728	4502	125	ILLUMINA	Contig	97028	97028	83	4645893	NA	83	52.5	32
GCA_007331795.1	2019-07-23	PRJNA242847	SAMN10261117	NA	NA	NA	4721	4486	132	ILLUMINA	Contig	101699	101699	80	4637180	NA	80	52.5	32
GCA_007331915.1	2019-07-23	PRJNA292666	SAMN10231683	NA	NA	NA	5125	4814	216	ILLUMINA	Contig	97843	97843	136	4975638	NA	136	52.5	32
GCA_007332055.1	2019-07-23	PRJNA242847	SAMN10261775	NA	NA	NA	5141	4819	220	ILLUMINA	Contig	118886	118886	84	4997339	NA	84	52	32
GCA_007332135.1	2019-07-23	PRJNA242847	SAMN10258665	NA	NA	NA	5133	4817	218	ILLUMINA	Contig	183376	183376	79	4992835	NA	79	52	32
GCA_007332175.1	2019-07-23	PRJNA242847	SAMN10261162	NA	NA	NA	5119	4807	211	ILLUMINA	Contig	133340	133340	109	4969801	NA	109	52	32
GCA_007332315.1	2019-07-23	PRJNA242847	SAMN10261158	NA	NA	NA	5106	4798	210	ILLUMINA	Contig	90049	90049	124	4952197	NA	124	52.5	32
GCA_007332535.1	2019-07-23	PRJNA242847	SAMN10261118	NA	NA	NA	5138	4823	220	ILLUMINA	Contig	76255	76255	144	4990697	NA	144	52.5	32
GCA_007332755.1	2019-07-23	PRJNA292666	SAMN10261773	NA	NA	NA	5107	4791	213	ILLUMINA	Contig	92264	92264	112	4958728	NA	112	52.5	32
GCA_007332915.1	2019-07-23	PRJNA242847	SAMN10269638	NA	NA	NA	4767	4548	117	ILLUMINA	Contig	241709	241709	52	4745948	NA	52	52.5	32
GCA_007333215.1	2019-07-23	PRJNA242847	SAMN10261154	NA	NA	NA	5230	4908	223	ILLUMINA	Contig	159418	159418	91	5073169	NA	91	52	32
GCA_007333695.1	2019-07-23	PRJNA248792	SAMN10267065	NA	NA	NA	4981	4716	187	ILLUMINA	Contig	148027	148027	74	4931854	NA	74	52	32
GCA_007334515.1	2019-07-23	PRJNA248792	SAMN10267119	NA	NA	NA	4842	4589	180	ILLUMINA	Contig	153542	153542	80	4825962	NA	80	52	32
GCA_007334535.1	2019-07-23	PRJNA248792	SAMN10267075	NA	NA	NA	4673	4474	121	ILLUMINA	Contig	178521	178521	56	4675305	NA	56	52	32
GCA_007335575.1	2019-07-23	PRJNA248792	SAMN10272313	NA	NA	NA	4663	4462	116	ILLUMINA	Contig	183800	183800	46	4656182	NA	46	52.5	32
GCA_007336485.1	2019-07-23	PRJNA248792	SAMN10282694	NA	NA	NA	4975	4716	185	ILLUMINA	Contig	124569	124569	80	4931806	NA	80	52	32
GCA_007337495.1	2019-07-23	PRJNA248792	SAMN10282777	NA	NA	NA	4635	4438	118	ILLUMINA	Contig	183842	183842	56	4636755	NA	56	52	32
GCA_007337535.1	2019-07-23	PRJNA248792	SAMN10282783	NA	NA	NA	4591	4396	114	ILLUMINA	Contig	150007	150007	45	4602470	NA	45	52.5	32
GCA_007338335.1	2019-07-23	PRJNA248792	SAMN10290028	NA	NA	NA	4656	4459	115	ILLUMINA	Contig	178598	178598	44	4651887	NA	44	52.5	32
GCA_007338415.1	2019-07-23	PRJNA248792	SAMN10290031	NA	NA	NA	4993	4724	190	ILLUMINA	Contig	148143	148143	61	4946045	NA	61	52	32
GCA_007339395.1	2019-07-23	PRJNA248792	SAMN10331234	NA	NA	NA	4572	4357	126	ILLUMINA	Contig	171207	171207	53	4592555	NA	53	52.5	32
GCA_007339675.1	2019-07-23	PRJNA248792	SAMN10331215	NA	NA	NA	4728	4522	121	ILLUMINA	Contig	155999	155999	65	4682084	NA	65	52	32
GCA_007340875.1	2019-07-23	PRJNA248792	SAMN10335065	NA	NA	NA	4984	4716	189	ILLUMINA	Contig	152104	152104	62	4937233	NA	62	52	32
GCA_007341455.1	2019-07-23	PRJNA248792	SAMN10336730	NA	NA	NA	4954	4683	187	ILLUMINA	Contig	146194	146194	68	4911668	NA	68	52	32
GCA_007341855.1	2019-07-23	PRJNA248792	SAMN10343512	NA	NA	NA	5070	4789	207	ILLUMINA	Contig	127679	127679	89	5003778	NA	89	52	32
GCA_007342715.1	2019-07-23	PRJNA248792	SAMN10343476	NA	NA	NA	4689	4494	123	ILLUMINA	Contig	148378	148378	79	4676458	NA	79	52.5	32
GCA_007342955.1	2019-07-23	PRJNA248792	SAMN10343502	NA	NA	NA	4685	4476	126	ILLUMINA	Contig	196963	196963	54	4683809	NA	54	52	32
GCA_007343135.1	2019-07-23	PRJNA248792	SAMN10343516	NA	NA	NA	5042	4767	195	ILLUMINA	Contig	152104	152104	67	4995251	NA	67	52	32
GCA_007345375.1	2019-07-23	PRJNA248792	SAMN10356476	NA	NA	NA	4696	4506	114	ILLUMINA	Contig	154000	154000	62	4682309	NA	62	52	32
GCA_007345675.1	2019-07-23	PRJNA248792	SAMN10356458	NA	NA	NA	4525	4334	109	ILLUMINA	Contig	155459	155459	45	4567894	NA	45	52.5	32
GCA_007345815.1	2019-07-23	PRJNA248792	SAMN10370082	NA	NA	NA	4898	4653	177	ILLUMINA	Contig	76999	76999	126	4852413	NA	126	52	32
GCA_007346295.1	2019-07-23	PRJNA248792	SAMN10370130	NA	NA	NA	4643	4455	112	ILLUMINA	Contig	168117	168117	74	4636283	NA	74	52	32
GCA_007346735.1	2019-07-23	PRJNA242847	SAMN10379146	NA	NA	NA	5061	4764	197	ILLUMINA	Contig	191840	191840	74	4984834	NA	74	52	32
GCA_007346875.1	2019-07-23	PRJNA242847	SAMN10367137	NA	NA	NA	4722	4509	112	ILLUMINA	Contig	175632	175632	48	4706382	NA	48	52	32
GCA_007347555.1	2019-07-23	PRJNA242847	SAMN10390959	NA	NA	NA	4653	4437	119	ILLUMINA	Contig	94872	94872	94	4629268	NA	94	52.5	32
GCA_007347655.1	2019-07-23	PRJNA242847	SAMN10390968	NA	NA	NA	5057	4755	200	ILLUMINA	Contig	136552	136552	109	4973108	NA	109	52	32
GCA_007347815.1	2019-07-23	PRJNA292666	SAMN10391090	NA	NA	NA	4952	4660	191	ILLUMINA	Contig	190564	190564	64	4907117	NA	64	52	32
GCA_007348455.1	2019-07-23	PRJNA242847	SAMN10390975	NA	NA	NA	4967	4669	196	ILLUMINA	Contig	87958	87958	128	4895481	NA	128	52	32
GCA_007348475.1	2019-07-23	PRJNA242847	SAMN10390960	NA	NA	NA	4612	4413	106	ILLUMINA	Contig	58693	58693	146	4602569	NA	146	52.5	32
GCA_007348515.1	2019-07-23	PRJNA248792	SAMN10389313	NA	NA	NA	4702	4506	114	ILLUMINA	Contig	153893	153893	62	4684231	NA	62	52	32
GCA_007348635.1	2019-07-23	PRJNA242847	SAMN10392912	NA	NA	NA	5050	4761	194	ILLUMINA	Contig	161069	161069	78	4970391	NA	78	52	32
GCA_007348755.1	2019-07-23	PRJNA242847	SAMN10392913	NA	NA	NA	5062	4766	200	ILLUMINA	Contig	148516	148516	83	4987072	NA	83	52	32
GCA_007348835.1	2019-07-23	PRJNA242847	SAMN10390958	NA	NA	NA	5115	4810	205	ILLUMINA	Contig	90254	90254	138	5007135	NA	138	52	32
GCA_007348915.1	2019-07-23	PRJNA248792	SAMN10392947	NA	NA	NA	5040	4840	123	ILLUMINA	Contig	171062	171062	61	4988019	NA	61	52	32
GCA_007349135.1	2019-07-23	PRJNA242847	SAMN10389851	NA	NA	NA	4723	4501	118	ILLUMINA	Contig	241678	241678	40	4678186	NA	40	52.5	32
GCA_007349495.1	2019-07-23	PRJNA242847	SAMN10405205	NA	NA	NA	4972	4695	179	ILLUMINA	Contig	51861	51861	180	4900547	NA	180	52.5	32
GCA_007349595.1	2019-07-23	PRJNA242847	SAMN10405964	NA	NA	NA	5067	4770	204	ILLUMINA	Contig	114736	114736	134	4982987	NA	134	52	32
GCA_007351035.1	2019-07-23	PRJNA248792	SAMN10407932	NA	NA	NA	4775	4513	181	ILLUMINA	Contig	155571	155571	58	4788157	NA	58	52	32
GCA_007351115.1	2019-07-23	PRJNA248792	SAMN10407926	NA	NA	NA	5017	4744	189	ILLUMINA	Contig	193667	193667	56	4979897	NA	56	52	32
GCA_007351275.1	2019-07-23	PRJNA242847	SAMN10392892	NA	NA	NA	5082	4773	205	ILLUMINA	Contig	201530	201530	70	5003529	NA	70	52	32
GCA_007351495.1	2019-07-23	PRJNA242847	SAMN10405962	NA	NA	NA	5014	4740	180	ILLUMINA	Contig	82907	82907	133	4945372	NA	133	52.5	32
GCA_007351855.1	2019-07-23	PRJNA242847	SAMN10405200	NA	NA	NA	5023	4737	187	ILLUMINA	Contig	154012	154012	82	4948952	NA	82	52	32
GCA_007351975.1	2019-07-23	PRJNA242847	SAMN10405212	NA	NA	NA	4723	4502	122	ILLUMINA	Contig	136527	136527	72	4678040	NA	72	52.5	32
GCA_007353015.1	2019-07-24	PRJNA248792	SAMN10437967	NA	NA	NA	4730	4525	119	ILLUMINA	Contig	196880	196880	53	4704378	NA	53	52	32
GCA_007353295.1	2019-07-24	PRJNA248792	SAMN10437958	NA	NA	NA	5100	4819	201	ILLUMINA	Contig	152104	152104	83	5024859	NA	83	52	32
GCA_007353355.1	2019-07-24	PRJNA248792	SAMN10438006	NA	NA	NA	5099	4814	205	ILLUMINA	Contig	152104	152104	83	5023012	NA	83	52	32
GCA_007354075.1	2019-07-24	PRJNA242847	SAMN10436605	NA	NA	NA	5055	4758	196	ILLUMINA	Contig	130676	130676	96	4983625	NA	96	52	32
GCA_007354115.1	2019-07-24	PRJNA248792	SAMN10437989	NA	NA	NA	4977	4702	191	ILLUMINA	Contig	152104	152104	65	4928125	NA	65	52	32
GCA_007354215.1	2019-07-24	PRJNA292666	SAMN10438126	NA	NA	NA	4993	4722	179	ILLUMINA	Contig	89111	89111	147	4924321	NA	147	52.5	32
GCA_007354735.1	2019-07-24	PRJNA248792	SAMN10437975	NA	NA	NA	4778	4572	126	ILLUMINA	Contig	154312	154312	78	4728167	NA	78	52	32
GCA_007354995.1	2019-07-24	PRJNA242847	SAMN10440513	NA	NA	NA	5038	4743	193	ILLUMINA	Contig	151206	151206	90	4959496	NA	90	52	32
GCA_007355155.1	2019-07-24	PRJNA242847	SAMN10440512	NA	NA	NA	5067	4762	204	ILLUMINA	Contig	136516	136516	89	4983729	NA	89	52	32
GCA_007355455.1	2019-07-24	PRJNA248792	SAMN10438005	NA	NA	NA	4653	4448	117	ILLUMINA	Contig	185074	185074	56	4640770	NA	56	52	32
GCA_007355715.1	2019-07-24	PRJNA292666	SAMN10458823	NA	NA	NA	4667	4455	115	ILLUMINA	Contig	252805	252805	41	4647740	NA	41	52.5	32
GCA_007356735.1	2019-07-24	PRJNA248792	SAMN10438977	NA	NA	NA	5089	4806	209	ILLUMINA	Contig	144697	144697	102	5010583	NA	102	52	32
GCA_007356815.1	2019-07-24	PRJNA242847	SAMN10440527	NA	NA	NA	5068	4767	200	ILLUMINA	Contig	215934	215934	63	4991563	NA	63	52	32
GCA_007357005.1	2019-07-24	PRJNA242847	SAMN10442059	NA	NA	NA	5037	4740	193	ILLUMINA	Contig	194251	194251	57	4969707	NA	57	52	32
GCA_007357035.1	2019-07-24	PRJNA242847	SAMN10442057	NA	NA	NA	5097	4784	208	ILLUMINA	Contig	203759	203759	66	5016853	NA	66	52	32
GCA_007357095.1	2019-07-24	PRJNA242847	SAMN10441561	NA	NA	NA	5032	4735	198	ILLUMINA	Contig	208845	208845	55	4963667	NA	55	52	32
GCA_007357255.1	2019-07-24	PRJNA292666	SAMN10441530	NA	NA	NA	5052	4752	201	ILLUMINA	Contig	134654	134654	102	4973263	NA	102	52	32
GCA_007357395.1	2019-07-24	PRJNA242847	SAMN10458807	NA	NA	NA	5085	4781	206	ILLUMINA	Contig	161067	161067	83	5000127	NA	83	52	32
GCA_007357555.1	2019-07-24	PRJNA242847	SAMN10459603	NA	NA	NA	5043	4745	196	ILLUMINA	Contig	203759	203759	74	4964973	NA	74	52	32
GCA_007357795.1	2019-07-24	PRJNA242847	SAMN10461459	NA	NA	NA	4593	4380	111	ILLUMINA	Contig	277376	277376	36	4599983	NA	36	52.5	32
GCA_007357875.1	2019-07-24	PRJNA242847	SAMN10461421	NA	NA	NA	5015	4718	196	ILLUMINA	Contig	163164	163164	75	4945986	NA	75	52	32
GCA_007358335.1	2019-07-24	PRJNA242847	SAMN10456762	NA	NA	NA	5049	4753	195	ILLUMINA	Contig	180453	180453	69	4974466	NA	69	52	32
GCA_007358355.1	2019-07-24	PRJNA242847	SAMN10456771	NA	NA	NA	4679	4458	121	ILLUMINA	Contig	80933	80933	115	4646467	NA	115	52.5	32
GCA_007359705.1	2019-07-24	PRJNA242847	SAMN10478733	NA	NA	NA	5046	4758	193	ILLUMINA	Contig	165884	165884	70	4970041	NA	70	52	32
GCA_007360075.1	2019-07-24	PRJNA242847	SAMN10478728	NA	NA	NA	4591	4376	111	ILLUMINA	Contig	244308	244308	39	4600981	NA	39	52.5	32
GCA_007360155.1	2019-07-24	PRJNA292666	SAMN10485412	NA	NA	NA	4703	4480	119	ILLUMINA	Contig	183790	183790	61	4675327	NA	61	52	32
GCA_007360395.1	2019-07-24	PRJNA248792	SAMN10487169	NA	NA	NA	4991	4722	187	ILLUMINA	Contig	70425	70425	141	4936058	NA	141	52	32
GCA_007360475.1	2019-07-24	PRJNA292666	SAMN10485413	NA	NA	NA	5046	4743	202	ILLUMINA	Contig	111402	111402	109	4962945	NA	109	52	32
GCA_007360835.1	2019-07-24	PRJNA242847	SAMN10489855	NA	NA	NA	5037	4744	192	ILLUMINA	Contig	118392	118392	84	4962524	NA	84	52	32
GCA_007361435.2	2024-07-19	PRJNA248792	SAMN10495140	NA	NA	NA	4759	4598	82	ILLUMINA	Contig	160998	160998	65	4922723	NA	65	52.5	32
GCA_007361995.1	2019-07-24	PRJNA248792	SAMN10495101	NA	NA	NA	5082	4810	206	ILLUMINA	Contig	86357	86357	137	5004576	NA	137	52	32
GCA_007362375.1	2019-07-24	PRJNA242847	SAMN10498695	NA	NA	NA	5037	4745	195	ILLUMINA	Contig	166600	166600	82	4966075	NA	82	52	32
GCA_007362495.1	2019-07-24	PRJNA242847	SAMN10501897	NA	NA	NA	4720	4496	122	ILLUMINA	Contig	169923	169923	63	4678793	NA	63	52.5	32
GCA_007362995.1	2019-07-24	PRJNA292666	SAMN10499830	NA	NA	NA	5083	4779	209	ILLUMINA	Contig	249404	249404	83	5005898	NA	83	52	32
GCA_007363135.1	2019-07-24	PRJNA242847	SAMN10502021	NA	NA	NA	5086	4775	212	ILLUMINA	Contig	97020	97020	126	4992689	NA	126	52	32
GCA_007363275.1	2019-07-24	PRJNA242847	SAMN10502024	NA	NA	NA	5050	4756	196	ILLUMINA	Contig	130895	130895	105	4960039	NA	105	52	32
GCA_007363295.1	2019-07-24	PRJNA242847	SAMN10502022	NA	NA	NA	5065	4771	192	ILLUMINA	Contig	101916	101916	121	4979660	NA	121	52	32
GCA_007363315.1	2019-07-24	PRJNA242847	SAMN10502025	NA	NA	NA	5052	4750	199	ILLUMINA	Contig	97018	97018	123	4965783	NA	123	52.5	32
GCA_007363515.1	2019-07-24	PRJNA242847	SAMN10501898	NA	NA	NA	4724	4501	122	ILLUMINA	Contig	150193	150193	55	4680151	NA	55	52	32
GCA_007363595.1	2019-07-24	PRJNA242847	SAMN10502007	NA	NA	NA	5050	4757	193	ILLUMINA	Contig	194251	194251	72	4976125	NA	72	52	32
GCA_007363775.1	2019-07-24	PRJNA242847	SAMN10498687	NA	NA	NA	4553	4349	105	ILLUMINA	Contig	150232	150232	62	4571151	NA	62	52.5	32
GCA_007364375.1	2019-07-24	PRJNA248792	SAMN10506096	NA	NA	NA	5090	4810	206	ILLUMINA	Contig	148378	148378	91	5018753	NA	91	52	32
GCA_007364925.1	2019-07-24	PRJNA248792	SAMN10517878	NA	NA	NA	4798	4541	172	ILLUMINA	Contig	213244	213244	61	4804686	NA	61	52	32
GCA_007364945.1	2019-07-24	PRJNA248792	SAMN10517779	NA	NA	NA	4986	4717	186	ILLUMINA	Contig	159101	159101	65	4948045	NA	65	52	32
GCA_007365085.1	2019-07-24	PRJNA242847	SAMN10518388	NA	NA	NA	5042	4745	198	ILLUMINA	Contig	90050	90050	122	4957503	NA	122	52	32
GCA_007365265.1	2019-07-24	PRJNA248792	SAMN10517782	NA	NA	NA	4511	4318	110	ILLUMINA	Contig	165840	165840	51	4556900	NA	51	52.5	32
GCA_007366085.1	2019-07-24	PRJNA242847	SAMN10518407	NA	NA	NA	5060	4754	210	ILLUMINA	Contig	269781	269781	55	4988402	NA	55	52	32
GCA_007366185.1	2019-07-24	PRJNA242847	SAMN10518394	NA	NA	NA	5049	4764	189	ILLUMINA	Contig	49004	49004	203	4945646	NA	203	52.5	32
GCA_007368105.1	2019-07-24	PRJNA248792	SAMN10534548	NA	NA	NA	4739	4554	113	ILLUMINA	Contig	147270	147270	71	4714849	NA	71	52	32
GCA_007369785.1	2019-07-24	PRJNA248792	SAMN10536519	NA	NA	NA	4953	4703	183	ILLUMINA	Contig	114694	114694	85	4920911	NA	85	52	32
GCA_007369845.1	2019-07-24	PRJNA248792	SAMN10535890	NA	NA	NA	4992	4728	180	ILLUMINA	Contig	124569	124569	85	4949368	NA	85	52	32
GCA_007371145.1	2019-07-24	PRJNA248792	SAMN10536542	NA	NA	NA	5020	4753	191	ILLUMINA	Contig	146240	146240	70	4980137	NA	70	52	32
GCA_007371405.1	2019-07-24	PRJNA248792	SAMN10575105	NA	NA	NA	4522	4333	107	ILLUMINA	Contig	171024	171024	44	4566830	NA	44	52	32
GCA_007372345.1	2019-07-24	PRJNA248792	SAMN10586215	NA	NA	NA	5000	4737	184	ILLUMINA	Contig	167968	167968	60	4968883	NA	60	52	32
GCA_007372505.1	2019-07-24	PRJNA248792	SAMN10586190	NA	NA	NA	4734	4536	123	ILLUMINA	Contig	171005	171005	62	4716784	NA	62	52.5	32
GCA_007372705.1	2019-07-24	PRJNA242847	SAMN10586849	NA	NA	NA	5137	4833	207	ILLUMINA	Contig	149839	149839	87	5043333	NA	87	52	32
GCA_007372865.1	2019-07-24	PRJNA242847	SAMN10586846	NA	NA	NA	5059	4767	195	ILLUMINA	Contig	148513	148513	94	4980428	NA	94	52	32
GCA_007374125.1	2019-07-24	PRJNA248792	SAMN10586213	NA	NA	NA	5011	4746	185	ILLUMINA	Contig	152104	152104	64	4980499	NA	64	52	32
GCA_007374185.1	2019-07-24	PRJNA248792	SAMN10581783	NA	NA	NA	5033	4766	187	ILLUMINA	Contig	170688	170688	59	4993714	NA	59	52	32
GCA_007374305.1	2019-07-24	PRJNA242847	SAMN10535802	NA	NA	NA	5050	4761	188	ILLUMINA	Contig	118425	118425	93	4975414	NA	93	52	32
GCA_007374505.1	2019-07-24	PRJNA292666	SAMN10574791	NA	NA	NA	4595	4379	113	ILLUMINA	Contig	159098	159098	54	4599698	NA	54	52.5	32
GCA_007374525.1	2019-07-24	PRJNA242847	SAMN10574328	NA	NA	NA	5038	4739	197	ILLUMINA	Contig	132648	132648	99	4960455	NA	99	52	32
GCA_007374585.1	2019-07-24	PRJNA292666	SAMN10574801	NA	NA	NA	5077	4767	208	ILLUMINA	Contig	104795	104795	121	4986279	NA	121	52	32
GCA_007374645.1	2019-07-24	PRJNA242847	SAMN10574325	NA	NA	NA	5087	4781	204	ILLUMINA	Contig	159634	159634	106	4999724	NA	106	52	32
GCA_007374665.1	2019-07-24	PRJNA292666	SAMN10574788	NA	NA	NA	5061	4762	199	ILLUMINA	Contig	194508	194508	71	4988446	NA	71	52	32
GCA_007374805.1	2019-07-24	PRJNA242847	SAMN10584748	NA	NA	NA	4597	4384	108	ILLUMINA	Contig	407464	407464	33	4604871	NA	33	52.5	32
GCA_007375025.1	2019-07-24	PRJNA292666	SAMN10580139	NA	NA	NA	4614	4401	110	ILLUMINA	Contig	194378	194378	48	4621255	NA	48	52.5	32
GCA_007375115.1	2019-07-24	PRJNA242847	SAMN10588162	NA	NA	NA	5085	4777	206	ILLUMINA	Contig	152215	152215	99	4995831	NA	99	52	32
GCA_007375145.1	2019-07-24	PRJNA248792	SAMN10590595	NA	NA	NA	4514	4329	105	ILLUMINA	Contig	183791	183791	48	4558601	NA	48	52.5	32
GCA_007375305.1	2019-07-24	PRJNA292666	SAMN10579791	NA	NA	NA	4764	4543	119	ILLUMINA	Contig	195203	195203	46	4718902	NA	46	52	32
GCA_007375325.1	2019-07-24	PRJNA242847	SAMN10574804	NA	NA	NA	5046	4748	197	ILLUMINA	Contig	93947	93947	135	4967943	NA	135	52.5	32
GCA_007377105.1	2019-07-24	PRJNA242847	SAMN10604481	NA	NA	NA	4721	4502	116	ILLUMINA	Contig	171345	171345	58	4676262	NA	58	52.5	32
GCA_007377925.1	2019-07-24	PRJNA248792	SAMN10590576	NA	NA	NA	4720	4522	116	ILLUMINA	Contig	217645	217645	45	4689925	NA	45	52.5	32
GCA_007377965.1	2019-07-24	PRJNA292666	SAMN10594794	NA	NA	NA	5073	4766	208	ILLUMINA	Contig	181281	181281	83	4997567	NA	83	52	32
GCA_007378665.1	2019-07-24	PRJNA248792	SAMN10599999	NA	NA	NA	5031	4754	188	ILLUMINA	Contig	183791	183791	58	4989990	NA	58	52	32
GCA_007378905.1	2019-07-24	PRJNA248792	SAMN10599975	NA	NA	NA	4830	4612	140	ILLUMINA	Contig	185363	185363	72	4797667	NA	72	52	28
GCA_007379285.1	2019-07-24	PRJNA248792	SAMN10612392	NA	NA	NA	4928	4668	183	ILLUMINA	Contig	183850	183850	67	4904217	NA	67	52	32
GCA_007379905.1	2019-07-24	PRJNA242847	SAMN10604483	NA	NA	NA	5060	4757	201	ILLUMINA	Contig	118476	118476	93	4987943	NA	93	52	32
GCA_007380125.1	2019-07-24	PRJNA248792	SAMN10599978	NA	NA	NA	5033	4756	191	ILLUMINA	Contig	183862	183862	60	4985023	NA	60	52	32
GCA_007380185.1	2019-07-24	PRJNA248792	SAMN10599983	NA	NA	NA	5027	4749	189	ILLUMINA	Contig	193601	193601	64	4988714	NA	64	52	32
GCA_007380325.1	2019-07-24	PRJNA242847	SAMN10604474	NA	NA	NA	5069	4774	195	ILLUMINA	Contig	56681	56681	183	4971381	NA	183	52.5	32
GCA_007380365.1	2019-07-24	PRJNA242847	SAMN10604490	NA	NA	NA	4971	4686	185	ILLUMINA	Contig	159091	159091	81	4919415	NA	81	52	32
GCA_007380585.1	2019-07-24	PRJNA242847	SAMN10604479	NA	NA	NA	5072	4769	203	ILLUMINA	Contig	152104	152104	76	4995809	NA	76	52	32
GCA_007381325.1	2019-07-24	PRJNA242847	SAMN10618943	NA	NA	NA	5095	4790	205	ILLUMINA	Contig	130822	130822	102	5006827	NA	102	52	32
GCA_007381485.1	2019-07-24	PRJNA248792	SAMN10621855	NA	NA	NA	4799	4596	117	ILLUMINA	Contig	172248	172248	52	4767086	NA	52	52	32
GCA_007381545.1	2019-07-24	PRJNA242847	SAMN10638590	NA	NA	NA	5048	4749	197	ILLUMINA	Contig	194508	194508	81	4969752	NA	81	52	32
GCA_007381555.1	2019-07-24	PRJNA242847	SAMN10638607	NA	NA	NA	5068	4758	206	ILLUMINA	Contig	194254	194254	76	4994716	NA	76	52	32
GCA_007381785.1	2019-07-24	PRJNA242847	SAMN10638613	NA	NA	NA	5024	4740	184	ILLUMINA	Contig	185891	185891	82	4928740	NA	82	52.5	32
GCA_007381865.1	2019-07-24	PRJNA292666	SAMN10638652	NA	NA	NA	4588	4378	110	ILLUMINA	Contig	283042	283042	49	4596740	NA	49	52.5	32
GCA_007381945.1	2019-07-24	PRJNA292666	SAMN10638653	NA	NA	NA	4657	4446	110	ILLUMINA	Contig	171357	171357	54	4652125	NA	54	52.5	32
GCA_007382485.1	2019-07-24	PRJNA242847	SAMN10638608	NA	NA	NA	5073	4771	201	ILLUMINA	Contig	209368	209368	81	4995540	NA	81	52	32
GCA_007382595.1	2019-07-24	PRJNA248792	SAMN10639972	NA	NA	NA	5067	4815	201	ILLUMINA	Contig	95477	95477	126	5013023	NA	126	52	32
GCA_007383665.1	2019-07-24	PRJNA248792	SAMN10639989	NA	NA	NA	4995	4729	186	ILLUMINA	Contig	124569	124569	74	4949046	NA	74	52	32
GCA_007384125.1	2019-07-24	PRJNA248792	SAMN10639983	NA	NA	NA	4657	4467	114	ILLUMINA	Contig	175965	175965	54	4658961	NA	54	52.5	32
GCA_007384925.1	2019-07-24	PRJNA248792	SAMN10645002	NA	NA	NA	5010	4746	185	ILLUMINA	Contig	170642	170642	58	4975872	NA	58	52	32
GCA_007385845.1	2019-07-24	PRJNA248792	SAMN10643325	NA	NA	NA	4842	4657	120	ILLUMINA	Contig	62508	62508	141	4737008	NA	141	52	32
GCA_007386125.1	2019-07-24	PRJNA248792	SAMN10643364	NA	NA	NA	4537	4346	102	ILLUMINA	Contig	72283	72283	113	4563007	NA	113	52.5	32
GCA_007386325.1	2019-07-24	PRJNA242847	SAMN10644124	NA	NA	NA	4586	4373	114	ILLUMINA	Contig	110828	110828	76	4597102	NA	76	52.5	32
GCA_007387085.1	2019-07-24	PRJNA242847	SAMN10656554	NA	NA	NA	5041	4749	194	ILLUMINA	Contig	152104	152104	92	4970061	NA	92	52	32
GCA_007387785.1	2019-07-24	PRJNA242847	SAMN10661690	NA	NA	NA	5104	4800	202	ILLUMINA	Contig	94875	94875	122	5004841	NA	122	52.5	32
GCA_007387825.1	2019-07-24	PRJNA242847	SAMN10661693	NA	NA	NA	5059	4755	202	ILLUMINA	Contig	180921	180921	75	4986875	NA	75	52	32
GCA_007388365.1	2019-07-24	PRJNA242847	SAMN10661689	NA	NA	NA	5082	4777	203	ILLUMINA	Contig	97217	97217	119	4994400	NA	119	52	32
GCA_007388525.1	2019-07-24	PRJNA242847	SAMN10663763	NA	NA	NA	5081	4775	204	ILLUMINA	Contig	99574	99574	104	4997892	NA	104	52	32
GCA_007389945.1	2019-07-24	PRJNA242847	SAMN10664173	NA	NA	NA	5064	4770	195	ILLUMINA	Contig	197250	197250	73	4993397	NA	73	52	32
GCA_007390205.1	2019-07-24	PRJNA248792	SAMN10666922	NA	NA	NA	4899	4639	180	ILLUMINA	Contig	115876	115876	79	4878134	NA	79	52	32
GCA_007390375.1	2019-07-24	PRJNA242847	SAMN10690562	NA	NA	NA	4995	4715	184	ILLUMINA	Contig	92072	92072	115	4929817	NA	115	52.5	32
GCA_007390425.1	2019-07-24	PRJNA242847	SAMN10695582	NA	NA	NA	5030	4739	194	ILLUMINA	Contig	138860	138860	91	4961999	NA	91	52	32
GCA_007390465.1	2019-07-24	PRJNA242847	SAMN10693256	NA	NA	NA	5016	4721	194	ILLUMINA	Contig	155571	155571	101	4940022	NA	101	52	32
GCA_007391025.1	2019-07-24	PRJNA242847	SAMN10700140	NA	NA	NA	4657	4438	116	ILLUMINA	Contig	77436	77436	105	4634193	NA	105	52.5	32
GCA_007391685.1	2019-07-24	PRJNA242847	SAMN10690570	NA	NA	NA	5097	4803	199	ILLUMINA	Contig	80095	80095	122	5003543	NA	122	52	32
GCA_007391985.1	2019-07-24	PRJNA248792	SAMN10690256	NA	NA	NA	4655	4457	110	ILLUMINA	Contig	184088	184088	44	4655698	NA	44	52.5	32
GCA_007392145.1	2019-07-24	PRJNA242847	SAMN10693234	NA	NA	NA	4667	4449	114	ILLUMINA	Contig	155571	155571	62	4642581	NA	62	52.5	32
GCA_007392195.1	2019-07-24	PRJNA242847	SAMN10693237	NA	NA	NA	5099	4792	212	ILLUMINA	Contig	171224	171224	85	5014041	NA	85	52	32
GCA_007392445.1	2019-07-24	PRJNA242847	SAMN10693250	NA	NA	NA	4719	4496	118	ILLUMINA	Contig	186978	186978	59	4671826	NA	59	52.5	32
GCA_007392485.1	2019-07-24	PRJNA242847	SAMN10693240	NA	NA	NA	5046	4750	197	ILLUMINA	Contig	131417	131417	97	4969188	NA	97	52	32
GCA_007392585.1	2019-07-24	PRJNA242847	SAMN10695837	NA	NA	NA	4656	4438	117	ILLUMINA	Contig	86320	86320	118	4631536	NA	118	52.5	32
GCA_007393045.1	2019-07-24	PRJNA248792	SAMN10696594	NA	NA	NA	5085	4811	196	ILLUMINA	Contig	155463	155463	68	5042637	NA	68	52	32
GCA_007393285.1	2019-07-24	PRJNA248792	SAMN10695573	NA	NA	NA	5102	4815	203	ILLUMINA	Contig	113594	113594	96	5029690	NA	96	52	32
GCA_007393525.1	2019-07-24	PRJNA242847	SAMN10700138	NA	NA	NA	5042	4755	190	ILLUMINA	Contig	73208	73208	148	4962280	NA	148	52.5	32
GCA_007393785.1	2019-07-24	PRJNA242847	SAMN10700134	NA	NA	NA	5023	4728	197	ILLUMINA	Contig	117390	117390	119	4944160	NA	119	52.5	32
GCA_007394695.1	2019-07-24	PRJNA242847	SAMN10700150	NA	NA	NA	4589	4381	111	ILLUMINA	Contig	93810	93810	85	4602018	NA	85	52.5	32
GCA_007394835.1	2019-07-24	PRJNA242847	SAMN10719349	NA	NA	NA	5085	4784	198	ILLUMINA	Contig	92121	92121	132	4998055	NA	132	52	32
GCA_007395015.1	2019-07-24	PRJNA248792	SAMN10719922	NA	NA	NA	4998	4730	192	ILLUMINA	Contig	146237	146237	82	4951874	NA	82	52	32
GCA_007395375.1	2019-07-24	PRJNA248792	SAMN10719940	NA	NA	NA	5074	4808	192	ILLUMINA	Contig	165840	165840	60	5038077	NA	60	52	32
GCA_007395715.1	2019-07-24	PRJNA242847	SAMN10724068	NA	NA	NA	5032	4734	197	ILLUMINA	Contig	217910	217910	52	4962820	NA	52	52	32
GCA_007395755.1	2019-07-24	PRJNA292666	SAMN10724053	NA	NA	NA	5054	4764	189	ILLUMINA	Contig	134657	134657	88	4967290	NA	88	52	32
GCA_007395775.1	2019-07-24	PRJNA242847	SAMN10724069	NA	NA	NA	5056	4761	194	ILLUMINA	Contig	245651	245651	50	4987860	NA	50	52	32
GCA_007395855.1	2019-07-24	PRJNA242847	SAMN10724058	NA	NA	NA	5094	4791	201	ILLUMINA	Contig	126442	126442	84	5012068	NA	84	52	32
GCA_007395935.1	2019-07-24	PRJNA242847	SAMN10724062	NA	NA	NA	5035	4751	185	ILLUMINA	Contig	75797	75797	132	4951621	NA	132	52.5	32
GCA_007396475.1	2019-07-24	PRJNA242847	SAMN10724057	NA	NA	NA	5054	4759	194	ILLUMINA	Contig	194251	194251	58	4984026	NA	58	52	32
GCA_007396555.1	2019-07-24	PRJNA242847	SAMN10741777	NA	NA	NA	4937	4662	179	ILLUMINA	Contig	110138	110138	89	4884029	NA	89	52	32
GCA_007397195.1	2019-07-24	PRJNA242847	SAMN10724721	NA	NA	NA	5034	4742	192	ILLUMINA	Contig	152104	152104	83	4961506	NA	83	52	32
GCA_007397675.1	2019-07-24	PRJNA292666	SAMN10734548	NA	NA	NA	5111	4806	207	ILLUMINA	Contig	193247	193247	78	5021676	NA	78	52	32
GCA_007398115.1	2019-07-24	PRJNA242847	SAMN10740499	NA	NA	NA	5005	4719	190	ILLUMINA	Contig	130297	130297	106	4946687	NA	106	52	32
GCA_007398135.1	2019-07-24	PRJNA242847	SAMN10740501	NA	NA	NA	5010	4720	190	ILLUMINA	Contig	114718	114718	113	4937936	NA	113	52	32
GCA_007398495.1	2019-07-24	PRJNA242847	SAMN10741778	NA	NA	NA	5010	4727	188	ILLUMINA	Contig	109547	109547	90	4933242	NA	90	52	32
GCA_007399465.1	2019-07-24	PRJNA242847	SAMN10754943	NA	NA	NA	5093	4791	205	ILLUMINA	Contig	118603	118603	105	5001483	NA	105	52	32
GCA_007399685.1	2019-07-24	PRJNA242847	SAMN10779679	NA	NA	NA	4827	4615	111	ILLUMINA	Contig	119898	119898	78	4790103	NA	78	52.5	32
GCA_007399865.1	2019-07-24	PRJNA248792	SAMN10756645	NA	NA	NA	5161	4881	192	ILLUMINA	Contig	124100	124100	82	5093753	NA	82	52	32
GCA_007400185.1	2019-07-24	PRJNA242847	SAMN10780294	NA	NA	NA	5059	4757	200	ILLUMINA	Contig	203759	203759	69	4988691	NA	69	52	32
GCA_007400325.1	2019-07-24	PRJNA248792	SAMN10767248	NA	NA	NA	4505	4319	106	ILLUMINA	Contig	183791	183791	54	4550714	NA	54	52.5	32
GCA_007400605.1	2019-07-24	PRJNA242847	SAMN10780293	NA	NA	NA	5038	4739	195	ILLUMINA	Contig	201531	201531	61	4977723	NA	61	52	32
GCA_007401025.1	2019-07-24	PRJNA242847	SAMN10794760	NA	NA	NA	5060	4758	203	ILLUMINA	Contig	141397	141397	94	4982729	NA	94	52	32
GCA_007401045.1	2019-07-24	PRJNA248792	SAMN10756618	NA	NA	NA	4652	4467	110	ILLUMINA	Contig	146223	146223	64	4650340	NA	64	52.5	32
GCA_007401125.1	2019-07-24	PRJNA242847	SAMN10779673	NA	NA	NA	5091	4786	208	ILLUMINA	Contig	128104	128104	98	5008902	NA	98	52	32
GCA_007401165.1	2019-07-24	PRJNA248792	SAMN10756619	NA	NA	NA	4988	4723	184	ILLUMINA	Contig	149455	149455	73	4934798	NA	73	52	32
GCA_007401905.1	2019-07-24	PRJNA248792	SAMN10821935	NA	NA	NA	4625	4434	109	ILLUMINA	Contig	171016	171016	56	4632888	NA	56	52.5	32
GCA_007401985.1	2019-07-24	PRJNA242847	SAMN10794752	NA	NA	NA	5112	4807	204	ILLUMINA	Contig	81888	81888	131	5020613	NA	131	52	32
GCA_007402255.1	2019-07-24	PRJNA242847	SAMN10821982	NA	NA	NA	4712	4499	110	ILLUMINA	Contig	230520	230520	49	4703048	NA	49	52	32
GCA_007402285.1	2019-07-24	PRJNA242847	SAMN10821999	NA	NA	NA	4921	4643	177	ILLUMINA	Contig	114124	114124	88	4879622	NA	88	52	32
GCA_007402465.1	2019-07-24	PRJNA248792	SAMN10823717	NA	NA	NA	4972	4716	184	ILLUMINA	Contig	137997	137997	74	4934867	NA	74	52	32
GCA_007403465.1	2019-07-24	PRJNA242847	SAMN10821998	NA	NA	NA	5083	4781	201	ILLUMINA	Contig	185279	185279	83	5002739	NA	83	52	32
GCA_007403655.1	2019-07-24	PRJNA242847	SAMN10821977	NA	NA	NA	5032	4734	197	ILLUMINA	Contig	141351	141351	91	4963701	NA	91	52	32
GCA_007404205.1	2019-07-24	PRJNA242847	SAMN10821992	NA	NA	NA	5028	4730	197	ILLUMINA	Contig	191708	191708	81	4964280	NA	81	52	32
GCA_007404285.1	2019-07-24	PRJNA242847	SAMN10821984	NA	NA	NA	4966	4678	186	ILLUMINA	Contig	141449	141449	87	4909882	NA	87	52	32
GCA_007404365.1	2019-07-24	PRJNA248792	SAMN10823721	NA	NA	NA	4986	4721	188	ILLUMINA	Contig	115572	115572	81	4946447	NA	81	52	32
GCA_007404685.1	2019-07-24	PRJNA248792	SAMN10821927	NA	NA	NA	4982	4722	182	ILLUMINA	Contig	120784	120784	80	4933016	NA	80	52	2283
GCA_007404865.1	2019-07-24	PRJNA248792	SAMN10823784	NA	NA	NA	5011	4747	184	ILLUMINA	Contig	183803	183803	56	4974047	NA	56	52	32
GCA_007405625.1	2019-07-24	PRJNA248792	SAMN10823807	NA	NA	NA	4994	4731	183	ILLUMINA	Contig	150480	150480	67	4962844	NA	67	52	32
GCA_007405745.1	2019-07-24	PRJNA248792	SAMN10823846	NA	NA	NA	4691	4489	120	ILLUMINA	Contig	201555	201555	50	4677682	NA	50	52	32
GCA_007406225.1	2019-07-24	PRJNA248792	SAMN10823842	NA	NA	NA	5102	4845	187	ILLUMINA	Contig	114720	114720	78	5049640	NA	78	52	32
GCA_007406345.1	2019-07-24	PRJNA248792	SAMN10823866	NA	NA	NA	4630	4443	114	ILLUMINA	Contig	173699	173699	56	4638841	NA	56	52	32
GCA_007406405.1	2019-07-24	PRJNA248792	SAMN10823872	NA	NA	NA	4630	4433	114	ILLUMINA	Contig	170219	170219	66	4634409	NA	66	52.5	603
GCA_007407205.1	2019-07-24	PRJNA248792	SAMN10827210	NA	NA	NA	5087	4809	201	ILLUMINA	Contig	149725	149725	74	5023579	NA	74	52	32
GCA_007408205.1	2019-07-24	PRJNA248792	SAMN10835846	NA	NA	NA	4970	4715	182	ILLUMINA	Contig	148202	148202	68	4933849	NA	68	52	32
GCA_007409025.1	2019-07-24	PRJNA248792	SAMN10827206	NA	NA	NA	5036	4772	183	ILLUMINA	Contig	148378	148378	72	4990418	NA	72	52	32
GCA_007410105.1	2019-07-24	PRJNA242847	SAMN10830486	NA	NA	NA	4664	4450	112	ILLUMINA	Contig	127584	127584	71	4644468	NA	71	52.5	32
GCA_007410125.1	2019-07-24	PRJNA248792	SAMN10835800	NA	NA	NA	4577	4403	106	ILLUMINA	Contig	152065	152065	55	4603880	NA	55	52.5	32
GCA_007410245.1	2019-07-24	PRJNA242847	SAMN10830511	NA	NA	NA	5025	4727	197	ILLUMINA	Contig	90140	90140	132	4948663	NA	132	52.5	32
GCA_007410305.1	2019-07-24	PRJNA242847	SAMN10835644	NA	NA	NA	5055	4760	193	ILLUMINA	Contig	181281	181281	70	4981427	NA	70	52	32
GCA_007410345.1	2019-07-24	PRJNA242847	SAMN10835646	NA	NA	NA	5053	4757	198	ILLUMINA	Contig	193944	193944	61	4978041	NA	61	52	32
GCA_007411205.1	2019-07-24	PRJNA248792	SAMN10842143	NA	NA	NA	5031	4774	189	ILLUMINA	Contig	116064	116064	87	4982813	NA	87	52	32
GCA_007411225.1	2019-07-24	PRJNA248792	SAMN10836054	NA	NA	NA	4996	4747	185	ILLUMINA	Contig	124569	124569	68	4968777	NA	68	52	2283
GCA_007411445.1	2019-07-24	PRJNA242847	SAMN10839591	NA	NA	NA	5090	4780	208	ILLUMINA	Contig	245651	245651	58	5015653	NA	58	52	32
GCA_007411745.1	2019-07-24	PRJNA242847	SAMN10841332	NA	NA	NA	5062	4768	192	ILLUMINA	Contig	173785	173785	76	4990235	NA	76	52	32
GCA_007411885.1	2019-07-24	PRJNA248792	SAMN10836067	NA	NA	NA	4935	4713	176	ILLUMINA	Contig	76460	76460	113	4910104	NA	113	52	32
GCA_007412305.1	2019-07-24	PRJNA242847	SAMN10839597	NA	NA	NA	5106	4799	205	ILLUMINA	Contig	114736	114736	99	5012759	NA	99	52	32
GCA_007412965.1	2019-07-24	PRJNA248792	SAMN10843489	NA	NA	NA	4986	4737	180	ILLUMINA	Contig	149229	149229	78	4944178	NA	78	52	32
GCA_007413605.1	2019-07-24	PRJNA248792	SAMN10854766	NA	NA	NA	4683	4484	122	ILLUMINA	Contig	88128	88128	113	4652842	NA	113	52.5	32
GCA_007413745.1	2019-07-24	PRJNA248792	SAMN10848745	NA	NA	NA	4632	4434	113	ILLUMINA	Contig	150255	150255	72	4631952	NA	72	52.5	603
GCA_007414145.1	2019-07-24	PRJNA248792	SAMN10848246	NA	NA	NA	5029	4775	191	ILLUMINA	Contig	125686	125686	85	4984171	NA	85	52	32
GCA_007414665.1	2019-07-24	PRJNA248792	SAMN10848267	NA	NA	NA	5025	4763	185	ILLUMINA	Contig	148379	148379	72	4971964	NA	72	52	32
GCA_007416585.1	2019-07-24	PRJNA242847	SAMN10857499	NA	NA	NA	5108	4804	204	ILLUMINA	Contig	106837	106837	123	5012071	NA	123	52	32
GCA_007416605.1	2019-07-24	PRJNA248792	SAMN10854756	NA	NA	NA	5050	4776	194	ILLUMINA	Contig	146226	146226	83	4985969	NA	83	52	32
GCA_007416925.1	2019-07-24	PRJNA248792	SAMN10866876	NA	NA	NA	4966	4728	186	ILLUMINA	Contig	42724	42724	228	4884116	NA	228	52	32
GCA_007417185.1	2019-07-24	PRJNA248792	SAMN10855887	NA	NA	NA	4713	4519	118	ILLUMINA	Contig	155463	155463	56	4720343	NA	56	52.5	32
GCA_007417465.1	2019-07-24	PRJNA242847	SAMN10863450	NA	NA	NA	5055	4759	197	ILLUMINA	Contig	203759	203759	71	4983538	NA	71	52	32
GCA_007417665.1	2019-07-24	PRJNA242847	SAMN10863451	NA	NA	NA	5055	4752	207	ILLUMINA	Contig	155571	155571	90	4980397	NA	90	52	32
GCA_007417845.1	2019-07-24	PRJNA248792	SAMN10854762	NA	NA	NA	5052	4786	185	ILLUMINA	Contig	152104	152104	59	5001474	NA	59	52	32
GCA_007418485.1	2019-07-24	PRJNA248792	SAMN10855036	NA	NA	NA	4977	4718	182	ILLUMINA	Contig	96618	96618	98	4937345	NA	98	52	32
GCA_007418625.1	2019-07-24	PRJNA248792	SAMN10868060	NA	NA	NA	4553	4386	100	ILLUMINA	Contig	79765	79765	157	4530015	NA	157	52.5	32
GCA_007418665.1	2019-07-24	PRJNA248792	SAMN10867027	NA	NA	NA	4982	4717	187	ILLUMINA	Contig	167274	167274	72	4944454	NA	72	52	32
GCA_007418965.1	2019-07-24	PRJNA248792	SAMN10868018	NA	NA	NA	5036	4768	189	ILLUMINA	Contig	143531	143531	71	4991942	NA	71	52	32
GCA_007419045.1	2019-07-24	PRJNA242847	SAMN10863449	NA	NA	NA	4991	4697	192	ILLUMINA	Contig	106392	106392	127	4922364	NA	127	52	32
GCA_007419165.1	2019-07-24	PRJNA248792	SAMN10866886	NA	NA	NA	4978	4714	185	ILLUMINA	Contig	169949	169949	67	4931286	NA	67	52	32
GCA_007419525.1	2019-07-24	PRJNA248792	SAMN10866857	NA	NA	NA	4503	4323	103	ILLUMINA	Contig	155439	155439	49	4545540	NA	49	52.5	32
GCA_007420305.1	2019-07-24	PRJNA248792	SAMN10867947	NA	NA	NA	4502	4322	102	ILLUMINA	Contig	170501	170501	46	4548473	NA	46	52.5	32
GCA_007420665.1	2019-07-24	PRJNA248792	SAMN10868081	NA	NA	NA	4506	4323	102	ILLUMINA	Contig	178423	178423	46	4550827	NA	46	52.5	32
GCA_007420785.1	2019-07-24	PRJNA248792	SAMN10868048	NA	NA	NA	4657	4469	111	ILLUMINA	Contig	183792	183792	58	4657617	NA	58	52	32
GCA_007420945.1	2019-07-24	PRJNA242847	SAMN10871281	NA	NA	NA	5022	4738	188	ILLUMINA	Contig	227085	227085	51	4970305	NA	51	52	32
GCA_007421385.1	2019-07-24	PRJNA242847	SAMN10881626	NA	NA	NA	5053	4763	188	ILLUMINA	Contig	203759	203759	53	4982195	NA	53	52	32
GCA_007421525.1	2019-07-24	PRJNA248792	SAMN10871854	NA	NA	NA	4588	4438	102	ILLUMINA	Contig	47258	47258	206	4523778	NA	206	52.5	32
GCA_007422595.1	2019-07-25	PRJNA242847	SAMN10878152	NA	NA	NA	5077	4770	207	ILLUMINA	Contig	99892	99892	134	4986684	NA	134	52.5	32
GCA_007423505.1	2019-07-25	PRJNA292666	SAMN10887262	NA	NA	NA	5006	4721	187	ILLUMINA	Contig	241858	241858	64	4956235	NA	64	52	32
GCA_007424005.1	2019-07-25	PRJNA242847	SAMN10908971	NA	NA	NA	5053	4763	188	ILLUMINA	Contig	161069	161069	85	4982377	NA	85	52	32
GCA_007424185.1	2019-07-25	PRJNA242847	SAMN10957065	NA	NA	NA	4983	4681	203	ILLUMINA	Contig	152104	152104	82	4934001	NA	82	52	32
GCA_007424285.1	2019-07-25	PRJNA242847	SAMN10908959	NA	NA	NA	4636	4419	112	ILLUMINA	Contig	185931	185931	64	4626142	NA	64	52.5	32
GCA_007424345.1	2019-07-25	PRJNA242847	SAMN10908961	NA	NA	NA	5068	4766	202	ILLUMINA	Contig	152104	152104	95	4996980	NA	95	52	32
GCA_007424465.1	2019-07-25	PRJNA242847	SAMN10912708	NA	NA	NA	5043	4751	194	ILLUMINA	Contig	245651	245651	54	4986162	NA	54	52	32
GCA_007424825.1	2019-07-25	PRJNA242847	SAMN10912705	NA	NA	NA	5045	4744	198	ILLUMINA	Contig	188376	188376	70	4984838	NA	70	52	32
GCA_007424985.1	2019-07-25	PRJNA242847	SAMN10908978	NA	NA	NA	5081	4778	200	ILLUMINA	Contig	99728	99728	109	5000643	NA	109	52	32
GCA_007425085.1	2019-07-25	PRJNA242847	SAMN10908987	NA	NA	NA	4987	4690	196	ILLUMINA	Contig	180400	180400	87	4938685	NA	87	52	32
GCA_007425385.1	2019-07-25	PRJNA292666	SAMN10895943	NA	NA	NA	5037	4747	190	ILLUMINA	Contig	152104	152104	71	4972579	NA	71	52	32
GCA_007425485.1	2019-07-25	PRJNA242847	SAMN10895946	NA	NA	NA	5024	4732	191	ILLUMINA	Contig	245651	245651	47	4971966	NA	47	52	32
GCA_007425665.1	2019-07-25	PRJNA242847	SAMN10908975	NA	NA	NA	4662	4450	110	ILLUMINA	Contig	152104	152104	67	4645788	NA	67	52.5	32
GCA_007425805.1	2019-07-25	PRJNA292666	SAMN10912727	NA	NA	NA	4682	4463	114	ILLUMINA	Contig	244316	244316	40	4661103	NA	40	52.5	32
GCA_007426545.1	2019-07-25	PRJNA242847	SAMN10908984	NA	NA	NA	5077	4769	208	ILLUMINA	Contig	97019	97019	103	5005256	NA	103	52	32
GCA_007426605.1	2019-07-25	PRJNA242847	SAMN10924166	NA	NA	NA	5035	4734	199	ILLUMINA	Contig	186329	186329	65	4978414	NA	65	52	32
GCA_007426845.1	2019-07-25	PRJNA242847	SAMN10954089	NA	NA	NA	5032	4738	191	ILLUMINA	Contig	92244	92244	130	4952772	NA	130	52	32
GCA_007426905.1	2019-07-25	PRJNA242847	SAMN10912703	NA	NA	NA	4979	4685	193	ILLUMINA	Contig	333002	333002	55	4940024	NA	55	52	32
GCA_007426965.1	2019-07-25	PRJNA242847	SAMN10954058	NA	NA	NA	5025	4732	190	ILLUMINA	Contig	166913	166913	78	4967506	NA	78	52	32
GCA_007427045.1	2019-07-25	PRJNA242847	SAMN10954088	NA	NA	NA	5016	4725	189	ILLUMINA	Contig	97216	97216	116	4950706	NA	116	52	32
GCA_007427225.1	2019-07-25	PRJNA242847	SAMN10957073	NA	NA	NA	4591	4382	107	ILLUMINA	Contig	191801	191801	50	4609959	NA	50	52.5	32
GCA_007427425.1	2019-07-25	PRJNA242847	SAMN10935689	NA	NA	NA	5061	4755	207	ILLUMINA	Contig	137571	137571	93	4991478	NA	93	52.5	32
GCA_007428105.1	2019-07-25	PRJNA242847	SAMN10967883	NA	NA	NA	5055	4755	199	ILLUMINA	Contig	99763	99763	111	4982448	NA	111	52	32
GCA_007428205.1	2019-07-25	PRJNA242847	SAMN10967888	NA	NA	NA	5060	4759	200	ILLUMINA	Contig	92210	92210	146	4985857	NA	146	52	32
GCA_007428225.1	2019-07-25	PRJNA242847	SAMN10967889	NA	NA	NA	4666	4449	113	ILLUMINA	Contig	162898	162898	55	4645711	NA	55	52.5	32
GCA_007428285.1	2019-07-25	PRJNA242847	SAMN10967916	NA	NA	NA	5018	4726	190	ILLUMINA	Contig	80633	80633	147	4951557	NA	147	52.5	32
GCA_007428325.1	2019-07-25	PRJNA292666	SAMN10967899	NA	NA	NA	5013	4723	188	ILLUMINA	Contig	186329	186329	66	4959658	NA	66	52	32
GCA_007428425.1	2019-07-25	PRJNA292666	SAMN10967908	NA	NA	NA	5039	4739	199	ILLUMINA	Contig	184032	184032	74	4984804	NA	74	52	32
GCA_007428545.1	2019-07-25	PRJNA292666	SAMN10967904	NA	NA	NA	5090	4790	198	ILLUMINA	Contig	136633	136633	103	5006869	NA	103	52	32
GCA_007429145.1	2019-07-25	PRJNA242847	SAMN10977241	NA	NA	NA	4978	4702	176	ILLUMINA	Contig	44930	44930	237	4905463	NA	237	52.5	32
GCA_007429165.1	2019-07-25	PRJNA242847	SAMN10977237	NA	NA	NA	5047	4755	191	ILLUMINA	Contig	94821	94821	127	4966677	NA	127	52.5	32
GCA_007429345.1	2019-07-25	PRJNA292666	SAMN10968468	NA	NA	NA	4713	4489	118	ILLUMINA	Contig	337593	337593	38	4683786	NA	38	52	32
GCA_007429365.1	2019-07-25	PRJNA292666	SAMN10976946	NA	NA	NA	5062	4770	191	ILLUMINA	Contig	67656	67656	173	4970473	NA	173	52	32
GCA_007429415.1	2019-07-25	PRJNA292666	SAMN10968470	NA	NA	NA	5039	4741	195	ILLUMINA	Contig	218415	218415	65	4981914	NA	65	52	32
GCA_007429545.1	2019-07-25	PRJNA242847	SAMN10976954	NA	NA	NA	5063	4767	195	ILLUMINA	Contig	43789	43789	227	4975248	NA	227	52.5	32
GCA_007430045.1	2019-07-25	PRJNA292666	SAMN10968461	NA	NA	NA	4756	4532	120	ILLUMINA	Contig	337652	337652	38	4717016	NA	38	52.5	32
GCA_007430565.1	2019-07-25	PRJNA242847	SAMN10984539	NA	NA	NA	4764	4551	109	ILLUMINA	Contig	61951	61951	135	4720574	NA	135	52.5	32
GCA_007430745.1	2019-07-25	PRJNA242847	SAMN10976955	NA	NA	NA	4606	4395	111	ILLUMINA	Contig	109785	109785	80	4606823	NA	80	52.5	32
GCA_007430985.1	2019-07-25	PRJNA242847	SAMN10985272	NA	NA	NA	5109	4808	206	ILLUMINA	Contig	269781	269781	69	5034897	NA	69	52	32
GCA_007431005.1	2019-07-25	PRJNA242847	SAMN10996084	NA	NA	NA	4639	4426	108	ILLUMINA	Contig	122184	122184	74	4623761	NA	74	52.5	32
GCA_007431035.1	2019-07-25	PRJNA242847	SAMN10985047	NA	NA	NA	5091	4788	202	ILLUMINA	Contig	245651	245651	68	5021306	NA	68	52	32
GCA_007431145.1	2019-07-25	PRJNA242847	SAMN10996079	NA	NA	NA	5050	4748	200	ILLUMINA	Contig	155571	155571	93	4975107	NA	93	52	32
GCA_007431325.1	2019-07-25	PRJNA292666	SAMN10988649	NA	NA	NA	4651	4432	116	ILLUMINA	Contig	244363	244363	39	4642205	NA	39	52.5	32
GCA_007431485.1	2019-07-25	PRJNA242847	SAMN10996088	NA	NA	NA	5052	4756	193	ILLUMINA	Contig	97392	97392	114	4980323	NA	114	52.5	32
GCA_007431505.1	2019-07-25	PRJNA242847	SAMN10985052	NA	NA	NA	5060	4758	201	ILLUMINA	Contig	245651	245651	54	5001231	NA	54	52	32
GCA_007431625.1	2019-07-25	PRJNA242847	SAMN10996083	NA	NA	NA	5011	4716	192	ILLUMINA	Contig	141364	141364	77	4957371	NA	77	52	32
GCA_007431665.1	2019-07-25	PRJNA242847	SAMN10996069	NA	NA	NA	5050	4757	200	ILLUMINA	Contig	107804	107804	117	4981761	NA	117	52	32
GCA_007431755.1	2019-07-25	PRJNA242847	SAMN11008390	NA	NA	NA	4952	4669	184	ILLUMINA	Contig	185933	185933	81	4908668	NA	81	52	32
GCA_007431865.1	2019-07-25	PRJNA242847	SAMN10996086	NA	NA	NA	5048	4745	199	ILLUMINA	Contig	114766	114766	111	4979930	NA	111	52	32
GCA_007431925.1	2019-07-25	PRJNA242847	SAMN11022336	NA	NA	NA	4656	4448	109	ILLUMINA	Contig	209481	209481	44	4644711	NA	44	52.5	32
GCA_007433125.1	2019-07-25	PRJNA292666	SAMN11041604	NA	NA	NA	5011	4719	190	ILLUMINA	Contig	181281	181281	63	4960014	NA	63	52	32
GCA_007433325.1	2019-07-25	PRJNA248792	SAMN11038657	NA	NA	NA	4624	4424	113	ILLUMINA	Contig	129230	129230	68	4634756	NA	68	52.5	603
GCA_007434625.1	2019-07-25	PRJNA242847	SAMN11042584	NA	NA	NA	5100	4796	205	ILLUMINA	Contig	141419	141419	100	5017624	NA	100	52	32
GCA_007435765.1	2019-07-25	PRJNA242847	SAMN11051171	NA	NA	NA	5041	4745	195	ILLUMINA	Contig	181281	181281	71	4984132	NA	71	52	32
GCA_007436365.1	2019-07-25	PRJNA242847	SAMN11051168	NA	NA	NA	4665	4445	115	ILLUMINA	Contig	163537	163537	54	4654006	NA	54	52.5	32
GCA_007436885.1	2019-07-25	PRJNA248792	SAMN11056960	NA	NA	NA	4543	4360	104	ILLUMINA	Contig	155571	155571	48	4586520	NA	48	52.5	32
GCA_007437965.1	2019-07-25	PRJNA242847	SAMN11081469	NA	NA	NA	4949	4660	189	ILLUMINA	Contig	97928	97928	118	4906497	NA	118	52	32
GCA_007438065.1	2019-07-25	PRJNA242847	SAMN11081468	NA	NA	NA	5004	4717	189	ILLUMINA	Contig	86292	86292	141	4937722	NA	141	52.5	32
GCA_007439445.1	2019-07-25	PRJNA242847	SAMN11079865	NA	NA	NA	5037	4744	192	ILLUMINA	Contig	203499	203499	68	4980035	NA	68	52	32
GCA_007439545.1	2019-07-25	PRJNA242847	SAMN11079873	NA	NA	NA	5066	4759	204	ILLUMINA	Contig	114702	114702	94	5000983	NA	94	52	32
GCA_007440005.1	2019-07-25	PRJNA292666	SAMN11079916	NA	NA	NA	5074	4775	197	ILLUMINA	Contig	159093	159093	83	5008391	NA	83	52	32
GCA_007441645.1	2019-07-25	PRJNA242847	SAMN11098988	NA	NA	NA	5101	4798	203	ILLUMINA	Contig	269781	269781	63	5031710	NA	63	52	32
GCA_007441865.1	2019-07-25	PRJNA292666	SAMN11099188	NA	NA	NA	5098	4793	202	ILLUMINA	Contig	152104	152104	79	5019778	NA	79	52	32
GCA_007442265.1	2019-07-25	PRJNA242847	SAMN11099177	NA	NA	NA	4577	4373	103	ILLUMINA	Contig	109026	109026	100	4591994	NA	100	52.5	32
GCA_007443435.1	2019-07-25	PRJNA242847	SAMN11098962	NA	NA	NA	4977	4685	193	ILLUMINA	Contig	245651	245651	65	4937364	NA	65	52	32
GCA_007453225.1	2019-07-25	PRJNA242847	SAMN12213706	NA	NA	NA	4500	4313	84	ILLUMINA	Contig	141381	141381	59	4611090	NA	59	52.5	32
GCA_007454095.1	2019-07-25	PRJNA292666	SAMN12212461	NA	NA	NA	4614	4428	84	ILLUMINA	Contig	75328	75328	117	4671915	NA	117	52.5	32
GCA_007457615.1	2019-07-25	PRJNA242847	SAMN12229974	NA	NA	NA	4925	4664	163	ILLUMINA	Contig	68829	68829	136	4940219	NA	136	52.5	32
GCA_007458695.1	2019-07-25	PRJNA292661	SAMN12236498	NA	NA	NA	4871	4605	165	ILLUMINA	Contig	333002	333002	47	4931672	NA	47	52	32
GCA_007458715.1	2019-07-25	PRJNA242847	SAMN12234858	NA	NA	NA	4941	4669	173	ILLUMINA	Contig	83205	83205	146	4963484	NA	146	52.5	32
GCA_007459035.1	2019-07-25	PRJNA242847	SAMN12229966	NA	NA	NA	4956	4687	170	ILLUMINA	Contig	57987	57987	183	4964270	NA	183	52.5	32
GCA_007466955.1	2019-07-25	PRJNA292666	SAMN12280460	NA	NA	NA	4958	4689	168	ILLUMINA	Contig	97080	97080	107	4976339	NA	107	52	32
GCA_007469915.1	2019-07-25	PRJNA292661	SAMN12289460	NA	NA	NA	4933	4664	165	ILLUMINA	Contig	53167	53167	185	4951886	NA	185	52.5	32
GCA_007505205.1	2019-07-26	PRJNA248792	SAMN10823913	NA	NA	NA	4768	4560	125	ILLUMINA	Contig	153810	153810	67	4722876	NA	67	52	32
GCA_007505525.1	2019-07-26	PRJNA248792	SAMN10827176	NA	NA	NA	5013	4758	182	ILLUMINA	Contig	124569	124569	63	4970626	NA	63	52	32
GCA_007506825.1	2019-07-26	PRJNA248792	SAMN10848545	NA	NA	NA	4983	4731	188	ILLUMINA	Contig	105734	105734	93	4945843	NA	93	52	32
GCA_007507065.1	2019-07-26	PRJNA248792	SAMN10848703	NA	NA	NA	4938	4682	180	ILLUMINA	Contig	96613	96613	105	4905032	NA	105	52	32
GCA_007507105.1	2019-07-26	PRJNA248792	SAMN10855052	NA	NA	NA	4981	4736	182	ILLUMINA	Contig	114688	114688	89	4951419	NA	89	52	32
GCA_007507225.1	2019-07-26	PRJNA248792	SAMN10836415	NA	NA	NA	4500	4314	107	ILLUMINA	Contig	178516	178516	45	4548307	NA	45	52.5	32
GCA_007507545.1	2019-07-26	PRJNA248792	SAMN10848643	NA	NA	NA	5072	4802	202	ILLUMINA	Contig	113439	113439	91	5010031	NA	91	52	32
GCA_007509045.1	2019-07-26	PRJNA248792	SAMN10867055	NA	NA	NA	4955	4697	185	ILLUMINA	Contig	116075	116075	60	4925975	NA	60	52	32
GCA_007509745.1	2019-07-26	PRJNA248792	SAMN10867943	NA	NA	NA	4493	4322	102	ILLUMINA	Contig	170429	170429	46	4544005	NA	46	52.5	32
GCA_007509765.1	2019-07-26	PRJNA248792	SAMN10867960	NA	NA	NA	4493	4318	102	ILLUMINA	Contig	212697	212697	45	4546384	NA	45	52.5	32
GCA_007510745.1	2019-07-26	PRJNA248792	SAMN10867969	NA	NA	NA	4944	4685	178	ILLUMINA	Contig	33825	33825	286	4865587	NA	286	52.5	32
GCA_007511245.1	2019-07-26	PRJNA248792	SAMN10868083	NA	NA	NA	4565	4383	107	ILLUMINA	Contig	173330	173330	69	4585261	NA	69	52.5	32
GCA_007511325.1	2019-07-26	PRJNA248792	SAMN10867986	NA	NA	NA	5092	4824	192	ILLUMINA	Contig	124569	124569	91	5021799	NA	91	52	32
GCA_007511485.1	2019-07-26	PRJNA248792	SAMN10868065	NA	NA	NA	4603	4413	108	ILLUMINA	Contig	171161	171161	47	4613635	NA	47	52.5	32
GCA_007511505.1	2019-07-26	PRJNA248792	SAMN10868054	NA	NA	NA	4500	4327	102	ILLUMINA	Contig	134395	134395	71	4548757	NA	71	52.5	32
GCA_007511625.1	2019-07-26	PRJNA248792	SAMN10871233	NA	NA	NA	4701	4523	116	ILLUMINA	Contig	116486	116486	96	4668015	NA	96	52	32
GCA_007511745.1	2019-07-26	PRJNA248792	SAMN10871244	NA	NA	NA	5063	4790	185	ILLUMINA	Contig	223006	223006	54	5019000	NA	54	52	32
GCA_007512715.1	2019-07-26	PRJNA248792	SAMN10882267	NA	NA	NA	4633	4440	115	ILLUMINA	Contig	155570	155570	47	4649751	NA	47	52.5	32
GCA_007517505.1	2019-07-26	PRJNA248792	SAMN11025443	NA	NA	NA	4579	4391	105	ILLUMINA	Contig	142363	142363	66	4599697	NA	66	52.5	32
GCA_007517665.1	2019-07-26	PRJNA248792	SAMN11025429	NA	NA	NA	5043	4771	188	ILLUMINA	Contig	183109	183109	66	5002319	NA	66	52	32
GCA_007520145.1	2019-07-26	PRJNA248792	SAMN11042301	NA	NA	NA	4778	4581	108	ILLUMINA	Contig	168439	168439	73	4726454	NA	73	52	32
GCA_007521465.1	2019-07-26	PRJNA248792	SAMN11046562	NA	NA	NA	4711	4507	115	ILLUMINA	Contig	171005	171005	64	4704610	NA	64	52.5	32
GCA_007522105.1	2019-07-26	PRJNA248792	SAMN11057809	NA	NA	NA	4857	4604	175	ILLUMINA	Contig	183840	183840	57	4861246	NA	57	52	32
GCA_007533945.1	2019-07-26	PRJNA248792	SAMN11290938	NA	NA	NA	4497	4317	100	ILLUMINA	Contig	165841	165841	49	4560715	NA	49	52.5	32
GCA_007534715.1	2019-07-26	PRJNA248792	SAMN11320717	NA	NA	NA	4958	4697	184	ILLUMINA	Contig	149460	149460	62	4943197	NA	62	52	32
GCA_007535035.1	2019-07-26	PRJNA248792	SAMN11393024	NA	NA	NA	4965	4698	179	ILLUMINA	Contig	183251	183251	67	4982853	NA	67	52	32
GCA_007535175.1	2019-07-26	PRJNA248792	SAMN11382559	NA	NA	NA	4942	4681	178	ILLUMINA	Contig	149454	149454	62	4954122	NA	62	52	32
GCA_007535655.1	2019-07-26	PRJNA248792	SAMN11474767	NA	NA	NA	5107	4827	205	ILLUMINA	Contig	149712	149712	97	5106748	NA	97	52	32
GCA_007536085.1	2019-07-26	PRJNA248792	SAMN11492695	NA	NA	NA	4948	4694	171	ILLUMINA	Contig	152103	152103	66	4989823	NA	66	52	32
GCA_007536475.1	2019-07-26	PRJNA248792	SAMN11492677	NA	NA	NA	4871	4638	166	ILLUMINA	Contig	148270	148270	58	4921610	NA	58	52	32
GCA_007537215.1	2019-07-26	PRJNA248792	SAMN12137517	NA	NA	NA	4936	4694	162	ILLUMINA	Contig	155682	155682	61	4991465	NA	61	52	32
GCA_007538035.1	2019-07-26	PRJNA248792	SAMN12165658	NA	NA	NA	4485	4315	86	ILLUMINA	Contig	183817	183817	42	4605944	NA	42	52.5	32
GCA_007538095.1	2019-07-26	PRJNA248792	SAMN12165677	NA	NA	NA	4414	4249	81	ILLUMINA	Contig	201538	201538	38	4556331	NA	38	52.5	32
GCA_007538815.1	2019-07-26	PRJNA248792	SAMN12137530	NA	NA	NA	4586	4401	92	ILLUMINA	Contig	171080	171080	59	4672877	NA	59	52.5	32
GCA_007539995.1	2019-07-26	PRJNA292666	SAMN12212474	NA	NA	NA	4572	4383	82	ILLUMINA	Contig	195295	195295	51	4651166	NA	51	52.5	32
GCA_007540295.1	2019-07-26	PRJNA242847	SAMN12163327	NA	NA	NA	4498	4311	84	ILLUMINA	Contig	155571	155571	67	4604298	NA	67	52.5	32
GCA_007542175.1	2019-07-26	PRJNA242847	SAMN12229962	NA	NA	NA	4963	4684	179	ILLUMINA	Contig	74045	74045	159	4981302	NA	159	52.5	32
GCA_007544315.1	2019-07-26	PRJNA292661	SAMN12262226	NA	NA	NA	5034	4753	179	ILLUMINA	Contig	269798	269798	57	5045434	NA	57	52	32
GCA_007544955.1	2019-07-26	PRJNA242847	SAMN12280449	NA	NA	NA	4535	4342	87	ILLUMINA	Contig	195924	195924	50	4621123	NA	50	52.5	32
GCA_007545195.1	2019-07-26	PRJNA248792	SAMN11244161	NA	NA	NA	5070	4794	198	ILLUMINA	Contig	148362	148362	86	5024925	NA	86	52	32
GCA_007545675.1	2019-07-26	PRJNA242847	SAMN12287325	NA	NA	NA	4991	4705	185	ILLUMINA	Contig	148498	148498	90	5009358	NA	90	52	32
GCA_007546915.1	2019-07-26	PRJNA242847	SAMN12290021	NA	NA	NA	4708	4501	99	ILLUMINA	Contig	212810	212810	57	4754107	NA	57	52.5	32
GCA_007547075.1	2019-07-26	PRJNA242847	SAMN12289961	NA	NA	NA	4966	4691	179	ILLUMINA	Contig	70416	70416	146	4986213	NA	146	52	32
GCA_007557215.1	2019-07-27	PRJNA507471	SAMN11877355	NA	NA	NA	4727	4468	110	Illumina MiSeq	Contig	337508	337508	129	4717219	NA	129	52.5	32
GCA_007582265.1	2019-07-29	PRJNA248792	SAMN10782346	NA	NA	NA	4507	4317	105	ILLUMINA	Contig	167345	167345	42	4554284	NA	42	52.5	32
GCA_007583725.1	2019-07-29	PRJNA248792	SAMN10823911	NA	NA	NA	4635	4441	114	ILLUMINA	Contig	171020	171020	54	4641732	NA	54	52	32
GCA_007583925.1	2019-07-29	PRJNA248792	SAMN10827141	NA	NA	NA	4501	4320	102	ILLUMINA	Contig	146231	146231	46	4547057	NA	46	52.5	32
GCA_007584065.1	2019-07-29	PRJNA248792	SAMN10823854	NA	NA	NA	5047	4779	188	ILLUMINA	Contig	165840	165840	67	4991104	NA	67	52	32
GCA_007584645.1	2019-07-29	PRJNA248792	SAMN10827302	NA	NA	NA	4798	4599	120	ILLUMINA	Contig	149882	149882	68	4765524	NA	68	52	32
GCA_007587595.1	2019-07-29	PRJNA248792	SAMN10848933	NA	NA	NA	4590	4396	108	ILLUMINA	Contig	193527	193527	48	4604606	NA	48	52.5	32
GCA_007588375.1	2019-07-29	PRJNA248792	SAMN10867349	NA	NA	NA	4942	4709	182	ILLUMINA	Contig	91158	91158	102	4911585	NA	102	52	32
GCA_007588855.1	2019-07-29	PRJNA248792	SAMN10867956	NA	NA	NA	4658	4468	116	ILLUMINA	Contig	165320	165320	63	4665386	NA	63	52.5	32
GCA_007588895.1	2019-07-29	PRJNA248792	SAMN10867927	NA	NA	NA	4492	4335	102	ILLUMINA	Contig	115650	115650	79	4541284	NA	79	52.5	32
GCA_007588915.1	2019-07-29	PRJNA248792	SAMN10867946	NA	NA	NA	4568	4392	109	ILLUMINA	Contig	196808	196808	50	4586684	NA	50	52.5	32
GCA_007589395.1	2019-07-29	PRJNA248792	SAMN10868016	NA	NA	NA	4497	4318	103	ILLUMINA	Contig	171209	171209	44	4544577	NA	44	52.5	32
GCA_007589495.1	2019-07-29	PRJNA248792	SAMN10868011	NA	NA	NA	4497	4314	106	ILLUMINA	Contig	171102	171102	45	4551651	NA	45	52.5	32
GCA_007589805.1	2019-07-29	PRJNA248792	SAMN10868027	NA	NA	NA	4497	4317	103	ILLUMINA	Contig	190953	190953	38	4548635	NA	38	52.5	32
GCA_007589865.1	2019-07-29	PRJNA248792	SAMN10868041	NA	NA	NA	4708	4521	120	ILLUMINA	Contig	148027	148027	75	4706614	NA	75	52	32
GCA_007591985.1	2019-07-29	PRJNA248792	SAMN10882198	NA	NA	NA	5042	4773	188	ILLUMINA	Contig	124569	124569	71	4969267	NA	71	52	32
GCA_007596155.1	2019-07-29	PRJNA248792	SAMN10959369	NA	NA	NA	4628	4439	113	ILLUMINA	Contig	185335	185335	46	4644397	NA	46	52	32
GCA_007596855.1	2019-07-29	PRJNA248792	SAMN10959297	NA	NA	NA	4986	4725	179	ILLUMINA	Contig	170646	170646	66	4962531	NA	66	52	32
GCA_007598535.1	2019-07-29	PRJNA248792	SAMN11042221	NA	NA	NA	4763	4570	108	ILLUMINA	Contig	150007	150007	73	4717694	NA	73	52	32
GCA_007600275.1	2019-07-29	PRJNA248792	SAMN11046551	NA	NA	NA	4811	4558	175	ILLUMINA	Contig	162285	162285	70	4833989	NA	70	52	32
GCA_007603035.1	2019-07-29	PRJNA248792	SAMN11086304	NA	NA	NA	5063	4800	183	ILLUMINA	Contig	113594	113594	90	5008004	NA	90	52	2283
GCA_007604035.1	2019-07-29	PRJNA248792	SAMN11095748	NA	NA	NA	5066	4796	195	ILLUMINA	Contig	147333	147333	70	5037277	NA	70	52	32
GCA_007604715.1	2019-07-29	PRJNA248792	SAMN11093569	NA	NA	NA	4590	4395	112	ILLUMINA	Contig	116418	116418	88	4614321	NA	88	52.5	603
GCA_007605055.1	2019-07-29	PRJNA248792	SAMN11095674	NA	NA	NA	4629	4429	116	ILLUMINA	Contig	112922	112922	85	4638140	NA	85	52.5	603
GCA_007613075.1	2019-07-29	PRJNA248792	SAMN11320539	NA	NA	NA	4953	4690	183	ILLUMINA	Contig	149541	149541	74	4936226	NA	74	52	32
GCA_007613275.1	2019-07-29	PRJNA248792	SAMN11320535	NA	NA	NA	4986	4728	185	ILLUMINA	Contig	148556	148556	63	4977913	NA	63	52	32
GCA_007613535.1	2019-07-29	PRJNA248792	SAMN11355371	NA	NA	NA	4673	4482	111	ILLUMINA	Contig	149380	149380	62	4678097	NA	62	52	32
GCA_007614215.1	2019-07-29	PRJNA292666	SAMN12142827	NA	NA	NA	4982	4701	179	ILLUMINA	Contig	91917	91917	142	4990159	NA	142	52.5	32
GCA_007614975.1	2019-07-29	PRJNA248792	SAMN11492706	NA	NA	NA	4656	4474	94	ILLUMINA	Contig	183814	183814	53	4712396	NA	53	52	32
GCA_007615635.1	2019-07-29	PRJNA292666	SAMN12142832	NA	NA	NA	4501	4320	79	ILLUMINA	Contig	147214	147214	63	4610768	NA	63	52.5	32
GCA_007615995.1	2019-07-29	PRJNA242847	SAMN12151506	NA	NA	NA	4970	4696	175	ILLUMINA	Contig	94093	94093	124	4985275	NA	124	52	32
GCA_007616495.1	2019-07-29	PRJNA248792	SAMN12163233	NA	NA	NA	5015	4762	172	ILLUMINA	Contig	155637	155637	57	5048905	NA	57	52	32
GCA_007616595.1	2019-07-29	PRJNA242847	SAMN12163326	NA	NA	NA	4982	4705	176	ILLUMINA	Contig	152104	152104	100	4996865	NA	100	52	32
GCA_007616835.1	2019-07-29	PRJNA248792	SAMN12163212	NA	NA	NA	4595	4429	88	ILLUMINA	Contig	171005	171005	52	4737887	NA	52	52	32
GCA_007618695.1	2019-07-29	PRJNA292666	SAMN12212464	NA	NA	NA	4554	4362	92	ILLUMINA	Contig	152104	152104	57	4639166	NA	57	52.5	32
GCA_007619375.1	2019-07-29	PRJNA242847	SAMN12229970	NA	NA	NA	4970	4692	177	ILLUMINA	Contig	81328	81328	141	4982777	NA	141	52	32
GCA_007619535.1	2019-07-29	PRJNA242847	SAMN12229961	NA	NA	NA	4487	4307	82	ILLUMINA	Contig	56785	56785	149	4578741	NA	149	52.5	32
GCA_007619555.1	2019-07-29	PRJNA248792	SAMN12221120	NA	NA	NA	4992	4732	184	ILLUMINA	Contig	148195	148195	82	5021601	NA	82	52	32
GCA_007619695.1	2019-07-29	PRJNA292661	SAMN12262222	NA	NA	NA	4863	4597	164	ILLUMINA	Contig	245651	245651	55	4926201	NA	55	52	32
GCA_007620145.1	2019-07-29	PRJNA242847	SAMN12230024	NA	NA	NA	4989	4708	178	ILLUMINA	Contig	91996	91996	132	4993590	NA	132	52	32
GCA_007620175.1	2019-07-29	PRJNA242847	SAMN12230017	NA	NA	NA	4966	4698	173	ILLUMINA	Contig	111572	111572	99	4983162	NA	99	52	32
GCA_007622295.1	2019-07-29	PRJNA242847	SAMN12268498	NA	NA	NA	4962	4690	175	ILLUMINA	Contig	92214	92214	120	4984293	NA	120	52	32
GCA_007625255.1	2019-07-30	PRJNA292661	SAMN12289462	NA	NA	NA	4698	4497	104	ILLUMINA	Contig	48859	48859	200	4737875	NA	200	52.5	435
GCA_007625435.1	2019-07-30	PRJNA292661	SAMN12289488	NA	NA	NA	4851	4584	163	ILLUMINA	Contig	45830	45830	223	4880342	NA	223	52.5	32
GCA_007652115.1	2019-07-30	PRJNA248792	SAMN10827424	NA	NA	NA	4587	4409	104	ILLUMINA	Contig	149702	149702	48	4611435	NA	48	52.5	32
GCA_007652195.1	2019-07-30	PRJNA248792	SAMN10835753	NA	NA	NA	5081	4806	201	ILLUMINA	Contig	148178	148178	79	5021453	NA	79	52	32
GCA_007652375.1	2019-07-30	PRJNA248792	SAMN10827417	NA	NA	NA	4961	4705	180	ILLUMINA	Contig	152104	152104	61	4929163	NA	61	52	32
GCA_007653075.1	2019-07-30	PRJNA248792	SAMN10843061	NA	NA	NA	5028	4766	186	ILLUMINA	Contig	124569	124569	72	4981314	NA	72	52	32
GCA_007653095.1	2019-07-30	PRJNA248792	SAMN10836413	NA	NA	NA	5009	4745	181	ILLUMINA	Contig	194039	194039	51	4974165	NA	51	52	32
GCA_007654115.1	2019-07-30	PRJNA248792	SAMN10848789	NA	NA	NA	4606	4418	109	ILLUMINA	Contig	96623	96623	91	4633232	NA	91	52.5	32
GCA_007654535.1	2019-07-30	PRJNA248792	SAMN10848813	NA	NA	NA	4996	4749	182	ILLUMINA	Contig	113168	113168	90	4955923	NA	90	52	32
GCA_007654815.1	2019-07-30	PRJNA248792	SAMN10866849	NA	NA	NA	5087	4823	203	ILLUMINA	Contig	116087	116087	104	5021583	NA	104	52	32
GCA_007655495.1	2019-07-30	PRJNA248792	SAMN10871240	NA	NA	NA	4510	4326	105	ILLUMINA	Contig	170401	170401	45	4551320	NA	45	52.5	32
GCA_007655755.1	2019-07-30	PRJNA248792	SAMN10867985	NA	NA	NA	4990	4722	186	ILLUMINA	Contig	183827	183827	64	4948775	NA	64	52	32
GCA_007655895.1	2019-07-30	PRJNA248792	SAMN10867366	NA	NA	NA	4940	4690	188	ILLUMINA	Contig	126060	126060	76	4915360	NA	76	52	32
GCA_007656285.1	2019-07-30	PRJNA248792	SAMN10868051	NA	NA	NA	4544	4392	106	ILLUMINA	Contig	43749	43749	189	4523586	NA	189	52.5	32
GCA_007656995.1	2019-07-30	PRJNA248792	SAMN10872206	NA	NA	NA	4661	4490	105	ILLUMINA	Contig	155571	155571	55	4673176	NA	55	52	32
GCA_007657635.1	2019-07-30	PRJNA248792	SAMN10882234	NA	NA	NA	4732	4550	103	ILLUMINA	Contig	171158	171158	44	4771609	NA	44	52	32
GCA_007661225.1	2019-07-30	PRJNA248792	SAMN11025569	NA	NA	NA	4984	4710	187	ILLUMINA	Contig	152104	152104	69	4955717	NA	69	52	32
GCA_007662965.1	2019-07-30	PRJNA248792	SAMN11025622	NA	NA	NA	5076	4801	199	ILLUMINA	Contig	115083	115083	86	5024040	NA	86	52	32
GCA_007664025.1	2019-07-30	PRJNA248792	SAMN11042291	NA	NA	NA	4762	4572	107	ILLUMINA	Contig	135626	135626	92	4713953	NA	92	52.5	32
GCA_007668545.1	2019-07-30	PRJNA248792	SAMN11046560	NA	NA	NA	4580	4390	109	ILLUMINA	Contig	195769	195769	52	4609953	NA	52	52.5	32
GCA_007669965.1	2019-07-30	PRJNA248792	SAMN11056948	NA	NA	NA	4747	4567	112	ILLUMINA	Contig	117085	117085	66	4734829	NA	66	52.5	32
GCA_007684005.1	2019-07-30	PRJNA248792	SAMN11149664	NA	NA	NA	5029	4770	178	ILLUMINA	Contig	146137	146137	86	4985137	NA	86	52	32
GCA_007687165.1	2019-07-30	PRJNA248792	SAMN11382553	NA	NA	NA	5017	4753	188	ILLUMINA	Contig	144802	144802	83	5020884	NA	83	52	32
GCA_007687405.1	2019-07-30	PRJNA248792	SAMN11413305	NA	NA	NA	4457	4293	94	ILLUMINA	Contig	160527	160527	52	4556401	NA	52	52.5	32
GCA_007687505.1	2019-07-30	PRJNA248792	SAMN11382557	NA	NA	NA	4467	4289	95	ILLUMINA	Contig	201867	201867	44	4568803	NA	44	52.5	32
GCA_007687785.1	2019-07-30	PRJNA248792	SAMN11352966	NA	NA	NA	4569	4396	105	ILLUMINA	Contig	158918	158918	62	4651028	NA	62	52.5	-
GCA_007688305.1	2019-07-30	PRJNA248792	SAMN11492456	NA	NA	NA	4915	4662	166	ILLUMINA	Contig	128584	128584	75	4953761	NA	75	52	32
GCA_007690365.1	2019-07-30	PRJNA242847	SAMN12151532	NA	NA	NA	4943	4676	165	ILLUMINA	Contig	114026	114026	123	4967489	NA	123	52	32
GCA_007690485.1	2019-07-30	PRJNA242847	SAMN12151536	NA	NA	NA	4959	4685	178	ILLUMINA	Contig	93370	93370	125	4975100	NA	125	52	32
GCA_007690565.1	2019-07-30	PRJNA242847	SAMN12142793	NA	NA	NA	5003	4723	181	ILLUMINA	Contig	245651	245651	63	5026206	NA	63	52	32
GCA_007691395.1	2019-07-30	PRJNA242847	SAMN12213690	NA	NA	NA	4920	4650	171	ILLUMINA	Contig	155571	155571	82	4950213	NA	82	52	32
GCA_007691685.1	2019-07-30	PRJNA292666	SAMN12212455	NA	NA	NA	4626	4429	93	ILLUMINA	Contig	141377	141377	61	4683538	NA	61	52.5	32
GCA_007693065.1	2019-07-30	PRJNA242847	SAMN12250053	NA	NA	NA	4491	4302	87	ILLUMINA	Contig	225325	225325	42	4605093	NA	42	52.5	32
GCA_007693125.1	2019-07-30	PRJNA242847	SAMN12234856	NA	NA	NA	4982	4698	183	ILLUMINA	Contig	135633	135633	97	5006176	NA	97	52	32
GCA_007693185.1	2019-07-30	PRJNA242847	SAMN12229969	NA	NA	NA	4953	4678	173	ILLUMINA	Contig	88189	88189	136	4964165	NA	136	52	32
GCA_007696415.1	2019-07-30	PRJNA242847	SAMN12250051	NA	NA	NA	4949	4677	171	ILLUMINA	Contig	82317	82317	123	4977489	NA	123	52	32
GCA_007696545.1	2019-07-30	PRJNA242847	SAMN12260222	NA	NA	NA	4997	4719	179	ILLUMINA	Contig	97033	97033	116	5010057	NA	116	52	32
GCA_007698185.1	2019-07-30	PRJNA242847	SAMN12289979	NA	NA	NA	5098	4818	186	ILLUMINA	Contig	65855	65855	159	5071336	NA	159	52.5	32
GCA_007700985.1	2019-07-30	PRJNA292666	SAMN12307545	NA	NA	NA	4418	4237	78	ILLUMINA	Contig	69941	69941	112	4539385	NA	112	52.5	32
GCA_007701205.1	2019-07-30	PRJNA292666	SAMN12307559	NA	NA	NA	4594	4398	93	ILLUMINA	Contig	90086	90086	92	4664052	NA	92	52.5	32
GCA_007701885.1	2019-07-30	PRJNA292666	SAMN12307558	NA	NA	NA	4965	4690	173	ILLUMINA	Contig	70934	70934	146	4986128	NA	146	52	32
GCA_007702225.1	2019-07-30	PRJNA292666	SAMN12307533	NA	NA	NA	4942	4681	166	ILLUMINA	Contig	83137	83137	138	4958246	NA	138	52.5	32
GCA_007702345.1	2019-07-30	PRJNA242847	SAMN12307509	NA	NA	NA	4917	4655	159	ILLUMINA	Contig	57386	57386	175	4937642	NA	175	52.5	32
GCA_007702445.1	2019-07-30	PRJNA242847	SAMN12307499	NA	NA	NA	4972	4698	174	ILLUMINA	Contig	194508	194508	65	5004081	NA	65	52	32
GCA_007702965.1	2019-07-30	PRJNA292666	SAMN12307538	NA	NA	NA	4989	4713	182	ILLUMINA	Contig	109370	109370	115	5002701	NA	115	52	32
GCA_007704045.1	2019-07-30	PRJNA248792	SAMN12324705	NA	NA	NA	4936	4691	164	ILLUMINA	Contig	190953	190953	59	4976134	NA	59	52	32
GCA_007706345.1	2019-07-30	PRJNA248792	SAMN12324730	NA	NA	NA	4599	4436	86	ILLUMINA	Contig	153519	153519	63	4681018	NA	63	52	32
GCA_007708105.1	2019-07-30	PRJNA242847	SAMN12328003	NA	NA	NA	4976	4709	172	ILLUMINA	Contig	46481	46481	213	4977133	NA	213	52.5	32
GCA_007708365.1	2019-07-30	PRJNA242847	SAMN12328004	NA	NA	NA	4916	4652	169	ILLUMINA	Contig	49800	49800	190	4940135	NA	190	52.5	32
GCA_007708925.1	2019-07-30	PRJNA248792	SAMN12326911	NA	NA	NA	4725	4491	155	ILLUMINA	Contig	156755	156755	61	4829248	NA	61	52	32
GCA_007709005.1	2019-07-30	PRJNA248792	SAMN12326892	NA	NA	NA	4564	4400	83	ILLUMINA	Contig	139248	139248	68	4659701	NA	68	52.5	32
GCA_007709055.1	2019-07-30	PRJNA248792	SAMN12324878	NA	NA	NA	4523	4351	90	ILLUMINA	Contig	170752	170752	53	4625820	NA	53	52.5	32
GCA_007709185.1	2019-07-30	PRJNA242847	SAMN12328001	NA	NA	NA	4844	4595	153	ILLUMINA	Contig	59554	59554	175	4888381	NA	175	52.5	32
GCA_007709485.1	2019-07-30	PRJNA242847	SAMN12328013	NA	NA	NA	4941	4672	169	ILLUMINA	Contig	93088	93088	132	4952519	NA	132	52	32
GCA_007709845.1	2019-07-30	PRJNA248792	SAMN12324894	NA	NA	NA	4641	4514	79	ILLUMINA	Contig	29785	29785	325	4666372	NA	325	52.5	32
GCA_007711125.1	2019-07-30	PRJNA242847	SAMN12280441	NA	NA	NA	4957	4679	175	ILLUMINA	Contig	159215	159215	87	4987047	NA	87	52	32
GCA_007712355.1	2019-07-30	PRJNA242847	SAMN12280434	NA	NA	NA	4925	4657	167	ILLUMINA	Contig	66392	66392	151	4952575	NA	151	52.5	32
GCA_007716105.1	2019-07-31	PRJNA242847	SAMN12287326	NA	NA	NA	4865	4595	170	ILLUMINA	Contig	155571	155571	79	4911328	NA	79	52	32
GCA_007716865.1	2019-07-31	PRJNA292661	SAMN12289438	NA	NA	NA	4974	4693	180	ILLUMINA	Contig	90316	90316	133	4984186	NA	133	52.5	32
GCA_007717385.1	2019-07-31	PRJNA242847	SAMN12289970	NA	NA	NA	4453	4286	75	ILLUMINA	Contig	83731	83731	101	4570702	NA	101	52.5	32
GCA_007722405.1	2019-07-31	PRJNA242847	SAMN12327994	NA	NA	NA	4902	4651	158	ILLUMINA	Contig	49160	49160	203	4925189	NA	203	52.5	32
GCA_007732325.1	2019-07-31	PRJNA242847	SAMN12349452	NA	NA	NA	4995	4718	180	ILLUMINA	Contig	61784	61784	179	4990316	NA	179	52.5	32
GCA_007732365.1	2019-07-31	PRJNA242847	SAMN12349453	NA	NA	NA	4948	4680	172	ILLUMINA	Contig	47191	47191	209	4954526	NA	209	52.5	32
GCA_007734105.1	2019-07-31	PRJNA292661	SAMN12354136	NA	NA	NA	5001	4720	179	ILLUMINA	Contig	194508	194508	63	5019141	NA	63	52	32
GCA_007734925.1	2019-07-31	PRJNA242847	SAMN12357553	NA	NA	NA	4956	4682	177	ILLUMINA	Contig	115396	115396	116	4974078	NA	116	52	32
GCA_007735165.1	2019-07-31	PRJNA242847	SAMN12358245	NA	NA	NA	4563	4382	83	ILLUMINA	Contig	106066	106066	79	4641741	NA	79	52.5	32
GCA_007735995.1	2019-07-31	PRJNA242847	SAMN12356600	NA	NA	NA	4977	4698	177	ILLUMINA	Contig	116983	116983	103	4990606	NA	103	52	32
GCA_007736035.1	2019-07-31	PRJNA242847	SAMN12356596	NA	NA	NA	4928	4661	166	ILLUMINA	Contig	155571	155571	80	4955115	NA	80	52	32
GCA_007736215.1	2019-07-31	PRJNA242847	SAMN12357555	NA	NA	NA	4698	4505	92	ILLUMINA	Contig	171365	171365	64	4721646	NA	64	52.5	32
GCA_007736275.1	2019-07-31	PRJNA242847	SAMN12357554	NA	NA	NA	4505	4319	83	ILLUMINA	Contig	145694	145694	60	4610720	NA	60	52.5	32
GCA_007736315.1	2019-07-31	PRJNA242847	SAMN12357552	NA	NA	NA	4947	4681	170	ILLUMINA	Contig	104781	104781	115	4965981	NA	115	52	32
GCA_007736355.1	2019-07-31	PRJNA242847	SAMN12358339	NA	NA	NA	4972	4689	183	ILLUMINA	Contig	165818	165818	82	4998824	NA	82	52	32
GCA_007736395.1	2019-07-31	PRJNA242847	SAMN12358336	NA	NA	NA	4938	4667	170	ILLUMINA	Contig	153030	153030	87	4973776	NA	87	52	32
GCA_007736415.1	2019-07-31	PRJNA242847	SAMN12356598	NA	NA	NA	4956	4688	168	ILLUMINA	Contig	88942	88942	126	4972791	NA	126	52	32
GCA_007736675.1	2019-07-31	PRJNA242847	SAMN12358335	NA	NA	NA	4977	4705	177	ILLUMINA	Contig	136536	136536	81	5007280	NA	81	52	32
GCA_007736935.1	2019-07-31	PRJNA292666	SAMN12358306	NA	NA	NA	4971	4700	175	ILLUMINA	Contig	136675	136675	82	4993861	NA	82	52	32
GCA_007736995.1	2019-07-31	PRJNA292666	SAMN12358304	NA	NA	NA	4971	4697	174	ILLUMINA	Contig	194271	194271	69	5000386	NA	69	52	32
GCA_007737215.1	2019-07-31	PRJNA242847	SAMN12358318	NA	NA	NA	4842	4584	155	ILLUMINA	Contig	74475	74475	146	4889809	NA	146	52	32
GCA_007737335.1	2019-07-31	PRJNA292666	SAMN12358319	NA	NA	NA	4941	4672	167	ILLUMINA	Contig	92210	92210	110	4965916	NA	110	52.5	32
GCA_007737475.1	2019-07-31	PRJNA242847	SAMN12358287	NA	NA	NA	4560	4381	84	ILLUMINA	Contig	162024	162024	67	4643740	NA	67	52.5	32
GCA_007737545.1	2019-07-31	PRJNA242847	SAMN12358288	NA	NA	NA	4566	4383	84	ILLUMINA	Contig	100653	100653	80	4642646	NA	80	52.5	32
GCA_007737595.1	2019-07-31	PRJNA242847	SAMN12358286	NA	NA	NA	4571	4385	87	ILLUMINA	Contig	139698	139698	67	4643145	NA	67	52.5	32
GCA_007737615.1	2019-07-31	PRJNA242847	SAMN12358254	NA	NA	NA	4565	4378	84	ILLUMINA	Contig	131217	131217	71	4644310	NA	71	52.5	32
GCA_007738075.1	2019-07-31	PRJNA248792	SAMN12356441	NA	NA	NA	4678	4513	83	ILLUMINA	Contig	165880	165880	60	4738031	NA	60	52	32
GCA_007738235.1	2019-07-31	PRJNA248792	SAMN12356503	NA	NA	NA	4692	4469	142	ILLUMINA	Contig	192180	192180	58	4806633	NA	58	52	32
GCA_007738595.1	2019-07-31	PRJNA248792	SAMN12356469	NA	NA	NA	4611	4446	83	ILLUMINA	Contig	131201	131201	72	4690930	NA	72	52	32
GCA_007739145.1	2019-07-31	PRJNA248792	SAMN12356566	NA	NA	NA	4657	4487	83	ILLUMINA	Contig	183800	183800	49	4730164	NA	49	52	32
GCA_007743175.1	2019-07-31	PRJNA186035	SAMN02678883	NA	NA	NA	4479	4293	82	ILLUMINA	Contig	397881	397881	37	4594476	NA	37	52.5	32
GCA_007743535.1	2019-07-31	PRJNA248792	SAMN03169259	NA	NA	NA	4511	4348	83	ILLUMINA	Contig	201535	201535	57	4617432	NA	57	52	32
GCA_007743615.1	2019-07-31	PRJNA186035	SAMN02843980	NA	NA	NA	4686	4489	94	ILLUMINA	Contig	335808	335808	31	4725245	NA	31	52	32
GCA_007744195.1	2019-07-31	PRJNA183847	SAMN02894095	NA	NA	NA	4650	4448	99	ILLUMINA	Contig	367997	367997	33	4717307	NA	33	52.5	32
GCA_007745235.1	2019-07-31	PRJNA266622	SAMN03255336	NA	NA	NA	4928	4663	164	ILLUMINA	Contig	269597	269597	50	4965372	NA	50	52	32
GCA_007752215.1	2019-07-31	PRJNA183851	SAMN03291648	NA	NA	NA	4497	4302	88	ILLUMINA	Contig	263610	263610	39	4601442	NA	39	52.5	32
GCA_007754395.1	2019-07-31	PRJNA271470	SAMN03842311	NA	NA	NA	4433	4242	88	ILLUMINA	Contig	203759	203759	38	4558404	NA	38	52.5	32
GCA_007756535.1	2019-07-31	PRJNA186035	SAMN02845479	NA	NA	NA	4568	4366	93	ILLUMINA	Contig	203759	203759	50	4643077	NA	50	52.5	32
GCA_007757345.1	2019-07-31	PRJNA183850	SAMN04224261	NA	NA	NA	4658	4464	91	ILLUMINA	Contig	269595	269595	41	4707960	NA	41	52	32
GCA_007762035.1	2019-07-31	PRJNA183847	SAMN04218219	NA	NA	NA	4513	4317	89	ILLUMINA	Contig	263565	263565	36	4608615	NA	36	52.5	32
GCA_007762935.1	2019-07-31	PRJNA183847	SAMN02261133	NA	NA	NA	4767	4526	136	ILLUMINA	Contig	195510	195510	45	4840712	NA	45	52	152
GCA_007763015.1	2019-07-31	PRJNA183847	SAMN04218270	NA	NA	NA	4733	4537	93	ILLUMINA	Contig	333002	333002	38	4789453	NA	38	52.5	32
GCA_007763195.1	2019-07-31	PRJNA186035	SAMN02918889	NA	NA	NA	4628	4419	108	ILLUMINA	Contig	396502	396502	31	4696070	NA	31	52	639
GCA_007763675.1	2019-07-31	PRJNA186035	SAMN02846129	NA	NA	NA	5360	5016	248	ILLUMINA	Contig	65814	65814	242	5303831	NA	242	51.5	63
GCA_007763695.1	2019-07-31	PRJNA275961	SAMN03577087	NA	NA	NA	4623	4447	91	ILLUMINA	Contig	196842	196842	50	4700228	NA	50	52.5	32
GCA_007765495.1	2019-07-31	PRJNA230403	SAMN07684583	NA	NA	NA	4555	4359	93	ILLUMINA	Contig	526500	526500	28	4646013	NA	28	52.5	32
GCA_007766725.1	2019-07-31	PRJNA242847	SAMN08662380	NA	NA	NA	4939	4726	109	ILLUMINA	Contig	184496	184496	68	4970747	NA	68	52	32
GCA_007781925.1	2019-07-31	PRJNA248792	SAMN10848266	NA	NA	NA	5031	4793	192	ILLUMINA	Contig	84802	84802	119	4983164	NA	119	52	32
GCA_007783125.1	2019-07-31	PRJNA248792	SAMN10835759	NA	NA	NA	4587	4407	110	ILLUMINA	Contig	170727	170727	46	4631696	NA	46	52.5	32
GCA_007790295.1	2019-08-01	PRJNA248792	SAMN11095903	NA	NA	NA	4674	4477	115	ILLUMINA	Contig	171896	171896	60	4682398	NA	60	52.5	32
GCA_007790915.1	2019-08-01	PRJNA248792	SAMN11179417	NA	NA	NA	5033	4790	179	ILLUMINA	Contig	103964	103964	98	4989780	NA	98	52	32
GCA_007791475.1	2019-08-01	PRJNA242847	SAMN11582909	NA	NA	NA	4570	4388	84	ILLUMINA	Contig	104910	104910	75	4653176	NA	75	52.5	32
GCA_007791515.1	2019-08-01	PRJNA242847	SAMN11634405	NA	NA	NA	4942	4680	169	ILLUMINA	Contig	90220	90220	122	4965110	NA	122	52	32
GCA_007791855.1	2019-08-01	PRJNA242847	SAMN11775947	NA	NA	NA	4897	4637	160	ILLUMINA	Contig	92344	92344	120	4937313	NA	120	52	32
GCA_007791995.1	2019-08-01	PRJNA242847	SAMN11811369	NA	NA	NA	4935	4664	169	ILLUMINA	Contig	152104	152104	75	4967744	NA	75	52	32
GCA_007792035.1	2019-08-01	PRJNA242847	SAMN11860652	NA	NA	NA	4972	4692	177	ILLUMINA	Contig	269600	269600	59	5002809	NA	59	52	32
GCA_007792095.1	2019-08-01	PRJNA242847	SAMN11811402	NA	NA	NA	4939	4669	167	ILLUMINA	Contig	221189	221189	59	4973308	NA	59	52	32
GCA_007792155.1	2019-08-01	PRJNA242847	SAMN11741598	NA	NA	NA	4916	4652	167	ILLUMINA	Contig	86460	86460	126	4941332	NA	126	52.5	32
GCA_007792175.1	2019-08-01	PRJNA242847	SAMN11860614	NA	NA	NA	4976	4693	180	ILLUMINA	Contig	127193	127193	107	4992164	NA	107	52	32
GCA_007792235.1	2019-08-01	PRJNA242847	SAMN11603845	NA	NA	NA	4964	4697	168	ILLUMINA	Contig	79299	79299	135	4982056	NA	135	52	32
GCA_007792295.1	2019-08-01	PRJNA292666	SAMN11634776	NA	NA	NA	4924	4663	162	ILLUMINA	Contig	180899	180899	72	4960787	NA	72	52	32
GCA_007792435.1	2019-08-01	PRJNA242847	SAMN11655393	NA	NA	NA	4996	4709	190	ILLUMINA	Contig	114775	114775	115	5006080	NA	115	52	32
GCA_007792495.1	2019-08-01	PRJNA242847	SAMN11655395	NA	NA	NA	4922	4664	164	ILLUMINA	Contig	99700	99700	128	4947582	NA	128	52	32
GCA_007792575.1	2019-08-01	PRJNA292666	SAMN11637112	NA	NA	NA	4850	4579	170	ILLUMINA	Contig	158791	158791	82	4902566	NA	82	52	32
GCA_007792595.1	2019-08-01	PRJNA242847	SAMN11655400	NA	NA	NA	4900	4643	161	ILLUMINA	Contig	80027	80027	142	4925127	NA	142	52.5	32
GCA_007792655.1	2019-08-01	PRJNA242847	SAMN11831028	NA	NA	NA	4987	4712	177	ILLUMINA	Contig	125100	125100	92	4999433	NA	92	52	32
GCA_007792675.1	2019-08-01	PRJNA242847	SAMN11637116	NA	NA	NA	4951	4674	175	ILLUMINA	Contig	95633	95633	106	4978210	NA	106	52.5	32
GCA_007792815.1	2019-08-01	PRJNA242847	SAMN11741589	NA	NA	NA	4932	4680	158	ILLUMINA	Contig	94856	94856	121	4954662	NA	121	52.5	32
GCA_007792955.1	2019-08-01	PRJNA242847	SAMN11741587	NA	NA	NA	4944	4679	173	ILLUMINA	Contig	103372	103372	108	4971735	NA	108	52.5	32
GCA_007792975.1	2019-08-01	PRJNA292666	SAMN11860567	NA	NA	NA	4940	4674	165	ILLUMINA	Contig	93916	93916	118	4960196	NA	118	52	32
GCA_007793095.1	2019-08-01	PRJNA242847	SAMN11843895	NA	NA	NA	4951	4680	173	ILLUMINA	Contig	124136	124136	93	4976135	NA	93	52	32
GCA_007793155.1	2019-08-01	PRJNA292666	SAMN11860574	NA	NA	NA	4928	4658	169	ILLUMINA	Contig	114736	114736	105	4953899	NA	105	52	32
GCA_007793175.1	2019-08-01	PRJNA242847	SAMN11843897	NA	NA	NA	4999	4726	179	ILLUMINA	Contig	92226	92226	130	5008723	NA	130	52.5	32
GCA_007793235.1	2019-08-01	PRJNA242847	SAMN11843896	NA	NA	NA	4864	4594	173	ILLUMINA	Contig	92221	92221	121	4898870	NA	121	52	32
GCA_007793355.1	2019-08-01	PRJNA242847	SAMN11831031	NA	NA	NA	4994	4714	184	ILLUMINA	Contig	106810	106810	116	5004875	NA	116	52	32
GCA_007793615.1	2019-08-01	PRJNA242847	SAMN11860646	NA	NA	NA	4995	4710	184	ILLUMINA	Contig	333002	333002	58	5022828	NA	58	52	32
GCA_007793755.1	2019-08-01	PRJNA242847	SAMN11915532	NA	NA	NA	4484	4295	90	ILLUMINA	Contig	129483	129483	65	4586649	NA	65	52.5	32
GCA_007793955.1	2019-08-01	PRJNA242847	SAMN11860649	NA	NA	NA	5010	4735	173	ILLUMINA	Contig	245651	245651	55	5028603	NA	55	52	32
GCA_007793975.1	2019-08-01	PRJNA242847	SAMN11958789	NA	NA	NA	4926	4655	170	ILLUMINA	Contig	97921	97921	101	4958365	NA	101	52	32
GCA_007794015.1	2019-08-01	PRJNA242847	SAMN11897653	NA	NA	NA	4974	4701	175	ILLUMINA	Contig	107811	107811	111	4986896	NA	111	52	32
GCA_007794055.1	2019-08-01	PRJNA242847	SAMN11881604	NA	NA	NA	4621	4421	96	ILLUMINA	Contig	212768	212768	39	4684195	NA	39	52	32
GCA_007794095.1	2019-08-01	PRJNA242847	SAMN11872562	NA	NA	NA	4570	4374	96	ILLUMINA	Contig	192217	192217	51	4651471	NA	51	52.5	32
GCA_007794215.1	2019-08-01	PRJNA242847	SAMN11872571	NA	NA	NA	4958	4685	177	ILLUMINA	Contig	92260	92260	129	4978056	NA	129	52.5	32
GCA_007794315.1	2019-08-01	PRJNA242847	SAMN11915535	NA	NA	NA	4938	4667	176	ILLUMINA	Contig	95544	95544	97	4966421	NA	97	52	32
GCA_007794335.1	2019-08-01	PRJNA242847	SAMN11872560	NA	NA	NA	4986	4700	188	ILLUMINA	Contig	114724	114724	107	4995187	NA	107	52	32
GCA_007794395.1	2019-08-01	PRJNA242847	SAMN11872573	NA	NA	NA	4978	4712	168	ILLUMINA	Contig	62420	62420	172	4970034	NA	172	52.5	32
GCA_007794455.1	2019-08-01	PRJNA242847	SAMN11872574	NA	NA	NA	4973	4699	179	ILLUMINA	Contig	62763	62763	170	4980140	NA	170	52.5	32
GCA_007794615.1	2019-08-01	PRJNA242847	SAMN11872570	NA	NA	NA	4955	4695	168	ILLUMINA	Contig	76613	76613	140	4984526	NA	140	52.5	32
GCA_007794675.1	2019-08-01	PRJNA242847	SAMN11915536	NA	NA	NA	4947	4673	177	ILLUMINA	Contig	152104	152104	92	4973869	NA	92	52	32
GCA_007794755.1	2019-08-01	PRJNA242847	SAMN11958795	NA	NA	NA	4988	4713	174	ILLUMINA	Contig	99406	99406	124	5001716	NA	124	52	32
GCA_007794975.1	2019-08-01	PRJNA292666	SAMN11877175	NA	NA	NA	4993	4712	179	ILLUMINA	Contig	154397	154397	81	5007962	NA	81	52	32
GCA_007794995.1	2019-08-01	PRJNA242847	SAMN11877135	NA	NA	NA	4933	4668	167	ILLUMINA	Contig	97403	97403	105	4957367	NA	105	52	32
GCA_007795035.1	2019-08-01	PRJNA242847	SAMN11877131	NA	NA	NA	4616	4421	94	ILLUMINA	Contig	122195	122195	76	4675445	NA	76	52.5	32
GCA_007795055.1	2019-08-01	PRJNA242847	SAMN11915530	NA	NA	NA	4933	4666	168	ILLUMINA	Contig	95755	95755	103	4965604	NA	103	52	32
GCA_007795075.1	2019-08-01	PRJNA242847	SAMN11915522	NA	NA	NA	4478	4302	86	ILLUMINA	Contig	90214	90214	86	4591111	NA	86	52.5	32
GCA_007795135.1	2019-08-01	PRJNA292666	SAMN11877171	NA	NA	NA	4971	4690	182	ILLUMINA	Contig	245651	245651	70	5000557	NA	70	52	32
GCA_007795155.1	2019-08-01	PRJNA292666	SAMN12142821	NA	NA	NA	4489	4307	80	ILLUMINA	Contig	95960	95960	92	4599755	NA	92	52.5	32
GCA_007795195.1	2019-08-01	PRJNA242847	SAMN11915526	NA	NA	NA	4979	4701	183	ILLUMINA	Contig	152104	152104	102	5001975	NA	102	52	32
GCA_007795275.1	2019-08-01	PRJNA242847	SAMN11958790	NA	NA	NA	5003	4721	184	ILLUMINA	Contig	99788	99788	115	5007993	NA	115	52	32
GCA_007795395.1	2019-08-01	PRJNA242847	SAMN12136019	NA	NA	NA	4664	4476	88	ILLUMINA	Contig	90130	90130	99	4738005	NA	99	52.5	32
GCA_007795575.1	2019-08-01	PRJNA242847	SAMN12142683	NA	NA	NA	4967	4695	175	ILLUMINA	Contig	63358	63358	164	4978116	NA	164	52.5	32
GCA_007795615.1	2019-08-01	PRJNA292666	SAMN12142822	NA	NA	NA	5005	4715	188	ILLUMINA	Contig	68826	68826	154	5000368	NA	154	52.5	32
GCA_007796215.1	2019-08-01	PRJNA242847	SAMN12151505	NA	NA	NA	4978	4702	177	ILLUMINA	Contig	154252	154252	87	4993226	NA	87	52	32
GCA_007796475.1	2019-08-01	PRJNA242847	SAMN12151512	NA	NA	NA	4921	4649	173	ILLUMINA	Contig	92071	92071	120	4949408	NA	120	52	32
GCA_007797435.1	2019-08-01	PRJNA242847	SAMN12161930	NA	NA	NA	4954	4681	172	ILLUMINA	Contig	114033	114033	118	4974948	NA	118	52.5	32
GCA_007799855.1	2019-08-01	PRJNA242847	SAMN12163330	NA	NA	NA	4945	4669	175	ILLUMINA	Contig	186135	186135	78	4967738	NA	78	52	32
GCA_007800195.1	2019-08-01	PRJNA242847	SAMN12161936	NA	NA	NA	4501	4314	84	ILLUMINA	Contig	99702	99702	90	4604319	NA	90	52.5	32
GCA_007800835.1	2019-08-01	PRJNA242847	SAMN12172785	NA	NA	NA	5000	4728	173	ILLUMINA	Contig	86442	86442	138	5004264	NA	138	52	32
GCA_007801115.1	2019-08-01	PRJNA292666	SAMN12213724	NA	NA	NA	4926	4665	159	ILLUMINA	Contig	114045	114045	112	4951946	NA	112	52	32
GCA_007801355.1	2019-08-01	PRJNA242847	SAMN12213709	NA	NA	NA	4969	4686	182	ILLUMINA	Contig	152104	152104	91	4996510	NA	91	52	32
GCA_007801475.1	2019-08-01	PRJNA292666	SAMN12212478	NA	NA	NA	4996	4717	179	ILLUMINA	Contig	105845	105845	105	5007985	NA	105	52	32
GCA_007802855.1	2019-08-01	PRJNA248792	SAMN12201973	NA	NA	NA	4929	4685	167	ILLUMINA	Contig	152104	152104	67	4995046	NA	67	52	32
GCA_007803075.1	2019-08-01	PRJNA242847	SAMN12230018	NA	NA	NA	4945	4674	175	ILLUMINA	Contig	194508	194508	72	4983040	NA	72	52	32
GCA_007803355.1	2019-08-01	PRJNA248792	SAMN12221172	NA	NA	NA	4510	4350	82	ILLUMINA	Contig	212807	212807	58	4613796	NA	58	52.5	32
GCA_007803915.1	2019-08-01	PRJNA242847	SAMN12229972	NA	NA	NA	4627	4438	87	ILLUMINA	Contig	82709	82709	103	4667905	NA	103	52.5	32
GCA_007803955.1	2019-08-01	PRJNA292666	SAMN12228444	NA	NA	NA	4607	4414	93	ILLUMINA	Contig	187567	187567	59	4673386	NA	59	52.5	32
GCA_007804055.1	2019-08-01	PRJNA248792	SAMN12227210	NA	NA	NA	4613	4444	82	ILLUMINA	Contig	171052	171052	48	4693884	NA	48	52	32
GCA_007804195.1	2019-08-01	PRJNA242847	SAMN12230031	NA	NA	NA	4955	4683	170	ILLUMINA	Contig	89100	89100	117	4967729	NA	117	52	32
GCA_007804255.1	2019-08-01	PRJNA242847	SAMN12232644	NA	NA	NA	4901	4634	165	ILLUMINA	Contig	245414	245414	57	4950664	NA	57	52	32
GCA_007804275.1	2019-08-01	PRJNA242847	SAMN12234853	NA	NA	NA	4947	4673	173	ILLUMINA	Contig	92210	92210	130	4973963	NA	130	52	32
GCA_007805255.1	2019-08-01	PRJNA242847	SAMN12232646	NA	NA	NA	4955	4688	165	ILLUMINA	Contig	158915	158915	76	4988581	NA	76	52	32
GCA_007805455.1	2019-08-01	PRJNA292661	SAMN12236543	NA	NA	NA	4942	4673	168	ILLUMINA	Contig	245651	245651	51	4974267	NA	51	52	32
GCA_007807175.1	2019-08-01	PRJNA248792	SAMN11290937	NA	NA	NA	4986	4781	135	ILLUMINA	Contig	100375	100375	125	4887718	NA	125	52	32
GCA_007808435.1	2019-08-01	PRJNA242847	SAMN12250050	NA	NA	NA	4928	4662	165	ILLUMINA	Contig	93860	93860	112	4955170	NA	112	52	32
GCA_007809535.1	2019-08-01	PRJNA242847	SAMN12260213	NA	NA	NA	4955	4686	170	ILLUMINA	Contig	141370	141370	83	4979766	NA	83	52	32
GCA_007811615.1	2019-08-01	PRJNA292661	SAMN12262232	NA	NA	NA	4874	4609	164	ILLUMINA	Contig	333002	333002	53	4931325	NA	53	52	32
GCA_007811775.1	2019-08-01	PRJNA292661	SAMN12262228	NA	NA	NA	4866	4600	164	ILLUMINA	Contig	245651	245651	52	4929040	NA	52	52	32
GCA_007817275.1	2019-08-01	PRJNA242847	SAMN12369303	NA	NA	NA	4919	4649	172	ILLUMINA	Contig	96902	96902	115	4948163	NA	115	52	32
GCA_007822465.1	2019-08-01	PRJNA242847	SAMN11860632	NA	NA	NA	4953	4685	167	ILLUMINA	Contig	145500	145500	77	4975680	NA	77	52	32
GCA_007822485.1	2019-08-01	PRJNA248792	SAMN10867976	NA	NA	NA	4859	4608	180	ILLUMINA	Contig	124599	124599	80	4858042	NA	80	52	32
GCA_007823125.1	2019-08-01	PRJNA292666	SAMN11634765	NA	NA	NA	4932	4669	166	ILLUMINA	Contig	130787	130787	87	4964237	NA	87	52	32
GCA_007823505.1	2019-08-01	PRJNA242847	SAMN11604210	NA	NA	NA	4561	4378	85	ILLUMINA	Contig	150790	150790	54	4657853	NA	54	52	32
GCA_007823585.1	2019-08-01	PRJNA242847	SAMN11637119	NA	NA	NA	4897	4627	174	ILLUMINA	Contig	208808	208808	60	4942268	NA	60	52	32
GCA_007823605.1	2019-08-01	PRJNA242847	SAMN11644927	NA	NA	NA	4932	4663	169	ILLUMINA	Contig	84836	84836	121	4947228	NA	121	52.5	32
GCA_007823685.1	2019-08-01	PRJNA242847	SAMN11637118	NA	NA	NA	4908	4645	166	ILLUMINA	Contig	152104	152104	64	4957909	NA	64	52	32
GCA_007823705.1	2019-08-01	PRJNA242847	SAMN11644925	NA	NA	NA	4899	4626	170	ILLUMINA	Contig	95705	95705	123	4933058	NA	123	52.5	32
GCA_007823785.1	2019-08-01	PRJNA242847	SAMN11877126	NA	NA	NA	4766	4571	93	ILLUMINA	Contig	84893	84893	117	4794055	NA	117	52	32
GCA_007823845.1	2019-08-01	PRJNA292666	SAMN11877172	NA	NA	NA	4947	4674	172	ILLUMINA	Contig	152104	152104	84	4973992	NA	84	52	32
GCA_007824065.1	2019-08-01	PRJNA242847	SAMN11942487	NA	NA	NA	4938	4666	174	ILLUMINA	Contig	123878	123878	104	4969229	NA	104	52	32
GCA_007824425.1	2019-08-01	PRJNA292666	SAMN12213733	NA	NA	NA	4919	4653	165	ILLUMINA	Contig	188478	188478	84	4949536	NA	84	52	32
GCA_007839675.1	2019-08-05	PRJNA248792	SAMN07812807	NA	NA	NA	4846	4650	109	ILLUMINA	Contig	158914	158914	77	4869971	NA	77	52	32
GCA_007839895.1	2019-08-05	PRJNA248792	SAMN07812434	NA	NA	NA	4522	4355	102	ILLUMINA	Contig	171056	171056	58	4574737	NA	58	52.5	32
GCA_007855355.1	2019-08-06	PRJNA242847	SAMN12371078	NA	NA	NA	5008	4723	181	ILLUMINA	Contig	181085	181085	77	5022140	NA	77	52	32
GCA_007855415.1	2019-08-06	PRJNA242847	SAMN12384754	NA	NA	NA	4922	4654	167	ILLUMINA	Contig	141343	141343	83	4948411	NA	83	52	32
GCA_007857795.1	2019-08-06	PRJNA248792	SAMN12385943	NA	NA	NA	4810	4570	158	ILLUMINA	Contig	117981	117981	75	4898490	NA	75	52	32
GCA_007860565.1	2019-08-07	PRJNA292661	SAMN12360293	NA	NA	NA	4938	4666	168	ILLUMINA	Contig	203759	203759	59	4974378	NA	59	52	32
GCA_007860665.1	2019-08-07	PRJNA292661	SAMN12360103	NA	NA	NA	4945	4672	172	ILLUMINA	Contig	333002	333002	64	4980146	NA	64	52	32
GCA_007860725.1	2019-08-07	PRJNA292661	SAMN12360298	NA	NA	NA	4961	4682	174	ILLUMINA	Contig	184090	184090	71	4993427	NA	71	52	32
GCA_007860825.1	2019-08-07	PRJNA292661	SAMN12360295	NA	NA	NA	4973	4695	175	ILLUMINA	Contig	201520	201520	73	4997778	NA	73	52	32
GCA_007861005.1	2019-08-07	PRJNA292661	SAMN12360294	NA	NA	NA	4979	4700	174	ILLUMINA	Contig	201530	201530	69	5003111	NA	69	52	32
GCA_007861025.1	2019-08-07	PRJNA292661	SAMN12360213	NA	NA	NA	4989	4705	181	ILLUMINA	Contig	159126	159126	93	5003502	NA	93	52	32
GCA_007861045.1	2019-08-07	PRJNA292661	SAMN12360300	NA	NA	NA	4944	4669	170	ILLUMINA	Contig	194507	194507	62	4978117	NA	62	52	32
GCA_007861185.1	2019-08-07	PRJNA292661	SAMN12360299	NA	NA	NA	4976	4696	175	ILLUMINA	Contig	181271	181271	76	4995932	NA	76	52	32
GCA_007861455.1	2019-08-07	PRJNA292661	SAMN12360225	NA	NA	NA	4948	4669	174	ILLUMINA	Contig	183906	183906	76	4984713	NA	76	52	32
GCA_007861845.2	2020-12-31	PRJNA292661	SAMN12360197	NA	NA	NA	4934	4699	131	ILLUMINA	Contig	201530	201530	76	5060790	NA	76	52	32
GCA_007861925.1	2019-08-07	PRJNA292661	SAMN12360121	NA	NA	NA	4579	4388	87	ILLUMINA	Contig	333001	333001	29	4660551	NA	29	52.5	32
GCA_007862025.1	2019-08-07	PRJNA292661	SAMN12360120	NA	NA	NA	4953	4686	164	ILLUMINA	Contig	390110	390110	58	4979661	NA	58	52	32
GCA_007862045.1	2019-08-07	PRJNA292661	SAMN12360119	NA	NA	NA	4919	4654	161	ILLUMINA	Contig	194505	194505	59	4959370	NA	59	52	32
GCA_007862185.1	2019-08-07	PRJNA292661	SAMN12360290	NA	NA	NA	4936	4668	163	ILLUMINA	Contig	243860	243860	60	4975901	NA	60	52	32
GCA_007862285.1	2019-08-07	PRJNA292661	SAMN12360125	NA	NA	NA	4963	4685	173	ILLUMINA	Contig	216998	216998	68	4994184	NA	68	52	32
GCA_007862385.1	2019-08-07	PRJNA292661	SAMN12360126	NA	NA	NA	4967	4685	177	ILLUMINA	Contig	208807	208807	66	4999393	NA	66	52	32
GCA_007862525.1	2019-08-07	PRJNA292661	SAMN12360149	NA	NA	NA	4956	4684	169	ILLUMINA	Contig	194251	194251	77	4979351	NA	77	52	32
GCA_007863025.1	2019-08-07	PRJNA292661	SAMN12360163	NA	NA	NA	4531	4334	91	ILLUMINA	Contig	201530	201530	47	4619001	NA	47	52.5	32
GCA_007863245.1	2019-08-07	PRJNA292661	SAMN12360165	NA	NA	NA	4495	4311	79	ILLUMINA	Contig	214199	214199	42	4611834	NA	42	52.5	32
GCA_007863645.1	2019-08-07	PRJNA292661	SAMN12360179	NA	NA	NA	4955	4676	174	ILLUMINA	Contig	181281	181281	76	4987335	NA	76	52	32
GCA_007863705.1	2019-08-07	PRJNA292661	SAMN12360180	NA	NA	NA	4957	4680	172	ILLUMINA	Contig	194565	194565	79	4983476	NA	79	52	32
GCA_007863725.1	2019-08-07	PRJNA292661	SAMN12360178	NA	NA	NA	4952	4678	169	ILLUMINA	Contig	194508	194508	76	4982291	NA	76	52	32
GCA_007863985.1	2019-08-07	PRJNA292661	SAMN12360238	NA	NA	NA	4931	4655	172	ILLUMINA	Contig	194251	194251	66	4973742	NA	66	52	32
GCA_007864305.2	2020-05-19	PRJNA292661	SAMN12360162	NA	NA	NA	4474	4280	71	PacBio Sequel	Complete Genome	4662734	4662734	1	4662734	1	1	52.5	32
GCA_007864605.1	2019-08-07	PRJNA292661	SAMN12360081	NA	NA	NA	4932	4650	177	ILLUMINA	Contig	203759	203759	66	4975095	NA	66	52	32
GCA_007864665.1	2019-08-07	PRJNA292661	SAMN12360100	NA	NA	NA	4970	4691	178	ILLUMINA	Contig	245652	245652	60	4998968	NA	60	52	32
GCA_007865425.1	2019-08-07	PRJNA292661	SAMN12360147	NA	NA	NA	4943	4666	172	ILLUMINA	Contig	245651	245651	74	4982408	NA	74	52	32
GCA_007865485.1	2019-08-07	PRJNA292661	SAMN12360148	NA	NA	NA	4968	4689	175	ILLUMINA	Contig	203759	203759	78	4991973	NA	78	52	32
GCA_007865505.1	2019-08-07	PRJNA292661	SAMN12360152	NA	NA	NA	4938	4670	166	ILLUMINA	Contig	193610	193610	78	4970043	NA	78	52	32
GCA_007865665.1	2019-08-07	PRJNA292661	SAMN12360151	NA	NA	NA	4944	4674	166	ILLUMINA	Contig	194251	194251	87	4975507	NA	87	52	32
GCA_007868825.1	2019-08-07	PRJNA292666	SAMN12390747	NA	NA	NA	4547	4358	88	ILLUMINA	Contig	155571	155571	66	4635347	NA	66	52.5	32
GCA_007870645.1	2019-08-07	PRJNA242847	SAMN12384771	NA	NA	NA	4872	4611	161	ILLUMINA	Contig	84125	84125	133	4908394	NA	133	52	32
GCA_007871305.1	2019-08-07	PRJNA242847	SAMN12391896	NA	NA	NA	4973	4693	183	ILLUMINA	Contig	245651	245651	50	5009827	NA	50	52	32
GCA_007871565.1	2019-08-07	PRJNA242847	SAMN12384770	NA	NA	NA	4963	4690	176	ILLUMINA	Contig	88560	88560	138	4980229	NA	138	52	32
GCA_007871655.1	2019-08-07	PRJNA242847	SAMN12384772	NA	NA	NA	4911	4644	167	ILLUMINA	Contig	96997	96997	120	4940474	NA	120	52.5	32
GCA_007871745.1	2019-08-07	PRJNA242847	SAMN12384765	NA	NA	NA	4942	4681	164	ILLUMINA	Contig	94905	94905	114	4959706	NA	114	52	32
GCA_007876805.1	2019-08-07	PRJNA292661	SAMN12414599	NA	NA	NA	4925	4657	166	ILLUMINA	Contig	148483	148483	73	4965473	NA	73	52	32
GCA_007880885.1	2019-08-07	PRJNA242847	SAMN12401834	NA	NA	NA	4944	4684	164	ILLUMINA	Contig	69869	69869	154	4956588	NA	154	52.5	32
GCA_007882885.1	2019-08-07	PRJNA242847	SAMN12402247	NA	NA	NA	4914	4641	172	ILLUMINA	Contig	155571	155571	80	4953030	NA	80	52	32
GCA_007883885.1	2019-08-07	PRJNA242847	SAMN12401830	NA	NA	NA	4468	4289	86	ILLUMINA	Contig	96867	96867	75	4588012	NA	75	52.5	32
GCA_007883915.1	2019-08-07	PRJNA292666	SAMN12401801	NA	NA	NA	4978	4690	186	ILLUMINA	Contig	118509	118509	100	4994354	NA	100	52	32
GCA_007883985.1	2019-08-07	PRJNA292666	SAMN12401783	NA	NA	NA	4915	4650	160	ILLUMINA	Contig	194508	194508	61	4955637	NA	61	52	32
GCA_007884125.1	2019-08-07	PRJNA292666	SAMN12401789	NA	NA	NA	4492	4300	86	ILLUMINA	Contig	251991	251991	39	4597509	NA	39	52.5	32
GCA_007885325.1	2019-08-07	PRJNA242847	SAMN12421786	NA	NA	NA	4916	4659	162	ILLUMINA	Contig	160006	160006	82	4962854	NA	82	52	32
GCA_007885785.1	2019-08-07	PRJNA242847	SAMN12421771	NA	NA	NA	4977	4699	176	ILLUMINA	Contig	178575	178575	82	4996494	NA	82	52	32
GCA_007885885.1	2019-08-07	PRJNA292666	SAMN12421776	NA	NA	NA	4976	4715	166	ILLUMINA	Contig	106806	106806	94	5001903	NA	94	52	32
GCA_007885905.1	2019-08-07	PRJNA242847	SAMN12421783	NA	NA	NA	4909	4657	158	ILLUMINA	Contig	63005	63005	162	4927096	NA	162	52.5	32
GCA_007885925.1	2019-08-07	PRJNA242847	SAMN12421788	NA	NA	NA	4973	4703	173	ILLUMINA	Contig	97858	97858	120	4986724	NA	120	52	32
GCA_007886005.1	2019-08-07	PRJNA292666	SAMN12421777	NA	NA	NA	4986	4719	177	ILLUMINA	Contig	76418	76418	149	4998713	NA	149	52	32
GCA_007886145.1	2019-08-07	PRJNA292666	SAMN12421772	NA	NA	NA	5000	4725	177	ILLUMINA	Contig	95247	95247	114	5007232	NA	114	52	32
GCA_007892065.1	2019-08-07	PRJNA242847	SAMN12475925	NA	NA	NA	5009	4720	183	ILLUMINA	Contig	158915	158915	86	5015480	NA	86	52	32
GCA_007892425.1	2019-08-07	PRJNA242847	SAMN12476891	NA	NA	NA	4931	4657	176	ILLUMINA	Contig	90202	90202	128	4957996	NA	128	52	32
GCA_007893145.1	2019-08-07	PRJNA242847	SAMN12491271	NA	NA	NA	4982	4703	177	ILLUMINA	Contig	203759	203759	64	5003013	NA	64	52	32
GCA_007893225.1	2019-08-07	PRJNA248792	SAMN12415899	NA	NA	NA	5009	4765	168	ILLUMINA	Contig	152103	152103	61	5062366	NA	61	52	32
GCA_007893365.1	2019-08-07	PRJNA242847	SAMN12491265	NA	NA	NA	4918	4647	172	ILLUMINA	Contig	203789	203789	62	4962330	NA	62	52	32
GCA_007893805.1	2019-08-07	PRJNA242847	SAMN12476898	NA	NA	NA	4618	4430	89	ILLUMINA	Contig	65204	65204	115	4673105	NA	115	52.5	32
GCA_007894045.1	2019-08-07	PRJNA242847	SAMN12491270	NA	NA	NA	4931	4664	167	ILLUMINA	Contig	245651	245651	52	4963872	NA	52	52	32
GCA_007903625.1	2019-08-08	PRJNA248792	SAMN12422953	NA	NA	NA	4611	4449	83	ILLUMINA	Contig	160100	160100	59	4691978	NA	59	52	32
GCA_007907705.1	2019-08-08	PRJNA248792	SAMN11644901	NA	NA	NA	4990	4735	181	ILLUMINA	Contig	138286	138286	83	5017986	NA	83	52	32
GCA_007907745.1	2019-08-08	PRJNA271470	SAMN03842323	NA	NA	NA	4435	4243	85	ILLUMINA	Contig	299322	299322	44	4558115	NA	44	52.5	32
GCA_007908265.1	2019-08-08	PRJNA248792	SAMN09225713	NA	NA	NA	5196	4875	240	ILLUMINA	Contig	148558	148558	85	5020387	NA	85	52	32
GCA_007908465.1	2019-08-08	PRJNA378379	SAMN07244611	NA	NA	NA	5327	4972	247	ILLUMINA	Contig	203759	203759	97	5090821	NA	97	52	32
GCA_007909385.1	2019-08-08	PRJNA242847	SAMN11604212	NA	NA	NA	4931	4660	171	ILLUMINA	Contig	208807	208807	70	4964469	NA	70	52	32
GCA_007910345.1	2019-08-08	PRJNA191658	SAMN01933091	NA	NA	NA	4739	4526	115	ILLUMINA	Contig	241840	241840	56	4842291	NA	56	52	79
GCA_007910645.1	2019-08-08	PRJNA242847	SAMN11655379	NA	NA	NA	4954	4690	170	ILLUMINA	Contig	56218	56218	189	4965507	NA	189	52.5	32
GCA_007910685.1	2019-08-08	PRJNA248792	SAMN11773519	NA	NA	NA	4535	4367	82	ILLUMINA	Contig	129229	129229	68	4634891	NA	68	52.5	603
GCA_007911145.1	2019-08-08	PRJNA248792	SAMN11773553	NA	NA	NA	4906	4650	169	ILLUMINA	Contig	308335	308335	67	4951935	NA	67	52	32
[truncated: 14,159 more rows]

## Sheet: S Table 2
Table 2: Table containing the list of Salmonella Infantis genome assemblies along with metadata
FILE	Sequence_Type	BioSample	Create.date	Location	Isolation.source
GCA_041362335.1.fna	32	PRJNA1080051	2024-08-19T21:46:04Z	USA	Retail Chicken
GCA_041362355.1.fna	32	PRJNA1080051	2024-08-19T21:46:04Z	USA	Retail Chicken
GCA_041002015.1.fna	32	SAMN42951851	2024-08-01T09:31:00Z	USA:GA	Animal-Chicken-Young Chicken (cecal)
GCA_041002565.1.fna	32	SAMN42951840	2024-08-01T09:31:06Z	USA:AR	Animal-Chicken-Young Chicken (cecal)
GCA_041217255.1.fna	32	SAMN43092923	2024-08-10T02:42:24Z	USA:IA	Animal-Swine-Market Swine (cecal)
GCA_041349935.1.fna	32	SAMN43258967	2024-08-19T21:46:04Z	USA:NJ	Animal-Sheep-Lamb (cecal)
GCA_041350935.1.fna	32	SAMN43259278	2024-08-19T21:46:07Z	USA:MO	Animal-Chicken-Young Chicken (cecal)
GCA_041350955.1.fna	32	SAMN43259271	2024-08-19T21:46:06Z	USA:NE	Animal-Chicken-Young Chicken (cecal)
GCA_041408105.1.fna	32	SAMN43275677	2024-08-21T01:35:48Z	USA:OR	Animal-Sheep-Lamb (cecal)
GCA_009618595.1.fna	32	SAMEA6058020	2019-10-13T20:32:50Z	Germany	animal
GCA_010295625.1.fna	32	SAMEA6058136	2019-10-13T20:33:13Z	Germany	animal
GCA_015857945.1.fna	32	SAMEA5978361	2020-12-08T14:19:53Z	Italy
GCA_041730825.1.fna	32	SAMN36747032	2024-09-04T03:08:35Z	Brazil
GCA_041730975.1.fna	32	SAMN36747024	2024-09-04T03:09:14Z	Brazil
GCA_006293955.1.fna	32	SAMN03577088	2019-05-20T16:52:51Z	Ethiopia	camel lymph node
GCA_007763695.1.fna	32	SAMN03577087	2016-09-14T21:17:54Z	Ethiopia	camel spleen
GCA_012957045.1.fna	32	SAMN14677226	2020-05-01T18:14:55Z	Trinidad and Tobago	feed farm
GCA_012957065.1.fna	32	SAMN14677232	2020-05-01T18:14:55Z	Trinidad and Tobago	cloaca swab farm
GCA_012957125.1.fna	32	SAMN14677199	2020-05-01T18:14:53Z	Trinidad and Tobago	cloaca swab farm
GCA_012957165.1.fna	32	SAMN14677202	2020-05-01T18:14:50Z	Trinidad and Tobago	environmental swab boot farm
GCA_012957465.1.fna	32	SAMN14677224	2020-05-01T18:14:55Z	Trinidad and Tobago	cloaca swab farm
GCA_012957485.1.fna	32	SAMN14677200	2020-05-01T18:14:51Z	Trinidad and Tobago	cloaca swab farm
GCA_012957505.1.fna	32	SAMN14677206	2020-05-01T18:14:53Z	Trinidad and Tobago	environmental swab boot farm
GCA_012957545.1.fna	32	SAMN14677228	2020-05-01T18:14:54Z	Trinidad and Tobago	drag swab litter farm
GCA_012957565.1.fna	32	SAMN14677229	2020-05-01T18:14:49Z	Trinidad and Tobago	cloaca swab farm
GCA_012957745.1.fna	32	SAMN14677230	2020-05-01T18:14:48Z	Trinidad and Tobago	cloaca swab farm
GCA_012957765.2.fna	32	SAMN14677211	2021-01-07T20:18:08Z	Trinidad and Tobago	cloaca swab farm
GCA_019813635.1.fna	32	SAMEA7302508	2021-08-30T21:33:37Z	Ecuador	Chicken carcasses
GCA_019813655.1.fna	32	SAMEA7302510	2021-08-30T21:33:38Z	Ecuador	Chicken carcasses
GCA_019813715.1.fna	32	SAMEA7302490	2021-08-30T21:33:37Z	Ecuador	Chicken carcasses
GCA_019813735.1.fna	32	SAMEA7302481	2021-08-30T21:33:36Z	Ecuador	Caecal sample
GCA_019813755.1.fna	32	SAMEA7302487	2021-08-30T21:33:36Z	Ecuador	Caecal sample
GCA_019813775.1.fna	32	SAMEA7302474	2021-08-30T21:33:35Z	Ecuador	Caecal sample
GCA_019813795.1.fna	32	SAMEA7302454	2021-08-30T21:33:32Z	Ecuador	Chicken carcasses
GCA_019813815.1.fna	32	SAMEA7302485	2021-08-30T21:33:36Z	Ecuador	Chicken carcasses
GCA_019813835.1.fna	32	SAMEA7302444	2021-08-30T21:33:31Z	Ecuador	Chicken carcasses
GCA_019813855.1.fna	32	SAMEA7302447	2021-08-30T21:33:32Z	Ecuador	Caecal sample
GCA_019813875.1.fna	32	SAMEA7302438	2021-08-30T21:33:31Z	Ecuador	Caecal sample
GCA_019813895.1.fna	32	SAMEA7302435	2021-08-30T21:33:31Z	Ecuador	Chicken carcasses
GCA_019813915.1.fna	32	SAMEA7302402	2021-08-30T21:33:27Z	Ecuador	Caecal sample
GCA_019813935.1.fna	32	SAMEA7302393	2021-08-30T21:33:27Z	Ecuador	Chicken carcasses
GCA_019813955.1.fna	32	SAMEA7302391	2021-08-30T21:33:27Z	Ecuador	Chicken carcasses
GCA_019813975.1.fna	32	SAMEA7302385	2021-08-30T21:33:26Z	Ecuador	Caecal sample
GCA_019813995.1.fna	32	SAMEA7302380	2021-08-30T21:33:26Z	Ecuador	human
GCA_019814015.1.fna	32	SAMEA7302381	2021-08-30T21:33:26Z	Ecuador	Chicken carcasses
GCA_019814545.1.fna	32	SAMEA7302514	2021-08-30T21:33:38Z	Ecuador	Caecal sample
GCA_019814565.1.fna	32	SAMEA7302480	2021-08-30T21:33:35Z	Ecuador	Chicken carcasses
GCA_019814585.1.fna	32	SAMEA7302445	2021-08-30T21:33:32Z	Ecuador	Chicken carcasses
GCA_019814605.1.fna	32	SAMEA7302461	2021-08-30T21:33:34Z	Ecuador	Caecal sample
GCA_019814625.1.fna	32	SAMEA7302383	2021-08-30T21:33:26Z	Ecuador	Chicken carcasses
GCA_019816005.1.fna	32	SAMEA7302513	2021-08-30T21:33:38Z	Ecuador	Chicken carcasses
GCA_019816045.1.fna	32	SAMEA7302459	2021-08-30T21:33:33Z	Ecuador	Chicken carcasses
GCA_019816065.1.fna	32	SAMEA7302471	2021-08-30T21:33:35Z	Ecuador	Chicken carcasses
GCA_019816085.1.fna	32	SAMEA7302463	2021-08-30T21:33:34Z	Ecuador	Chicken carcasses
GCA_019816105.1.fna	32	SAMEA7302455	2021-08-30T21:33:33Z	Ecuador	Chicken carcasses
GCA_019816305.1.fna	32	SAMEA7302505	2021-08-30T21:33:37Z	Ecuador	Chicken carcasses
GCA_019816325.1.fna	32	SAMEA7302512	2021-08-30T21:33:38Z	Ecuador	Chicken carcasses
GCA_019816345.1.fna	32	SAMEA7302506	2021-08-30T21:33:37Z	Ecuador	Chicken carcasses
GCA_019816385.1.fna	32	SAMEA7302440	2021-08-30T21:33:31Z	Ecuador	Chicken carcasses
GCA_019816405.1.fna	32	SAMEA7302429	2021-08-30T21:33:30Z	Ecuador	Caecal sample
GCA_019816425.1.fna	32	SAMEA7302428	2021-08-30T21:33:30Z	Ecuador	Caecal sample
GCA_019816445.1.fna	32	SAMEA7302423	2021-08-30T21:33:29Z	Ecuador	Chicken carcasses
GCA_019816465.1.fna	32	SAMEA7302422	2021-08-30T21:33:29Z	Ecuador	Chicken carcasses
GCA_019816485.1.fna	32	SAMEA7302405	2021-08-30T21:33:27Z	Ecuador	Chicken carcasses
GCA_019816505.1.fna	32	SAMEA7302417	2021-08-30T21:33:29Z	Ecuador	Caecal sample
GCA_019816525.1.fna	32	SAMEA7302409	2021-08-30T21:33:28Z	Ecuador	Chicken carcasses
GCA_019816545.1.fna	32	SAMEA7302414	2021-08-30T21:33:28Z	Ecuador	Chicken carcasses
GCA_019816605.1.fna	32	SAMEA7302378	2021-08-30T21:33:25Z	Ecuador	human
GCA_019817065.1.fna	32	SAMEA7302466	2021-08-30T21:33:34Z	Ecuador	Chicken carcasses
GCA_019817885.1.fna	32	SAMEA7302465	2021-08-30T21:33:34Z	Ecuador	Chicken carcasses
GCA_019817905.1.fna	32	SAMEA7302456	2021-08-30T21:33:33Z	Ecuador	Chicken carcasses
GCA_019817945.1.fna	32	SAMEA7302432	2021-08-30T21:33:30Z	Ecuador	Chicken carcasses
GCA_019819225.1.fna	32	SAMEA7302406	2021-08-30T21:33:28Z	Ecuador	Chicken carcasses
GCA_019820105.1.fna	32	SAMEA7302486	2021-08-30T21:33:36Z	Ecuador	Chicken carcasses
GCA_019830105.1.fna	32	SAMEA7302475	2021-08-30T21:33:35Z	Ecuador	Chicken carcasses
GCA_019830145.1.fna	32	SAMEA7302450	2021-08-30T21:33:32Z	Ecuador	Chicken carcasses
GCA_019830165.1.fna	32	SAMEA7302427	2021-08-30T21:33:30Z	Ecuador	Chicken carcasses
GCA_020862165.1.fna	32	SAMEA7302458	2021-11-12T21:31:19Z	Ecuador	Chicken carcasses
GCA_020862205.1.fna	32	SAMEA7302452	2021-11-12T21:31:18Z	Ecuador	Caecal sample
GCA_020867125.1.fna	32	SAMEA7302511	2021-11-12T22:36:08Z	Ecuador	Chicken carcasses
GCA_020867165.1.fna	32	SAMEA7302507	2021-11-12T22:36:08Z	Ecuador	Chicken carcasses
GCA_020867185.1.fna	32	SAMEA7302504	2021-11-12T22:36:07Z	Ecuador	Chicken carcasses
GCA_020867205.1.fna	32	SAMEA7302502	2021-11-12T22:36:07Z	Ecuador	Chicken carcasses
GCA_020867225.1.fna	32	SAMEA7302498	2021-11-12T22:36:06Z	Ecuador	Chicken carcasses
GCA_020867245.1.fna	32	SAMEA7302488	2021-11-12T22:36:05Z	Ecuador	Caecal sample
GCA_020867265.1.fna	32	SAMEA7302482	2021-11-12T22:36:05Z	Ecuador	Chicken carcasses
GCA_020867285.1.fna	32	SAMEA7302497	2021-11-12T22:36:06Z	Ecuador	Chicken carcasses
GCA_020867305.1.fna	32	SAMEA7302493	2021-11-12T22:36:06Z	Ecuador	Caecal sample
GCA_020867325.1.fna	32	SAMEA7302491	2021-11-12T22:36:05Z	Ecuador	Chicken carcasses
GCA_020867365.1.fna	32	SAMEA7302484	2021-11-12T22:36:05Z	Ecuador	Chicken carcasses
GCA_020867385.1.fna	32	SAMEA7302472	2021-11-12T22:36:04Z	Ecuador	Chicken carcasses
GCA_020867405.1.fna	32	SAMEA7302469	2021-11-12T22:36:03Z	Ecuador	Caecal sample
GCA_020867425.1.fna	32	SAMEA7302470	2021-11-12T22:36:04Z	Ecuador	Caecal sample
GCA_020867445.1.fna	32	SAMEA7302468	2021-11-12T22:36:03Z	Ecuador	Chicken carcasses
GCA_020867465.1.fna	32	SAMEA7302453	2021-11-12T22:36:03Z	Ecuador	Chicken carcasses
GCA_020867485.1.fna	32	SAMEA7302451	2021-11-12T22:36:02Z	Ecuador	Caecal sample
GCA_020867505.1.fna	32	SAMEA7302449	2021-11-12T22:36:02Z	Ecuador	Chicken carcasses
GCA_020867525.1.fna	32	SAMEA7302448	2021-11-12T22:36:02Z	Ecuador	Caecal sample
GCA_020867545.1.fna	32	SAMEA7302441	2021-11-12T22:36:02Z	Ecuador	Chicken carcasses
GCA_020867565.1.fna	32	SAMEA7302433	2021-11-12T22:36:01Z	Ecuador	Caecal sample
GCA_020867585.1.fna	32	SAMEA7302412	2021-11-12T22:36:00Z	Ecuador	Chicken carcasses
GCA_020867605.1.fna	32	SAMEA7302425	2021-11-12T22:36:01Z	Ecuador	Chicken carcasses
GCA_020867625.1.fna	32	SAMEA7302431	2021-11-12T22:36:01Z	Ecuador	Chicken carcasses
GCA_020867645.1.fna	32	SAMEA7302420	2021-11-12T22:36:00Z	Ecuador	Chicken carcasses
GCA_020867665.1.fna	32	SAMEA7302400	2021-11-12T22:35:59Z	Ecuador	Chicken carcasses
GCA_020867685.1.fna	32	SAMEA7302399	2021-11-12T22:35:59Z	Ecuador	Chicken carcasses
GCA_020867705.1.fna	32	SAMEA7302410	2021-11-12T22:36:00Z	Ecuador	Caecal sample
GCA_020867725.1.fna	32	SAMEA7302401	2021-11-12T22:35:59Z	Ecuador	Caecal sample
GCA_020867745.1.fna	32	SAMEA7302394	2021-11-12T22:35:59Z	Ecuador	Caecal sample
GCA_020867765.1.fna	32	SAMEA7302387	2021-11-12T22:35:58Z	Ecuador	Chicken carcasses
GCA_020867785.1.fna	32	SAMEA7302382	2021-11-12T22:35:58Z	Ecuador	Chicken carcasses
GCA_020867805.1.fna	32	SAMEA7302388	2021-11-12T22:35:58Z	Ecuador	Chicken carcasses
GCA_020867825.1.fna	32	SAMEA7302379	2021-11-12T22:35:58Z	Ecuador	human
GCA_020868265.1.fna	32	SAMEA7302499	2021-11-12T21:31:21Z	Ecuador	Chicken carcasses
GCA_020868285.1.fna	32	SAMEA7302478	2021-11-12T21:31:20Z	Ecuador	Chicken carcasses
GCA_020868305.1.fna	32	SAMEA7302464	2021-11-12T21:31:19Z	Ecuador	Chicken carcasses
GCA_020868325.1.fna	32	SAMEA7302462	2021-11-12T21:31:19Z	Ecuador	Chicken carcasses
GCA_020868345.1.fna	32	SAMEA7302501	2021-11-12T21:31:21Z	Ecuador	Chicken carcasses
GCA_020868425.1.fna	32	SAMEA7302479	2021-11-12T21:31:20Z	Ecuador	Chicken carcasses
GCA_020868445.1.fna	32	SAMEA7302503	2021-11-12T21:31:21Z	Ecuador	Chicken carcasses
GCA_020868465.1.fna	32	SAMEA7302476	2021-11-12T21:31:20Z	Ecuador	Caecal sample
GCA_020868485.1.fna	32	SAMEA7302434	2021-11-12T21:31:18Z	Ecuador	Chicken carcasses
GCA_020868505.1.fna	32	SAMEA7302424	2021-11-12T21:31:18Z	Ecuador	Caecal sample
GCA_020868525.1.fna	32	SAMEA7302426	2021-11-12T21:31:18Z	Ecuador	Chicken carcasses
GCA_020868545.1.fna	32	SAMEA7302421	2021-11-12T21:31:17Z	Ecuador	Chicken carcasses
GCA_020868565.1.fna	32	SAMEA7302398	2021-11-12T21:31:17Z	Ecuador	Caecal sample
GCA_020868585.1.fna	32	SAMEA7302397	2021-11-12T21:31:17Z	Ecuador	Chicken carcasses
GCA_020868605.1.fna	32	SAMEA7302390	2021-11-12T21:31:16Z	Ecuador	Chicken carcasses
GCA_020868625.1.fna	32	SAMEA7302395	2021-11-12T21:31:17Z	Ecuador	Chicken carcasses
GCA_020868645.1.fna	32	SAMEA7302392	2021-11-12T21:31:16Z	Ecuador	Chicken carcasses
GCA_021344065.1.fna	32	SAMN24442265	2022-01-03T04:01:26Z	Ecuador	urine
GCA_021394455.1.fna	32	SAMN24593809	2022-01-10T04:22:24Z	Ecuador	skin and soft tissue
GCA_021394515.1.fna	32	SAMN24594573	2022-01-10T04:23:09Z	Ecuador	skin and soft tissue
GCA_021394525.1.fna	32	SAMN24594553	2022-01-10T04:23:17Z	Ecuador	urine
GCA_021395095.1.fna	32	SAMN24594576	2022-01-10T04:27:18Z	Ecuador	urine
GCA_023486195.1.fna	32	SAMEA11580245	2022-05-17T22:39:08Z	South Africa	Human Stool
GCA_023486305.1.fna	32	SAMEA11580235	2022-05-17T22:39:05Z	South Africa	Human Stool
GCA_023486365.1.fna	32	SAMEA11580232	2022-05-17T22:39:04Z	South Africa	Human Stool
GCA_023486385.1.fna	32	SAMEA11580227	2022-05-17T22:39:01Z	South Africa	Human Stool
GCA_023486455.1.fna	32	SAMEA11580226	2022-05-17T22:39:01Z	South Africa	Human Stool
GCA_023486565.1.fna	32	SAMEA11580064	2022-05-17T22:38:58Z	South Africa	Human Stool
GCA_023486655.1.fna	32	SAMEA11580412	2022-05-17T22:38:57Z	South Africa	Human Blood culture
GCA_023486705.1.fna	32	SAMEA11580060	2022-05-17T22:38:56Z	South Africa	Human Stool
GCA_023491645.1.fna	32	SAMEA11580414	2022-05-17T22:38:54Z	South Africa	Human Stool
GCA_023491665.1.fna	32	SAMEA11580410	2022-05-17T22:38:53Z	South Africa	Human Stool
GCA_023491685.1.fna	32	SAMEA11580264	2022-05-17T22:38:52Z	South Africa	Human Stool
GCA_023491705.1.fna	32	SAMEA11580053	2022-05-17T22:38:51Z	South Africa	Human Stool
GCA_023491725.1.fna	32	SAMEA11580260	2022-05-17T22:38:51Z	South Africa	Human Stool
GCA_023491765.1.fna	32	SAMEA11580258	2022-05-17T22:38:49Z	South Africa	Human Stool
GCA_023491845.1.fna	32	SAMEA11580313	2022-05-17T22:38:46Z	South Africa	Human Stool
GCA_023491865.1.fna	32	SAMEA11580045	2022-05-17T22:38:46Z	South Africa	Human Stool
GCA_023491905.1.fna	32	SAMEA11580043	2022-05-17T22:38:45Z	South Africa	Human Stool
GCA_023491925.1.fna	32	SAMEA11580040	2022-05-17T22:38:45Z	South Africa	Human Stool
GCA_023491945.1.fna	32	SAMEA11580039	2022-05-17T22:38:44Z	South Africa	Human Stool
GCA_023491965.1.fna	32	SAMEA11580049	2022-05-17T22:38:43Z	South Africa	Human Blood culture
GCA_023492025.1.fna	32	SAMEA11580042	2022-05-17T22:38:42Z	South Africa	Human Rectal Swab
GCA_023492065.1.fna	32	SAMEA11580059	2022-05-17T22:38:56Z	South Africa	Human Blood culture
GCA_023492165.1.fna	32	SAMEA11580058	2022-05-17T22:38:55Z	South Africa	Human Stool
GCA_023492185.1.fna	32	SAMEA11580054	2022-05-17T22:38:52Z	South Africa	Human Stool
GCA_023492205.1.fna	32	SAMEA11580259	2022-05-17T22:38:50Z	South Africa	Human Stool
GCA_023492325.1.fna	32	SAMEA11580225	2022-05-17T22:39:00Z	South Africa	Human Stool
GCA_023492345.1.fna	32	SAMEA11580234	2022-05-17T22:39:05Z	South Africa	Human Stool
GCA_023492745.1.fna	32	SAMEA11580046	2022-05-17T22:39:09Z	South Africa	Human Stool
GCA_023492765.1.fna	32	SAMEA11580248	2022-05-17T22:39:09Z	South Africa	Human Stool
GCA_023492805.1.fna	32	SAMEA11580238	2022-05-17T22:39:06Z	South Africa	Human Stool
GCA_023492885.1.fna	32	SAMEA11580411	2022-05-17T22:38:57Z	South Africa	Human Stool
GCA_023492905.1.fna	32	SAMEA11580230	2022-05-17T22:39:03Z	South Africa	Human Stool
GCA_023498025.1.fna	32	SAMEA11580241	2022-05-17T22:39:07Z	South Africa	Human Stool
GCA_023498045.1.fna	32	SAMEA11580229	2022-05-17T22:39:03Z	South Africa	Human Stool
GCA_023498065.1.fna	32	SAMEA11580309	2022-05-17T22:39:02Z	South Africa	Human Stool
GCA_023498105.1.fna	32	SAMEA11580240	2022-05-17T22:39:07Z	South Africa	Human Stool
GCA_023498125.1.fna	32	SAMEA11580308	2022-05-17T22:39:02Z	South Africa	Human Stool
GCA_023498145.1.fna	32	SAMEA11580307	2022-05-17T22:39:02Z	South Africa	Human Wound Swab
GCA_023498165.1.fna	32	SAMEA11580212	2022-05-17T22:39:01Z	South Africa	Human Urine
GCA_023498205.1.fna	32	SAMEA11580413	2022-05-17T22:38:59Z	South Africa	Human Stool
GCA_023498305.1.fna	32	SAMEA11580247	2022-05-17T22:39:09Z	South Africa	Human Stool
GCA_023498325.1.fna	32	SAMEA11580228	2022-05-17T22:39:03Z	South Africa	Human Stool
GCA_023498365.1.fna	32	SAMEA11580261	2022-05-17T22:38:51Z	South Africa	Human Rectal Swab
GCA_023498385.1.fna	32	SAMEA11580267	2022-05-17T22:38:53Z	South Africa	Human Stool
GCA_023498425.1.fna	32	SAMEA11580252	2022-05-17T22:38:44Z	South Africa	Human Stool
GCA_023498505.1.fna	32	SAMEA11580312	2022-05-17T22:38:41Z	South Africa	Human Rectal Swab
GCA_023498565.1.fna	32	SAMEA11580311	2022-05-17T22:38:41Z	South Africa	Human Stool
GCA_024225555.1.fna	32	SAMEA11580146	2022-07-12T22:38:37Z	South Africa	Human Stool
GCA_024225655.1.fna	32	SAMEA11580207	2022-07-12T22:38:38Z	South Africa	Human Blood culture
GCA_024225815.1.fna	32	SAMEA11580273	2022-07-12T22:38:37Z	South Africa	Human Stool
GCA_024227595.1.fna	32	SAMEA11580330	2022-07-13T01:40:12Z	South Africa	Human Urine
GCA_024227695.1.fna	32	SAMEA11580073	2022-07-13T01:40:11Z	South Africa	Human Stool
GCA_024229175.1.fna	32	SAMEA11580135	2022-07-13T01:40:12Z	South Africa	Human Stool
GCA_024229235.1.fna	32	SAMEA11580281	2022-07-13T01:40:12Z	South Africa	Human Stool
GCA_024258525.1.fna	32	SAMEA11580103	2022-07-13T20:50:05Z	South Africa	Human Stool
GCA_024258565.1.fna	32	SAMEA11580284	2022-07-13T20:50:06Z	South Africa	Human Stool
GCA_024258585.1.fna	32	SAMEA11580072	2022-07-13T20:50:04Z	South Africa	Human Stool
GCA_024258765.1.fna	32	SAMEA11580279	2022-07-13T20:50:05Z	South Africa	Human Stool
GCA_024258845.1.fna	32	SAMEA11580178	2022-07-13T20:50:09Z	South Africa	Human Stool
GCA_024258885.1.fna	32	SAMEA11580075	2022-07-13T20:50:04Z	South Africa	Human Stool
GCA_024262465.1.fna	32	SAMEA11580297	2022-07-13T20:50:08Z	South Africa	Human Stool
GCA_024264045.1.fna	32	SAMEA11580126	2022-07-14T01:46:49Z	South Africa	Human Stool
GCA_024265005.1.fna	32	SAMEA11580173	2022-07-13T20:50:08Z	South Africa	Human Stool
GCA_024267055.1.fna	32	SAMEA11580296	2022-07-14T11:45:02Z	South Africa	Human Stool
GCA_024267075.1.fna	32	SAMEA11580113	2022-07-14T11:45:02Z	South Africa	Human Stool
GCA_024267115.1.fna	32	SAMEA11580111	2022-07-14T11:45:01Z	South Africa	Human Stool
GCA_024267135.1.fna	32	SAMEA11580099	2022-07-14T11:45:01Z	South Africa	Human Urine
GCA_024267155.1.fna	32	SAMEA11580409	2022-07-14T11:45:00Z	South Africa	Human Stool
GCA_024267295.1.fna	32	SAMEA11580171	2022-07-14T10:40:41Z	South Africa	Human Stool
GCA_024267315.1.fna	32	SAMEA11580218	2022-07-14T10:40:41Z	South Africa	Human Stool
GCA_024267395.1.fna	32	SAMEA11580357	2022-07-14T10:40:40Z	South Africa	Human Stool
GCA_024267635.1.fna	32	SAMEA11580078	2022-07-14T10:40:40Z	South Africa	Human Stool
GCA_024270215.1.fna	32	SAMEA11580086	2022-07-14T18:38:17Z	South Africa	Human Stool
GCA_024270775.1.fna	32	SAMEA11580396	2022-07-14T18:38:18Z	South Africa	Human Stool
GCA_024271165.1.fna	32	SAMEA11580191	2022-07-14T23:39:16Z	South Africa	Human Stool
GCA_024271185.1.fna	32	SAMEA11580361	2022-07-14T23:39:15Z	South Africa	Human Stool
GCA_024272325.1.fna	32	SAMEA11580190	2022-07-15T01:42:19Z	South Africa	Human Stool
GCA_024272365.1.fna	32	SAMEA11580194	2022-07-15T01:42:18Z	South Africa	Human Stool
GCA_024272405.1.fna	32	SAMEA11580148	2022-07-15T01:42:18Z	South Africa	Human Stool
GCA_024298045.1.fna	32	SAMEA11580366	2022-07-17T23:33:20Z	South Africa	Human Stool
GCA_024299165.1.fna	32	SAMEA11580186	2022-07-17T06:41:46Z	South Africa	Human Stool
GCA_024299205.1.fna	32	SAMEA11580105	2022-07-17T06:41:45Z	South Africa	Human Stool
GCA_024299325.1.fna	32	SAMEA11580370	2022-07-17T05:42:44Z	South Africa	Human Stool
GCA_024299345.1.fna	32	SAMEA11580275	2022-07-17T05:42:43Z	South Africa	Human Stool
GCA_024299365.1.fna	32	SAMEA11580084	2022-07-17T05:42:43Z	South Africa	Human Stool
GCA_024299425.1.fna	32	SAMEA11580331	2022-07-17T05:42:44Z	South Africa	Human Stool
GCA_024299445.1.fna	32	SAMEA11580385	2022-07-17T05:42:45Z	South Africa	Human Stool
GCA_024301585.1.fna	32	SAMEA11580286	2022-07-16T12:41:58Z	South Africa	Human Stool
GCA_024301665.1.fna	32	SAMEA11580302	2022-07-16T11:40:20Z	South Africa	Human Urine
GCA_024301685.1.fna	32	SAMEA11580083	2022-07-16T11:40:18Z	South Africa	Human Stool
GCA_024301785.1.fna	32	SAMEA11580401	2022-07-16T10:38:31Z	South Africa	Human Stool
GCA_024302565.1.fna	32	SAMEA11580372	2022-07-16T11:40:21Z	South Africa	Human Stool
GCA_024302585.1.fna	32	SAMEA11580133	2022-07-16T11:40:19Z	South Africa	Human Stool
GCA_024302605.1.fna	32	SAMEA11580101	2022-07-16T10:38:31Z	South Africa	Human Stool
GCA_024303485.1.fna	32	SAMEA11580305	2022-07-16T11:40:21Z	South Africa	Human Stool
GCA_024303545.1.fna	32	SAMEA11580118	2022-07-16T11:40:19Z	South Africa	Human Stool
GCA_024303565.1.fna	32	SAMEA11580115	2022-07-16T11:40:19Z	South Africa	Human Stool
GCA_024303585.1.fna	32	SAMEA11580182	2022-07-16T11:40:20Z	South Africa	Human Stool
GCA_024303625.1.fna	32	SAMEA11580344	2022-07-16T10:38:31Z	South Africa	Human Stool
GCA_024318875.1.fna	32	SAMEA11580153	2022-07-15T21:43:57Z	South Africa	Human Stool
GCA_024351105.1.fna	32	SAMEA11580199	2022-07-18T18:45:27Z	South Africa	Human Blood culture
GCA_024351145.1.fna	32	SAMEA11580342	2022-07-18T18:45:25Z	South Africa	Human Stool
GCA_024351165.1.fna	32	SAMEA11580092	2022-07-18T18:45:24Z	South Africa	Human Stool
GCA_024351185.1.fna	32	SAMEA11580070	2022-07-18T18:45:24Z	South Africa	Human Stool
GCA_024351905.1.fna	32	SAMEA11580138	2022-07-18T18:45:25Z	South Africa	Human Stool
GCA_024352905.1.fna	32	SAMEA11580380	2022-07-19T16:39:57Z	South Africa	Human Stool
GCA_024352965.1.fna	32	SAMEA11580124	2022-07-19T16:39:55Z	South Africa	Human Stool
GCA_024353185.1.fna	32	SAMEA11580356	2022-07-20T03:56:09Z	South Africa	Human Stool
GCA_024353585.1.fna	32	SAMEA11580097	2022-07-18T18:45:24Z	South Africa	Human Stool
GCA_024362125.1.fna	32	SAMEA11580359	2022-07-20T20:38:04Z	South Africa	Human Stool
GCA_024363755.1.fna	32	SAMEA11580420	2022-07-20T05:40:25Z	South Africa	Human Stool
GCA_024366255.1.fna	32	SAMEA11580323	2022-07-21T01:37:10Z	South Africa	Human Stool
GCA_024366295.1.fna	32	SAMEA11580121	2022-07-21T01:37:09Z	South Africa	Human Stool
GCA_024366315.1.fna	32	SAMEA11580142	2022-07-21T01:37:10Z	South Africa	Human Stool
GCA_024366955.1.fna	32	SAMEA11580104	2022-07-20T23:46:26Z	South Africa	Human Stool
GCA_024366975.1.fna	32	SAMEA11580095	2022-07-20T23:46:26Z	South Africa	Human Stool
GCA_024368035.1.fna	32	SAMEA11580280	2022-07-20T20:38:03Z	South Africa	Human Stool
GCA_024369075.1.fna	32	SAMEA11580376	2022-07-20T05:40:26Z	South Africa	Human Stool
GCA_024369115.1.fna	32	SAMEA11580358	2022-07-20T05:40:26Z	South Africa	Human Stool
GCA_024369135.1.fna	32	SAMEA11580091	2022-07-20T05:40:25Z	South Africa	Human Stool
GCA_024369315.1.fna	32	SAMEA11580114	2022-07-20T03:56:09Z	South Africa	Human Stool
GCA_024369875.1.fna	32	SAMEA11580416	2022-07-19T16:39:54Z	South Africa	Human Stool
GCA_024369955.1.fna	32	SAMEA11580277	2022-07-19T16:39:55Z	South Africa	Human Stool
GCA_024369975.1.fna	32	SAMEA11580276	2022-07-19T16:39:55Z	South Africa	Human Rectal Swab
GCA_024370135.1.fna	32	SAMEA11580203	2022-07-19T06:43:36Z	South Africa	Human Stool
GCA_024370195.1.fna	32	SAMEA11580394	2022-07-19T06:43:36Z	South Africa	Human Stool
GCA_024370215.1.fna	32	SAMEA11580377	2022-07-19T06:43:35Z	South Africa	Human Stool
GCA_024370295.1.fna	32	SAMEA11580102	2022-07-19T06:43:34Z	South Africa	Human Stool
GCA_024370435.1.fna	32	SAMEA11580210	2022-07-19T03:39:01Z	South Africa	Human Blood culture
GCA_024370455.1.fna	32	SAMEA11580164	2022-07-19T03:39:01Z	South Africa	Human Stool
GCA_024370475.1.fna	32	SAMEA11580345	2022-07-19T03:39:01Z	South Africa	Human Stool
GCA_024370495.1.fna	32	SAMEA11580080	2022-07-19T03:39:00Z	South Africa	Human Stool
GCA_024370535.1.fna	32	SAMEA11580214	2022-07-19T02:34:23Z	South Africa	Human Stool
GCA_024370735.1.fna	32	SAMEA11580283	2022-07-18T23:50:06Z	South Africa	Human Stool
GCA_024370815.1.fna	32	SAMEA11580316	2022-07-18T22:41:49Z	South Africa	Human Stool
GCA_024372005.1.fna	32	SAMEA11580287	2022-07-18T18:45:25Z	South Africa	Human Stool
GCA_024372335.1.fna	32	SAMEA11580378	2022-07-21T11:36:24Z	South Africa	Human Stool
GCA_024372355.1.fna	32	SAMEA11580184	2022-07-21T11:36:24Z	South Africa	Human Stool
GCA_024372375.1.fna	32	SAMEA11580314	2022-07-21T11:36:24Z	South Africa	Human Stool
GCA_024374375.1.fna	32	SAMEA11580221	2022-07-22T07:59:23Z	South Africa	Human Stool
GCA_024379035.1.fna	32	SAMEA11580292	2022-07-22T07:59:20Z	South Africa	Human Stool
GCA_024396215.1.fna	32	SAMEA11580328	2022-07-23T06:36:56Z	South Africa	Human Stool
GCA_024404835.1.fna	32	SAMEA11580177	2022-07-23T05:33:38Z	South Africa	Human Stool
GCA_024404925.1.fna	32	SAMEA11580150	2022-07-23T05:33:38Z	South Africa	Human Rectal Swab
GCA_024408155.1.fna	32	SAMEA11580193	2022-07-23T05:33:38Z	South Africa	Human Stool
GCA_024413155.1.fna	32	SAMEA11580346	2022-07-22T22:39:58Z	South Africa	Human Stool
GCA_024413965.1.fna	32	SAMEA11580381	2022-07-22T21:41:00Z	South Africa	Human Stool
GCA_024415135.1.fna	32	SAMEA11580128	2022-07-22T21:40:59Z	South Africa	Human Blood culture
GCA_024415155.1.fna	32	SAMEA11580352	2022-07-22T21:40:59Z	South Africa	Human Stool
GCA_024421345.1.fna	32	SAMEA11580174	2022-07-22T19:41:35Z	South Africa	Human Stool
GCA_024425055.1.fna	32	SAMEA11580071	2022-07-22T13:41:26Z	South Africa	Human Stool
GCA_024425215.1.fna	32	SAMEA11580110	2022-07-22T21:40:59Z	South Africa	Human Stool
GCA_024426365.1.fna	32	SAMEA11580134	2022-07-22T11:36:04Z	South Africa	Human Blood culture
GCA_024440395.1.fna	32	SAMEA11580179	2022-07-22T07:59:20Z	South Africa	Human Stool
GCA_024440435.1.fna	32	SAMEA11580365	2022-07-22T07:59:20Z	South Africa	Human Stool
GCA_024440455.1.fna	32	SAMEA11580395	2022-07-22T07:59:21Z	South Africa	Human Stool
GCA_024440495.1.fna	32	SAMEA11580201	2022-07-22T07:59:22Z	South Africa	Human Stool
GCA_024440515.1.fna	32	SAMEA11580340	2022-07-22T07:59:19Z	South Africa	Human Stool
GCA_024440535.1.fna	32	SAMEA11580354	2022-07-22T07:59:19Z	South Africa	Human Stool
GCA_024440555.1.fna	32	SAMEA11580139	2022-07-22T07:59:19Z	South Africa	Human Stool
GCA_024440575.1.fna	32	SAMEA11580094	2022-07-22T07:59:18Z	South Africa	Human Stool
GCA_024440595.1.fna	32	SAMEA11580109	2022-07-22T07:59:18Z	South Africa	Human Stool
GCA_024440615.1.fna	32	SAMEA11580131	2022-07-22T07:59:18Z	South Africa	Human Stool
GCA_024440635.1.fna	32	SAMEA11580085	2022-07-22T07:59:17Z	South Africa	Human Stool
GCA_024440655.1.fna	32	SAMEA11580081	2022-07-22T07:59:17Z	South Africa	Human Stool
GCA_024476965.1.fna	32	SAMEA11580116	2022-07-26T18:37:05Z	South Africa	Human Stool
GCA_024476985.1.fna	32	SAMEA11580093	2022-07-26T18:36:59Z	South Africa	Human Stool
GCA_024477045.1.fna	32	SAMEA11580082	2022-07-26T18:36:57Z	South Africa	Human Stool
GCA_024477165.1.fna	32	SAMEA11580065	2022-07-26T18:36:55Z	South Africa	Human Stool
GCA_024478465.1.fna	32	SAMEA11580204	2022-07-26T18:37:37Z	South Africa	Human Stool
GCA_024478505.1.fna	32	SAMEA11580403	2022-07-26T18:37:34Z	South Africa	Human Stool
GCA_024478525.1.fna	32	SAMEA11580205	2022-07-26T18:37:37Z	South Africa	Human Stool
GCA_024478585.1.fna	32	SAMEA11580399	2022-07-26T18:37:31Z	South Africa	Human Stool
GCA_024478705.1.fna	32	SAMEA11580368	2022-07-26T18:37:14Z	South Africa	Human Stool
GCA_024478745.1.fna	32	SAMEA11580367	2022-07-26T18:37:16Z	South Africa	Human Stool
GCA_024478765.1.fna	32	SAMEA11580341	2022-07-26T18:37:12Z	South Africa	Human Stool
GCA_024478805.1.fna	32	SAMEA11580152	2022-07-26T18:37:10Z	South Africa	Human Stool
GCA_024478825.1.fna	32	SAMEA11580149	2022-07-26T18:37:10Z	South Africa	Human Rectal Swab
GCA_024478845.1.fna	32	SAMEA11580147	2022-07-26T18:37:09Z	South Africa	Human Stool
GCA_024478885.1.fna	32	SAMEA11580141	2022-07-26T18:37:09Z	South Africa	Human Stool
GCA_024478905.1.fna	32	SAMEA11580132	2022-07-26T18:37:07Z	South Africa	Human Stool
GCA_024478925.1.fna	32	SAMEA11580120	2022-07-26T18:37:06Z	South Africa	Human Stool
GCA_024478945.1.fna	32	SAMEA11580123	2022-07-26T18:37:06Z	South Africa	Human Stool
GCA_024478965.1.fna	32	SAMEA11580117	2022-07-26T18:37:05Z	South Africa	Human Blood culture
GCA_024479005.1.fna	32	SAMEA11580107	2022-07-26T18:37:03Z	South Africa	Human Stool
GCA_024479025.1.fna	32	SAMEA11580098	2022-07-26T18:37:02Z	South Africa	Human Stool
GCA_024479045.1.fna	32	SAMEA11580391	2022-07-26T18:37:01Z	South Africa	Human Blood culture
GCA_024479105.1.fna	32	SAMEA11580077	2022-07-26T18:36:56Z	South Africa	Human Stool
GCA_024479265.1.fna	32	SAMEA11580291	2022-07-26T18:37:17Z	South Africa	Human Stool
GCA_024479305.1.fna	32	SAMEA11580140	2022-07-26T18:37:08Z	South Africa	Human Stool
GCA_024479325.1.fna	32	SAMEA11580170	2022-07-26T18:37:24Z	South Africa	Human Blood culture
GCA_024479365.1.fna	32	SAMEA11580213	2022-07-26T18:37:38Z	South Africa	Human Stool
GCA_024479385.1.fna	32	SAMEA11580407	2022-07-26T18:37:39Z	South Africa	Human Stool
GCA_024479405.1.fna	32	SAMEA11580192	2022-07-26T18:37:29Z	South Africa	Human Stool
GCA_024479425.1.fna	32	SAMEA11580406	2022-07-26T18:37:38Z	South Africa	Human Stool
GCA_024479445.1.fna	32	SAMEA11580383	2022-07-26T18:37:31Z	South Africa	Human Stool
GCA_024479465.1.fna	32	SAMEA11580160	2022-07-26T18:37:20Z	South Africa	Human Stool
GCA_024479485.1.fna	32	SAMEA11580338	2022-07-26T18:37:12Z	South Africa	Human Stool
GCA_024479525.1.fna	32	SAMEA11580143	2022-07-26T18:37:09Z	South Africa	Human Stool
GCA_024479545.1.fna	32	SAMEA11580343	2022-07-26T18:37:13Z	South Africa	Human Stool
GCA_024479565.1.fna	32	SAMEA11580137	2022-07-26T18:37:08Z	South Africa	Human Stool
GCA_024479585.1.fna	32	SAMEA11580285	2022-07-26T18:37:07Z	South Africa	Human Urine
GCA_024479605.1.fna	32	SAMEA11580125	2022-07-26T18:37:06Z	South Africa	Human Stool
GCA_024479625.1.fna	32	SAMEA11580282	2022-07-26T18:37:04Z	South Africa	Human Stool
GCA_024479645.1.fna	32	SAMEA11580112	2022-07-26T18:37:04Z	South Africa	Human Stool
GCA_024479665.1.fna	32	SAMEA11580096	2022-07-26T18:37:01Z	South Africa	Human Stool
GCA_024479685.1.fna	32	SAMEA11580417	2022-07-26T18:36:59Z	South Africa	Human Stool
GCA_024479705.1.fna	32	SAMEA11580390	2022-07-26T18:37:00Z	South Africa	Human Stool
GCA_024479725.1.fna	32	SAMEA11580274	2022-07-26T18:37:02Z	South Africa	Human Stool
GCA_024479745.1.fna	32	SAMEA11580100	2022-07-26T18:37:02Z	South Africa	Human Stool
GCA_024479785.1.fna	32	SAMEA11580079	2022-07-26T18:36:56Z	South Africa	Human Stool
GCA_024479805.1.fna	32	SAMEA11580076	2022-07-26T18:36:56Z	South Africa	Human Stool
GCA_024479905.1.fna	32	SAMEA11580208	2022-07-26T18:37:37Z	South Africa	Human Stool
GCA_024479925.1.fna	32	SAMEA11580187	2022-07-26T18:37:28Z	South Africa	Human Stool
GCA_024480005.1.fna	32	SAMEA11580360	2022-07-26T18:37:15Z	South Africa	Human Urine
GCA_024480025.1.fna	32	SAMEA11580155	2022-07-26T18:37:12Z	South Africa	Human Urine
GCA_024480045.1.fna	32	SAMEA11580336	2022-07-26T18:37:11Z	South Africa	Human Stool
GCA_024480065.1.fna	32	SAMEA11580154	2022-07-26T18:37:11Z	South Africa	Human Blood culture
GCA_024480205.1.fna	32	SAMEA11580262	2022-07-26T18:37:38Z	South Africa	Human Blood culture
GCA_024480385.1.fna	32	SAMEA11580189	2022-07-26T18:37:30Z	South Africa	Human Stool
GCA_024480405.1.fna	32	SAMEA11580355	2022-07-26T18:37:14Z	South Africa	Human Stool
GCA_024480445.1.fna	32	SAMEA11580215	2022-07-26T18:37:39Z	South Africa	Human Blood culture
GCA_024480465.1.fna	32	SAMEA11580185	2022-07-26T18:37:27Z	South Africa	Human Stool
GCA_024480485.1.fna	32	SAMEA11580335	2022-07-26T18:37:20Z	South Africa	Human Stool
GCA_024480505.1.fna	32	SAMEA11580388	2022-07-26T18:36:59Z	South Africa	Human Stool
GCA_024480545.1.fna	32	SAMEA11580067	2022-07-26T18:36:55Z	South Africa	Human Stool
GCA_024480645.1.fna	32	SAMEA11580183	2022-07-26T18:37:27Z	South Africa	Human Stool
GCA_024480665.1.fna	32	SAMEA11580393	2022-07-26T18:37:32Z	South Africa	Human Stool
GCA_024480705.1.fna	32	SAMEA11580350	2022-07-26T18:37:13Z	South Africa	Human Stool
GCA_024480725.1.fna	32	SAMEA11580175	2022-07-26T18:37:26Z	South Africa	Human Blood culture
GCA_024480765.1.fna	32	SAMEA11580408	2022-07-26T18:37:03Z	South Africa	Human Stool
GCA_024481565.1.fna	32	SAMEA11580415	2022-07-26T18:37:00Z	South Africa	Human Stool
GCA_024481585.1.fna	32	SAMEA11580278	2022-07-26T18:37:04Z	South Africa	Human Stool
GCA_024481605.1.fna	32	SAMEA11580348	2022-07-26T18:37:13Z	South Africa	Human Stool
GCA_024481805.1.fna	32	SAMEA11580325	2022-07-26T18:37:16Z	South Africa	Human Stool
GCA_024481825.1.fna	32	SAMEA11580298	2022-07-26T18:37:21Z	South Africa	Human Stool
GCA_024481865.1.fna	32	SAMEA11580419	2022-07-26T18:37:01Z	South Africa	Human Stool
GCA_024482645.1.fna	32	SAMEA11580119	2022-07-26T18:37:05Z	South Africa	Human Stool
GCA_024483185.1.fna	32	SAMEA11580304	2022-07-26T18:37:33Z	South Africa	Human Stool
GCA_024516275.1.fna	32	SAMEA11580387	2022-07-30T05:43:31Z	South Africa	Human Stool
GCA_024518315.1.fna	32	SAMEA11580209	2022-07-30T01:42:02Z	South Africa	Human Stool
GCA_024518375.1.fna	32	SAMEA11580162	2022-07-30T01:42:01Z	South Africa	Human Stool
GCA_024521665.1.fna	32	SAMEA11580220	2022-07-29T22:48:00Z	South Africa	Human Stool
GCA_024542615.1.fna	32	SAMEA11580290	2022-07-26T18:37:14Z	South Africa	Human Stool
GCA_024542635.1.fna	32	SAMEA11580196	2022-07-26T18:37:30Z	South Africa	Human Stool
GCA_024542655.1.fna	32	SAMEA11580400	2022-07-26T18:37:32Z	South Africa	Human Stool
GCA_024542675.1.fna	32	SAMEA11580293	2022-07-26T18:37:17Z	South Africa	Human Stool
GCA_024737165.1.fna	32	SAMEA11580317	2022-07-26T18:37:16Z	South Africa	Human Stool
GCA_024737645.1.fna	32	SAMEA11580246	2022-07-18T18:45:27Z	South Africa	Human Rectal Swab
GCA_043108015.1.fna	32	SAMN44011430	2024-10-15T04:28:30Z	Kenya: Nairobi	stool
GCA_922393895.1.fna	32	SAMEA11579994	2021-12-23T02:15:11Z	South Africa	Human stool
GCA_000506925.1.fna	32	SAMN02470974	2013-12-11T19:01:23Z	Israel	stool sample
GCA_000506945.1.fna	32	SAMN02470973	2013-12-11T19:01:39Z	Israel
GCA_001518495.1.fna	32	SAMN04217889	2016-01-20T06:46:30Z	Israel	food
GCA_002064835.1.fna	32	SAMN02368579	2017-03-22T15:27:19Z	Iran	chicken
GCA_002065585.1.fna	32	SAMN02368575	2017-03-22T15:36:14Z	Iran	human
GCA_002237345.1.fna	32	SAMN06552112	2017-07-31T14:02:10Z	Israel	environment
GCA_003849815.1.fna	32	SAMN10457955	2018-11-29T06:03:04Z	China: Chengdu	chicken
GCA_004192975.1.fna	32	SAMN03255335	2015-02-10T18:10:42Z	Turkey	chicken meat
GCA_005885995.1.fna	32	SAMN11665428	2019-05-29T12:06:06Z	Turkey	Poultry flock base material and dust
GCA_005886015.1.fna	32	SAMN11663712	2019-05-29T12:08:10Z	Turkey	Poultry flock base material and dust
GCA_006214585.1.fna	32	SAMN11310165	2019-04-01T23:56:42Z	Lebanon	swine
GCA_006293795.1.fna	32	SAMN11310184	2019-04-01T23:56:43Z	Lebanon	poultry
GCA_006293815.1.fna	32	SAMN11310164	2019-04-01T23:56:42Z	Lebanon	swine
GCA_006294295.1.fna	32	SAMN09631556	2018-07-12T05:57:44Z	Lebanon	poultry
GCA_006691045.1.fna	32	SAMN03255366	2015-02-21T16:07:27Z	Turkey	chicken meat
GCA_006755385.1.fna	32	SAMN03255371	2015-02-21T16:07:27Z	Turkey	chicken meat
GCA_007745235.1.fna	32	SAMN03255336	2015-02-10T18:10:43Z	Turkey	chicken meat
GCA_008027985.1.fna	32	SAMN03255337	2015-02-10T18:10:41Z	Turkey	chicken meat
GCA_008187165.1.fna	32	SAMN12637870	2019-08-26T21:35:53Z	Lebanon	swine
GCA_008265365.1.fna	32	SAMN12662104	2019-08-30T22:39:37Z	Lebanon	poultry
GCA_008361005.1.fna	32	SAMN11962004	2019-09-09T23:56:06Z	Russia: Novosibirsk	chicken food
GCA_008361015.1.fna	32	SAMN11962002	2019-09-09T23:56:06Z	Russia: Novosibirsk	chicken food
GCA_008361025.1.fna	32	SAMN11962003	2019-09-09T23:56:07Z	Russia: Novosibirsk	chicken food
GCA_010877105.1.fna	32	SAMN03255390	2015-03-15T15:08:43Z	Turkey	chicken meat
GCA_010885555.1.fna	32	SAMN03255386	2015-03-15T15:08:41Z	Turkey	chicken meat
GCA_010919335.1.fna	32	SAMN13850655	2020-02-21T18:20:29Z	Israel	stool sample
GCA_010937355.1.fna	32	SAMN03255354	2015-02-19T19:09:06Z	Turkey	chicken meat
GCA_010937415.1.fna	32	SAMN03255396	2015-03-15T15:08:42Z	Turkey	offal
GCA_010941295.1.fna	32	SAMN03255400	2015-03-15T15:08:42Z	Turkey	chicken meat
GCA_010962995.1.fna	32	SAMN03255374	2015-02-21T16:07:29Z	Turkey	chicken meat
GCA_010965655.1.fna	32	SAMN03255388	2015-03-15T15:08:43Z	Turkey	chicken meat
GCA_011085865.1.fna	32	SAMN03255395	2015-03-15T15:08:41Z	Turkey	chicken meat
GCA_011088765.1.fna	32	SAMN03255369	2015-02-21T16:07:28Z	Turkey	chicken meat
GCA_011088945.1.fna	32	SAMN03255399	2015-03-15T15:08:43Z	Turkey	chicken meat
GCA_011089505.1.fna	32	SAMN03255353	2015-02-19T19:09:07Z	Turkey	chicken meat
GCA_011090745.1.fna	32	SAMN03255375	2015-02-21T16:07:29Z	Turkey	chicken meat
GCA_011090845.1.fna	32	SAMN03255385	2015-03-15T15:08:42Z	Turkey	chicken meat
GCA_011092445.1.fna	32	SAMN03255397	2015-03-15T15:08:43Z	Turkey	chicken meat
GCA_011092685.1.fna	32	SAMN03255355	2015-02-19T19:09:06Z	Turkey	chicken meat
GCA_011093205.1.fna	32	SAMN03255389	2015-03-15T15:08:42Z	Turkey	chicken meat
GCA_011514465.1.fna	32	SAMN03255370	2015-02-21T16:07:27Z	Turkey	chicken meat
GCA_011561285.1.fna	32	SAMN03255398	2015-03-15T15:08:43Z	Turkey	chicken meat
GCA_013377315.1.fna	32	SAMN11355818	2020-06-30T14:07:10Z	Viet Nam	chicken
GCA_013377335.1.fna	32	SAMN11355817	2020-06-30T14:10:07Z	Viet Nam	chicken
GCA_013377355.1.fna	32	SAMN11355816	2020-06-30T14:12:15Z	Viet Nam	chicken
GCA_016424105.1.fna	32	SAMN16986393	2020-12-29T06:02:15Z	China: Shenzhen	Chicken from wild market
GCA_017693045.1.fna	32	SAMN08978803	2021-04-03T03:01:08Z	Iraq	carcass
GCA_020994005.1.fna	32	SAMEA6262629	2021-11-28T21:32:23Z	Turkey	chicken wing
GCA_020994025.1.fna	32	SAMEA6262627	2021-11-28T21:32:23Z	Turkey	chicken wing
GCA_020994045.1.fna	32	SAMEA6262626	2021-11-28T21:32:22Z	Turkey	chicken wing
GCA_020994065.1.fna	32	SAMEA6262628	2021-11-28T21:32:23Z	Turkey	chicken leg
GCA_020994105.1.fna	32	SAMEA6262625	2021-11-28T21:32:22Z	Turkey	chicken leg
GCA_020994125.1.fna	32	SAMEA6262624	2021-11-28T21:32:22Z	Turkey	chicken leg
GCA_020994145.1.fna	32	SAMEA6262621	2021-11-28T21:32:21Z	Turkey	chicken leg
GCA_020994155.1.fna	32	SAMEA6262616	2021-11-28T21:32:20Z	Turkey	chicken wing
GCA_020994185.1.fna	32	SAMEA6262617	2021-11-28T21:32:20Z	Turkey	chicken leg
GCA_020994205.1.fna	32	SAMEA6262623	2021-11-28T21:32:22Z	Turkey	chicken leg
GCA_020994225.1.fna	32	SAMEA6262622	2021-11-28T21:32:21Z	Turkey	chicken leg
GCA_020994245.1.fna	32	SAMEA6262618	2021-11-28T21:32:20Z	Turkey	chicken breast
GCA_020994285.1.fna	32	SAMEA6262619	2021-11-28T21:32:20Z	Turkey	chicken wing
GCA_020994325.1.fna	32	SAMEA6262620	2021-11-28T21:32:21Z	Turkey	chicken leg
GCA_020994365.1.fna	32	SAMEA6262614	2021-11-28T21:32:19Z	Turkey	chicken leg
GCA_020994385.1.fna	32	SAMEA6262610	2021-11-28T21:32:18Z	Turkey	chicken wing
GCA_020994405.1.fna	32	SAMEA6262611	2021-11-28T21:32:18Z	Turkey	chicken wing
GCA_020994425.1.fna	32	SAMEA6262612	2021-11-28T21:32:18Z	Turkey	chicken wing
GCA_020994465.1.fna	32	SAMEA6262613	2021-11-28T21:32:19Z	Turkey	chicken leg
GCA_021412515.1.fna	32	SAMN24619174	2022-01-11T05:00:51Z	India: Mumbai	shrimp
GCA_022670675.1.fna	32	SAMN26567210	2022-03-22T11:52:08Z	Taiwan	not collected
GCA_024956945.1.fna	32	SAMD00019646	2022-08-17T15:46:44Z	Japan:Kyusyu
GCA_024956965.1.fna	32	SAMD00019644	2022-08-17T15:46:46Z	Japan:Kyusyu
GCA_024956985.1.fna	32	SAMD00019643	2022-08-17T15:46:45Z	Japan:Kyusyu
GCA_024957005.1.fna	32	SAMD00019642	2022-08-17T15:46:45Z	Japan:Kyusyu
GCA_024957025.1.fna	32	SAMD00019650	2022-08-17T15:46:45Z	Japan:Kyusyu
GCA_024957045.1.fna	32	SAMD00019649	2022-08-17T15:46:45Z	Japan:Kyusyu
GCA_024957065.1.fna	32	SAMD00019648	2022-08-17T15:46:44Z	Japan:Kyusyu
GCA_024957085.1.fna	32	SAMD00019647	2022-08-17T15:46:44Z	Japan:Kyusyu
GCA_024957105.1.fna	32	SAMD00019622	2022-08-17T15:46:43Z	Japan:Kyusyu
GCA_024957125.1.fna	32	SAMD00019645	2022-08-17T15:46:43Z	Japan:Kyusyu
GCA_024957145.1.fna	32	SAMD00019641	2022-08-17T15:46:43Z	Japan:Kyusyu
GCA_024957165.1.fna	32	SAMD00019640	2022-08-17T15:46:42Z	Japan:Kyusyu
GCA_024957185.1.fna	32	SAMD00019639	2022-08-17T15:46:42Z	Japan:Kyusyu
GCA_024957205.1.fna	32	SAMD00019638	2022-08-17T15:46:42Z	Japan:Kyusyu
GCA_024957225.1.fna	32	SAMD00019637	2022-08-17T15:46:42Z	Japan:Kyusyu
GCA_024957245.1.fna	32	SAMD00019636	2022-08-17T15:46:41Z	Japan:Kyusyu
GCA_024957265.1.fna	32	SAMD00019635	2022-08-17T15:46:41Z	Japan:Kyusyu
GCA_024957285.1.fna	32	SAMD00019634	2022-08-17T15:46:40Z	Japan:Kyusyu
GCA_024957305.1.fna	32	SAMD00019633	2022-08-17T15:46:40Z	Japan:Kyusyu
GCA_024957325.1.fna	32	SAMD00019630	2022-08-17T15:46:39Z	Japan:Kyusyu
GCA_024957345.1.fna	32	SAMD00019631	2022-08-17T15:46:40Z	Japan:Kyusyu
GCA_024957365.1.fna	32	SAMD00019629	2022-08-17T15:46:39Z	Japan:Kyusyu
GCA_024957385.1.fna	32	SAMD00019609	2022-08-17T15:46:36Z	Japan:Kyusyu
GCA_024957405.1.fna	32	SAMD00019600	2022-08-17T15:46:34Z	Japan:Kyusyu
GCA_024957425.1.fna	32	SAMD00019626	2022-08-17T15:46:37Z	Japan:Kyusyu
GCA_024957445.1.fna	32	SAMD00019610	2022-08-17T15:46:28Z	Japan:Kyusyu
GCA_024957465.1.fna	32	SAMD00019628	2022-08-17T15:46:39Z	Japan:Kyusyu
GCA_024957485.1.fna	32	SAMD00019623	2022-08-17T15:46:24Z	Japan:Kyusyu
GCA_024957505.1.fna	32	SAMD00019607	2022-08-17T15:46:24Z	Japan:Kyusyu
GCA_024957525.1.fna	32	SAMD00019632	2022-08-17T15:46:40Z	Japan:Kyusyu
GCA_024957545.1.fna	32	SAMD00019627	2022-08-17T15:46:38Z	Japan:Kyusyu
GCA_024957565.1.fna	32	SAMD00019625	2022-08-17T15:46:37Z	Japan:Kyusyu
GCA_024957585.1.fna	32	SAMD00019624	2022-08-17T15:46:36Z	Japan:Kyusyu
GCA_024957605.1.fna	32	SAMD00019606	2022-08-17T15:46:35Z	Japan:Kyusyu
GCA_024957625.1.fna	32	SAMD00019604	2022-08-17T15:46:35Z	Japan:Kyusyu
GCA_024957645.1.fna	32	SAMD00019605	2022-08-17T15:46:35Z	Japan:Kyusyu
GCA_024957665.1.fna	32	SAMD00019603	2022-08-17T15:46:34Z	Japan:Kyusyu
GCA_024957685.1.fna	32	SAMD00019601	2022-08-17T15:46:34Z	Japan:Kyusyu
GCA_024957705.1.fna	32	SAMD00019602	2022-08-17T15:46:34Z	Japan:Kyusyu
GCA_024957725.1.fna	32	SAMD00019598	2022-08-17T15:46:33Z	Japan:Kyusyu
GCA_024957745.1.fna	32	SAMD00019597	2022-08-17T15:46:33Z	Japan:Kyusyu
GCA_024957765.1.fna	32	SAMD00019596	2022-08-17T15:46:33Z	Japan:Kyusyu
GCA_024957785.1.fna	32	SAMD00019595	2022-08-17T15:46:32Z	Japan:Kyusyu
GCA_024957805.1.fna	32	SAMD00019594	2022-08-17T15:46:32Z	Japan:Kyusyu
GCA_024957825.1.fna	32	SAMD00019593	2022-08-17T15:46:32Z	Japan:Kyusyu
GCA_024957845.1.fna	32	SAMD00019591	2022-08-17T15:46:31Z	Japan:Kyusyu
GCA_024957865.1.fna	32	SAMD00019592	2022-08-17T15:46:31Z	Japan:Kyusyu
GCA_024957885.1.fna	32	SAMD00019590	2022-08-17T15:46:31Z	Japan:Kyusyu
GCA_024957905.1.fna	32	SAMD00019589	2022-08-17T15:46:31Z	Japan:Kyusyu
GCA_024957925.1.fna	32	SAMD00019616	2022-08-17T15:46:30Z	Japan:Kyusyu
GCA_024957945.1.fna	32	SAMD00019615	2022-08-17T15:46:30Z	Japan:Kyusyu
GCA_024957965.1.fna	32	SAMD00019614	2022-08-17T15:46:30Z	Japan:Kyusyu
GCA_024957975.1.fna	32	SAMD00019613	2022-08-17T15:46:29Z	Japan:Kyusyu
GCA_024958005.1.fna	32	SAMD00019608	2022-08-17T15:46:28Z	Japan:Kyusyu
GCA_024958025.1.fna	32	SAMD00019588	2022-08-17T15:46:28Z	Japan:Kyusyu
GCA_024958045.1.fna	32	SAMD00019587	2022-08-17T15:46:27Z	Japan:Kyusyu
GCA_024958065.1.fna	32	SAMD00019612	2022-08-17T15:46:29Z	Japan:Kyusyu
GCA_024958085.1.fna	32	SAMD00019611	2022-08-17T15:46:29Z	Japan:Kyusyu
GCA_024958105.1.fna	32	SAMD00019586	2022-08-17T15:46:27Z	Japan:Kyusyu
GCA_024958125.1.fna	32	SAMD00019585	2022-08-17T15:46:27Z	Japan:Kyusyu
GCA_024958145.1.fna	32	SAMD00019584	2022-08-17T15:46:26Z	Japan:Kyusyu
GCA_024958165.1.fna	32	SAMD00019621	2022-08-17T15:46:26Z	Japan:Kyusyu
GCA_024958185.1.fna	32	SAMD00019620	2022-08-17T15:46:26Z	Japan:Kyusyu
GCA_024958225.1.fna	32	SAMD00019618	2022-08-17T15:46:25Z	Japan:Kyusyu
GCA_024958245.1.fna	32	SAMD00019617	2022-08-17T15:46:25Z	Japan:Kyusyu
GCA_025629175.1.fna	32	SAMN30275492	2022-10-09T03:20:33Z	China: Anhui	chicken meat products
GCA_029591945.1.fna	32	SAMN33760342	2023-04-05T12:54:28Z	Taiwan:Taichung City	Chicken meat
GCA_029592185.1.fna	32	SAMN33760349	2023-04-05T12:57:51Z	Taiwan:Tainan City	not collected
GCA_030435995.1.fna	32	SAMN10434137	2023-07-12T12:01:17Z	Taiwan	not collected
GCA_032308015.1.fna	32	SAMN36745172	2023-10-03T18:02:21Z	China:Shandong	feces
GCA_033637825.1.fna	32	SAMN35037673	2023-05-12T21:52:13Z	Bangladesh:Sunamganj	cloacal swab
GCA_033637925.1.fna	32	SAMN35037714	2023-05-12T21:52:04Z	Bangladesh:Sunamganj	cloacal swab
GCA_033637935.1.fna	32	SAMN35037713	2023-05-12T21:52:04Z	Bangladesh:Sunamganj	cloacal swab
GCA_033637985.1.fna	32	SAMN35037715	2023-05-12T21:52:03Z	Bangladesh:Sunamganj	cloacal swab
GCA_036958565.1.fna	32	SAMN33222204	2024-03-02T06:11:30Z	Viet Nam: An Giang, An Phu Hospital	patient fecal
GCA_036958645.1.fna	32	SAMN33222197	2024-03-02T06:13:14Z	Viet Nam: Ho Chi Minh city, Livestock and Veterinary station of district 12 and Go Vap	broiler meat
GCA_036958665.1.fna	32	SAMN33222199	2024-03-02T06:13:21Z	Viet Nam: Ho Chi Minh city, Livestock and Veterinary station of district 12 and Go Vap	broiler meat
GCA_036958765.1.fna	32	SAMN33222192	2024-03-02T06:13:55Z	Viet Nam: Ho Chi Minh city, Animal Quarantine Station of An Lac	broiler meat
GCA_037021835.1.fna	32	SAMN33222196	2024-03-05T15:59:47Z	Viet Nam: Ho Chi Minh city, Livestock and Veterinary station of district 12 and Go Vap	broiler meat
GCA_037770365.1.fna	32	SAMN40424073	2024-03-28T15:44:41Z	South Korea
GCA_037771175.1.fna	32	SAMN40424072	2024-03-28T16:01:16Z	South Korea
GCA_037772145.1.fna	32	SAMN40424071	2024-03-28T16:17:44Z	South Korea
GCA_037773035.1.fna	32	SAMN40424070	2024-03-28T16:33:53Z	South Korea
GCA_037774005.1.fna	32	SAMN40424068	2024-03-28T16:50:27Z	South Korea
GCA_037775235.1.fna	32	SAMN40424066	2024-03-28T17:36:52Z	South Korea
GCA_037776255.1.fna	32	SAMN40424065	2024-03-28T17:52:55Z	South Korea
GCA_037776265.1.fna	32	SAMN40424064	2024-03-28T18:08:52Z	South Korea
GCA_037777435.1.fna	32	SAMN40424063	2024-03-28T18:25:11Z	South Korea
GCA_037778605.1.fna	32	SAMN40424062	2024-03-28T18:41:16Z	South Korea
GCA_037779835.1.fna	32	SAMN40424061	2024-03-28T18:57:45Z	South Korea
GCA_037780985.1.fna	32	SAMN40424060	2024-03-28T19:13:49Z	South Korea
GCA_037782195.1.fna	32	SAMN40424059	2024-03-28T19:30:21Z	South Korea
GCA_037784635.1.fna	32	SAMN40424055	2024-03-28T21:16:24Z	South Korea
GCA_037795395.1.fna	32	SAMN40424045	2024-03-28T23:59:06Z	South Korea
GCA_037796365.1.fna	32	SAMN40424044	2024-03-29T00:15:24Z	South Korea
GCA_037797495.1.fna	32	SAMN40424043	2024-03-29T00:31:24Z	South Korea
GCA_037798445.1.fna	32	SAMN40424042	2024-03-29T00:47:28Z	South Korea
GCA_037799595.1.fna	32	SAMN40424040	2024-03-29T01:33:35Z	South Korea
GCA_039733085.1.fna	32	SAMN41327107	2024-05-22T04:04:14Z	Saudi Arabia	poultry
GCA_039733145.1.fna	32	SAMN41327097	2024-05-22T04:04:29Z	Saudi Arabia	poultry
GCA_039733165.1.fna	32	SAMN41327099	2024-05-22T04:04:34Z	Saudi Arabia	poultry
GCA_039749115.1.fna	32	SAMN41327103	2024-05-22T16:21:15Z	Saudi Arabia	poultry
GCA_039749275.1.fna	32	SAMN41327092	2024-05-22T16:21:47Z	Saudi Arabia	poultry
GCA_039749395.1.fna	32	SAMN41327086	2024-05-22T16:22:39Z	Saudi Arabia	poultry
GCA_039749415.1.fna	32	SAMN41327084	2024-05-22T16:22:46Z	Saudi Arabia	poultry
GCA_040050635.1.fna	32	SAMN41563898	2024-06-04T14:35:55Z	South Korea	Chicken meat
GCA_042862375.1.fna	32	SAMN37130629	2024-10-10T03:14:16Z	China: Guangdong	stool
GCA_007993285.1.fna	32	SAMN10416970	2019-08-13T05:03:39Z	Australia	Chicken rince
GCA_007993325.1.fna	32	SAMN10416968	2019-08-13T05:03:42Z	Australia	feces
GCA_007993415.1.fna	32	SAMN10416964	2019-08-13T05:03:49Z	Australia	feces
GCA_008362875.1.fna	32	SAMN12097929	2019-09-10T03:02:14Z	Australia: Perth	Retail table eggs
GCA_008362965.1.fna	32	SAMN12097925	2019-09-10T03:03:06Z	Australia: Perth	Retail table eggs
GCA_008362975.1.fna	32	SAMN12097926	2019-09-10T03:03:11Z	Australia: Perth	Retail table eggs
GCA_008362995.1.fna	32	SAMN12097928	2019-09-10T03:03:16Z	Australia: Perth	Retail table eggs
GCA_008363005.1.fna	32	SAMN12097923	2019-09-10T03:03:25Z	Australia: Perth	Retail table eggs
GCA_008363465.1.fna	32	SAMN12097922	2019-09-10T03:17:09Z	Australia: Perth	Retail table eggs
GCA_008363485.1.fna	32	SAMN12097921	2019-09-10T03:17:24Z	Australia: Perth	Retail table eggs
GCA_008363495.1.fna	32	SAMN12097920	2019-09-10T03:17:32Z	Australia: Perth	Retail table eggs
GCA_008363565.1.fna	32	SAMN12097918	2019-09-10T03:17:50Z	Australia: Perth	Retail table eggs
GCA_008363575.1.fna	32	SAMN12097917	2019-09-10T03:17:56Z	Australia: Perth	Retail table eggs
GCA_008363585.1.fna	32	SAMN12097919	2019-09-10T03:18:03Z	Australia: Perth	Retail table eggs
GCA_008363595.1.fna	32	SAMN12097916	2019-09-10T03:18:12Z	Australia: Perth	Retail table eggs
GCA_013213725.1.fna	32	SAMN14860743	2020-06-02T14:22:12Z	Australia: NSW	feces
GCA_013258405.1.fna	32	SAMN14863567	2020-06-03T12:21:25Z	Australia: NSW	feces
GCA_013259605.1.fna	32	SAMN14863506	2020-06-03T12:36:05Z	Australia: NSW	feces
GCA_013272395.1.fna	32	SAMN14863792	2020-06-04T19:20:42Z	Australia: NSW	feces
GCA_013272515.1.fna	32	SAMN14863785	2020-06-04T19:21:09Z	Australia: NSW	feces
GCA_013272555.1.fna	32	SAMN14863784	2020-06-04T19:22:05Z	Australia: NSW	feces
GCA_013272565.1.fna	32	SAMN14863781	2020-06-04T19:22:15Z	Australia: NSW	feces
GCA_019918165.1.fna	32	SAMN19328300	2021-09-09T21:46:08Z	Austria: Vienna	organs
GCA_019918175.1.fna	32	SAMN19328299	2021-09-09T21:46:16Z	Austria: Vienna	organs
GCA_026287415.1.fna	32	SAMN31058885	2022-11-20T16:46:33Z	Australia: Victoria
GCA_026288035.1.fna	32	SAMN31058393	2022-11-20T16:46:07Z	Australia: Victoria
GCA_026288755.1.fna	32	SAMN31058887	2022-11-20T16:46:32Z	Australia: Victoria
GCA_026289355.1.fna	32	SAMN31058634	2022-11-20T16:45:27Z	Australia: Victoria
GCA_026289855.1.fna	32	SAMN31058412	2022-11-20T16:46:55Z	Australia: Victoria
GCA_026290245.1.fna	32	SAMN31058890	2022-11-20T16:46:32Z	Australia: Victoria
GCA_026291195.1.fna	32	SAMN31058842	2022-11-20T16:45:50Z	Australia: Victoria
GCA_026295175.1.fna	32	SAMN31058150	2022-11-20T16:47:12Z	Australia: Victoria
GCA_026295935.1.fna	32	SAMN31058517	2022-11-20T16:46:52Z	Australia: Victoria
GCA_026296335.1.fna	32	SAMN31058799	2022-11-20T16:46:36Z	Australia: Victoria
GCA_026307355.1.fna	32	SAMN31058573	2022-11-20T16:45:13Z	Australia: Victoria
GCA_026875685.1.fna	32	SAMN31058877	2022-11-20T16:46:34Z	Australia: Victoria
GCA_026875725.1.fna	32	SAMN31058886	2022-11-20T16:46:32Z	Australia: Victoria
GCA_032690525.1.fna	32	SAMN37819683	2023-10-16T00:20:36Z	Australia: Victoria
GCA_032690585.1.fna	32	SAMN37819692	2023-10-16T00:20:34Z	Australia: Victoria
GCA_032691545.1.fna	32	SAMN37819795	2023-10-16T00:20:30Z	Australia: Victoria
GCA_032691705.1.fna	32	SAMN37819515	2023-10-16T00:20:06Z	Australia: Victoria
GCA_032691725.1.fna	32	SAMN37819581	2023-10-16T00:20:06Z	Australia: Victoria
GCA_032691845.1.fna	32	SAMN37819528	2023-10-16T00:20:02Z	Australia: Victoria
GCA_032691905.1.fna	32	SAMN37819715	2023-10-16T00:20:00Z	Australia: Victoria
GCA_032692165.1.fna	32	SAMN37819552	2023-10-16T00:19:45Z	Australia: Victoria
GCA_032692445.1.fna	32	SAMN37819613	2023-10-16T00:19:24Z	Australia: Victoria
GCA_032692505.1.fna	32	SAMN37819622	2023-10-16T00:19:21Z	Australia: Victoria
GCA_032692585.1.fna	32	SAMN37819633	2023-10-16T00:19:18Z	Australia: Victoria
GCA_032692605.1.fna	32	SAMN37819631	2023-10-16T00:19:18Z	Australia: Victoria
GCA_032692625.1.fna	32	SAMN37819727	2023-10-16T00:19:16Z	Australia: Victoria
GCA_032692665.1.fna	32	SAMN37819736	2023-10-16T00:19:13Z	Australia: Victoria
GCA_032692725.1.fna	32	SAMN37819845	2023-10-16T00:19:08Z	Australia: Victoria
GCA_032693025.1.fna	32	SAMN37819554	2023-10-16T00:18:59Z	Australia: Victoria
GCA_032695585.1.fna	32	SAMN37819685	2023-10-16T00:20:36Z	Australia: Victoria
GCA_032696045.1.fna	32	SAMN37819635	2023-10-16T00:19:17Z	Australia: Victoria
GCA_032696065.1.fna	32	SAMN37819750	2023-10-16T00:19:10Z	Australia: Victoria
GCA_032696205.1.fna	32	SAMN37819638	2023-10-16T00:18:48Z	Australia: Victoria
GCA_032696285.1.fna	32	SAMN37819662	2023-10-16T00:18:42Z	Australia: Victoria
GCA_032696365.1.fna	32	SAMN37819780	2023-10-16T00:18:34Z	Australia: Victoria
GCA_032696405.1.fna	32	SAMN37819870	2023-10-16T00:18:34Z	Australia: Victoria
GCA_032696605.1.fna	32	SAMN37819587	2023-10-16T00:19:35Z	Australia: Victoria
GCA_032696705.1.fna	32	SAMN37819754	2023-10-16T00:18:41Z	Australia: Victoria
GCA_032697745.1.fna	32	SAMN37819712	2023-10-16T00:20:01Z	Australia: Victoria
GCA_032697765.1.fna	32	SAMN37819721	2023-10-16T00:19:59Z	Australia: Victoria
GCA_032697805.1.fna	32	SAMN37819605	2023-10-16T00:19:29Z	Australia: Victoria
GCA_032697905.1.fna	32	SAMN37819643	2023-10-16T00:18:46Z	Australia: Victoria
GCA_032697925.1.fna	32	SAMN37819652	2023-10-16T00:18:44Z	Australia: Victoria
GCA_032699065.1.fna	32	SAMN37819691	2023-10-16T00:20:34Z	Australia: Victoria
GCA_032699185.1.fna	32	SAMN37819575	2023-10-16T00:20:07Z	Australia: Victoria
GCA_032700065.1.fna	32	SAMN37819808	2023-10-16T00:20:26Z	Australia: Victoria
GCA_032700075.1.fna	32	SAMN37819784	2023-10-16T00:20:32Z	Australia: Victoria
GCA_032700125.1.fna	32	SAMN37819810	2023-10-16T00:20:25Z	Australia: Victoria
GCA_032700305.1.fna	32	SAMN37819596	2023-10-16T00:19:32Z	Australia: Victoria
GCA_032700345.1.fna	32	SAMN37819620	2023-10-16T00:19:21Z	Australia: Victoria
GCA_032700405.1.fna	32	SAMN37819637	2023-10-16T00:19:17Z	Australia: Victoria
GCA_032700545.1.fna	32	SAMN37819567	2023-10-16T00:18:48Z	Australia: Victoria
GCA_032701345.1.fna	32	SAMN37819741	2023-10-16T00:19:12Z	Australia: Victoria
GCA_032702225.1.fna	32	SAMN37819697	2023-10-16T00:20:05Z	Australia: Victoria
GCA_032702385.1.fna	32	SAMN37819642	2023-10-16T00:18:47Z	Australia: Victoria
GCA_032702405.1.fna	32	SAMN37819656	2023-10-16T00:18:43Z	Australia: Victoria
GCA_032702465.1.fna	32	SAMN37819756	2023-10-16T00:18:40Z	Australia: Victoria
GCA_032702565.1.fna	32	SAMN37819668	2023-10-16T00:18:11Z	Australia: Victoria
GCA_032703565.1.fna	32	SAMN37819645	2023-10-16T00:18:46Z	Australia: Victoria
GCA_032703585.1.fna	32	SAMN37819640	2023-10-16T00:18:47Z	Australia: Victoria
GCA_032705305.1.fna	32	SAMN37819614	2023-10-16T00:19:24Z	Australia: Victoria
GCA_032705405.1.fna	32	SAMN37819778	2023-10-16T00:18:35Z	Australia: Victoria
GCA_032710325.1.fna	32	SAMN37819693	2023-10-16T00:20:34Z	Australia: Victoria
GCA_032710525.1.fna	32	SAMN37819577	2023-10-16T00:20:07Z	Australia: Victoria
GCA_032710885.1.fna	32	SAMN37819632	2023-10-16T00:19:18Z	Australia: Victoria
GCA_032710905.1.fna	32	SAMN37819627	2023-10-16T00:19:19Z	Australia: Victoria
GCA_032710925.1.fna	32	SAMN37819725	2023-10-16T00:19:16Z	Australia: Victoria
GCA_032711225.1.fna	32	SAMN37819648	2023-10-16T00:18:45Z	Australia: Victoria
GCA_032711325.1.fna	32	SAMN37819776	2023-10-16T00:18:35Z	Australia: Victoria
GCA_032718955.1.fna	32	SAMN37819603	2023-10-16T00:19:30Z	Australia: Victoria
GCA_032722075.1.fna	32	SAMN37819710	2023-10-16T00:20:02Z	Australia: Victoria
GCA_032722095.1.fna	32	SAMN37819860	2023-10-16T00:19:04Z	Australia: Victoria
GCA_032723115.1.fna	32	SAMN37819783	2023-10-16T00:20:33Z	Australia: Victoria
GCA_032723195.1.fna	32	SAMN37819700	2023-10-16T00:20:04Z	Australia: Victoria
GCA_032723255.1.fna	32	SAMN37819719	2023-10-16T00:19:59Z	Australia: Victoria
GCA_032723375.1.fna	32	SAMN37819747	2023-10-16T00:19:11Z	Australia: Victoria
GCA_032723495.1.fna	32	SAMN37819779	2023-10-16T00:18:35Z	Australia: Victoria
GCA_032725275.1.fna	32	SAMN37819785	2023-10-16T00:20:32Z	Australia: Victoria
GCA_032726395.1.fna	32	SAMN37819650	2023-10-16T00:18:45Z	Australia: Victoria
GCA_032726415.1.fna	32	SAMN37819757	2023-10-16T00:18:40Z	Australia: Victoria
GCA_032729405.1.fna	32	SAMN37819584	2023-10-16T00:19:36Z	Australia: Victoria
GCA_032729485.1.fna	32	SAMN37819665	2023-10-16T00:18:41Z	Australia: Victoria
GCA_032729505.1.fna	32	SAMN37819775	2023-10-16T00:18:36Z	Australia: Victoria
GCA_032730425.1.fna	32	SAMN37819965	2023-10-16T00:19:00Z	Australia: Victoria
GCA_032730485.1.fna	32	SAMN37819755	2023-10-16T00:18:40Z	Australia: Victoria
GCA_032730505.1.fna	32	SAMN37819766	2023-10-16T00:18:38Z	Australia: Victoria
GCA_032733305.1.fna	32	SAMN37819827	2023-10-16T00:19:54Z	Australia: Victoria
GCA_032739195.1.fna	32	SAMN37819796	2023-10-16T00:20:29Z	Australia: Victoria
GCA_032747875.1.fna	32	SAMN37819591	2023-10-16T00:19:34Z	Australia: Victoria
GCA_032747935.1.fna	32	SAMN37819636	2023-10-16T00:19:17Z	Australia: Victoria
GCA_032747975.1.fna	32	SAMN37819738	2023-10-16T00:19:13Z	Australia: Victoria
GCA_032748055.1.fna	32	SAMN37819746	2023-10-16T00:19:11Z	Australia: Victoria
GCA_032750755.1.fna	32	SAMN37819777	2023-10-16T00:18:35Z	Australia: Victoria
GCA_032934175.1.fna	32	SAMN37820963	2023-10-23T03:20:53Z	Australia: Victoria
GCA_032934255.1.fna	32	SAMN37820968	2023-10-23T03:20:52Z	Australia: Victoria
GCA_032934315.1.fna	32	SAMN37820970	2023-10-23T03:20:51Z	Australia: Victoria
GCA_032934535.1.fna	32	SAMN37820981	2023-10-23T03:20:48Z	Australia: Victoria
GCA_032934655.1.fna	32	SAMN37820985	2023-10-23T03:20:47Z	Australia: Victoria
GCA_032934675.1.fna	32	SAMN37820986	2023-10-23T03:20:47Z	Australia: Victoria
GCA_032938175.1.fna	32	SAMN37820988	2023-10-23T03:20:04Z	Australia: Victoria
GCA_032938635.1.fna	32	SAMN37821006	2023-10-23T03:19:59Z	Australia: Victoria
GCA_033194385.1.fna	32	SAMN37819802	2023-10-16T00:20:28Z	Australia: Victoria
GCA_033194415.1.fna	32	SAMN37819793	2023-10-16T00:20:30Z	Australia: Victoria
GCA_040134645.1.fna	32	SAMN37819760	2023-10-16T00:18:39Z	Australia: Victoria
GCA_040134685.1.fna	32	SAMN37819759	2023-10-16T00:18:39Z	Australia: Victoria
GCA_043028235.1.fna	32	SAMN41142632	2024-05-01T04:05:36Z	Australia:Victoria	human
GCA_043028285.1.fna	32	SAMN41142501	2024-05-01T04:05:33Z	Australia:Victoria	human
GCA_043028445.1.fna	32	SAMN41142737	2024-05-01T04:05:29Z	Australia:Victoria	human
GCA_043029005.1.fna	32	SAMN41142531	2024-05-01T04:04:14Z	Australia:Victoria	human
GCA_043029545.1.fna	32	SAMN41143140	2024-05-01T04:04:04Z	Australia:Victoria	human
GCA_043029605.1.fna	32	SAMN41143143	2024-05-01T04:04:04Z	Australia:Victoria	human
GCA_043032505.1.fna	32	SAMN41143110	2024-05-01T04:03:12Z	Australia:Victoria	human
GCA_043033585.1.fna	32	SAMN41142706	2024-05-01T04:02:53Z	Australia:Victoria	human
GCA_043036525.1.fna	32	SAMN41141989	2024-05-01T04:02:02Z	Australia:Victoria	human
GCA_043037425.1.fna	32	SAMN41142062	2024-05-01T04:01:50Z	Australia:Victoria	human
GCA_043041265.1.fna	32	SAMN41142562	2024-05-01T04:05:49Z	Australia:Victoria	human
GCA_043042185.1.fna	32	SAMN41142854	2024-05-01T04:05:19Z	Australia:Victoria	human
GCA_043045555.1.fna	32	SAMN41142133	2024-05-01T04:01:38Z	Australia:Victoria	human
GCA_043047195.1.fna	32	SAMN41141848	2024-05-01T04:01:36Z	Australia:Victoria	human
GCA_043051335.1.fna	32	SAMN41141824	2024-05-01T04:01:26Z	Australia:Victoria	human
GCA_043051565.1.fna	32	SAMN41141832	2024-05-01T04:01:23Z	Australia:Victoria	human
GCA_043053475.1.fna	32	SAMN41141945	2024-05-01T04:01:16Z	Australia:Victoria	human
GCA_043057105.1.fna	32	SAMN41141912	2024-05-01T03:59:58Z	Australia:Victoria	human
GCA_044166865.1.fna	32	SAMN43452084	2024-10-26T20:40:59Z	Australia: Queensland	feces
GCA_044167555.1.fna	32	SAMN43452515	2024-10-26T20:40:34Z	Australia: Queensland	feces
GCA_044169165.1.fna	32	SAMN43452119	2024-10-26T20:39:13Z	Australia: Queensland	feces
GCA_044183535.1.fna	32	SAMN43451553	2024-10-26T20:23:49Z	Australia: Queensland	feces
GCA_044186435.1.fna	32	SAMN43451623	2024-10-26T20:20:49Z	Australia: Queensland	feces
GCA_044188655.1.fna	32	SAMN43450585	2024-10-26T20:18:32Z	Australia: Queensland	feces
GCA_044449645.1.fna	32	SAMN43450145	2024-10-26T20:18:04Z	Australia: Queensland	feces
GCA_044480445.1.fna	32	SAMN43450522	2024-10-26T20:14:51Z	Australia: Queensland	urine
GCA_044561635.1.fna	32	SAMN43452183	2024-10-26T20:40:03Z	Australia: Queensland	feces
GCA_044562485.1.fna	32	SAMN43452411	2024-10-26T20:39:42Z	Australia: Queensland	feces
GCA_044583585.1.fna	32	SAMN43450045	2024-10-26T20:32:06Z	Australia: Queensland	feces
GCA_044636795.1.fna	32	SAMN43450951	2024-10-26T20:17:46Z	Australia: Queensland	feces
GCA_044639325.1.fna	32	SAMN43450231	2024-10-26T20:16:29Z	Australia: Queensland	feces
GCA_044640885.1.fna	32	SAMN43451041	2024-10-26T20:15:39Z	Australia: Queensland	feces
GCA_000812575.1.fna	32	SAMN03112706	2014-12-31T18:02:16Z	Hungary	broiler chicken
GCA_000812595.1.fna	32	SAMN03112707	2014-12-31T18:02:07Z	Hungary	broiler chicken
GCA_000953495.1.fna	32	SAMEA3106395	2015-03-16T16:33:10Z	United Kingdom	Central Veterinary Lab, Weybridge
GCA_002064875.1.fna	32	SAMN02368578	2017-03-22T15:27:25Z	Denmark	pig
GCA_002064895.1.fna	32	SAMN02368577	2017-03-22T15:27:32Z	Denmark	chicken
GCA_002198745.1.fna	32	SAMN06552086	2017-06-19T21:03:41Z	Switzerland
GCA_002200275.1.fna	32	SAMN06552087	2017-06-19T22:02:04Z	Switzerland	poultry meat
GCA_002200285.1.fna	32	SAMN06552084	2017-06-19T22:02:09Z	Switzerland	poultry meat
GCA_002200315.1.fna	32	SAMN06552089	2017-06-19T22:02:12Z	Switzerland
GCA_002200325.1.fna	32	SAMN06552088	2017-06-19T22:02:16Z	Switzerland	poultry meat
GCA_002200335.1.fna	32	SAMN06552090	2017-06-19T22:02:19Z	Switzerland	poultry meat
GCA_002200365.1.fna	32	SAMN06552091	2017-06-19T22:02:23Z	Switzerland	poultry meat
GCA_002200395.1.fna	32	SAMN06552092	2017-06-19T22:02:27Z	Switzerland	poultry meat
GCA_002200405.1.fna	32	SAMN06552094	2017-06-19T22:02:30Z	Switzerland
GCA_002200415.1.fna	32	SAMN06552097	2017-06-19T22:02:35Z	Switzerland	animal feed
GCA_002200435.1.fna	32	SAMN06552100	2017-06-19T22:02:38Z	Switzerland	poultry meat
GCA_002200475.1.fna	32	SAMN06552078	2017-06-19T22:02:46Z	Switzerland
GCA_002200485.1.fna	32	SAMN06552102	2017-06-19T22:02:42Z	Switzerland	environment
GCA_002200515.1.fna	32	SAMN06552082	2017-06-19T22:02:50Z	Switzerland	poultry meat
GCA_002200525.1.fna	32	SAMN06552083	2017-06-19T22:02:54Z	Switzerland	poultry meat
GCA_002200565.1.fna	32	SAMN06552085	2017-06-19T22:03:03Z	Switzerland
GCA_002200575.1.fna	32	SAMN06552093	2017-06-19T22:03:15Z	Switzerland
GCA_002200605.1.fna	32	SAMN06552095	2017-06-19T22:03:18Z	Switzerland	poultry meat
GCA_002200635.1.fna	32	SAMN06552099	2017-06-19T22:04:04Z	Switzerland	poultry meat
GCA_002200655.1.fna	32	SAMN06552104	2017-06-19T22:04:07Z	Switzerland	poultry meat
GCA_002200665.1.fna	32	SAMN06552107	2017-06-19T22:04:11Z	Switzerland
GCA_002200675.1.fna	32	SAMN06552114	2017-06-19T22:04:14Z	Switzerland
GCA_002200715.1.fna	32	SAMN06552108	2017-06-19T22:04:17Z	Switzerland
GCA_002200735.1.fna	32	SAMN06552115	2017-06-19T22:04:21Z	Switzerland	poultry meat
GCA_002200745.1.fna	32	SAMN06552074	2017-06-19T22:04:24Z	Switzerland	poultry meat
GCA_002200755.1.fna	32	SAMN06552080	2017-06-19T22:04:27Z	Switzerland
GCA_002200795.1.fna	32	SAMN06552075	2017-06-19T22:04:30Z	Switzerland
GCA_002200805.1.fna	32	SAMN06552076	2017-06-19T22:04:33Z	Switzerland
GCA_002206125.1.fna	32	SAMN07249549	2017-06-23T16:03:10Z	Switzerland
GCA_002237355.1.fna	32	SAMN06552110	2017-07-31T14:02:05Z	Switzerland
GCA_003880155.1.fna	32	SAMN09238798	2018-05-23T20:06:08Z	United Kingdom: United Kingdom	human
GCA_003881695.1.fna	32	SAMN09276814	2018-05-30T05:00:38Z	United Kingdom: United Kingdom	human
GCA_003883755.1.fna	32	SAMN09377444	2018-06-07T05:00:17Z	United Kingdom: United Kingdom	human
GCA_003884675.1.fna	32	SAMN09387759	2018-06-10T04:59:56Z	United Kingdom: United Kingdom	human
GCA_003884735.1.fna	32	SAMN09387855	2018-06-10T05:00:05Z	United Kingdom: United Kingdom	human
GCA_003889955.1.fna	32	SAMN09634306	2018-07-10T13:00:50Z	United Kingdom: United Kingdom	food
GCA_003890275.1.fna	32	SAMN09658713	2018-07-16T13:44:13Z	United Kingdom: United Kingdom	human
GCA_003891135.1.fna	32	SAMN10058544	2018-09-14T06:18:14Z	United Kingdom: United Kingdom	human
GCA_003892015.1.fna	32	SAMN09666448	2018-07-17T04:42:38Z	United Kingdom: United Kingdom	human
GCA_003892995.1.fna	32	SAMN10094032	2018-09-20T04:42:13Z	United Kingdom: United Kingdom	human
GCA_003894335.1.fna	32	SAMN10080320	2018-09-18T06:11:21Z	United Kingdom: United Kingdom	human
GCA_003895575.1.fna	32	SAMN09643883	2018-07-12T06:00:07Z	United Kingdom: United Kingdom	food
GCA_003896015.1.fna	32	SAMN09638044	2018-07-12T05:59:27Z	United Kingdom: United Kingdom	human
GCA_003900295.1.fna	32	SAMN09666402	2018-07-17T04:42:32Z	United Kingdom: United Kingdom	human
GCA_003902545.1.fna	32	SAMN10067168	2018-09-15T06:13:18Z	United Kingdom: United Kingdom	human
GCA_003909375.1.fna	32	SAMN09476400	2018-06-25T06:01:23Z	United Kingdom: United Kingdom	human
GCA_003916915.1.fna	32	SAMN10103520	2018-09-22T04:42:37Z	United Kingdom: United Kingdom	human
GCA_003922795.1.fna	32	SAMN10289950	2018-10-25T07:19:10Z	United Kingdom: United Kingdom	human
GCA_004164555.1.fna	32	SAMN09386375	2018-06-09T05:59:32Z	United Kingdom: United Kingdom	human
GCA_004177445.1.fna	32	SAMN09404270	2018-06-13T04:59:40Z	United Kingdom: United Kingdom	human
GCA_004178355.1.fna	32	SAMN09431460	2018-06-16T07:04:23Z	United Kingdom: United Kingdom	human
GCA_004180735.1.fna	32	SAMN09434954	2018-06-18T07:05:24Z	United Kingdom: United Kingdom	human
GCA_004181335.1.fna	32	SAMN09445037	2018-06-19T05:06:23Z	United Kingdom: United Kingdom	human
GCA_004182605.1.fna	32	SAMN09474947	2018-06-23T05:05:53Z	United Kingdom: United Kingdom	human
GCA_004184055.1.fna	32	SAMN09467924	2018-06-22T05:12:34Z	United Kingdom: United Kingdom	human
GCA_004184855.1.fna	32	SAMN09475810	2018-06-24T06:04:15Z	United Kingdom: United Kingdom	human
GCA_004185015.2.fna	32	SAMN09475863	2022-12-17T03:47:28Z	United Kingdom: United Kingdom	human
GCA_004185775.1.fna	32	SAMN09475968	2018-06-24T06:04:49Z	United Kingdom: United Kingdom	human
GCA_004188715.1.fna	32	SAMN09494673	2018-06-27T06:03:42Z	United Kingdom: United Kingdom	human
GCA_004190295.1.fna	32	SAMN09521937	2018-07-01T08:21:03Z	United Kingdom: United Kingdom	human
GCA_004191735.1.fna	32	SAMN09530967	2018-07-02T07:18:08Z	United Kingdom: United Kingdom	human
GCA_004253045.1.fna	32	SAMN07812629	2017-10-20T08:39:30Z	United Kingdom: United Kingdom	human
GCA_004254475.1.fna	32	SAMN10058742	2018-09-14T06:18:40Z	United Kingdom: United Kingdom	human
GCA_004255545.1.fna	32	SAMN07812182	2017-10-20T08:38:38Z	United Kingdom: United Kingdom	human
GCA_004255705.1.fna	32	SAMN09651638	2018-07-13T04:56:12Z	United Kingdom: United Kingdom	food
GCA_004257005.1.fna	32	SAMN07812309	2017-10-20T08:38:59Z	United Kingdom: United Kingdom	human
GCA_004257325.1.fna	32	SAMN07816140	2017-10-21T04:39:39Z	United Kingdom: United Kingdom	human
GCA_004257665.1.fna	32	SAMN10389291	2018-11-07T05:46:26Z	United Kingdom: United Kingdom	human
GCA_004258245.1.fna	32	SAMN07812613	2017-10-20T08:39:28Z	United Kingdom: United Kingdom	human
GCA_004258865.1.fna	32	SAMN07812756	2017-10-20T08:39:49Z	United Kingdom: United Kingdom	human
GCA_004259225.1.fna	32	SAMN09634115	2018-07-10T13:00:26Z	United Kingdom: United Kingdom	food
GCA_004261205.1.fna	32	SAMN07812114	2017-10-20T04:37:58Z	United Kingdom: United Kingdom	human
GCA_004262445.1.fna	32	SAMN10392939	2018-11-08T05:44:16Z	United Kingdom: United Kingdom	human
GCA_004262665.1.fna	32	SAMN03168826	2015-02-10T19:10:10Z	United Kingdom: Midlands and East of England	human
GCA_004264025.1.fna	32	SAMN10104762	2018-09-23T04:41:05Z	United Kingdom: United Kingdom	human
GCA_004264325.1.fna	32	SAMN07812318	2017-10-20T08:38:56Z	United Kingdom: United Kingdom	human
GCA_004266005.1.fna	32	SAMN07812321	2017-10-20T08:38:57Z	United Kingdom: United Kingdom	human
GCA_004266305.1.fna	32	SAMN10104908	2018-09-23T04:41:35Z	United Kingdom: United Kingdom	human
GCA_004267035.1.fna	32	SAMN10438031	2018-11-18T07:46:21Z	United Kingdom: United Kingdom	human
GCA_004267945.1.fna	32	SAMN10356481	2018-11-01T04:55:27Z	United Kingdom: United Kingdom	human
GCA_004268365.1.fna	32	SAMN10272308	2018-10-23T04:47:31Z	United Kingdom: United Kingdom	human
GCA_004268475.1.fna	32	SAMN10140150	2018-09-28T06:55:47Z	United Kingdom: United Kingdom	human
GCA_004270625.1.fna	32	SAMN07816211	2017-10-21T04:39:46Z	United Kingdom: United Kingdom	food
GCA_004271245.1.fna	32	SAMN10130011	2018-09-26T08:28:05Z	United Kingdom: United Kingdom	human
GCA_004272335.1.fna	32	SAMN10282833	2018-10-24T07:21:48Z	United Kingdom: United Kingdom	human
GCA_004274065.1.fna	32	SAMN10103340	2018-09-22T04:42:10Z	United Kingdom: United Kingdom	human
GCA_004274835.1.fna	32	SAMN09637665	2018-07-12T05:58:59Z	United Kingdom: United Kingdom	food
GCA_004280215.1.fna	32	SAMN10272285	2018-10-23T04:47:32Z	United Kingdom: United Kingdom	human
GCA_006387315.1.fna	32	SAMN03152373	2014-11-05T21:07:06Z	United Kingdom: South of England	human
GCA_006387635.1.fna	32	SAMN03152388	2014-11-05T21:07:09Z	United Kingdom: South of England	human
GCA_006399225.1.fna	32	SAMN12009564	2019-06-11T04:53:18Z	United Kingdom: United Kingdom	human
GCA_006399735.1.fna	32	SAMN12008708	2019-06-11T04:53:09Z	United Kingdom: United Kingdom	human
GCA_006400375.1.fna	32	SAMN12009698	2019-06-11T04:53:20Z	United Kingdom: United Kingdom	human
GCA_006405595.1.fna	32	SAMN12009228	2019-06-11T04:53:48Z	United Kingdom: United Kingdom	human
GCA_006419775.1.fna	32	SAMN12023889	2019-06-12T04:50:21Z	United Kingdom: United Kingdom	human
GCA_006420335.1.fna	32	SAMN12023917	2019-06-12T04:50:27Z	United Kingdom: United Kingdom	human
GCA_006420975.1.fna	32	SAMN12023958	2019-06-12T04:50:33Z	United Kingdom: United Kingdom	human
GCA_006431015.1.fna	32	SAMN12040263	2019-06-13T04:50:34Z	United Kingdom: United Kingdom	human
GCA_006431055.1.fna	32	SAMN12040440	2019-06-13T04:50:30Z	United Kingdom: United Kingdom	human
GCA_006431555.1.fna	32	SAMN12039422	2019-06-13T04:50:15Z	United Kingdom: United Kingdom	human
GCA_006450355.1.fna	32	SAMN12040993	2019-06-13T04:50:47Z	United Kingdom: United Kingdom	human
GCA_006451135.1.fna	32	SAMN12041090	2019-06-13T04:50:44Z	United Kingdom: United Kingdom	human
GCA_006457355.1.fna	32	SAMN12053067	2019-06-14T04:49:32Z	United Kingdom: United Kingdom	human
GCA_006462845.1.fna	32	SAMN12059935	2019-06-15T05:49:29Z	United Kingdom: United Kingdom	human
GCA_006463685.1.fna	32	SAMN12069751	2019-06-16T05:48:52Z	United Kingdom: United Kingdom	human
GCA_006464195.1.fna	32	SAMN12070395	2019-06-17T05:50:17Z	United Kingdom: United Kingdom	human
GCA_006469305.1.fna	32	SAMN12087802	2019-06-19T04:52:25Z	United Kingdom: United Kingdom	human
GCA_006488465.1.fna	32	SAMN12114117	2019-06-23T05:49:19Z	United Kingdom: United Kingdom	human
GCA_006488485.1.fna	32	SAMN12114127	2019-06-23T05:49:20Z	United Kingdom: United Kingdom	human
GCA_006488645.1.fna	32	SAMN12114124	2019-06-23T05:49:20Z	United Kingdom: United Kingdom	human
GCA_006488675.1.fna	32	SAMN12114429	2019-06-23T05:49:26Z	United Kingdom: United Kingdom	human
GCA_006488795.1.fna	32	SAMN12114148	2019-06-23T05:49:23Z	United Kingdom: United Kingdom	human
GCA_006488845.1.fna	32	SAMN12114141	2019-06-23T05:49:25Z	United Kingdom: United Kingdom	human
GCA_006631385.1.fna	32	SAMN03468656	2015-04-10T05:13:01Z	United Kingdom: Midlands and East of England	human
GCA_006691405.1.fna	32	SAMN03476195	2015-04-12T05:15:56Z	United Kingdom: London	human
GCA_006692405.1.fna	32	SAMN03478512	2015-04-12T07:12:58Z	United Kingdom: London	human
GCA_006756745.1.fna	32	SAMN03478306	2015-04-12T07:12:51Z	United Kingdom: North of England	human
GCA_006916555.1.fna	32	SAMN07180843	2017-06-01T04:43:24Z	United Kingdom: United Kingdom	human
GCA_006916615.1.fna	32	SAMN08100321	2017-11-28T11:41:03Z	United Kingdom: United Kingdom	human
GCA_006916695.1.fna	32	SAMN07812368	2017-10-20T08:39:02Z	United Kingdom: United Kingdom	human
GCA_006916715.1.fna	32	SAMN07812302	2017-10-20T08:38:54Z	United Kingdom: United Kingdom	human
GCA_006916735.1.fna	32	SAMN07956641	2017-11-01T04:42:49Z	United Kingdom: United Kingdom	human
GCA_006917275.1.fna	32	SAMN07812137	2017-10-20T04:38:03Z	United Kingdom: United Kingdom	human
GCA_006917355.1.fna	32	SAMN07812130	2017-10-20T08:38:49Z	United Kingdom: United Kingdom	human
GCA_006917525.1.fna	32	SAMN07946617	2017-10-31T04:44:37Z	United Kingdom: United Kingdom	human
GCA_006917555.1.fna	32	SAMN07816177	2017-10-21T04:39:44Z	United Kingdom: United Kingdom	human
GCA_006917575.1.fna	32	SAMN07812772	2017-10-20T08:39:54Z	United Kingdom: United Kingdom	human
GCA_006917755.1.fna	32	SAMN07812794	2017-10-20T08:39:59Z	United Kingdom: United Kingdom	human
GCA_006917975.1.fna	32	SAMN07812367	2017-10-20T08:39:02Z	United Kingdom: United Kingdom	human
GCA_006918295.1.fna	32	SAMN09222442	2018-05-21T22:27:56Z	United Kingdom: United Kingdom	human
GCA_006930175.1.fna	32	SAMN09225699	2018-05-21T22:29:29Z	United Kingdom: United Kingdom	human
GCA_006931195.1.fna	32	SAMN09228832	2018-05-21T22:31:52Z	United Kingdom: United Kingdom	human
GCA_006931895.1.fna	32	SAMN09227934	2018-05-21T22:30:56Z	United Kingdom: United Kingdom	human
GCA_006933015.1.fna	32	SAMN09290413	2018-06-01T07:22:33Z	United Kingdom: United Kingdom	human
GCA_006933435.1.fna	32	SAMN09290514	2018-06-01T07:22:44Z	United Kingdom: United Kingdom	human
GCA_006933695.1.fna	32	SAMN09277842	2018-05-30T05:00:55Z	United Kingdom: United Kingdom	human
GCA_006934715.1.fna	32	SAMN09377446	2018-06-07T05:00:17Z	United Kingdom: United Kingdom	human
GCA_006975155.1.fna	32	SAMN09388897	2018-06-11T04:59:41Z	United Kingdom: United Kingdom	human
GCA_006975205.1.fna	32	SAMN09388896	2018-06-11T04:59:40Z	United Kingdom: United Kingdom	human
GCA_006976505.1.fna	32	SAMN09404292	2018-06-13T04:59:47Z	United Kingdom: United Kingdom	human
GCA_006982825.1.fna	32	SAMN09628847	2018-07-08T04:59:19Z	United Kingdom: United Kingdom	human
GCA_006982985.1.fna	32	SAMN09634488	2018-07-10T13:01:00Z	United Kingdom: United Kingdom	food
GCA_006984565.1.fna	32	SAMN10093780	2018-09-20T04:41:58Z	United Kingdom: United Kingdom	human
GCA_006984665.1.fna	32	SAMN09634250	2018-07-10T13:00:34Z	United Kingdom: United Kingdom	food
GCA_006984905.1.fna	32	SAMN09638061	2018-07-12T05:59:22Z	United Kingdom: United Kingdom	food
GCA_006985785.1.fna	32	SAMN09638073	2018-07-12T05:59:41Z	United Kingdom: United Kingdom	food
GCA_006986265.1.fna	32	SAMN09634309	2018-07-10T13:00:52Z	United Kingdom: United Kingdom	environmental
GCA_006987325.1.fna	32	SAMN09651849	2018-07-13T04:56:20Z	United Kingdom: United Kingdom	human
GCA_006987405.1.fna	32	SAMN09658738	2018-07-16T13:44:16Z	United Kingdom: United Kingdom	human
GCA_006987885.1.fna	32	SAMN09637926	2018-07-12T05:59:30Z	United Kingdom: United Kingdom	food
GCA_006989225.1.fna	32	SAMN10104791	2018-09-23T04:41:09Z	United Kingdom: United Kingdom	human
GCA_006991405.1.fna	32	SAMN10173845	2018-10-04T04:41:11Z	United Kingdom: United Kingdom	human
GCA_006991885.1.fna	32	SAMN10370073	2018-11-04T10:44:32Z	United Kingdom: United Kingdom	human
GCA_006992465.1.fna	32	SAMN10437969	2018-11-18T07:46:12Z	United Kingdom: United Kingdom	human
GCA_006992525.1.fna	32	SAMN10437968	2018-11-18T07:46:10Z	United Kingdom: United Kingdom	human
GCA_006994125.1.fna	32	SAMN09520848	2018-06-30T08:16:41Z	United Kingdom: United Kingdom	human
GCA_006994365.1.fna	32	SAMN09522003	2018-07-01T08:21:11Z	United Kingdom: United Kingdom	human
GCA_006995185.1.fna	32	SAMN10586127	2018-12-13T07:44:40Z	United Kingdom: United Kingdom	human
GCA_006995435.1.fna	32	SAMN10535894	2018-12-10T05:52:03Z	United Kingdom: United Kingdom	human
GCA_006995625.1.fna	32	SAMN09522051	2018-07-01T08:21:20Z	United Kingdom: United Kingdom	human
GCA_006995925.1.fna	32	SAMN09522084	2018-07-01T08:21:23Z	United Kingdom: United Kingdom	human
GCA_006996525.1.fna	32	SAMN09531104	2018-07-02T07:18:35Z	United Kingdom: United Kingdom	human
GCA_006996925.1.fna	32	SAMN09531001	2018-07-02T07:18:12Z	United Kingdom: United Kingdom	human
GCA_006997045.1.fna	32	SAMN09531170	2018-07-02T07:18:50Z	United Kingdom: United Kingdom	human
GCA_006997765.1.fna	32	SAMN09557474	2018-07-04T20:24:17Z	United Kingdom: United Kingdom	human
GCA_006998725.1.fna	32	SAMN09612279	2018-07-06T05:57:46Z	United Kingdom: United Kingdom	human
GCA_006998965.1.fna	32	SAMN09608336	2018-07-06T05:57:23Z	United Kingdom: United Kingdom	human
GCA_006999285.1.fna	32	SAMN09624372	2018-07-07T04:56:40Z	United Kingdom: United Kingdom	human
GCA_007004885.1.fna	32	SAMN09433665	2018-06-17T06:02:19Z	United Kingdom: United Kingdom	human
GCA_007006985.1.fna	32	SAMN09445320	2018-06-19T05:06:18Z	United Kingdom: United Kingdom	human
GCA_007007025.1.fna	32	SAMN09475752	2018-06-24T06:04:03Z	United Kingdom: United Kingdom	human
GCA_007007885.1.fna	32	SAMN09463114	2018-06-21T17:11:39Z	United Kingdom: United Kingdom	human
GCA_007007945.1.fna	32	SAMN09463612	2018-06-21T17:12:08Z	United Kingdom: United Kingdom	human
GCA_007008265.1.fna	32	SAMN09476467	2018-06-25T06:01:38Z	United Kingdom: United Kingdom	human
GCA_007008525.1.fna	32	SAMN09476385	2018-06-25T06:01:19Z	United Kingdom: United Kingdom	human
GCA_007009485.1.fna	32	SAMN09516383	2018-06-29T05:08:01Z	United Kingdom: United Kingdom	human
GCA_007012105.1.fna	32	SAMN09493929	2018-06-27T06:03:27Z	United Kingdom: United Kingdom	human
GCA_007012385.1.fna	32	SAMN09666434	2018-07-17T04:42:34Z	United Kingdom: United Kingdom	human
GCA_007014885.1.fna	32	SAMN09690690	2018-07-19T05:42:19Z	United Kingdom: United Kingdom	human
GCA_007015905.1.fna	32	SAMN09683627	2018-07-18T04:43:05Z	United Kingdom: United Kingdom	human
GCA_007016365.1.fna	32	SAMN10058526	2018-09-14T06:18:10Z	United Kingdom: United Kingdom	human
GCA_007017245.1.fna	32	SAMN10058762	2018-09-14T06:18:43Z	United Kingdom: United Kingdom	human
GCA_007017605.1.fna	32	SAMN10058748	2018-09-14T06:18:41Z	United Kingdom: United Kingdom	human
GCA_007017685.1.fna	32	SAMN10067720	2018-09-15T06:13:32Z	United Kingdom: United Kingdom	human
GCA_007018055.1.fna	32	SAMN10068877	2018-09-16T08:07:10Z	United Kingdom: United Kingdom	human
GCA_007140285.1.fna	32	SAMN09228844	2018-05-21T22:31:55Z	United Kingdom: United Kingdom	human
GCA_007147935.1.fna	32	SAMN09277798	2018-05-30T05:00:49Z	United Kingdom: United Kingdom	human
GCA_007148845.1.fna	32	SAMN09290449	2018-06-01T07:22:35Z	United Kingdom: United Kingdom	human
GCA_007149265.1.fna	32	SAMN09290536	2018-06-01T07:22:50Z	United Kingdom: United Kingdom	human
GCA_007149345.1.fna	32	SAMN09295137	2018-06-02T05:03:32Z	United Kingdom: United Kingdom	human
GCA_007150845.1.fna	32	SAMN09298458	2018-06-03T05:01:02Z	United Kingdom: United Kingdom	human
GCA_007151425.1.fna	32	SAMN09302481	2018-06-04T06:00:02Z	United Kingdom: United Kingdom	human
GCA_007154205.1.fna	32	SAMN09380437	2018-06-08T05:00:05Z	United Kingdom: United Kingdom	human
GCA_007154325.1.fna	32	SAMN09380430	2018-06-08T05:00:03Z	United Kingdom: United Kingdom	human
GCA_007154485.1.fna	32	SAMN09380511	2018-06-08T05:00:09Z	United Kingdom: United Kingdom	human
GCA_007154665.1.fna	32	SAMN09380538	2018-06-08T05:00:15Z	United Kingdom: United Kingdom	human
GCA_007155555.1.fna	32	SAMN09386326	2018-06-09T05:59:32Z	United Kingdom: United Kingdom	human
GCA_007155765.1.fna	32	SAMN09386258	2018-06-09T05:59:22Z	United Kingdom: United Kingdom	human
GCA_007157445.1.fna	32	SAMN09386503	2018-06-09T05:59:52Z	United Kingdom: United Kingdom	human
GCA_007157645.1.fna	32	SAMN09386518	2018-06-09T05:59:55Z	United Kingdom: United Kingdom	human
GCA_007158305.1.fna	32	SAMN09387831	2018-06-10T05:00:03Z	United Kingdom: United Kingdom	human
GCA_007160185.1.fna	32	SAMN09388058	2018-06-10T05:00:45Z	United Kingdom: United Kingdom	human
GCA_007160545.1.fna	32	SAMN09388708	2018-06-11T04:59:02Z	United Kingdom: United Kingdom	human
GCA_007162465.1.fna	32	SAMN09388938	2018-06-11T04:59:47Z	United Kingdom: United Kingdom	human
GCA_007168225.1.fna	32	SAMN09404272	2018-06-13T04:59:41Z	United Kingdom: United Kingdom	human
GCA_007169875.1.fna	32	SAMN09426649	2018-06-15T06:00:08Z	United Kingdom: United Kingdom	human
GCA_007171065.1.fna	32	SAMN09426762	2018-06-15T06:00:22Z	United Kingdom: United Kingdom	human
GCA_007174235.1.fna	32	SAMN09431328	2018-06-16T07:03:58Z	United Kingdom: United Kingdom	human
GCA_007176175.1.fna	32	SAMN09433545	2018-06-17T06:01:52Z	United Kingdom: United Kingdom	human
GCA_007176615.1.fna	32	SAMN09433580	2018-06-17T06:01:59Z	United Kingdom: United Kingdom	human
GCA_007199595.1.fna	32	SAMN07812169	2017-10-20T08:38:34Z	United Kingdom: United Kingdom	human
GCA_007200155.1.fna	32	SAMN07812249	2017-10-20T08:38:53Z	United Kingdom: United Kingdom	human
GCA_007200175.1.fna	32	SAMN07946527	2017-10-31T04:44:23Z	United Kingdom: United Kingdom	human
GCA_007200435.1.fna	32	SAMN07812746	2017-10-20T08:39:44Z	United Kingdom: United Kingdom	human
GCA_007200475.1.fna	32	SAMN07812676	2017-10-20T08:39:40Z	United Kingdom: United Kingdom	human
GCA_007200515.1.fna	32	SAMN07812813	2017-10-20T08:39:59Z	United Kingdom: United Kingdom	human
GCA_007200625.1.fna	32	SAMN07812793	2017-10-20T08:40:00Z	United Kingdom: United Kingdom	human
GCA_007200715.1.fna	32	SAMN07816335	2017-10-21T04:39:55Z	United Kingdom: United Kingdom	human
GCA_007200755.1.fna	32	SAMN07816144	2017-10-21T04:39:39Z	United Kingdom: United Kingdom	human
GCA_007200795.1.fna	32	SAMN07816219	2017-10-21T04:39:47Z	United Kingdom: United Kingdom	food
GCA_007200835.1.fna	32	SAMN07816162	2017-10-21T04:39:42Z	United Kingdom: United Kingdom	human
GCA_007200915.1.fna	32	SAMN07956648	2017-11-01T04:42:52Z	United Kingdom: United Kingdom	food
GCA_007201075.1.fna	32	SAMN07812300	2017-10-20T08:38:52Z	United Kingdom: United Kingdom	human
GCA_007201115.1.fna	32	SAMN07812365	2017-10-20T08:39:05Z	United Kingdom: United Kingdom	human
GCA_007201215.1.fna	32	SAMN07812495	2017-10-20T08:39:21Z	United Kingdom: United Kingdom	human
GCA_007201235.1.fna	32	SAMN07812506	2017-10-20T08:39:25Z	United Kingdom: United Kingdom	human
GCA_007201275.1.fna	32	SAMN07812614	2017-10-20T08:39:27Z	United Kingdom: United Kingdom	human
GCA_007201295.1.fna	32	SAMN07812635	2017-10-20T08:39:37Z	United Kingdom: United Kingdom	human
GCA_007201395.1.fna	32	SAMN07812743	2017-10-20T08:39:45Z	United Kingdom: United Kingdom	food
GCA_007201435.1.fna	32	SAMN07812791	2017-10-20T08:39:59Z	United Kingdom: United Kingdom	human
GCA_007201495.1.fna	32	SAMN07812788	2017-10-20T08:40:00Z	United Kingdom: United Kingdom	human
GCA_007201535.1.fna	32	SAMN07812792	2017-10-20T08:40:00Z	United Kingdom: United Kingdom	human
GCA_007201595.1.fna	32	SAMN07816346	2017-10-21T04:39:58Z	United Kingdom: United Kingdom	human
GCA_007201615.1.fna	32	SAMN07812812	2017-10-20T08:40:05Z	United Kingdom: United Kingdom	human
GCA_007201695.1.fna	32	SAMN07816352	2017-10-21T04:39:59Z	United Kingdom: United Kingdom	human
GCA_007201775.1.fna	32	SAMN07946477	2017-10-31T04:44:14Z	United Kingdom: United Kingdom	human
GCA_007201795.1.fna	32	SAMN07946525	2017-10-31T04:44:21Z	United Kingdom: United Kingdom	human
GCA_007202155.1.fna	32	SAMN07816321	2017-10-21T04:39:53Z	United Kingdom: United Kingdom	human
GCA_007202205.1.fna	32	SAMN07812837	2017-10-20T08:40:12Z	United Kingdom: United Kingdom	human
GCA_007206035.1.fna	32	SAMN09433757	2018-06-17T06:02:42Z	United Kingdom: United Kingdom	human
GCA_007210015.1.fna	32	SAMN09444594	2018-06-19T05:06:07Z	United Kingdom: United Kingdom	human
GCA_007214005.1.fna	32	SAMN09463673	2018-06-21T17:12:25Z	United Kingdom: United Kingdom	human
GCA_007214455.1.fna	32	SAMN09459160	2018-06-20T06:06:57Z	United Kingdom: United Kingdom	human
GCA_007214635.1.fna	32	SAMN09463034	2018-06-21T17:11:27Z	United Kingdom: United Kingdom	human
GCA_007216715.1.fna	32	SAMN09467751	2018-06-22T05:12:32Z	United Kingdom: United Kingdom	human
GCA_007216835.1.fna	32	SAMN09463671	2018-06-21T17:12:25Z	United Kingdom: United Kingdom	human
GCA_007218235.1.fna	32	SAMN04600237	2016-04-02T04:11:04Z	United Kingdom: United Kingdom	human
GCA_007221075.1.fna	32	SAMN09474306	2018-06-23T05:04:33Z	United Kingdom: United Kingdom	human
GCA_007221775.1.fna	32	SAMN09475151	2018-06-23T05:05:59Z	United Kingdom: United Kingdom	human
GCA_007222175.1.fna	32	SAMN09475758	2018-06-24T06:04:09Z	United Kingdom: United Kingdom	human
GCA_007222915.1.fna	32	SAMN09475146	2018-06-23T05:06:02Z	United Kingdom: United Kingdom	human
GCA_007224735.1.fna	32	SAMN09475989	2018-06-24T06:04:58Z	United Kingdom: United Kingdom	human
GCA_007225935.1.fna	32	SAMN09476450	2018-06-25T06:01:32Z	United Kingdom: United Kingdom	human
GCA_007226135.1.fna	32	SAMN09476437	2018-06-25T06:01:33Z	United Kingdom: United Kingdom	human
GCA_007231415.1.fna	32	SAMN06247757	2017-01-22T05:36:51Z	United Kingdom: United Kingdom	human
GCA_007231795.1.fna	32	SAMN06278509	2017-01-30T05:30:25Z	United Kingdom: United Kingdom	human
GCA_007232155.1.fna	32	SAMN06278718	2017-01-30T05:31:00Z	United Kingdom: United Kingdom	human
GCA_007233365.1.fna	32	SAMN07155479	2017-05-23T04:42:24Z	United Kingdom: United Kingdom	human
GCA_007234355.1.fna	32	SAMN09484384	2018-06-26T05:02:23Z	United Kingdom: United Kingdom	human
GCA_007235415.1.fna	32	SAMN09484576	2018-06-26T05:03:07Z	United Kingdom: United Kingdom	human
GCA_007235815.1.fna	32	SAMN09484579	2018-06-26T05:03:08Z	United Kingdom: United Kingdom	human
GCA_007240195.1.fna	32	SAMN09503568	2018-06-28T06:01:26Z	United Kingdom: United Kingdom	human
GCA_007241315.1.fna	32	SAMN09504421	2018-06-28T06:02:02Z	United Kingdom: United Kingdom	human
GCA_007242235.1.fna	32	SAMN09504730	2018-06-28T06:02:25Z	United Kingdom: United Kingdom	human
GCA_007243295.1.fna	32	SAMN09516146	2018-06-29T05:07:49Z	United Kingdom: United Kingdom	human
GCA_007245435.1.fna	32	SAMN09519880	2018-06-30T08:16:11Z	United Kingdom: United Kingdom	human
GCA_007245635.1.fna	32	SAMN09520661	2018-06-30T08:16:19Z	United Kingdom: United Kingdom	human
GCA_007246655.1.fna	32	SAMN09519843	2018-06-30T08:16:06Z	United Kingdom: United Kingdom	human
GCA_007247035.1.fna	32	SAMN09520820	2018-06-30T08:16:38Z	United Kingdom: United Kingdom	human
GCA_007247455.1.fna	32	SAMN09520849	2018-06-30T08:16:40Z	United Kingdom: United Kingdom	human
GCA_007248815.1.fna	32	SAMN09476471	2018-06-25T06:01:37Z	United Kingdom: United Kingdom	human
GCA_007249935.1.fna	32	SAMN09521983	2018-07-01T08:21:08Z	United Kingdom: United Kingdom	human
GCA_007250315.1.fna	32	SAMN09522001	2018-07-01T08:21:10Z	United Kingdom: United Kingdom	human
GCA_007251035.1.fna	32	SAMN09530894	2018-07-02T07:17:52Z	United Kingdom: United Kingdom	human
GCA_007251315.1.fna	32	SAMN09522094	2018-07-01T08:21:34Z	United Kingdom: United Kingdom	human
GCA_007251395.1.fna	32	SAMN09530964	2018-07-02T07:18:07Z	United Kingdom: United Kingdom	human
GCA_007252315.1.fna	32	SAMN09530568	2018-07-02T07:17:52Z	United Kingdom: United Kingdom	human
GCA_007252855.1.fna	32	SAMN09530953	2018-07-02T07:18:06Z	United Kingdom: United Kingdom	human
GCA_007253395.1.fna	32	SAMN09564597	2018-07-04T20:24:41Z	United Kingdom: United Kingdom	human
GCA_007253475.1.fna	32	SAMN09566749	2018-07-04T20:25:05Z	United Kingdom: United Kingdom	human
GCA_007255795.1.fna	32	SAMN09557477	2018-07-04T20:24:17Z	United Kingdom: United Kingdom	human
GCA_007260385.1.fna	32	SAMN09610906	2018-07-06T05:57:37Z	United Kingdom: United Kingdom	human
GCA_007260425.1.fna	32	SAMN09612334	2018-07-06T05:57:48Z	United Kingdom: United Kingdom	human
GCA_007261025.1.fna	32	SAMN09624165	2018-07-07T04:56:33Z	United Kingdom: United Kingdom	human
GCA_007261775.1.fna	32	SAMN09624261	2018-07-07T04:56:36Z	United Kingdom: United Kingdom	human
GCA_007262725.1.fna	32	SAMN09624440	2018-07-07T04:56:52Z	United Kingdom: United Kingdom	human
GCA_007263925.1.fna	32	SAMN09628547	2018-07-08T04:58:31Z	United Kingdom: United Kingdom	human
GCA_007264705.1.fna	32	SAMN09628755	2018-07-08T04:59:05Z	United Kingdom: United Kingdom	human
GCA_007266085.1.fna	32	SAMN09628864	2018-07-08T04:59:21Z	United Kingdom: United Kingdom	human
GCA_007266445.1.fna	32	SAMN09628849	2018-07-08T04:59:19Z	United Kingdom: United Kingdom	human
GCA_007266845.1.fna	32	SAMN09634230	2018-07-10T13:00:32Z	United Kingdom: United Kingdom	food
GCA_007266965.1.fna	32	SAMN09634156	2018-07-10T13:00:28Z	United Kingdom: United Kingdom	food
GCA_007269555.1.fna	32	SAMN09637631	2018-07-12T05:58:59Z	United Kingdom: United Kingdom	food
GCA_007270335.1.fna	32	SAMN09637717	2018-07-12T05:59:17Z	United Kingdom: United Kingdom	food
GCA_007270895.1.fna	32	SAMN09637814	2018-07-12T05:59:32Z	United Kingdom: United Kingdom	food
GCA_007271025.1.fna	32	SAMN09638051	2018-07-12T05:59:34Z	United Kingdom: United Kingdom	food
GCA_007272175.1.fna	32	SAMN09638097	2018-07-12T05:59:44Z	United Kingdom: United Kingdom	food
GCA_007272235.1.fna	32	SAMN09643766	2018-07-12T05:59:54Z	United Kingdom: United Kingdom	food
GCA_007272995.1.fna	32	SAMN09643882	2018-07-12T06:00:03Z	United Kingdom: United Kingdom	food
GCA_007273955.1.fna	32	SAMN09652008	2018-07-13T04:56:35Z	United Kingdom: United Kingdom	human
GCA_007274875.1.fna	32	SAMN09658646	2018-07-16T13:43:55Z	United Kingdom: United Kingdom	human
GCA_007274975.1.fna	32	SAMN09658679	2018-07-16T13:44:07Z	United Kingdom: United Kingdom	human
GCA_007275335.1.fna	32	SAMN09651927	2018-07-13T04:56:27Z	United Kingdom: United Kingdom	human
GCA_007278515.1.fna	32	SAMN09658730	2018-07-16T13:44:16Z	United Kingdom: United Kingdom	human
GCA_007281895.1.fna	32	SAMN09661908	2018-07-16T13:45:20Z	United Kingdom: United Kingdom	human
GCA_007282165.1.fna	32	SAMN09666403	2018-07-17T04:42:32Z	United Kingdom: United Kingdom	human
GCA_007282275.1.fna	32	SAMN09666437	2018-07-17T04:42:34Z	United Kingdom: United Kingdom	food
GCA_007283515.1.fna	32	SAMN09666516	2018-07-17T04:42:39Z	United Kingdom: United Kingdom	human
GCA_007283695.1.fna	32	SAMN09683529	2018-07-18T04:42:54Z	United Kingdom: United Kingdom	food
GCA_007284295.1.fna	32	SAMN09666760	2018-07-17T04:42:56Z	United Kingdom: United Kingdom	human
GCA_007285255.1.fna	32	SAMN09683540	2018-07-18T04:42:57Z	United Kingdom: United Kingdom	human
GCA_007285615.1.fna	32	SAMN09683554	2018-07-18T04:42:58Z	United Kingdom: United Kingdom	human
GCA_007288345.1.fna	32	SAMN09690814	2018-07-19T05:42:33Z	United Kingdom: United Kingdom	human
GCA_007290075.1.fna	32	SAMN10058579	2018-09-14T06:18:19Z	United Kingdom: United Kingdom	human
GCA_007291495.1.fna	32	SAMN10058753	2018-09-14T06:18:46Z	United Kingdom: United Kingdom	human
GCA_007291575.1.fna	32	SAMN10058779	2018-09-14T06:18:47Z	United Kingdom: United Kingdom	human
GCA_007292615.1.fna	32	SAMN10067724	2018-09-15T06:13:31Z	United Kingdom: United Kingdom	human
GCA_007293015.1.fna	32	SAMN10067791	2018-09-15T06:13:44Z	United Kingdom: United Kingdom	human
GCA_007293655.1.fna	32	SAMN10067882	2018-09-15T06:14:01Z	United Kingdom: United Kingdom	human
GCA_007294855.1.fna	32	SAMN10068942	2018-09-16T08:07:21Z	United Kingdom: United Kingdom	human
GCA_007296215.1.fna	32	SAMN10068983	2018-09-16T08:07:26Z	United Kingdom: United Kingdom	human
GCA_007297435.1.fna	32	SAMN10076036	2018-09-17T08:15:08Z	United Kingdom: United Kingdom	human
GCA_007298815.1.fna	32	SAMN10069092	2018-09-16T08:07:44Z	United Kingdom: United Kingdom	human
GCA_007298915.1.fna	32	SAMN10076202	2018-09-17T08:15:40Z	United Kingdom: United Kingdom	human
GCA_007299735.1.fna	32	SAMN10080263	2018-09-18T06:11:10Z	United Kingdom: United Kingdom	human
GCA_007301135.1.fna	32	SAMN10080209	2018-09-18T06:10:59Z	United Kingdom: United Kingdom	human
GCA_007301455.1.fna	32	SAMN10076140	2018-09-17T08:15:24Z	United Kingdom: United Kingdom	human
GCA_007301615.1.fna	32	SAMN10093785	2018-09-20T04:42:00Z	United Kingdom: United Kingdom	human
GCA_007302395.1.fna	32	SAMN10093832	2018-09-20T04:42:08Z	United Kingdom: United Kingdom	human
GCA_007303655.1.fna	32	SAMN10093994	2018-09-20T04:42:06Z	United Kingdom: United Kingdom	human
GCA_007303715.1.fna	32	SAMN10093804	2018-09-20T04:42:00Z	United Kingdom: United Kingdom	human
GCA_007304535.1.fna	32	SAMN10094237	2018-09-20T04:42:39Z	United Kingdom: United Kingdom	human
GCA_007304795.1.fna	32	SAMN10097556	2018-09-21T04:53:07Z	United Kingdom: United Kingdom	human
GCA_007304995.1.fna	32	SAMN10098032	2018-09-21T04:53:20Z	United Kingdom: United Kingdom	human
GCA_007306375.1.fna	32	SAMN10098067	2018-09-21T04:53:25Z	United Kingdom: United Kingdom	human
GCA_007306895.1.fna	32	SAMN10098106	2018-09-21T04:53:34Z	United Kingdom: United Kingdom	food
GCA_007307175.1.fna	32	SAMN10103348	2018-09-22T04:42:07Z	United Kingdom: United Kingdom	human
GCA_007307855.1.fna	32	SAMN10103466	2018-09-22T04:42:40Z	United Kingdom: United Kingdom	human
GCA_007308635.1.fna	32	SAMN10103487	2018-09-22T04:42:35Z	United Kingdom: United Kingdom	human
GCA_007310215.1.fna	32	SAMN10129543	2018-09-26T08:27:37Z	United Kingdom: United Kingdom	human
GCA_007312255.1.fna	32	SAMN10104955	2018-09-23T04:41:46Z	United Kingdom: United Kingdom	human
GCA_007313995.1.fna	32	SAMN10129775	2018-09-26T08:27:49Z	United Kingdom: United Kingdom	human
GCA_007314775.1.fna	32	SAMN10080269	2018-09-18T06:11:12Z	United Kingdom: United Kingdom	human
GCA_007315535.1.fna	32	SAMN10080380	2018-09-18T06:11:31Z	United Kingdom: United Kingdom	human
GCA_007316375.1.fna	32	SAMN10086907	2018-09-19T06:09:24Z	United Kingdom: United Kingdom	human
GCA_007316595.1.fna	32	SAMN10086926	2018-09-19T06:09:25Z	United Kingdom: United Kingdom	human
GCA_007316755.1.fna	32	SAMN10087099	2018-09-19T06:09:34Z	United Kingdom: United Kingdom	human
GCA_007317095.1.fna	32	SAMN10130042	2018-09-26T08:28:04Z	United Kingdom: United Kingdom	human
GCA_007318315.1.fna	32	SAMN10139902	2018-09-28T06:55:29Z	United Kingdom: United Kingdom	human
GCA_007320235.1.fna	32	SAMN10093733	2018-09-20T04:41:54Z	United Kingdom: United Kingdom	human
GCA_007321735.1.fna	32	SAMN10140180	2018-09-28T06:55:53Z	United Kingdom: United Kingdom	human
GCA_007324515.1.fna	32	SAMN10173904	2018-10-04T04:41:12Z	United Kingdom: United Kingdom	human
GCA_007324995.1.fna	32	SAMN10174035	2018-10-04T04:41:17Z	United Kingdom: United Kingdom	human
GCA_007325455.1.fna	32	SAMN10174119	2018-10-04T04:41:26Z	United Kingdom: United Kingdom	human
GCA_007327895.1.fna	32	SAMN10229058	2018-10-11T07:20:32Z	United Kingdom: United Kingdom	human
GCA_007328735.1.fna	32	SAMN10229167	2018-10-11T07:20:40Z	United Kingdom: United Kingdom	human
GCA_007328875.1.fna	32	SAMN10229238	2018-10-11T07:20:48Z	United Kingdom: United Kingdom	human
GCA_007329935.1.fna	32	SAMN10229517	2018-10-11T07:21:06Z	United Kingdom: United Kingdom	human
GCA_007333695.1.fna	32	SAMN10267065	2018-10-23T04:46:36Z	United Kingdom: United Kingdom	human
GCA_007334515.1.fna	32	SAMN10267119	2018-10-23T04:46:52Z	United Kingdom: United Kingdom	human
GCA_007334535.1.fna	32	SAMN10267075	2018-10-23T04:46:47Z	United Kingdom: United Kingdom	human
GCA_007335575.1.fna	32	SAMN10272313	2018-10-23T04:47:31Z	United Kingdom: United Kingdom	human
GCA_007336485.1.fna	32	SAMN10282694	2018-10-24T07:21:29Z	United Kingdom: United Kingdom	human
GCA_007337495.1.fna	32	SAMN10282777	2018-10-24T07:21:42Z	United Kingdom: United Kingdom	human
GCA_007337535.1.fna	32	SAMN10282783	2018-10-24T07:21:45Z	United Kingdom: United Kingdom	human
GCA_007338335.1.fna	32	SAMN10290028	2018-10-25T07:19:03Z	United Kingdom: United Kingdom	human
GCA_007338415.1.fna	32	SAMN10290031	2018-10-25T07:19:13Z	United Kingdom: United Kingdom	human
GCA_007339395.1.fna	32	SAMN10331234	2018-10-27T07:30:24Z	United Kingdom: United Kingdom	human
GCA_007339675.1.fna	32	SAMN10331215	2018-10-27T07:30:17Z	United Kingdom: United Kingdom	human
GCA_007340875.1.fna	32	SAMN10335065	2018-10-28T07:32:12Z	United Kingdom: United Kingdom	human
GCA_007341455.1.fna	32	SAMN10336730	2018-10-29T04:50:42Z	United Kingdom: United Kingdom	human
GCA_007341855.1.fna	32	SAMN10343512	2018-10-30T04:56:49Z	United Kingdom: United Kingdom	human
GCA_007342715.1.fna	32	SAMN10343476	2018-10-30T04:56:41Z	United Kingdom: United Kingdom	human
GCA_007342955.1.fna	32	SAMN10343502	2018-10-30T04:56:51Z	United Kingdom: United Kingdom	human
GCA_007343135.1.fna	32	SAMN10343516	2018-10-30T04:56:52Z	United Kingdom: United Kingdom	human
GCA_007345375.1.fna	32	SAMN10356476	2018-11-01T04:55:25Z	United Kingdom: United Kingdom	human
GCA_007345675.1.fna	32	SAMN10356458	2018-11-01T04:55:27Z	United Kingdom: United Kingdom	human
GCA_007345815.1.fna	32	SAMN10370082	2018-11-04T10:44:20Z	United Kingdom: United Kingdom	human
GCA_007346295.1.fna	32	SAMN10370130	2018-11-04T10:44:27Z	United Kingdom: United Kingdom	human
GCA_007348515.1.fna	32	SAMN10389313	2018-11-07T05:46:31Z	United Kingdom: United Kingdom	human
GCA_007348915.1.fna	32	SAMN10392947	2018-11-08T05:44:17Z	United Kingdom: United Kingdom	human
GCA_007351035.1.fna	32	SAMN10407932	2018-11-13T21:47:35Z	United Kingdom: United Kingdom	human
GCA_007351115.1.fna	32	SAMN10407926	2018-11-13T21:47:38Z	United Kingdom: United Kingdom	human
GCA_007353015.1.fna	32	SAMN10437967	2018-11-18T07:46:09Z	United Kingdom: United Kingdom	human
GCA_007353295.1.fna	32	SAMN10437958	2018-11-18T07:46:11Z	United Kingdom: United Kingdom	human
GCA_007353355.1.fna	32	SAMN10438006	2018-11-18T07:46:17Z	United Kingdom: United Kingdom	human
GCA_007354115.1.fna	32	SAMN10437989	2018-11-18T07:46:15Z	United Kingdom: United Kingdom	human
GCA_007354735.1.fna	32	SAMN10437975	2018-11-18T07:46:11Z	United Kingdom: United Kingdom	human
GCA_007355455.1.fna	32	SAMN10438005	2018-11-18T07:46:18Z	United Kingdom: United Kingdom	human
GCA_007356735.1.fna	32	SAMN10438977	2018-11-19T09:27:13Z	United Kingdom: United Kingdom	human
GCA_007360395.1.fna	32	SAMN10487169	2018-11-28T09:29:41Z	United Kingdom: United Kingdom	human
GCA_007361435.2.fna	32	SAMN10495140	2024-02-21T21:00:22Z	United Kingdom: United Kingdom	human
GCA_007361995.1.fna	32	SAMN10495101	2018-11-29T09:39:01Z	United Kingdom: United Kingdom	human
GCA_007364375.1.fna	32	SAMN10506096	2018-12-01T09:47:10Z	United Kingdom: United Kingdom	human
GCA_007364925.1.fna	32	SAMN10517878	2018-12-04T09:36:27Z	United Kingdom: United Kingdom	human
GCA_007364945.1.fna	32	SAMN10517779	2018-12-04T09:36:24Z	United Kingdom: United Kingdom	human
GCA_007365265.1.fna	32	SAMN10517782	2018-12-04T09:36:21Z	United Kingdom: United Kingdom	human
GCA_007368105.1.fna	32	SAMN10534548	2018-12-08T05:46:12Z	United Kingdom: United Kingdom	human
GCA_007369785.1.fna	32	SAMN10536519	2018-12-10T09:51:24Z	United Kingdom: United Kingdom	human
GCA_007369845.1.fna	32	SAMN10535890	2018-12-10T05:52:05Z	United Kingdom: United Kingdom	human
GCA_007371145.1.fna	32	SAMN10536542	2018-12-10T09:51:28Z	United Kingdom: United Kingdom	human
GCA_007371405.1.fna	32	SAMN10575105	2018-12-11T05:54:43Z	United Kingdom: United Kingdom	human
GCA_007372345.1.fna	32	SAMN10586215	2018-12-13T07:44:42Z	United Kingdom: United Kingdom	human
GCA_007372505.1.fna	32	SAMN10586190	2018-12-13T07:44:41Z	United Kingdom: United Kingdom	human
GCA_007374125.1.fna	32	SAMN10586213	2018-12-13T07:44:42Z	United Kingdom: United Kingdom	human
GCA_007374185.1.fna	32	SAMN10581783	2018-12-12T05:53:09Z	United Kingdom: United Kingdom	human
GCA_007375145.1.fna	32	SAMN10590595	2018-12-14T07:47:16Z	United Kingdom: United Kingdom	human
GCA_007377925.1.fna	32	SAMN10590576	2018-12-14T07:47:18Z	United Kingdom: United Kingdom	human
GCA_007378665.1.fna	32	SAMN10599999	2018-12-16T18:43:23Z	United Kingdom: United Kingdom	human
GCA_007379285.1.fna	32	SAMN10612392	2018-12-19T05:47:52Z	United Kingdom: United Kingdom	human
GCA_007380125.1.fna	32	SAMN10599978	2018-12-16T18:43:21Z	United Kingdom: United Kingdom	human
GCA_007380185.1.fna	32	SAMN10599983	2018-12-16T18:43:20Z	United Kingdom: United Kingdom	food
GCA_007381485.1.fna	32	SAMN10621855	2018-12-21T05:55:27Z	United Kingdom: United Kingdom	human
GCA_007382595.1.fna	32	SAMN10639972	2018-12-23T05:51:16Z	United Kingdom: United Kingdom	human
GCA_007383665.1.fna	32	SAMN10639989	2018-12-23T05:51:22Z	United Kingdom: United Kingdom	human
GCA_007384125.1.fna	32	SAMN10639983	2018-12-23T05:51:18Z	United Kingdom: United Kingdom	human
GCA_007384925.1.fna	32	SAMN10645002	2018-12-27T05:53:28Z	United Kingdom: United Kingdom	human
GCA_007385845.1.fna	32	SAMN10643325	2018-12-26T05:55:21Z	United Kingdom: United Kingdom	human
GCA_007386125.1.fna	32	SAMN10643364	2018-12-26T05:55:23Z	United Kingdom: United Kingdom	human
GCA_007390205.1.fna	32	SAMN10666922	2019-01-02T06:52:06Z	United Kingdom: United Kingdom	human
GCA_007391985.1.fna	32	SAMN10690256	2019-01-04T05:55:51Z	United Kingdom: United Kingdom	human
GCA_007393045.1.fna	32	SAMN10696594	2019-01-06T05:54:26Z	United Kingdom: United Kingdom	human
GCA_007393285.1.fna	32	SAMN10695573	2019-01-05T06:03:57Z	United Kingdom: United Kingdom	human
GCA_007395015.1.fna	32	SAMN10719922	2019-01-10T21:54:30Z	United Kingdom: United Kingdom	human
GCA_007395375.1.fna	32	SAMN10719940	2019-01-10T21:54:26Z	United Kingdom: United Kingdom	human
GCA_007399865.1.fna	32	SAMN10756645	2019-01-17T05:55:04Z	United Kingdom: United Kingdom	human
GCA_007400325.1.fna	32	SAMN10767248	2019-01-18T05:53:56Z	United Kingdom: United Kingdom	human
GCA_007401045.1.fna	32	SAMN10756618	2019-01-17T05:55:02Z	United Kingdom: United Kingdom	human
GCA_007401165.1.fna	32	SAMN10756619	2019-01-17T05:55:02Z	United Kingdom: United Kingdom	human
GCA_007401905.1.fna	32	SAMN10821935	2019-01-26T05:54:13Z	United Kingdom: United Kingdom	human
GCA_007402465.1.fna	32	SAMN10823717	2019-01-27T05:56:00Z	United Kingdom: United Kingdom	human
GCA_007404365.1.fna	32	SAMN10823721	2019-01-27T05:56:02Z	United Kingdom: United Kingdom	human
GCA_007404865.1.fna	32	SAMN10823784	2019-01-27T05:56:15Z	United Kingdom: United Kingdom	human
GCA_007405625.1.fna	32	SAMN10823807	2019-01-27T05:56:22Z	United Kingdom: United Kingdom	human
GCA_007405745.1.fna	32	SAMN10823846	2019-01-27T05:56:28Z	United Kingdom: United Kingdom	human
GCA_007406225.1.fna	32	SAMN10823842	2019-01-27T05:56:28Z	United Kingdom: United Kingdom	human
GCA_007406345.1.fna	32	SAMN10823866	2019-01-27T05:56:33Z	United Kingdom: United Kingdom	human
GCA_007407205.1.fna	32	SAMN10827210	2019-01-28T05:56:37Z	United Kingdom: United Kingdom	food
GCA_007408205.1.fna	32	SAMN10835846	2019-01-29T06:59:24Z	United Kingdom: United Kingdom	human
GCA_007409025.1.fna	32	SAMN10827206	2019-01-28T05:56:38Z	United Kingdom: United Kingdom	human
GCA_007410125.1.fna	32	SAMN10835800	2019-01-29T06:59:15Z	United Kingdom: United Kingdom	human
GCA_007411205.1.fna	32	SAMN10842143	2019-01-30T05:58:43Z	United Kingdom: United Kingdom	food
GCA_007411885.1.fna	32	SAMN10836067	2019-01-29T06:59:42Z	United Kingdom: United Kingdom	food
GCA_007412965.1.fna	32	SAMN10843489	2019-01-30T05:59:04Z	United Kingdom: United Kingdom	human
GCA_007413605.1.fna	32	SAMN10854766	2019-02-01T05:59:09Z	United Kingdom: United Kingdom	human
GCA_007414145.1.fna	32	SAMN10848246	2019-01-31T06:57:37Z	United Kingdom: United Kingdom	food
GCA_007414665.1.fna	32	SAMN10848267	2019-01-31T06:57:40Z	United Kingdom: United Kingdom	food
GCA_007416605.1.fna	32	SAMN10854756	2019-02-01T05:59:06Z	United Kingdom: United Kingdom	human
GCA_007416925.1.fna	32	SAMN10866876	2019-02-02T17:56:46Z	United Kingdom: United Kingdom	human
GCA_007417185.1.fna	32	SAMN10855887	2019-02-01T05:59:34Z	United Kingdom: United Kingdom	food
GCA_007417845.1.fna	32	SAMN10854762	2019-02-01T05:59:10Z	United Kingdom: United Kingdom	human
GCA_007418485.1.fna	32	SAMN10855036	2019-02-01T05:59:15Z	United Kingdom: United Kingdom	human
GCA_007418625.1.fna	32	SAMN10868060	2019-02-04T05:58:02Z	United Kingdom: United Kingdom	human
GCA_007418665.1.fna	32	SAMN10867027	2019-02-02T17:57:20Z	United Kingdom: United Kingdom	human
GCA_007418965.1.fna	32	SAMN10868018	2019-02-04T05:57:57Z	United Kingdom: United Kingdom	human
GCA_007419165.1.fna	32	SAMN10866886	2019-02-02T17:57:01Z	United Kingdom: United Kingdom	human
GCA_007419525.1.fna	32	SAMN10866857	2019-02-02T17:56:40Z	United Kingdom: United Kingdom	human
GCA_007420305.1.fna	32	SAMN10867947	2019-02-04T05:57:45Z	United Kingdom: United Kingdom	human
GCA_007420665.1.fna	32	SAMN10868081	2019-02-04T05:58:04Z	United Kingdom: United Kingdom	human
GCA_007420785.1.fna	32	SAMN10868048	2019-02-04T05:58:08Z	United Kingdom: United Kingdom	human
GCA_007421525.1.fna	32	SAMN10871854	2019-02-05T06:58:10Z	United Kingdom: United Kingdom	human
GCA_007436885.1.fna	32	SAMN11056960	2019-03-06T06:07:41Z	United Kingdom: United Kingdom	human
GCA_007505205.1.fna	32	SAMN10823913	2019-01-27T05:56:45Z	United Kingdom: United Kingdom	human
GCA_007505525.1.fna	32	SAMN10827176	2019-01-28T05:56:32Z	United Kingdom: United Kingdom	human
GCA_007506825.1.fna	32	SAMN10848545	2019-01-31T06:57:44Z	United Kingdom: United Kingdom	human
GCA_007507065.1.fna	32	SAMN10848703	2019-01-31T06:58:00Z	United Kingdom: United Kingdom	human
GCA_007507105.1.fna	32	SAMN10855052	2019-02-01T05:59:18Z	United Kingdom: United Kingdom	food
GCA_007507225.1.fna	32	SAMN10836415	2019-01-29T06:59:49Z	United Kingdom: United Kingdom	human
GCA_007507545.1.fna	32	SAMN10848643	2019-01-31T06:57:56Z	United Kingdom: United Kingdom	food
GCA_007509045.1.fna	32	SAMN10867055	2019-02-02T17:57:23Z	United Kingdom: United Kingdom	human
GCA_007509745.1.fna	32	SAMN10867943	2019-02-04T05:57:46Z	United Kingdom: United Kingdom	human
GCA_007509765.1.fna	32	SAMN10867960	2019-02-04T05:57:45Z	United Kingdom: United Kingdom	human
GCA_007510745.1.fna	32	SAMN10867969	2019-02-04T05:57:49Z	United Kingdom: United Kingdom	human
GCA_007511245.1.fna	32	SAMN10868083	2019-02-04T05:58:07Z	United Kingdom: United Kingdom	human
GCA_007511325.1.fna	32	SAMN10867986	2019-02-04T05:57:51Z	United Kingdom: United Kingdom	human
GCA_007511485.1.fna	32	SAMN10868065	2019-02-04T05:58:03Z	United Kingdom: United Kingdom	human
GCA_007511505.1.fna	32	SAMN10868054	2019-02-04T05:58:03Z	United Kingdom: United Kingdom	human
GCA_007511625.1.fna	32	SAMN10871233	2019-02-05T06:58:05Z	United Kingdom: United Kingdom	human
GCA_007511745.1.fna	32	SAMN10871244	2019-02-05T06:58:07Z	United Kingdom: United Kingdom	human
GCA_007512715.1.fna	32	SAMN10882267	2019-02-07T07:04:52Z	United Kingdom: United Kingdom	human
GCA_007517505.1.fna	32	SAMN11025443	2019-02-27T05:59:16Z	United Kingdom: United Kingdom	human
GCA_007517665.1.fna	32	SAMN11025429	2019-02-27T05:59:16Z	United Kingdom: United Kingdom	human
GCA_007520145.1.fna	32	SAMN11042301	2019-03-02T09:00:00Z	United Kingdom: United Kingdom	human
GCA_007521465.1.fna	32	SAMN11046562	2019-03-04T05:17:26Z	United Kingdom: United Kingdom	human
GCA_007522105.1.fna	32	SAMN11057809	2019-03-06T06:07:48Z	United Kingdom: United Kingdom	human
GCA_007533945.1.fna	32	SAMN11290938	2019-03-31T04:55:45Z	United Kingdom: United Kingdom	human
GCA_007534715.1.fna	32	SAMN11320717	2019-04-03T05:00:25Z	United Kingdom: United Kingdom	human
GCA_007535035.1.fna	32	SAMN11393024	2019-04-11T04:53:40Z	United Kingdom: United Kingdom	human
GCA_007535175.1.fna	32	SAMN11382559	2019-04-10T12:02:20Z	United Kingdom: United Kingdom	human
GCA_007535655.1.fna	32	SAMN11474767	2019-04-22T04:54:35Z	United Kingdom: United Kingdom	human
GCA_007536085.1.fna	32	SAMN11492695	2019-04-25T04:55:31Z	United Kingdom: United Kingdom	human
GCA_007536475.1.fna	32	SAMN11492677	2019-04-25T04:55:29Z	United Kingdom: United Kingdom	human
GCA_007537215.1.fna	32	SAMN12137517	2019-06-26T05:49:51Z	United Kingdom: United Kingdom	human
GCA_007538035.1.fna	32	SAMN12165658	2019-06-30T05:30:04Z	United Kingdom: United Kingdom	human
GCA_007538095.1.fna	32	SAMN12165677	2019-06-30T05:30:06Z	United Kingdom: United Kingdom	human
GCA_007538815.1.fna	32	SAMN12137530	2019-06-26T05:49:54Z	United Kingdom: United Kingdom	human
GCA_007545195.1.fna	32	SAMN11244161	2019-03-24T04:59:07Z	United Kingdom: United Kingdom	human
GCA_007582265.1.fna	32	SAMN10782346	2019-01-21T05:56:10Z	United Kingdom: United Kingdom	human
GCA_007583725.1.fna	32	SAMN10823911	2019-01-27T05:56:45Z	United Kingdom: United Kingdom	human
GCA_007583925.1.fna	32	SAMN10827141	2019-01-28T05:56:26Z	United Kingdom: United Kingdom	human
GCA_007584065.1.fna	32	SAMN10823854	2019-01-27T05:56:30Z	United Kingdom: United Kingdom	human
GCA_007584645.1.fna	32	SAMN10827302	2019-01-28T05:56:53Z	United Kingdom: United Kingdom	human
GCA_007587595.1.fna	32	SAMN10848933	2019-01-31T06:58:16Z	United Kingdom: United Kingdom	human
GCA_007588375.1.fna	32	SAMN10867349	2019-02-03T06:00:28Z	United Kingdom: United Kingdom	human
GCA_007588855.1.fna	32	SAMN10867956	2019-02-04T05:57:45Z	United Kingdom: United Kingdom	human
GCA_007588895.1.fna	32	SAMN10867927	2019-02-04T05:57:41Z	United Kingdom: United Kingdom	human
GCA_007588915.1.fna	32	SAMN10867946	2019-02-04T05:57:46Z	United Kingdom: United Kingdom	human
GCA_007589395.1.fna	32	SAMN10868016	2019-02-04T05:57:58Z	United Kingdom: United Kingdom	human
GCA_007589495.1.fna	32	SAMN10868011	2019-02-04T05:57:56Z	United Kingdom: United Kingdom	human
GCA_007589805.1.fna	32	SAMN10868027	2019-02-04T05:57:59Z	United Kingdom: United Kingdom	human
GCA_007589865.1.fna	32	SAMN10868041	2019-02-04T05:58:02Z	United Kingdom: United Kingdom	human
GCA_007591985.1.fna	32	SAMN10882198	2019-02-07T07:04:38Z	United Kingdom: United Kingdom	human
GCA_007596155.1.fna	32	SAMN10959369	2019-02-17T05:54:39Z	United Kingdom: United Kingdom	human
GCA_007596855.1.fna	32	SAMN10959297	2019-02-17T05:54:27Z	United Kingdom: United Kingdom	human
GCA_007598535.1.fna	32	SAMN11042221	2019-03-02T07:58:08Z	United Kingdom: United Kingdom	human
GCA_007600275.1.fna	32	SAMN11046551	2019-03-04T05:17:23Z	United Kingdom: United Kingdom	human
GCA_007604035.1.fna	32	SAMN11095748	2019-03-10T05:55:22Z	United Kingdom: United Kingdom	human
GCA_007613075.1.fna	32	SAMN11320539	2019-04-03T05:00:20Z	United Kingdom: United Kingdom	human
GCA_007613275.1.fna	32	SAMN11320535	2019-04-03T05:00:20Z	United Kingdom: United Kingdom	human
GCA_007613535.1.fna	32	SAMN11355371	2019-04-07T04:59:18Z	United Kingdom: United Kingdom	human
GCA_007614975.1.fna	32	SAMN11492706	2019-04-25T04:55:32Z	United Kingdom: United Kingdom	human
GCA_007616495.1.fna	32	SAMN12163233	2019-06-29T05:29:57Z	United Kingdom: United Kingdom	human
GCA_007616835.1.fna	32	SAMN12163212	2019-06-29T05:29:55Z	United Kingdom: United Kingdom	human
GCA_007619555.1.fna	32	SAMN12221120	2019-07-06T05:31:13Z	United Kingdom: United Kingdom	human
GCA_007652115.1.fna	32	SAMN10827424	2019-01-28T05:57:00Z	United Kingdom: United Kingdom	human
GCA_007652195.1.fna	32	SAMN10835753	2019-01-29T06:59:09Z	United Kingdom: United Kingdom	human
GCA_007652375.1.fna	32	SAMN10827417	2019-01-28T05:57:00Z	United Kingdom: United Kingdom	human
GCA_007653075.1.fna	32	SAMN10843061	2019-01-30T05:58:49Z	United Kingdom: United Kingdom	human
GCA_007653095.1.fna	32	SAMN10836413	2019-01-29T06:59:47Z	United Kingdom: United Kingdom	human
GCA_007654115.1.fna	32	SAMN10848789	2019-01-31T06:58:06Z	United Kingdom: United Kingdom	human
GCA_007654535.1.fna	32	SAMN10848813	2019-01-31T06:58:10Z	United Kingdom: United Kingdom	food
GCA_007654815.1.fna	32	SAMN10866849	2019-02-02T17:56:37Z	United Kingdom: United Kingdom	human
GCA_007655495.1.fna	32	SAMN10871240	2019-02-05T06:58:04Z	United Kingdom: United Kingdom	human
GCA_007655755.1.fna	32	SAMN10867985	2019-02-04T05:57:51Z	United Kingdom: United Kingdom	human
GCA_007655895.1.fna	32	SAMN10867366	2019-02-03T06:00:30Z	United Kingdom: United Kingdom	human
GCA_007656285.1.fna	32	SAMN10868051	2019-02-04T05:58:05Z	United Kingdom: United Kingdom	human
GCA_007656995.1.fna	32	SAMN10872206	2019-02-05T06:58:17Z	United Kingdom: United Kingdom	human
GCA_007657635.1.fna	32	SAMN10882234	2019-02-07T07:04:45Z	United Kingdom: United Kingdom	human
GCA_007661225.1.fna	32	SAMN11025569	2019-02-27T05:59:24Z	United Kingdom: United Kingdom	human
GCA_007662965.1.fna	32	SAMN11025622	2019-02-27T05:59:32Z	United Kingdom: United Kingdom	human
GCA_007664025.1.fna	32	SAMN11042291	2019-03-02T09:00:01Z	United Kingdom: United Kingdom	human
GCA_007668545.1.fna	32	SAMN11046560	2019-03-04T05:17:23Z	United Kingdom: United Kingdom	human
GCA_007669965.1.fna	32	SAMN11056948	2019-03-06T06:07:42Z	United Kingdom: United Kingdom	human
GCA_007684005.1.fna	32	SAMN11149664	2019-03-18T14:59:28Z	United Kingdom: United Kingdom	human
GCA_007687165.1.fna	32	SAMN11382553	2019-04-10T12:02:18Z	United Kingdom: United Kingdom	human
GCA_007687405.1.fna	32	SAMN11413305	2019-04-14T04:50:22Z	United Kingdom: United Kingdom	human
GCA_007687505.1.fna	32	SAMN11382557	2019-04-10T12:02:19Z	United Kingdom: United Kingdom	human
GCA_007688305.1.fna	32	SAMN11492456	2019-04-25T04:55:25Z	United Kingdom: United Kingdom	human
GCA_007704045.1.fna	32	SAMN12324705	2019-07-20T09:43:38Z	United Kingdom: United Kingdom	human
GCA_007706345.1.fna	32	SAMN12324730	2019-07-20T09:43:34Z	United Kingdom: United Kingdom	human
GCA_007708925.1.fna	32	SAMN12326911	2019-07-21T09:11:37Z	United Kingdom: United Kingdom	human
GCA_007709005.1.fna	32	SAMN12326892	2019-07-21T09:11:35Z	United Kingdom: United Kingdom	human
GCA_007709055.1.fna	32	SAMN12324878	2019-07-20T09:43:50Z	United Kingdom: United Kingdom	human
GCA_007709845.1.fna	32	SAMN12324894	2019-07-20T09:43:47Z	United Kingdom: United Kingdom	human
GCA_007738075.1.fna	32	SAMN12356441	2019-07-25T05:31:07Z	United Kingdom: United Kingdom	human
GCA_007738235.1.fna	32	SAMN12356503	2019-07-25T05:31:09Z	United Kingdom: United Kingdom	human
GCA_007738595.1.fna	32	SAMN12356469	2019-07-25T05:31:07Z	United Kingdom: United Kingdom	human
GCA_007739145.1.fna	32	SAMN12356566	2019-07-25T05:31:14Z	United Kingdom: United Kingdom	human
GCA_007743535.1.fna	32	SAMN03169259	2015-02-10T18:10:12Z	United Kingdom: Midlands and East of England	human
GCA_007781925.1.fna	32	SAMN10848266	2019-01-31T06:57:39Z	United Kingdom: United Kingdom	food
GCA_007783125.1.fna	32	SAMN10835759	2019-01-29T06:59:07Z	United Kingdom: United Kingdom	human
GCA_007790295.1.fna	32	SAMN11095903	2019-03-10T05:55:32Z	United Kingdom: United Kingdom	human
GCA_007790915.1.fna	32	SAMN11179417	2019-03-21T06:59:53Z	United Kingdom: United Kingdom	human
GCA_007802855.1.fna	32	SAMN12201973	2019-07-03T05:30:00Z	United Kingdom: United Kingdom	human
GCA_007803355.1.fna	32	SAMN12221172	2019-07-06T05:31:18Z	United Kingdom: United Kingdom	human
GCA_007804055.1.fna	32	SAMN12227210	2019-07-07T05:30:14Z	United Kingdom: United Kingdom	human
GCA_007807175.1.fna	32	SAMN11290937	2019-03-31T04:55:45Z	United Kingdom: United Kingdom	human
GCA_007822485.1.fna	32	SAMN10867976	2019-02-04T05:57:49Z	United Kingdom: United Kingdom	human
GCA_007839675.1.fna	32	SAMN07812807	2017-10-20T08:40:03Z	United Kingdom: United Kingdom	human
GCA_007839895.1.fna	32	SAMN07812434	2017-10-20T08:39:12Z	United Kingdom: United Kingdom	human
GCA_007857795.1.fna	32	SAMN12385943	2019-07-28T05:29:41Z	United Kingdom: United Kingdom	human
GCA_007893225.1.fna	32	SAMN12415899	2019-08-01T05:30:51Z	United Kingdom: United Kingdom	human
GCA_007903625.1.fna	32	SAMN12422953	2019-08-02T05:32:04Z	United Kingdom: United Kingdom	human
GCA_007907705.1.fna	32	SAMN11644901	2019-05-15T22:51:25Z	United Kingdom: United Kingdom	human
GCA_007908265.1.fna	32	SAMN09225713	2018-05-21T22:29:34Z	United Kingdom: United Kingdom	human
GCA_007911145.1.fna	32	SAMN11773553	2019-05-19T04:49:20Z	United Kingdom: United Kingdom	human
GCA_007970385.1.fna	32	SAMN12509257	2019-08-07T04:38:14Z	United Kingdom: United Kingdom	human
GCA_007972625.1.fna	32	SAMN12509256	2019-08-07T04:38:09Z	United Kingdom: United Kingdom	human
GCA_007981625.1.fna	32	SAMN12528728	2019-08-08T04:37:43Z	United Kingdom: United Kingdom	human
GCA_007981635.1.fna	32	SAMN12529124	2019-08-08T04:37:52Z	United Kingdom: United Kingdom	human
GCA_008002085.1.fna	32	SAMN03169192	2015-02-10T18:10:10Z	United Kingdom: Midlands and East of England	human
GCA_008002095.1.fna	32	SAMN03169191	2015-02-10T18:10:10Z	United Kingdom: North of England	human
GCA_008003065.1.fna	32	SAMN03169120	2015-02-10T18:10:09Z	United Kingdom: South of England	human
GCA_008018955.1.fna	32	SAMN03169278	2015-02-10T18:10:12Z	United Kingdom: South of England	human
GCA_008019075.1.fna	32	SAMN03169303	2015-02-10T18:10:13Z	United Kingdom: South of England	human
GCA_008020475.1.fna	32	SAMN03169451	2015-02-10T18:10:16Z	United Kingdom: South of England	human
GCA_008020605.1.fna	32	SAMN03169494	2015-02-10T18:10:17Z	United Kingdom: North of England	human
GCA_008031155.1.fna	32	SAMN03168514	2015-02-10T19:10:02Z	United Kingdom: South of England	human
GCA_008034725.1.fna	32	SAMN03469660	2015-04-10T05:13:16Z	United Kingdom: North of England	human
GCA_008036185.1.fna	32	SAMN03469792	2015-04-10T05:13:19Z	United Kingdom: London	human
GCA_008036465.1.fna	32	SAMN03469813	2015-04-10T05:13:19Z	United Kingdom: London	human
GCA_008043235.1.fna	32	SAMN03168869	2015-02-10T19:10:11Z	United Kingdom: London	human
GCA_008043535.1.fna	32	SAMN03168895	2015-02-10T19:10:11Z	United Kingdom: North of England	human
GCA_008044915.1.fna	32	SAMN03169095	2015-02-10T19:10:16Z	United Kingdom: South of England	human
GCA_008048675.1.fna	32	SAMN03469837	2015-04-10T05:13:20Z	United Kingdom: North of England	human
GCA_008050095.1.fna	32	SAMN03474021	2015-04-12T05:15:18Z	United Kingdom: London	human
GCA_008050175.1.fna	32	SAMN03474007	2015-04-12T05:15:18Z	United Kingdom: London	human
GCA_008050185.1.fna	32	SAMN03473996	2015-04-12T05:15:17Z	United Kingdom: Midlands and East of England	human
GCA_008050995.1.fna	32	SAMN03474046	2015-04-12T05:15:19Z	United Kingdom: North of England	human
GCA_008051375.1.fna	32	SAMN03475350	2015-04-12T05:15:21Z	United Kingdom: London	human
GCA_008051575.1.fna	32	SAMN03475363	2015-04-12T05:15:22Z	United Kingdom: South of England	human
GCA_008051795.1.fna	32	SAMN03475383	2015-04-12T05:15:23Z	United Kingdom: London	human
GCA_008051855.1.fna	32	SAMN03475407	2015-04-12T05:15:24Z	United Kingdom: South of England	human
GCA_008052375.1.fna	32	SAMN03475417	2015-04-12T05:15:24Z	United Kingdom: London	human
GCA_008052415.1.fna	32	SAMN03475418	2015-04-12T05:15:24Z	United Kingdom: London	human
GCA_008053335.1.fna	32	SAMN03475622	2015-04-12T05:15:33Z	United Kingdom: Midlands and East of England	human
GCA_008053415.1.fna	32	SAMN03475488	2015-04-12T05:15:27Z	United Kingdom: South of England	human
GCA_008053455.1.fna	32	SAMN03475503	2015-04-12T05:15:28Z	United Kingdom: London	human
GCA_008053895.1.fna	32	SAMN03475538	2015-04-12T05:15:29Z	United Kingdom: South of England	human
GCA_008053935.1.fna	32	SAMN03475539	2015-04-12T05:15:29Z	United Kingdom: South of England	human
GCA_008055875.1.fna	32	SAMN03475738	2015-04-12T05:15:38Z	United Kingdom: South of England	human
GCA_008056075.1.fna	32	SAMN03475753	2015-04-12T05:15:38Z	United Kingdom: Midlands and East of England	human
GCA_008056215.1.fna	32	SAMN03475767	2015-04-12T05:15:39Z	United Kingdom: North of England	human
GCA_008057535.1.fna	32	SAMN03475886	2015-04-12T05:15:43Z	United Kingdom: London	human
GCA_008059755.1.fna	32	SAMN03476074	2015-04-12T05:15:52Z	United Kingdom: London	human
GCA_008059835.1.fna	32	SAMN03476080	2015-04-12T05:15:52Z	United Kingdom: London	human
GCA_008060255.1.fna	32	SAMN03476132	2015-04-12T05:15:54Z	United Kingdom: Midlands and East of England	human
GCA_008060455.1.fna	32	SAMN03476191	2015-04-12T05:15:56Z	United Kingdom: London	human
GCA_008060635.1.fna	32	SAMN03476196	2015-04-12T05:15:56Z	United Kingdom: North of England	human
GCA_008060995.1.fna	32	SAMN03476356	2015-04-12T05:16:02Z	United Kingdom: London	human
GCA_008061935.1.fna	32	SAMN03476275	2015-04-12T05:15:59Z	United Kingdom: Midlands and East of England	human
GCA_008062075.1.fna	32	SAMN03476288	2015-04-12T05:15:59Z	United Kingdom: London	human
GCA_008063115.1.fna	32	SAMN03476378	2015-04-12T05:16:03Z	United Kingdom: South of England	human
GCA_008063295.1.fna	32	SAMN03476388	2015-04-12T05:16:03Z	United Kingdom: North of England	human
GCA_008064295.1.fna	32	SAMN03476480	2015-04-12T05:16:07Z	United Kingdom: North of England	human
GCA_008064315.1.fna	32	SAMN03476490	2015-04-12T05:16:07Z	United Kingdom: London	food
GCA_008069575.1.fna	32	SAMN03476563	2015-04-12T05:16:10Z	United Kingdom: Wales	human
GCA_008071545.1.fna	32	SAMN03476648	2015-04-12T05:16:13Z	United Kingdom: North of England	human
GCA_008071765.1.fna	32	SAMN03476638	2015-04-12T05:16:12Z	United Kingdom: North of England	human
GCA_008074415.1.fna	32	SAMN03476865	2015-04-12T05:16:22Z	United Kingdom: North of England	human
GCA_008074435.1.fna	32	SAMN03476878	2015-04-12T05:16:23Z	United Kingdom: North of England	human
GCA_008074645.1.fna	32	SAMN03476905	2015-04-12T05:16:24Z	United Kingdom: Midlands and East of England	human
GCA_008074775.1.fna	32	SAMN03476928	2015-04-12T05:16:25Z	United Kingdom: Midlands and East of England	human
GCA_008075065.1.fna	32	SAMN03476957	2015-04-12T05:16:26Z	United Kingdom: North of England	human
GCA_008075315.1.fna	32	SAMN03477008	2015-04-12T05:16:28Z	United Kingdom: London	food
GCA_008076295.1.fna	32	SAMN03477108	2015-04-12T05:16:33Z	United Kingdom: South of England	human
GCA_008076535.1.fna	32	SAMN03477120	2015-04-12T05:16:33Z	United Kingdom: London	human
GCA_008077055.1.fna	32	SAMN03477017	2015-04-12T05:16:28Z	United Kingdom: South of England	human
GCA_008077865.1.fna	32	SAMN03477195	2015-04-12T05:16:36Z	United Kingdom: North of England	human
GCA_008078975.1.fna	32	SAMN03477316	2015-04-12T05:16:40Z	United Kingdom: London	human
GCA_008079055.1.fna	32	SAMN03477313	2015-04-12T05:16:39Z	United Kingdom: Midlands and East of England	human
GCA_008091745.1.fna	32	SAMN03477342	2015-04-12T05:16:41Z	United Kingdom: South of England	human
GCA_008091805.1.fna	32	SAMN03477381	2015-04-12T05:16:42Z	United Kingdom: North of England	human
GCA_008092265.1.fna	32	SAMN03477350	2015-04-12T05:16:41Z	United Kingdom: South of England	human
GCA_008092365.1.fna	32	SAMN03477358	2015-04-12T05:16:41Z	United Kingdom: South of England	human
GCA_008092785.1.fna	32	SAMN03477379	2015-04-12T05:16:42Z	United Kingdom: South of England	human
GCA_008093025.1.fna	32	SAMN03477407	2015-04-12T05:16:44Z	United Kingdom: Midlands and East of England	human
GCA_008093085.1.fna	32	SAMN03477478	2015-04-12T05:16:47Z	United Kingdom: South of England	human
GCA_008093465.1.fna	32	SAMN03477451	2015-04-12T05:16:46Z	United Kingdom: London	human
GCA_008094345.1.fna	32	SAMN03477526	2015-04-12T05:16:49Z	United Kingdom: North of England	human
GCA_008094445.1.fna	32	SAMN03477538	2015-04-12T05:16:49Z	United Kingdom: North of England	human
GCA_008097185.1.fna	32	SAMN03477846	2015-04-12T05:17:01Z	United Kingdom: South of England	human
GCA_008097565.1.fna	32	SAMN03477817	2015-04-12T05:17:00Z	United Kingdom: London	human
GCA_008097665.1.fna	32	SAMN03477822	2015-04-12T05:17:00Z	United Kingdom: North of England	human
GCA_008097725.1.fna	32	SAMN03477827	2015-04-12T05:17:00Z	United Kingdom: London	human
GCA_008098565.1.fna	32	SAMN03477912	2015-04-12T05:17:04Z	United Kingdom: Midlands and East of England	human
GCA_008098685.1.fna	32	SAMN03477963	2015-04-12T05:17:06Z	United Kingdom: None	human
GCA_008099585.1.fna	32	SAMN03478002	2015-04-12T05:17:07Z	United Kingdom: South of England	human
GCA_008100165.1.fna	32	SAMN03478097	2015-04-12T05:17:11Z	United Kingdom: North of England	human
GCA_008100285.1.fna	32	SAMN03478053	2015-04-12T05:17:09Z	United Kingdom: North of England	human
GCA_008100425.1.fna	32	SAMN03478060	2015-04-12T05:17:10Z	United Kingdom: South of England	human
GCA_008102465.1.fna	32	SAMN03478776	2015-04-12T05:17:16Z	United Kingdom: South of England	human
GCA_008102485.1.fna	32	SAMN03478801	2015-04-12T05:17:17Z	United Kingdom: North of England	human
GCA_008102725.1.fna	32	SAMN03478993	2015-04-12T05:17:25Z	United Kingdom: North of England	human
GCA_008103165.1.fna	32	SAMN03478852	2015-04-12T05:17:19Z	United Kingdom: South of England	human
GCA_008103505.1.fna	32	SAMN03478869	2015-04-12T05:17:20Z	United Kingdom: North of England	human
GCA_008103545.1.fna	32	SAMN03478868	2015-04-12T05:17:20Z	United Kingdom: North of England	human
GCA_008104105.1.fna	32	SAMN03478917	2015-04-12T05:17:21Z	United Kingdom: London	food
GCA_008104305.1.fna	32	SAMN03478915	2015-04-12T05:17:21Z	United Kingdom: London	human
GCA_008104485.1.fna	32	SAMN03478931	2015-04-12T05:17:22Z	United Kingdom: North of England	human
GCA_008105365.1.fna	32	SAMN03478208	2015-04-12T07:12:48Z	United Kingdom: London	human
GCA_008105525.1.fna	32	SAMN03478221	2015-04-12T07:12:49Z	United Kingdom: North of England	human
GCA_008106505.1.fna	32	SAMN03478213	2015-04-12T07:12:48Z	United Kingdom: London	human
GCA_008106625.1.fna	32	SAMN03478189	2015-04-12T07:12:47Z	United Kingdom: North of England	human
GCA_008106705.1.fna	32	SAMN03478203	2015-04-12T07:12:48Z	United Kingdom: London	human
GCA_008107185.1.fna	32	SAMN03478158	2015-04-12T07:12:46Z	United Kingdom: North of England	human
GCA_008107985.1.fna	32	SAMN03478477	2015-04-12T07:12:57Z	United Kingdom: North of England	human
GCA_008108705.1.fna	32	SAMN03478433	2015-04-12T07:12:56Z	United Kingdom: South of England	human
GCA_008109465.1.fna	32	SAMN03478442	2015-04-12T07:12:57Z	United Kingdom: South of England	human
GCA_008109605.1.fna	32	SAMN03478456	2015-04-12T07:12:57Z	United Kingdom: London	human
GCA_008109785.1.fna	32	SAMN03478535	2015-04-12T07:12:59Z	United Kingdom: Wales	human
GCA_008110445.1.fna	32	SAMN03478562	2015-04-12T07:13:00Z	United Kingdom: Midlands and East of England	human
GCA_008110505.1.fna	32	SAMN03478677	2015-04-12T07:13:03Z	United Kingdom: London	human
GCA_008110645.1.fna	32	SAMN03478547	2015-04-12T07:12:59Z	United Kingdom: North of England	human
GCA_008110705.1.fna	32	SAMN03478686	2015-04-12T07:13:04Z	United Kingdom: North of England	human
GCA_008111045.1.fna	32	SAMN03478624	2015-04-12T07:13:02Z	United Kingdom: Wales	human
GCA_008111065.2.fna	32	SAMN03478587	2021-02-25T20:02:17Z	United Kingdom: South of England	human
GCA_008111405.1.fna	32	SAMN03478605	2015-04-12T07:13:01Z	United Kingdom: North of England	human
GCA_008112055.1.fna	32	SAMN03474051	2015-04-12T21:09:47Z	United Kingdom: London	human
GCA_008112805.1.fna	32	SAMN03476985	2015-04-12T21:09:49Z	United Kingdom: South of England	human
GCA_008199265.1.fna	32	SAMN03479089	2015-04-12T05:17:29Z	United Kingdom: North of England	human
GCA_008200285.1.fna	32	SAMN03479117	2015-04-12T05:17:30Z	United Kingdom: North of England	human
GCA_008201465.1.fna	32	SAMN03479118	2015-04-12T05:17:30Z	United Kingdom: South of England	human
GCA_008201485.1.fna	32	SAMN03479138	2015-04-12T05:17:31Z	United Kingdom: None	human
GCA_008226705.1.fna	32	SAMN12550068	2019-08-11T05:31:13Z	United Kingdom: United Kingdom	human
GCA_008227045.1.fna	32	SAMN12550112	2019-08-11T05:31:20Z	United Kingdom: United Kingdom	human
GCA_008247165.1.fna	32	SAMN12629217	2019-08-26T19:39:08Z	United Kingdom: United Kingdom	human
GCA_008247285.1.fna	32	SAMN12629134	2019-08-26T19:39:07Z	United Kingdom: United Kingdom	human
GCA_008248085.1.fna	32	SAMN12629167	2019-08-26T19:39:17Z	United Kingdom: United Kingdom	human
GCA_008253685.1.fna	32	SAMN12633899	2019-08-27T01:31:22Z	United Kingdom: United Kingdom	human
GCA_008309015.1.fna	32	SAMN12663099	2019-08-31T06:32:48Z	United Kingdom: United Kingdom	human
GCA_008334605.1.fna	32	SAMN12669762	2019-09-01T06:29:04Z	United Kingdom: United Kingdom	human
GCA_008339645.1.fna	32	SAMN12670725	2019-09-02T12:29:18Z	United Kingdom: United Kingdom	human
GCA_008342105.1.fna	32	SAMN12686801	2019-09-04T05:27:01Z	United Kingdom: United Kingdom	human
GCA_008342125.1.fna	32	SAMN12686807	2019-09-04T05:27:03Z	United Kingdom: United Kingdom	human
GCA_008361815.1.fna	32	SAMN12710173	2019-09-07T05:27:46Z	United Kingdom: United Kingdom	human
GCA_008366215.1.fna	32	SAMN03479370	2015-04-12T07:13:10Z	United Kingdom: Midlands and East of England	human
GCA_008367675.1.fna	32	SAMN03479460	2015-04-12T07:13:14Z	United Kingdom: London	human
GCA_008495845.1.fna	32	SAMN09403919	2018-06-13T04:59:09Z	United Kingdom: United Kingdom	human
GCA_008510995.1.fna	32	SAMN10867445	2019-02-03T06:00:44Z	United Kingdom: United Kingdom	human
GCA_008561115.1.fna	32	SAMN12724481	2019-09-11T08:30:00Z	United Kingdom: United Kingdom	human
GCA_008573985.1.fna	32	SAMN03479523	2015-04-13T05:14:38Z	United Kingdom: Midlands and East of England	human
GCA_008575675.1.fna	32	SAMN03479697	2015-04-13T05:14:44Z	United Kingdom: London	food
GCA_008575805.1.fna	32	SAMN03479702	2015-04-13T05:14:44Z	United Kingdom: North of England	human
GCA_008577505.1.fna	32	SAMN03479838	2015-04-13T05:14:49Z	United Kingdom: London	human
GCA_008577925.1.fna	32	SAMN03479910	2015-04-13T05:14:52Z	United Kingdom: Midlands and East of England	human
GCA_008577985.1.fna	32	SAMN03479908	2015-04-13T05:14:52Z	United Kingdom: Midlands and East of England	human
GCA_008581545.1.fna	32	SAMN03480362	2015-04-13T05:15:07Z	United Kingdom: Midlands and East of England	human
GCA_008582025.1.fna	32	SAMN03480333	2015-04-13T05:15:06Z	United Kingdom: North of England	human
GCA_008583165.1.fna	32	SAMN03480282	2015-04-13T05:15:05Z	United Kingdom: Midlands and East of England	human
GCA_008583535.1.fna	32	SAMN03480382	2015-04-13T05:15:08Z	United Kingdom: London	human
GCA_008585065.1.fna	32	SAMN03480394	2015-04-13T05:15:08Z	United Kingdom: South of England	human
GCA_008585185.1.fna	32	SAMN03480398	2015-04-13T05:15:08Z	United Kingdom: London	human
GCA_008730475.1.fna	32	SAMN04362918	2015-12-23T04:23:35Z	United Kingdom: None	human
GCA_008731835.1.fna	32	SAMN04362943	2015-12-23T04:23:36Z	United Kingdom: None	human
GCA_008732415.1.fna	32	SAMN04362913	2015-12-23T04:23:35Z	United Kingdom: None	human
GCA_008732575.1.fna	32	SAMN04362928	2015-12-23T04:23:36Z	United Kingdom: None	human
GCA_008732595.1.fna	32	SAMN04362931	2015-12-23T04:23:36Z	United Kingdom: None	human
GCA_008732755.1.fna	32	SAMN04362958	2015-12-23T04:23:37Z	United Kingdom: None	human
GCA_008734015.1.fna	32	SAMN04363033	2015-12-23T04:23:39Z	United Kingdom: None	human
GCA_008734915.1.fna	32	SAMN04363174	2015-12-23T04:23:43Z	United Kingdom: None	human
GCA_008735055.1.fna	32	SAMN04363176	2015-12-23T04:23:44Z	United Kingdom: None	human
GCA_008735535.1.fna	32	SAMN04363150	2015-12-23T04:23:43Z	United Kingdom: None	human
GCA_008736695.1.fna	32	SAMN04363285	2015-12-23T04:23:47Z	United Kingdom: None	human
GCA_008737015.1.fna	32	SAMN04363017	2015-12-23T04:23:39Z	United Kingdom: None	human
GCA_008737775.1.fna	32	SAMN04363405	2015-12-23T04:23:51Z	United Kingdom: None	human
GCA_008739235.1.fna	32	SAMN04363425	2015-12-23T04:23:51Z	United Kingdom: None	human
GCA_008739615.1.fna	32	SAMN04363560	2015-12-23T04:23:54Z	United Kingdom: None	human
GCA_008740215.1.fna	32	SAMN04363437	2015-12-23T04:23:52Z	United Kingdom: None	human
GCA_008740675.1.fna	32	SAMN04363594	2015-12-23T04:23:55Z	United Kingdom: None	human
GCA_008741955.1.fna	32	SAMN04363779	2015-12-23T04:24:02Z	United Kingdom: None	human
GCA_008742215.1.fna	32	SAMN04363750	2015-12-23T04:24:00Z	United Kingdom: None	human
GCA_008742275.1.fna	32	SAMN04363901	2015-12-23T04:24:07Z	United Kingdom: None	human
GCA_008743415.1.fna	32	SAMN04363747	2015-12-23T04:24:00Z	United Kingdom: None	human
GCA_008744455.1.fna	32	SAMN04363949	2015-12-23T04:24:08Z	United Kingdom: None	human
GCA_008744855.1.fna	32	SAMN04364008	2015-12-23T04:24:11Z	United Kingdom: None	human
GCA_008751035.1.fna	32	SAMN04363695	2015-12-23T04:23:58Z	United Kingdom: None	human
GCA_008751175.1.fna	32	SAMN04363694	2015-12-23T04:23:58Z	United Kingdom: None	human
GCA_008751635.1.fna	32	SAMN04363803	2015-12-23T04:24:03Z	United Kingdom: None	human
GCA_008751795.1.fna	32	SAMN04364041	2015-12-23T04:24:12Z	United Kingdom: None	human
GCA_008752415.1.fna	32	SAMN04363190	2015-12-23T04:23:44Z	United Kingdom: None	human
GCA_008752555.1.fna	32	SAMN04363346	2015-12-23T04:23:49Z	United Kingdom: None	human
GCA_008766075.1.fna	32	SAMN12868824	2019-09-29T05:28:20Z	United Kingdom: United Kingdom	human
GCA_008766795.1.fna	32	SAMN12868857	2019-09-29T05:28:23Z	United Kingdom: United Kingdom	human
GCA_008767075.1.fna	32	SAMN12868867	2019-09-29T05:28:25Z	United Kingdom: United Kingdom	human
GCA_008834445.1.fna	32	SAMN04576548	2016-03-24T04:10:41Z	United Kingdom: United Kingdom	human
GCA_008835165.1.fna	32	SAMN04600247	2016-04-02T04:11:04Z	United Kingdom: United Kingdom	human
GCA_008835725.1.fna	32	SAMN04600267	2016-04-02T04:11:05Z	United Kingdom: United Kingdom	food
GCA_008836245.1.fna	32	SAMN04600697	2016-04-02T04:11:17Z	United Kingdom: United Kingdom	human
GCA_008836435.1.fna	32	SAMN04600792	2016-04-02T04:11:19Z	United Kingdom: United Kingdom	human
GCA_008839225.1.fna	32	SAMN12910791	2019-10-04T12:46:10Z	United Kingdom: United Kingdom	human
GCA_008842405.1.fna	32	SAMN12915020	2019-10-05T08:38:20Z	United Kingdom: United Kingdom	human
GCA_008845105.1.fna	32	SAMN12900787	2019-10-03T08:29:43Z	United Kingdom: United Kingdom	human
GCA_008852415.1.fna	32	SAMN04600635	2016-04-02T04:11:14Z	United Kingdom: United Kingdom	human
GCA_008852445.1.fna	32	SAMN04600615	2016-04-02T04:11:13Z	United Kingdom: United Kingdom	human
GCA_008852785.1.fna	32	SAMN04600407	2016-04-02T04:11:08Z	United Kingdom: United Kingdom	human
GCA_008864105.1.fna	32	SAMN12924260	2019-10-07T11:12:29Z	United Kingdom: United Kingdom	human
GCA_008864225.1.fna	32	SAMN12924292	2019-10-07T11:12:35Z	United Kingdom: United Kingdom	human
GCA_008871885.1.fna	32	SAMN04575053	2016-03-24T04:10:31Z	United Kingdom: United Kingdom	human
GCA_008875885.1.fna	32	SAMN04600132	2016-04-02T04:11:01Z	United Kingdom: United Kingdom	human
GCA_008877185.1.fna	32	SAMN04600259	2016-04-02T04:11:05Z	United Kingdom: United Kingdom	human
GCA_008878255.1.fna	32	SAMN04600452	2016-04-02T04:11:10Z	United Kingdom: United Kingdom	human
GCA_008879805.1.fna	32	SAMN04600766	2016-04-02T04:11:18Z	United Kingdom: United Kingdom	human
GCA_008879945.1.fna	32	SAMN04600768	2016-04-02T04:11:18Z	United Kingdom: United Kingdom	human
GCA_008880015.1.fna	32	SAMN04600788	2016-04-02T04:11:18Z	United Kingdom: United Kingdom	human
GCA_008881405.1.fna	32	SAMN04601119	2016-04-02T04:11:24Z	United Kingdom: United Kingdom	human
GCA_008892725.1.fna	32	SAMN12910696	2019-10-04T12:46:06Z	United Kingdom: United Kingdom	human
GCA_008893205.1.fna	32	SAMN12910684	2019-10-04T12:46:05Z	United Kingdom: United Kingdom	human
GCA_008901185.1.fna	32	SAMN12920446	2019-10-06T11:15:13Z	United Kingdom: United Kingdom	human
GCA_008901785.1.fna	32	SAMN12920426	2019-10-06T11:15:10Z	United Kingdom: United Kingdom	human
GCA_008902565.1.fna	32	SAMN12924244	2019-10-07T11:12:28Z	United Kingdom: United Kingdom	human
GCA_008903025.1.fna	32	SAMN12924281	2019-10-07T11:12:36Z	United Kingdom: United Kingdom	human
GCA_008961825.1.fna	32	SAMN12995391	2019-10-09T05:30:48Z	United Kingdom: United Kingdom	human
GCA_008961945.1.fna	32	SAMN12995271	2019-10-09T05:30:34Z	United Kingdom: United Kingdom	human
GCA_008962815.1.fna	32	SAMN12995364	2019-10-09T05:30:45Z	United Kingdom: United Kingdom	human
GCA_008964135.1.fna	32	SAMN12995411	2019-10-09T05:30:54Z	United Kingdom: United Kingdom	human
GCA_008972125.1.fna	32	SAMN13002587	2019-10-10T05:30:36Z	United Kingdom: United Kingdom	human
GCA_008972505.1.fna	32	SAMN13002640	2019-10-10T05:30:47Z	United Kingdom: United Kingdom	human
GCA_008972865.1.fna	32	SAMN13002710	2019-10-10T05:30:57Z	United Kingdom: United Kingdom	human
GCA_008973205.1.fna	32	SAMN13002704	2019-10-10T05:30:55Z	United Kingdom: United Kingdom	human
GCA_008973405.1.fna	32	SAMN13002748	2019-10-10T05:31:00Z	United Kingdom: United Kingdom	human
GCA_008999755.1.fna	32	SAMN13002598	2019-10-10T05:30:38Z	United Kingdom: United Kingdom	human
GCA_008999995.1.fna	32	SAMN13002624	2019-10-10T05:30:37Z	United Kingdom: United Kingdom	human
GCA_009033425.1.fna	32	SAMN06248397	2017-01-22T05:38:55Z	United Kingdom: United Kingdom	human
GCA_009048005.1.fna	32	SAMN06278128	2017-01-30T05:29:17Z	United Kingdom: United Kingdom	human
GCA_009062165.1.fna	32	SAMN06278213	2017-01-30T05:29:32Z	United Kingdom: United Kingdom	human
GCA_009062485.1.fna	32	SAMN06278239	2017-01-30T05:29:36Z	United Kingdom: United Kingdom	human
GCA_009134205.1.fna	32	SAMN06247731	2017-01-22T05:36:43Z	United Kingdom: United Kingdom	human
GCA_009135045.1.fna	32	SAMN06278187	2017-01-30T05:29:26Z	United Kingdom: United Kingdom	human
GCA_009136385.1.fna	32	SAMN06278192	2017-01-30T05:29:28Z	United Kingdom: United Kingdom	human
GCA_009142785.1.fna	32	SAMN06248021	2017-01-22T05:37:41Z	United Kingdom: United Kingdom	human
GCA_009144925.1.fna	32	SAMN06247960	2017-01-22T05:37:28Z	United Kingdom: United Kingdom	human
GCA_009146605.1.fna	32	SAMN06278389	2017-01-30T05:30:02Z	United Kingdom: United Kingdom	human
GCA_009150245.1.fna	32	SAMN13035382	2019-10-16T05:29:42Z	United Kingdom: United Kingdom	human
GCA_009239505.1.fna	32	SAMN13064243	2019-10-20T05:29:05Z	United Kingdom: United Kingdom	human
GCA_009246585.1.fna	32	SAMN07152323	2017-05-23T04:41:55Z	United Kingdom: United Kingdom	human
[truncated: 14,069 more rows]

## Sheet: S Table 3
Table 3: Table contains the list and sequnce of gene used for the pESI-like megaplasmid detection
[truncated: 28 more rows]

[truncated: 12 more sheets: S Table 4, S Table 5, S Table 6, S Table 7, S Table 8, S Table 9, S Table 10 , S Table 11, S Table 12, S Table 13, S Table 14, S Table 15]
