# Supplementary material for: Population dynamics and genomic characterization of Salmonella Infantis reveal poultry as a major reservoir of antimicrobial resistance genes and pESI megaplasmid
Source: Microbiol Spectr. 2026 Apr 23;14(6):e04020-25. doi: 10.1128/spectrum.04020-25 (PMC13228007; doi:10.1128/spectrum.04020-25)
Supplement: File S2 — R scripts used for statistical analyses and visualization, including logistic regression models, odds ratio calculations, FDR correction, and heatmap generation. [file spectrum.04020-25-s0002.txt]

This file contains the R scripts used for statistical analyses and visualization, 
including logistic regression models, odds ratio calculations, FDR correction, and heatmap generation.
###############################################################################
# Supplementary File — Statistical Analysis Code (R)
# Title: Logistic Regression, Odds Ratios, Global ANOVA, Tukey Comparison,
#        FDR Correction, and OR Heatmap Visualization
#
# Author: Sabin Poudel 
# 
###############################################################################

#############################
# 1. Load Required Libraries
#############################
library(dplyr)
library(tidyr)
library(car)
library(emmeans)
library(ggplot2)
library(stringr)

#############################
# 2. Load Input Data
#############################
data <- read.csv("combined_plasmid_resfinder.csv")

# Plasmid columns (binary plasmid presence)
# Depending upon the the AMR or plasmid gene columns were selected 
gene_columns <- colnames(metadata1)[2:21]


###############################################################################
# 3. Function: run_glm_group()
#
# Performs:
# - Logistic regression for each gene vs. categorical grouping variable
# - Extracts Odds Ratios + 95% CI
# - Likelihood Ratio ANOVA
# - Tukey post-hoc pairwise comparisons
# - Benjamini–Hochberg FDR correction (global + pairwise)
# - Writes all results to CSV + log files
###############################################################################
run_glm_group <- function(data, gene_columns, group_var) {

  # Preprocessing: remove unknown/noisy groups
  data <- data %>%
    filter(!(.data[[group_var]] %in% c("Unknown", "Chicken_Unknown", "", NA))) %>%
    mutate(across(all_of(gene_columns), ~ as.numeric(.x > 0)))

  data[[group_var]] <- droplevels(factor(data[[group_var]]))
  refs <- levels(data[[group_var]])

  glm_results <- list()
  oddsratio_results <- data.frame()
  global_p_values <- data.frame()
  pairwise_all <- data.frame()

  # Log file
  sink(paste0("GLM_Full_Results_", group_var, "_Log.txt"), split = TRUE)
  cat("\n=============================================================\n")
  cat(" Logistic Regression Results for:", group_var, "\n")
  cat("=============================================================\n\n")

  for (ref in refs) {
    cat("-------------------------------------------------------------\n")
    cat(" Reference Group:", ref, "\n")
    cat("-------------------------------------------------------------\n")

    for (gene in gene_columns) {

      if (length(unique(data[[gene]])) <= 1) {
        cat("Skipping", gene, "(no variance)\n")
        next
      }

      data[[group_var]] <- relevel(data[[group_var]], ref = ref)

      model <- glm(as.formula(paste(gene, "~", group_var)),
                   data = data, family = binomial)

      # Odds ratio output
      OR <- suppressMessages(exp(cbind(Estimate = coef(model),
                                       confint(model))))
      OR_df <- as.data.frame(OR)
      OR_df$Gene <- gene
      OR_df$Reference <- ref
      OR_df$Group <- group_var
      OR_df$Term <- rownames(OR_df)
      oddsratio_results <- rbind(oddsratio_results, OR_df)

      # Global ANOVA
      anova_res <- Anova(model, type = 2, test.statistic = "LR")
      global_p_values <- rbind(global_p_values,
                               data.frame(
                                 Gene = gene,
                                 Reference = ref,
                                 Group = group_var,
                                 Global_P = anova_res[["Pr(>Chisq)"]][1]
                               ))

      # Tukey pairwise
      em <- emmeans(model, as.formula(paste0("~", group_var)))
      pw <- contrast(em, method = "pairwise", adjust = "tukey") %>% as.data.frame()
      pw$Gene <- gene
      pw$Reference <- ref
      pw$Group <- group_var
      pairwise_all <- rbind(pairwise_all, pw)

      glm_results[[paste(gene, ref)]] <- model
    }
  }
  sink()

  # FDR correction
  global_p_values$Global_FDR <- p.adjust(global_p_values$Global_P, method = "BH")
  pairwise_all$FDR <- p.adjust(pairwise_all$p.value, method = "BH")

  # Inline FDR log
  sink(paste0("GLM_Full_Results_", group_var, "_Log_WithFDR.txt"), split = TRUE)
  for (ref in refs) {
    for (gene in gene_columns) {

      model <- glm_results[[paste(gene, ref)]]
      if (is.null(model)) next

      cat("\n-------------------------------------------------------------\n")
      cat(" Gene:", gene, "| Reference:", ref, "\n")
      cat("-------------------------------------------------------------\n\n")

      print(summary(model))
      cat("\nOdds Ratios:\n")
      print(exp(cbind(Estimate = coef(model), confint(model))))

      this_global <- subset(global_p_values, Gene == gene & Reference == ref)
      cat("\nGlobal ANOVA FDR:", signif(this_global$Global_FDR, 4), "\n")

      this_pw <- subset(pairwise_all, Gene == gene & Reference == ref)
      if (nrow(this_pw) > 0) {
        out <- this_pw %>%
          mutate(Output = paste(
            contrast,
            " | est=", signif(estimate, 4),
            " | rawP=", signif(p.value, 4),
            " | FDR=", signif(FDR, 4)
          ))
        writeLines(out$Output)
      }
    }
  }
  sink()

  # Export CSVs
  write.csv(global_p_values,
            paste0("Global_P_Values_", group_var, "_with_FDR.csv"),
            row.names = FALSE)

  write.csv(pairwise_all,
            paste0("Pairwise_Comparisons_", group_var, "_with_FDR.csv"),
            row.names = FALSE)

  write.csv(oddsratio_results,
            paste0("Odds_Ratios_", group_var, "_All.csv"),
            row.names = FALSE)

  write.csv(subset(global_p_values, Global_FDR < 0.05),
            paste0("Significant_Global_", group_var, "_FDR.csv"),
            row.names = FALSE)

  write.csv(subset(pairwise_all, FDR < 0.05),
            paste0("Significant_Pairwise_", group_var, "_FDR.csv"),
            row.names = FALSE)

  cat("✔ Completed GLM for:", group_var, "\n")
}


###############################################################################
# 4. Run GLM Models for All Grouping Variables
###############################################################################
run_glm_group(data, gene_columns, "Continent")
run_glm_group(data, gene_columns, "Source")
run_glm_group(data, gene_columns, "Chicken_Source")

# USA-specific subset
USA_only <- data %>%
  filter(!Source %in% c("NA", "Other", "Unknown", "")) %>%
  filter(USA_Specific == "USA") %>%
  mutate(Source_USA = droplevels(factor(Source)))

run_glm_group(USA_only, gene_columns, "Source_USA")


###############################################################################
# 5. Heatmap Construction for Significant Pairwise Odds Ratios
#
# For each grouping variable:
#   - Load significant global genes
#   - Merge pairwise Tukey + OR
#   - Keep only FDR < 0.05 + CI not crossing 1
#   - Build layered OR heatmap
###############################################################################

groups <- list(
  list(name = "Source",
       global = "Significant_Global_Source_FDR.csv",
       pairwise = "Pairwise_Comparisons_Source_with_FDR.csv",
       odds = "Odds_Ratios_Source_All.csv"),
  list(name = "Continent",
       global = "Significant_Global_Continent_FDR.csv",
       pairwise = "Pairwise_Comparisons_Continent_with_FDR.csv",
       odds = "Odds_Ratios_Continent_All.csv"),
  list(name = "Chicken_Source",
       global = "Significant_Global_Chicken_Source_FDR.csv",
       pairwise = "Pairwise_Comparisons_Chicken_Source_with_FDR.csv",
       odds = "Odds_Ratios_Chicken_Source_All.csv"),
  list(name = "USA_Specific_Source",
       global = "Significant_Global_Source_USA_FDR.csv",
       pairwise = "Pairwise_Comparisons_Source_USA_with_FDR.csv",
       odds = "Odds_Ratios_Source_USA_All.csv")
)


#############################################
# Heatmap function
#############################################
make_heatmap <- function(group_name, global_file, pairwise_file, odds_file) {

  global_p <- read.csv(global_file)
  pairwise <- read.csv(pairwise_file)
  odds <- read.csv(odds_file)

  odds_clean <- odds %>%
    filter(Term != "(Intercept)") %>%
    mutate(Compare = str_remove(Term, group_name)) %>%
    select(Gene, Reference, Compare,
           Estimate, Lower = X2.5.., Upper = X97.5..)

  # Merge OR + pairwise
  pairwise_clean <- pairwise %>%
    separate(contrast, into = c("Ref1", "Ref2"), sep = " - ") %>%
    mutate(Compare = ifelse(Ref1 == Reference, Ref2, Ref1)) %>%
    left_join(odds_clean, by = c("Gene", "Reference", "Compare"))

  # Keep FDR-significant + CI not crossing 1
  sig <- pairwise_clean %>%
    filter(FDR < 0.05) %>%
    filter(Lower > 1 | Upper < 1) %>%
    filter(Gene %in% global_p$Gene) %>%
    mutate(Significant = "Yes")

  # Create row ordering
  sig <- sig %>%
    mutate(RowID = paste(Reference, Compare, sep = "___"))

  row_levels <- sig %>%
    distinct(RowID, Reference, Compare) %>%
    arrange(Reference, Compare) %>%
    pull(RowID)

  sig$RowID <- factor(sig$RowID, row_levels)
  sig$Gene <- factor(sig$Gene, sort(unique(sig$Gene)))

  # Heatmap dataframe
  full_matrix <- tidyr::complete(
    sig,
    Gene, RowID,
    fill = list(Significant = NA, Estimate = NA)
  )

  # Plot heatmap
  plt <- ggplot(full_matrix, aes(x = Gene, y = RowID)) +
    geom_tile(aes(
      fill = ifelse(is.na(Significant), "Missing", "Significant")),
      color = "black"
    ) +
    geom_text(aes(label = ifelse(!is.na(Significant),
                                 sprintf("%.2f", Estimate), "")), size = 3) +
    scale_fill_manual(values = c("Significant" = "lightgreen",
                                 "Missing" = "#4DA6FF"), guide = "none") +
    theme_minimal() +
    labs(title = paste("Pairwise Odds Ratios —", group_name),
         x = "Gene", y = paste("Base", group_name))

  # Save output
  write.csv(full_matrix,
            paste0("Heatmap_Data_", group_name, ".csv"),
            row.names = FALSE)

  ggsave(paste0("Heatmap_", group_name, "_1000dpi.png"),
         plt, width = 14, height = 10, dpi = 1000)
}


#############################
# Run all heatmaps
#############################
for (g in groups) {
  make_heatmap(g$name, g$global, g$pairwise, g$odds)
}
