# Supplementary material for: Population dynamics and genomic characterization of Salmonella Infantis reveal poultry as a major reservoir of antimicrobial resistance genes and pESI megaplasmid
Source: Microbiol Spectr. 2026 Apr 23;14(6):e04020-25. doi: 10.1128/spectrum.04020-25 (PMC13228007; doi:10.1128/spectrum.04020-25)
Supplement: File S3 — Raw odds ratio results from logistic regression analyses comparing the prevalence of AMR genes, plasmid types, and pESI-like megaplasmids across continents. [file spectrum.04020-25-s0003.txt]

Table contains the Raw odds ratio results from logistic regression analyses comparing the prevalence 
of AMR genes, plasmid types, and pESI-like mega plasmids across continents.
----------------------------------------------------------
AMR AMR AMR AMR AMR AMR  AMR AMR AMR  AMR AMR AMR  AMR AMR AMR 
----------------------------------------------------------
----------------------------------------------------------
Gene:  aac.6...Ib  | Reference:  Africa 
----------------------------------------------------------


Call:
glm(formula = as.formula(paste(gene, "~", group_var)), family = binomial, 
    data = data)

Coefficients:
                         Estimate Std. Error z value Pr(>|z|)
(Intercept)            -2.557e+01  1.120e+04  -0.002    0.998
ContinentAsia           5.869e-06  1.980e+04   0.000    1.000
ContinentAustralia      5.830e-06  2.038e+04   0.000    1.000
ContinentEurope         1.868e+01  1.120e+04   0.002    0.999
ContinentNorthAmerica   5.857e-06  1.138e+04   0.000    1.000
ContinentSouth_America  2.023e+01  1.120e+04   0.002    0.999

(Dispersion parameter for binomial family taken to be 1)

    Null deviance: 90.422  on 15549  degrees of freedom
Residual deviance: 72.700  on 15544  degrees of freedom
AIC: 84.7

Number of Fisher Scoring iterations: 24


Odds Ratios (95% CI):
                        Estimate 2.5 %        97.5 %
(Intercept)                    0     0  0.000000e+00
ContinentAsia                  1     0           Inf
ContinentAustralia             1     0           Inf
ContinentEurope        129369309     0            NA
ContinentNorthAmerica          1     0 1.747325e+285
ContinentSouth_America 608273600     0            NA

ANOVA (LR Type II):
Analysis of Deviance Table (Type II tests)

Response: aac.6...Ib
          LR Chisq Df Pr(>Chisq)   
Continent   17.722  5   0.003315 **
---
Signif. codes:  0 ‘***’ 0.001 ‘**’ 0.01 ‘*’ 0.05 ‘.’ 0.1 ‘ ’ 1
FDR p-value:  0.006831 
Africa - Asia  | est= -5.869e-06  | SE= 19800  | z= -2.964e-10  | rawP= 1  | FDR= 1
Africa - Australia  | est= -5.83e-06  | SE= 20380  | z= -2.861e-10  | rawP= 1  | FDR= 1
Africa - Europe  | est= -18.68  | SE= 11200  | z= -0.001668  | rawP= 1  | FDR= 1
Africa - NorthAmerica  | est= -5.857e-06  | SE= 11380  | z= -5.147e-10  | rawP= 1  | FDR= 1
Africa - South_America  | est= -20.23  | SE= 11200  | z= -0.001806  | rawP= 1  | FDR= 1
Asia - Australia  | est= 3.964e-08  | SE= 23590  | z= 1.681e-12  | rawP= 1  | FDR= 1
Asia - Europe  | est= -18.68  | SE= 16330  | z= -0.001144  | rawP= 1  | FDR= 1
Asia - NorthAmerica  | est= 1.241e-08  | SE= 16450  | z= 7.541e-13  | rawP= 1  | FDR= 1
Asia - South_America  | est= -20.23  | SE= 16330  | z= -0.001239  | rawP= 1  | FDR= 1
Australia - Europe  | est= -18.68  | SE= 17020  | z= -0.001097  | rawP= 1  | FDR= 1
Australia - NorthAmerica  | est= -2.723e-08  | SE= 17140  | z= -1.589e-12  | rawP= 1  | FDR= 1
Australia - South_America  | est= -20.23  | SE= 17020  | z= -0.001188  | rawP= 1  | FDR= 1
Europe - NorthAmerica  | est= 18.68  | SE= 2016  | z= 0.009265  | rawP= 1  | FDR= 1
Europe - South_America  | est= -1.548  | SE= 0.9144  | z= -1.693  | rawP= 0.5364  | FDR= 1
NorthAmerica - South_America  | est= -20.23  | SE= 2016  | z= -0.01003  | rawP= 1  | FDR= 1

----------------------------------------------------------
Gene:  aadA  | Reference:  Africa 
----------------------------------------------------------


Call:
glm(formula = as.formula(paste(gene, "~", group_var)), family = binomial, 
    data = data)

Coefficients:
                       Estimate Std. Error z value Pr(>|z|)    
(Intercept)             -5.2204     0.7090  -7.363  1.8e-13 ***
ContinentAsia            1.1715     0.9175   1.277    0.202    
ContinentAustralia       0.1452     1.2284   0.118    0.906    
ContinentEurope          1.0772     0.7244   1.487    0.137    
ContinentNorthAmerica   -0.3399     0.7249  -0.469    0.639    
ContinentSouth_America   0.8039     0.8397   0.957    0.338    
---
Signif. codes:  0 ‘***’ 0.001 ‘**’ 0.01 ‘*’ 0.05 ‘.’ 0.1 ‘ ’ 1

(Dispersion parameter for binomial family taken to be 1)

    Null deviance: 1218.8  on 15549  degrees of freedom
Residual deviance: 1173.0  on 15544  degrees of freedom
AIC: 1185

Number of Fisher Scoring iterations: 8


Odds Ratios (95% CI):
                       Estimate  2.5 %  97.5 %
(Intercept)              0.0054 0.0009  0.0168
ContinentAsia            3.2267 0.5301 24.6646
ContinentAustralia       1.1562 0.0535 12.1539
ContinentEurope          2.9365 0.9039 18.0299
ContinentNorthAmerica    0.7118 0.2188  4.3733
ContinentSouth_America   2.2343 0.4785 15.6657

ANOVA (LR Type II):
Analysis of Deviance Table (Type II tests)

Response: aadA
          LR Chisq Df Pr(>Chisq)    
Continent   45.771  5  1.011e-08 ***
---
Signif. codes:  0 ‘***’ 0.001 ‘**’ 0.01 ‘*’ 0.05 ‘.’ 0.1 ‘ ’ 1
FDR p-value:  3.274e-08 
Africa - Asia  | est= -1.171  | SE= 0.9175  | z= -1.277  | rawP= 0.7979  | FDR= 1
Africa - Australia  | est= -0.1452  | SE= 1.228  | z= -0.1182  | rawP= 1  | FDR= 1
Africa - Europe  | est= -1.077  | SE= 0.7244  | z= -1.487  | rawP= 0.6727  | FDR= 1
Africa - NorthAmerica  | est= 0.3399  | SE= 0.7249  | z= 0.4689  | rawP= 0.9972  | FDR= 1
Africa - South_America  | est= -0.8039  | SE= 0.8397  | z= -0.9574  | rawP= 0.9312  | FDR= 1
Asia - Australia  | est= 1.026  | SE= 1.16  | z= 0.8848  | rawP= 0.9503  | FDR= 1
Asia - Europe  | est= 0.09425  | SE= 0.601  | z= 0.1568  | rawP= 1  | FDR= 1
Asia - NorthAmerica  | est= 1.511  | SE= 0.6016  | z= 2.512  | rawP= 0.1205  | FDR= 0.6864
Asia - South_America  | est= 0.3675  | SE= 0.7359  | z= 0.4994  | rawP= 0.9962  | FDR= 1
Australia - Europe  | est= -0.932  | SE= 1.014  | z= -0.9191  | rawP= 0.9418  | FDR= 1
Australia - NorthAmerica  | est= 0.4851  | SE= 1.014  | z= 0.4782  | rawP= 0.9969  | FDR= 1
Australia - South_America  | est= -0.6587  | SE= 1.099  | z= -0.5992  | rawP= 0.9911  | FDR= 1
Europe - NorthAmerica  | est= 1.417  | SE= 0.2119  | z= 6.688  | rawP= 3.396e-10  | FDR= 3.807e-09
Europe - South_America  | est= 0.2733  | SE= 0.4738  | z= 0.5768  | rawP= 0.9926  | FDR= 1
NorthAmerica - South_America  | est= -1.144  | SE= 0.4746  | z= -2.41  | rawP= 0.1526  | FDR= 0.8413

----------------------------------------------------------
Gene:  blaCTX.M  | Reference:  Africa 
----------------------------------------------------------


Call:
glm(formula = as.formula(paste(gene, "~", group_var)), family = binomial, 
    data = data)

Coefficients:
                       Estimate Std. Error z value Pr(>|z|)    
(Intercept)            -0.94660    0.11553  -8.194 2.53e-16 ***
ContinentAsia          -0.55051    0.22713  -2.424   0.0154 *  
ContinentAustralia     -1.76810    0.34636  -5.105 3.31e-07 ***
ContinentEurope        -1.86454    0.14034 -13.286  < 2e-16 ***
ContinentNorthAmerica  -0.08608    0.11746  -0.733   0.4637    
ContinentSouth_America  1.24961    0.15203   8.219  < 2e-16 ***
---
Signif. codes:  0 ‘***’ 0.001 ‘**’ 0.01 ‘*’ 0.05 ‘.’ 0.1 ‘ ’ 1

(Dispersion parameter for binomial family taken to be 1)

    Null deviance: 16751  on 15549  degrees of freedom
Residual deviance: 15754  on 15544  degrees of freedom
AIC: 15766

Number of Fisher Scoring iterations: 5


Odds Ratios (95% CI):
                       Estimate  2.5 % 97.5 %
(Intercept)              0.3881 0.3082 0.4850
ContinentAsia            0.5767 0.3651 0.8916
ContinentAustralia       0.1707 0.0815 0.3212
ContinentEurope          0.1550 0.1178 0.2044
ContinentNorthAmerica    0.9175 0.7313 1.1596
ContinentSouth_America   3.4890 2.5962 4.7131

ANOVA (LR Type II):
Analysis of Deviance Table (Type II tests)

Response: blaCTX.M
          LR Chisq Df Pr(>Chisq)    
Continent   997.04  5  < 2.2e-16 ***
---
Signif. codes:  0 ‘***’ 0.001 ‘**’ 0.01 ‘*’ 0.05 ‘.’ 0.1 ‘ ’ 1
FDR p-value:  3.568e-212 
Africa - Asia  | est= 0.5505  | SE= 0.2271  | z= 2.424  | rawP= 0.148  | FDR= 0.8202
Africa - Australia  | est= 1.768  | SE= 0.3464  | z= 5.105  | rawP= 4.923e-06  | FDR= 4.366e-05
Africa - Europe  | est= 1.865  | SE= 0.1403  | z= 13.29  | rawP= 0  | FDR= 0
Africa - NorthAmerica  | est= 0.08608  | SE= 0.1175  | z= 0.7328  | rawP= 0.9779  | FDR= 1
Africa - South_America  | est= -1.25  | SE= 0.152  | z= -8.219  | rawP= 7.205e-14  | FDR= 1.035e-12
Asia - Australia  | est= 1.218  | SE= 0.3806  | z= 3.199  | rawP= 0.01733  | FDR= 0.1186
Asia - Europe  | est= 1.314  | SE= 0.2112  | z= 6.223  | rawP= 7.322e-09  | FDR= 7.7e-08
Asia - NorthAmerica  | est= -0.4644  | SE= 0.1967  | z= -2.361  | rawP= 0.1701  | FDR= 0.9132
Asia - South_America  | est= -1.8  | SE= 0.2191  | z= -8.216  | rawP= 7.194e-14  | FDR= 1.035e-12
Australia - Europe  | est= 0.09644  | SE= 0.3361  | z= 0.2869  | rawP= 0.9997  | FDR= 1
Australia - NorthAmerica  | est= -1.682  | SE= 0.3272  | z= -5.14  | rawP= 4.077e-06  | FDR= 3.648e-05
Australia - South_America  | est= -3.018  | SE= 0.3412  | z= -8.846  | rawP= 4.408e-14  | FDR= 8.991e-13
Europe - NorthAmerica  | est= -1.778  | SE= 0.08245  | z= -21.57  | rawP= 0  | FDR= 0
Europe - South_America  | est= -3.114  | SE= 0.1269  | z= -24.53  | rawP= 0  | FDR= 0
NorthAmerica - South_America  | est= -1.336  | SE= 0.1011  | z= -13.21  | rawP= 0  | FDR= 0

----------------------------------------------------------
Gene:  blaOXA  | Reference:  Africa 
----------------------------------------------------------


Call:
glm(formula = as.formula(paste(gene, "~", group_var)), family = binomial, 
    data = data)

Coefficients:
                         Estimate Std. Error z value Pr(>|z|)
(Intercept)            -2.657e+01  1.846e+04  -0.001    0.999
ContinentAsia           3.008e-08  3.264e+04   0.000    1.000
ContinentAustralia     -1.950e-11  3.360e+04   0.000    1.000
ContinentEurope         1.927e+01  1.846e+04   0.001    0.999
ContinentNorthAmerica  -1.032e-13  1.876e+04   0.000    1.000
ContinentSouth_America  3.771e-12  2.537e+04   0.000    1.000

(Dispersion parameter for binomial family taken to be 1)

    Null deviance: 39.834  on 15549  degrees of freedom
Residual deviance: 33.176  on 15544  degrees of freedom
AIC: 45.176

Number of Fisher Scoring iterations: 25


Odds Ratios (95% CI):
                        Estimate 2.5 % 97.5 %
(Intercept)                    0     0      0
ContinentAsia                  1     0    Inf
ContinentAustralia             1     0    Inf
ContinentEurope        234360434     0     NA
ContinentNorthAmerica          1     0    Inf
ContinentSouth_America         1     0    Inf

ANOVA (LR Type II):
Analysis of Deviance Table (Type II tests)

Response: blaOXA
          LR Chisq Df Pr(>Chisq)
Continent   6.6583  5     0.2473
FDR p-value:  0.3504 
Africa - Asia  | est= -3.008e-08  | SE= 32640  | z= -9.214e-13  | rawP= 1  | FDR= 1
Africa - Australia  | est= 1.95e-11  | SE= 33600  | z= 5.803e-16  | rawP= 1  | FDR= 1
Africa - Europe  | est= -19.27  | SE= 18460  | z= -0.001044  | rawP= 1  | FDR= 1
Africa - NorthAmerica  | est= 1.032e-13  | SE= 18760  | z= 5.501e-18  | rawP= 1  | FDR= 1
Africa - South_America  | est= -3.771e-12  | SE= 25370  | z= -1.486e-16  | rawP= 1  | FDR= 1
Asia - Australia  | est= 3.01e-08  | SE= 38890  | z= 7.739e-13  | rawP= 1  | FDR= 1
Asia - Europe  | est= -19.27  | SE= 26920  | z= -0.0007159  | rawP= 1  | FDR= 1
Asia - NorthAmerica  | est= 3.008e-08  | SE= 27120  | z= 1.109e-12  | rawP= 1  | FDR= 1
Asia - South_America  | est= 3.007e-08  | SE= 32050  | z= 9.382e-13  | rawP= 1  | FDR= 1
Australia - Europe  | est= -19.27  | SE= 28070  | z= -0.0006867  | rawP= 1  | FDR= 1
Australia - NorthAmerica  | est= -1.939e-11  | SE= 28260  | z= -6.862e-16  | rawP= 1  | FDR= 1
Australia - South_America  | est= -2.327e-11  | SE= 33020  | z= -7.046e-16  | rawP= 1  | FDR= 1
Europe - NorthAmerica  | est= 19.27  | SE= 3324  | z= 0.005798  | rawP= 1  | FDR= 1
Europe - South_America  | est= 19.27  | SE= 17400  | z= 0.001108  | rawP= 1  | FDR= 1
NorthAmerica - South_America  | est= -3.874e-12  | SE= 17710  | z= -2.187e-16  | rawP= 1  | FDR= 1

----------------------------------------------------------
Gene:  blaTEM  | Reference:  Africa 
----------------------------------------------------------


Call:
glm(formula = as.formula(paste(gene, "~", group_var)), family = binomial, 
    data = data)

Coefficients:
                       Estimate Std. Error z value Pr(>|z|)    
(Intercept)             -4.5218     0.5027  -8.995  < 2e-16 ***
ContinentAsia            1.3437     0.6337   2.121   0.0340 *  
ContinentAustralia       0.1460     0.8712   0.168   0.8669    
ContinentEurope          1.9857     0.5077   3.912 9.17e-05 ***
ContinentNorthAmerica    0.2107     0.5093   0.414   0.6791    
ContinentSouth_America   1.0804     0.5763   1.875   0.0608 .  
---
Signif. codes:  0 ‘***’ 0.001 ‘**’ 0.01 ‘*’ 0.05 ‘.’ 0.1 ‘ ’ 1

(Dispersion parameter for binomial family taken to be 1)

    Null deviance: 3674.2  on 15549  degrees of freedom
Residual deviance: 3401.2  on 15544  degrees of freedom
AIC: 3413.2

Number of Fisher Scoring iterations: 7


Odds Ratios (95% CI):
                       Estimate  2.5 %  97.5 %
(Intercept)              0.0109 0.0034  0.0254
ContinentAsia            3.8333 1.1419 14.7997
ContinentAustralia       1.1572 0.1593  5.9911
ContinentEurope          7.2845 3.0732 23.7186
ContinentNorthAmerica    1.2346 0.5186  4.0290
ContinentSouth_America   2.9458 1.0320 10.5309

ANOVA (LR Type II):
Analysis of Deviance Table (Type II tests)

Response: blaTEM
          LR Chisq Df Pr(>Chisq)    
Continent   272.95  5  < 2.2e-16 ***
---
Signif. codes:  0 ‘***’ 0.001 ‘**’ 0.01 ‘*’ 0.05 ‘.’ 0.1 ‘ ’ 1
FDR p-value:  4.024e-56 
Africa - Asia  | est= -1.344  | SE= 0.6337  | z= -2.121  | rawP= 0.2765  | FDR= 1
Africa - Australia  | est= -0.146  | SE= 0.8712  | z= -0.1676  | rawP= 1  | FDR= 1
Africa - Europe  | est= -1.986  | SE= 0.5077  | z= -3.912  | rawP= 0.001287  | FDR= 0.009943
Africa - NorthAmerica  | est= -0.2107  | SE= 0.5093  | z= -0.4138  | rawP= 0.9985  | FDR= 1
Africa - South_America  | est= -1.08  | SE= 0.5763  | z= -1.875  | rawP= 0.4178  | FDR= 1
Asia - Australia  | est= 1.198  | SE= 0.8094  | z= 1.48  | rawP= 0.6773  | FDR= 1
Asia - Europe  | est= -0.642  | SE= 0.3922  | z= -1.637  | rawP= 0.5738  | FDR= 1
Asia - NorthAmerica  | est= 1.133  | SE= 0.3943  | z= 2.873  | rawP= 0.04675  | FDR= 0.2855
Asia - South_America  | est= 0.2633  | SE= 0.4777  | z= 0.5513  | rawP= 0.994  | FDR= 1
Australia - Europe  | est= -1.84  | SE= 0.715  | z= -2.573  | rawP= 0.104  | FDR= 0.5957
Australia - NorthAmerica  | est= -0.06469  | SE= 0.7162  | z= -0.09033  | rawP= 1  | FDR= 1
Australia - South_America  | est= -0.9344  | SE= 0.7653  | z= -1.221  | rawP= 0.8268  | FDR= 1
Europe - NorthAmerica  | est= 1.775  | SE= 0.108  | z= 16.44  | rawP= 0  | FDR= 0
Europe - South_America  | est= 0.9054  | SE= 0.2905  | z= 3.117  | rawP= 0.02255  | FDR= 0.1513
NorthAmerica - South_America  | est= -0.8697  | SE= 0.2933  | z= -2.965  | rawP= 0.03587  | FDR= 0.2268

----------------------------------------------------------
Gene:  catA  | Reference:  Africa 
----------------------------------------------------------


Call:
glm(formula = as.formula(paste(gene, "~", group_var)), family = binomial, 
    data = data)

Coefficients:
                         Estimate Std. Error z value Pr(>|z|)
(Intercept)            -2.157e+01  1.516e+03  -0.014    0.989
ContinentAsia          -3.594e-09  2.680e+03   0.000    1.000
ContinentAustralia     -3.017e-13  2.758e+03   0.000    1.000
ContinentEurope         1.629e+01  1.516e+03   0.011    0.991
ContinentNorthAmerica   1.401e+01  1.516e+03   0.009    0.993
ContinentSouth_America -5.731e-11  2.082e+03   0.000    1.000

(Dispersion parameter for binomial family taken to be 1)

    Null deviance: 319.48  on 15549  degrees of freedom
Residual deviance: 290.98  on 15544  degrees of freedom
AIC: 302.98

Number of Fisher Scoring iterations: 20


Odds Ratios (95% CI):
                       Estimate 2.5 %       97.5 %
(Intercept)                   0     0 0.000000e+00
ContinentAsia                 1     0 3.824307e+32
ContinentAustralia            1     0 3.405097e+33
ContinentEurope        11895876     0           NA
ContinentNorthAmerica   1214783     0           NA
ContinentSouth_America        1     0 2.097164e+25

ANOVA (LR Type II):
Analysis of Deviance Table (Type II tests)

Response: catA
          LR Chisq Df Pr(>Chisq)    
Continent   28.495  5  2.912e-05 ***
---
Signif. codes:  0 ‘***’ 0.001 ‘**’ 0.01 ‘*’ 0.05 ‘.’ 0.1 ‘ ’ 1
FDR p-value:  6.601e-05 
Africa - Asia  | est= 3.594e-09  | SE= 2680  | z= 1.341e-12  | rawP= 1  | FDR= 1
Africa - Australia  | est= 3.017e-13  | SE= 2758  | z= 1.094e-16  | rawP= 1  | FDR= 1
Africa - Europe  | est= -16.29  | SE= 1516  | z= -0.01075  | rawP= 1  | FDR= 1
Africa - NorthAmerica  | est= -14.01  | SE= 1516  | z= -0.009244  | rawP= 1  | FDR= 1
Africa - South_America  | est= 5.731e-11  | SE= 2082  | z= 2.752e-14  | rawP= 1  | FDR= 1
Asia - Australia  | est= -3.594e-09  | SE= 3192  | z= -1.126e-12  | rawP= 1  | FDR= 1
Asia - Europe  | est= -16.29  | SE= 2210  | z= -0.007373  | rawP= 1  | FDR= 1
Asia - NorthAmerica  | est= -14.01  | SE= 2210  | z= -0.00634  | rawP= 1  | FDR= 1
Asia - South_America  | est= -3.537e-09  | SE= 2631  | z= -1.344e-12  | rawP= 1  | FDR= 1
Australia - Europe  | est= -16.29  | SE= 2304  | z= -0.007072  | rawP= 1  | FDR= 1
Australia - NorthAmerica  | est= -14.01  | SE= 2304  | z= -0.006081  | rawP= 1  | FDR= 1
Australia - South_America  | est= 5.701e-11  | SE= 2711  | z= 2.103e-14  | rawP= 1  | FDR= 1
Europe - NorthAmerica  | est= 2.282  | SE= 0.4835  | z= 4.719  | rawP= 3.489e-05  | FDR= 0.000287
Europe - South_America  | est= 16.29  | SE= 1428  | z= 0.01141  | rawP= 1  | FDR= 1
NorthAmerica - South_America  | est= 14.01  | SE= 1428  | z= 0.00981  | rawP= 1  | FDR= 1

----------------------------------------------------------
Gene:  dfrA  | Reference:  Africa 
----------------------------------------------------------


Call:
glm(formula = as.formula(paste(gene, "~", group_var)), family = binomial, 
    data = data)

Coefficients:
                       Estimate Std. Error z value Pr(>|z|)    
(Intercept)             -0.9069     0.1145  -7.918 2.42e-15 ***
ContinentAsia            1.3843     0.1931   7.167 7.64e-13 ***
ContinentAustralia      -1.4445     0.3022  -4.780 1.75e-06 ***
ContinentEurope         -0.4579     0.1234  -3.712 0.000206 ***
ContinentNorthAmerica   -0.2717     0.1166  -2.330 0.019821 *  
ContinentSouth_America   1.9275     0.1593  12.100  < 2e-16 ***
---
Signif. codes:  0 ‘***’ 0.001 ‘**’ 0.01 ‘*’ 0.05 ‘.’ 0.1 ‘ ’ 1

(Dispersion parameter for binomial family taken to be 1)

    Null deviance: 17377  on 15549  degrees of freedom
Residual deviance: 16759  on 15544  degrees of freedom
AIC: 16771

Number of Fisher Scoring iterations: 4


Odds Ratios (95% CI):
                       Estimate  2.5 % 97.5 %
(Intercept)              0.4038 0.3214 0.5037
ContinentAsia            3.9922 2.7430 5.8525
ContinentAustralia       0.2359 0.1254 0.4135
ContinentEurope          0.6326 0.4981 0.8082
ContinentNorthAmerica    0.7621 0.6083 0.9613
ContinentSouth_America   6.8721 5.0466 9.4262

ANOVA (LR Type II):
Analysis of Deviance Table (Type II tests)

Response: dfrA
          LR Chisq Df Pr(>Chisq)    
Continent   617.53  5  < 2.2e-16 ***
---
Signif. codes:  0 ‘***’ 0.001 ‘**’ 0.01 ‘*’ 0.05 ‘.’ 0.1 ‘ ’ 1
FDR p-value:  2.807e-130 
Africa - Asia  | est= -1.384  | SE= 0.1931  | z= -7.167  | rawP= 1.15e-11  | FDR= 1.364e-10
Africa - Australia  | est= 1.444  | SE= 0.3022  | z= 4.78  | rawP= 2.581e-05  | FDR= 0.0002176
Africa - Europe  | est= 0.4579  | SE= 0.1234  | z= 3.712  | rawP= 0.002823  | FDR= 0.02117
Africa - NorthAmerica  | est= 0.2717  | SE= 0.1166  | z= 2.33  | rawP= 0.1821  | FDR= 0.9671
Africa - South_America  | est= -1.927  | SE= 0.1593  | z= -12.1  | rawP= 0  | FDR= 0
Asia - Australia  | est= 2.829  | SE= 0.32  | z= 8.841  | rawP= 4.408e-14  | FDR= 8.991e-13
Asia - Europe  | est= 1.842  | SE= 0.1621  | z= 11.36  | rawP= 0  | FDR= 0
Asia - NorthAmerica  | est= 1.656  | SE= 0.1571  | z= 10.54  | rawP= 5.618e-14  | FDR= 9.589e-13
Asia - South_America  | est= -0.5431  | SE= 0.1909  | z= -2.845  | rawP= 0.05064  | FDR= 0.3038
Australia - Europe  | est= -0.9866  | SE= 0.2833  | z= -3.482  | rawP= 0.006608  | FDR= 0.04713
Australia - NorthAmerica  | est= -1.173  | SE= 0.2805  | z= -4.181  | rawP= 0.0004161  | FDR= 0.00329
Australia - South_America  | est= -3.372  | SE= 0.3007  | z= -11.21  | rawP= 1.332e-14  | FDR= 3.16e-13
Europe - NorthAmerica  | est= -0.1862  | SE= 0.05079  | z= -3.665  | rawP= 0.003377  | FDR= 0.02478
Europe - South_America  | est= -2.385  | SE= 0.1198  | z= -19.91  | rawP= 0  | FDR= 0
NorthAmerica - South_America  | est= -2.199  | SE= 0.1129  | z= -19.48  | rawP= 0  | FDR= 0

----------------------------------------------------------
Gene:  fosA  | Reference:  Africa 
----------------------------------------------------------


Call:
glm(formula = as.formula(paste(gene, "~", group_var)), family = binomial, 
    data = data)

Coefficients:
                       Estimate Std. Error z value Pr(>|z|)    
(Intercept)             -1.7516     0.1461 -11.991  < 2e-16 ***
ContinentAsia           -2.0038     0.5265  -3.806 0.000141 ***
ContinentAustralia      -1.9184     0.5270  -3.640 0.000272 ***
ContinentEurope         -2.2475     0.2014 -11.162  < 2e-16 ***
ContinentNorthAmerica   -0.3345     0.1491  -2.244 0.024861 *  
ContinentSouth_America   1.1152     0.1786   6.245 4.22e-10 ***
---
Signif. codes:  0 ‘***’ 0.001 ‘**’ 0.01 ‘*’ 0.05 ‘.’ 0.1 ‘ ’ 1

(Dispersion parameter for binomial family taken to be 1)

    Null deviance: 9995.3  on 15549  degrees of freedom
Residual deviance: 9436.1  on 15544  degrees of freedom
AIC: 9448.1

Number of Fisher Scoring iterations: 6


Odds Ratios (95% CI):
                       Estimate  2.5 % 97.5 %
(Intercept)              0.1735 0.1290 0.2289
ContinentAsia            0.1348 0.0403 0.3357
ContinentAustralia       0.1468 0.0439 0.3660
ContinentEurope          0.1057 0.0711 0.1569
ContinentNorthAmerica    0.7157 0.5390 0.9681
ContinentSouth_America   3.0501 2.1608 4.3555

ANOVA (LR Type II):
Analysis of Deviance Table (Type II tests)

Response: fosA
          LR Chisq Df Pr(>Chisq)    
Continent    559.2  5  < 2.2e-16 ***
---
Signif. codes:  0 ‘***’ 0.001 ‘**’ 0.01 ‘*’ 0.05 ‘.’ 0.1 ‘ ’ 1
FDR p-value:  8.946e-118 
Africa - Asia  | est= 2.004  | SE= 0.5265  | z= 3.806  | rawP= 0.00196  | FDR= 0.01503
Africa - Australia  | est= 1.918  | SE= 0.527  | z= 3.64  | rawP= 0.003702  | FDR= 0.02697
Africa - Europe  | est= 2.247  | SE= 0.2014  | z= 11.16  | rawP= 1.732e-14  | FDR= 4.015e-13
Africa - NorthAmerica  | est= 0.3345  | SE= 0.1491  | z= 2.244  | rawP= 0.2178  | FDR= 1
Africa - South_America  | est= -1.115  | SE= 0.1786  | z= -6.245  | rawP= 6.332e-09  | FDR= 6.727e-08
Asia - Australia  | est= -0.08542  | SE= 0.7157  | z= -0.1194  | rawP= 1  | FDR= 1
Asia - Europe  | est= 0.2437  | SE= 0.5244  | z= 0.4647  | rawP= 0.9973  | FDR= 1
Asia - NorthAmerica  | est= -1.669  | SE= 0.5067  | z= -3.295  | rawP= 0.01264  | FDR= 0.08893
Asia - South_America  | est= -3.119  | SE= 0.5161  | z= -6.043  | rawP= 2.265e-08  | FDR= 2.31e-07
Australia - Europe  | est= 0.3291  | SE= 0.525  | z= 0.6269  | rawP= 0.9891  | FDR= 1
Australia - NorthAmerica  | est= -1.584  | SE= 0.5072  | z= -3.123  | rawP= 0.02211  | FDR= 0.1493
Australia - South_America  | est= -3.034  | SE= 0.5166  | z= -5.872  | rawP= 6.454e-08  | FDR= 6.269e-07
Europe - NorthAmerica  | est= -1.913  | SE= 0.1418  | z= -13.5  | rawP= 0  | FDR= 0
Europe - South_America  | est= -3.363  | SE= 0.1725  | z= -19.49  | rawP= 0  | FDR= 0
NorthAmerica - South_America  | est= -1.45  | SE= 0.1069  | z= -13.56  | rawP= 0  | FDR= 0

----------------------------------------------------------
Gene:  qnrB  | Reference:  Africa 
----------------------------------------------------------


Call:
glm(formula = as.formula(paste(gene, "~", group_var)), family = binomial, 
    data = data)

Coefficients:
                         Estimate Std. Error z value Pr(>|z|)
(Intercept)            -2.057e+01  9.193e+02  -0.022    0.982
ContinentAsia           1.514e-07  1.625e+03   0.000    1.000
ContinentAustralia      1.443e-07  1.673e+03   0.000    1.000
ContinentEurope         1.507e+01  9.193e+02   0.016    0.987
ContinentNorthAmerica   1.405e+01  9.193e+02   0.015    0.988
ContinentSouth_America  1.663e+01  9.193e+02   0.018    0.986

(Dispersion parameter for binomial family taken to be 1)

    Null deviance: 520.94  on 15549  degrees of freedom
Residual deviance: 490.68  on 15544  degrees of freedom
AIC: 502.68

Number of Fisher Scoring iterations: 19


Odds Ratios (95% CI):
                       Estimate 2.5 %        97.5 %
(Intercept)                   0     0  0.000000e+00
ContinentAsia                 1     0  6.499966e+14
ContinentAustralia            1     0  1.756364e+15
ContinentEurope         3497417     0 7.565744e+122
ContinentNorthAmerica   1267414     0 2.741708e+122
ContinentSouth_America 16633295     0 3.598202e+123

ANOVA (LR Type II):
Analysis of Deviance Table (Type II tests)

Response: qnrB
          LR Chisq Df Pr(>Chisq)    
Continent   30.256  5  1.313e-05 ***
---
Signif. codes:  0 ‘***’ 0.001 ‘**’ 0.01 ‘*’ 0.05 ‘.’ 0.1 ‘ ’ 1
FDR p-value:  3.079e-05 
Africa - Asia  | est= -1.514e-07  | SE= 1625  | z= -9.314e-11  | rawP= 1  | FDR= 1
Africa - Australia  | est= -1.443e-07  | SE= 1673  | z= -8.626e-11  | rawP= 1  | FDR= 1
Africa - Europe  | est= -15.07  | SE= 919.3  | z= -0.01639  | rawP= 1  | FDR= 1
Africa - NorthAmerica  | est= -14.05  | SE= 919.3  | z= -0.01529  | rawP= 1  | FDR= 1
Africa - South_America  | est= -16.63  | SE= 919.3  | z= -0.01809  | rawP= 1  | FDR= 1
Asia - Australia  | est= 7.101e-09  | SE= 1936  | z= 3.667e-12  | rawP= 1  | FDR= 1
Asia - Europe  | est= -15.07  | SE= 1340  | z= -0.01124  | rawP= 1  | FDR= 1
Asia - NorthAmerica  | est= -14.05  | SE= 1340  | z= -0.01048  | rawP= 1  | FDR= 1
Asia - South_America  | est= -16.63  | SE= 1340  | z= -0.01241  | rawP= 1  | FDR= 1
Australia - Europe  | est= -15.07  | SE= 1397  | z= -0.01078  | rawP= 1  | FDR= 1
Australia - NorthAmerica  | est= -14.05  | SE= 1397  | z= -0.01006  | rawP= 1  | FDR= 1
Australia - South_America  | est= -16.63  | SE= 1397  | z= -0.0119  | rawP= 1  | FDR= 1
Europe - NorthAmerica  | est= 1.015  | SE= 0.3776  | z= 2.688  | rawP= 0.07757  | FDR= 0.4521
Europe - South_America  | est= -1.559  | SE= 0.4595  | z= -3.394  | rawP= 0.009011  | FDR= 0.06383
NorthAmerica - South_America  | est= -2.574  | SE= 0.4317  | z= -5.964  | rawP= 3.69e-08  | FDR= 3.619e-07

----------------------------------------------------------
Gene:  qnrD  | Reference:  Africa 
----------------------------------------------------------


Call:
glm(formula = as.formula(paste(gene, "~", group_var)), family = binomial, 
    data = data)

Coefficients:
                         Estimate Std. Error z value Pr(>|z|)
(Intercept)            -2.357e+01  4.120e+03  -0.006    0.995
ContinentAsia           3.372e-09  7.284e+03   0.000    1.000
ContinentAustralia      3.555e-11  7.496e+03   0.000    1.000
ContinentEurope         1.627e+01  4.120e+03   0.004    0.997
ContinentNorthAmerica   1.422e+01  4.120e+03   0.003    0.997
ContinentSouth_America  7.727e-10  5.661e+03   0.000    1.000

(Dispersion parameter for binomial family taken to be 1)

    Null deviance: 57.319  on 15549  degrees of freedom
Residual deviance: 53.873  on 15544  degrees of freedom
AIC: 65.873

Number of Fisher Scoring iterations: 22


Odds Ratios (95% CI):
                       Estimate 2.5 %        97.5 %
(Intercept)                   0     0  0.000000e+00
ContinentAsia                 1     0 1.110469e+243
ContinentAustralia            1     0 1.345105e+250
ContinentEurope        11668119     0            NA
ContinentNorthAmerica   1495365     0            NA
ContinentSouth_America        1     0 7.648427e+188

ANOVA (LR Type II):
Analysis of Deviance Table (Type II tests)

Response: qnrD
          LR Chisq Df Pr(>Chisq)
Continent    3.446  5     0.6316
FDR p-value:  0.7614 
Africa - Asia  | est= -3.372e-09  | SE= 7284  | z= -4.63e-13  | rawP= 1  | FDR= 1
Africa - Australia  | est= -3.555e-11  | SE= 7496  | z= -4.742e-15  | rawP= 1  | FDR= 1
Africa - Europe  | est= -16.27  | SE= 4120  | z= -0.00395  | rawP= 1  | FDR= 1
Africa - NorthAmerica  | est= -14.22  | SE= 4120  | z= -0.003451  | rawP= 1  | FDR= 1
Africa - South_America  | est= -7.727e-10  | SE= 5661  | z= -1.365e-13  | rawP= 1  | FDR= 1
Asia - Australia  | est= 3.337e-09  | SE= 8678  | z= 3.845e-13  | rawP= 1  | FDR= 1
Asia - Europe  | est= -16.27  | SE= 6007  | z= -0.002709  | rawP= 1  | FDR= 1
Asia - NorthAmerica  | est= -14.22  | SE= 6007  | z= -0.002367  | rawP= 1  | FDR= 1
Asia - South_America  | est= 2.6e-09  | SE= 7152  | z= 3.635e-13  | rawP= 1  | FDR= 1
Australia - Europe  | est= -16.27  | SE= 6262  | z= -0.002598  | rawP= 1  | FDR= 1
Australia - NorthAmerica  | est= -14.22  | SE= 6262  | z= -0.00227  | rawP= 1  | FDR= 1
Australia - South_America  | est= -7.371e-10  | SE= 7368  | z= -1e-13  | rawP= 1  | FDR= 1
Europe - NorthAmerica  | est= 2.054  | SE= 1.225  | z= 1.677  | rawP= 0.5469  | FDR= 1
Europe - South_America  | est= 16.27  | SE= 3882  | z= 0.004192  | rawP= 1  | FDR= 1
NorthAmerica - South_America  | est= 14.22  | SE= 3882  | z= 0.003663  | rawP= 1  | FDR= 1

----------------------------------------------------------
Gene:  blaCMY  | Reference:  Africa 
----------------------------------------------------------


Call:
glm(formula = as.formula(paste(gene, "~", group_var)), family = binomial, 
    data = data)

Coefficients:
                         Estimate Std. Error z value Pr(>|z|)
(Intercept)            -1.957e+01  5.576e+02  -0.035    0.972
ContinentAsia           1.511e+01  5.576e+02   0.027    0.978
ContinentAustralia      2.406e-07  1.014e+03   0.000    1.000
ContinentEurope         1.268e+01  5.576e+02   0.023    0.982
ContinentNorthAmerica   1.507e+01  5.576e+02   0.027    0.978
ContinentSouth_America  1.463e+01  5.576e+02   0.026    0.979

(Dispersion parameter for binomial family taken to be 1)

    Null deviance: 1540.9  on 15549  degrees of freedom
Residual deviance: 1492.4  on 15544  degrees of freedom
AIC: 1504.4

Number of Fisher Scoring iterations: 18


Odds Ratios (95% CI):
                        Estimate  2.5 %        97.5 %
(Intercept)                  0.0 0.0000  0.000000e+00
ContinentAsia          3634290.1 0.0774 1.019124e+101
ContinentAustralia           1.0 0.0000  5.932832e+04
ContinentEurope         320672.7 0.0068  8.991726e+99
ContinentNorthAmerica  3488956.9 0.0743 9.781991e+100
ContinentSouth_America 2267063.2 0.0483 6.356895e+100

ANOVA (LR Type II):
Analysis of Deviance Table (Type II tests)

Response: blaCMY
          LR Chisq Df Pr(>Chisq)    
Continent   48.465  5  2.854e-09 ***
---
Signif. codes:  0 ‘***’ 0.001 ‘**’ 0.01 ‘*’ 0.05 ‘.’ 0.1 ‘ ’ 1
FDR p-value:  9.703e-09 
Africa - Asia  | est= -15.11  | SE= 557.6  | z= -0.02709  | rawP= 1  | FDR= 1
Africa - Australia  | est= -2.406e-07  | SE= 1014  | z= -2.372e-10  | rawP= 1  | FDR= 1
Africa - Europe  | est= -12.68  | SE= 557.6  | z= -0.02274  | rawP= 1  | FDR= 1
Africa - NorthAmerica  | est= -15.07  | SE= 557.6  | z= -0.02702  | rawP= 1  | FDR= 1
Africa - South_America  | est= -14.63  | SE= 557.6  | z= -0.02625  | rawP= 1  | FDR= 1
Asia - Australia  | est= 15.11  | SE= 847.5  | z= 0.01782  | rawP= 1  | FDR= 1
Asia - Europe  | est= 2.428  | SE= 0.9162  | z= 2.65  | rawP= 0.08567  | FDR= 0.4937
Asia - NorthAmerica  | est= 0.04081  | SE= 0.7168  | z= 0.05693  | rawP= 1  | FDR= 1
Asia - South_America  | est= 0.4719  | SE= 0.9173  | z= 0.5145  | rawP= 0.9956  | FDR= 1
Australia - Europe  | est= -12.68  | SE= 847.5  | z= -0.01496  | rawP= 1  | FDR= 1
Australia - NorthAmerica  | est= -15.07  | SE= 847.5  | z= -0.01778  | rawP= 1  | FDR= 1
Australia - South_America  | est= -14.63  | SE= 847.5  | z= -0.01727  | rawP= 1  | FDR= 1
Europe - NorthAmerica  | est= -2.387  | SE= 0.5845  | z= -4.083  | rawP= 0.0006324  | FDR= 0.004962
Europe - South_America  | est= -1.956  | SE= 0.8182  | z= -2.39  | rawP= 0.1594  | FDR= 0.8697
NorthAmerica - South_America  | est= 0.4311  | SE= 0.5863  | z= 0.7353  | rawP= 0.9776  | FDR= 1

----------------------------------------------------------
Gene:  ARR.3  | Reference:  Africa 
----------------------------------------------------------


Call:
glm(formula = as.formula(paste(gene, "~", group_var)), family = binomial, 
    data = data)

Coefficients:
                         Estimate Std. Error z value Pr(>|z|)
(Intercept)            -2.657e+01  1.846e+04  -0.001    0.999
ContinentAsia           6.250e-08  3.264e+04   0.000    1.000
ContinentAustralia     -3.070e-10  3.360e+04   0.000    1.000
ContinentEurope        -5.514e-10  1.960e+04   0.000    1.000
ContinentNorthAmerica  -1.187e-10  1.876e+04   0.000    1.000
ContinentSouth_America  2.123e+01  1.846e+04   0.001    0.999

(Dispersion parameter for binomial family taken to be 1)

    Null deviance: 39.834  on 15549  degrees of freedom
Residual deviance: 25.369  on 15544  degrees of freedom
AIC: 37.369

Number of Fisher Scoring iterations: 25


Odds Ratios (95% CI):
                         Estimate 2.5 % 97.5 %
(Intercept)                     0     0      0
ContinentAsia                   1     0    Inf
ContinentAustralia              1     0    Inf
ContinentEurope                 1     0    Inf
ContinentNorthAmerica           1     0    Inf
ContinentSouth_America 1653449390     0     NA

ANOVA (LR Type II):
Analysis of Deviance Table (Type II tests)

Response: ARR.3
          LR Chisq Df Pr(>Chisq)  
Continent   14.465  5    0.01291 *
---
Signif. codes:  0 ‘***’ 0.001 ‘**’ 0.01 ‘*’ 0.05 ‘.’ 0.1 ‘ ’ 1
FDR p-value:  0.02439 
Africa - Asia  | est= -6.25e-08  | SE= 32640  | z= -1.915e-12  | rawP= 1  | FDR= 1
Africa - Australia  | est= 3.07e-10  | SE= 33600  | z= 9.139e-15  | rawP= 1  | FDR= 1
Africa - Europe  | est= 5.514e-10  | SE= 19600  | z= 2.814e-14  | rawP= 1  | FDR= 1
Africa - NorthAmerica  | est= 1.187e-10  | SE= 18760  | z= 6.329e-15  | rawP= 1  | FDR= 1
Africa - South_America  | est= -21.23  | SE= 18460  | z= -0.00115  | rawP= 1  | FDR= 1
Asia - Australia  | est= 6.281e-08  | SE= 38890  | z= 1.615e-12  | rawP= 1  | FDR= 1
Asia - Europe  | est= 6.305e-08  | SE= 27710  | z= 2.276e-12  | rawP= 1  | FDR= 1
Asia - NorthAmerica  | est= 6.262e-08  | SE= 27120  | z= 2.309e-12  | rawP= 1  | FDR= 1
Asia - South_America  | est= -21.23  | SE= 26920  | z= -0.0007885  | rawP= 1  | FDR= 1
Australia - Europe  | est= 2.444e-10  | SE= 28820  | z= 8.478e-15  | rawP= 1  | FDR= 1
Australia - NorthAmerica  | est= -1.883e-10  | SE= 28260  | z= -6.662e-15  | rawP= 1  | FDR= 1
Australia - South_America  | est= -21.23  | SE= 28070  | z= -0.0007563  | rawP= 1  | FDR= 1
Europe - NorthAmerica  | est= -4.327e-10  | SE= 7357  | z= -5.881e-14  | rawP= 1  | FDR= 1
Europe - South_America  | est= -21.23  | SE= 6563  | z= -0.003234  | rawP= 1  | FDR= 1
NorthAmerica - South_America  | est= -21.23  | SE= 3324  | z= -0.006386  | rawP= 1  | FDR= 1

----------------------------------------------------------
Gene:  aac.2...IIa  | Reference:  Africa 
----------------------------------------------------------


Call:
glm(formula = as.formula(paste(gene, "~", group_var)), family = binomial, 
    data = data)

Coefficients:
                         Estimate Std. Error z value Pr(>|z|)
(Intercept)            -2.457e+01  6.793e+03  -0.004    0.997
ContinentAsia          -2.671e-09  1.201e+04   0.000    1.000
ContinentAustralia      1.075e-13  1.236e+04   0.000    1.000
ContinentEurope         9.320e-13  7.209e+03   0.000    1.000
ContinentNorthAmerica   1.591e+01  6.793e+03   0.002    0.998
ContinentSouth_America -2.049e-13  9.333e+03   0.000    1.000

(Dispersion parameter for binomial family taken to be 1)

    Null deviance: 39.834  on 15549  degrees of freedom
Residual deviance: 38.620  on 15544  degrees of freedom
AIC: 50.62

Number of Fisher Scoring iterations: 23


Odds Ratios (95% CI):
                       Estimate 2.5 %        97.5 %
(Intercept)                   0     0  0.000000e+00
ContinentAsia                 1     0           Inf
ContinentAustralia            1     0           Inf
ContinentEurope               1     0 2.284633e+298
ContinentNorthAmerica   8130357     0            NA
ContinentSouth_America        1     0           Inf

ANOVA (LR Type II):
Analysis of Deviance Table (Type II tests)

Response: aac.2...IIa
          LR Chisq Df Pr(>Chisq)
Continent   1.2143  5     0.9435
FDR p-value:  0.9877 
Africa - Asia  | est= 2.671e-09  | SE= 12010  | z= 2.224e-13  | rawP= 1  | FDR= 1
Africa - Australia  | est= -1.075e-13  | SE= 12360  | z= -8.695e-18  | rawP= 1  | FDR= 1
Africa - Europe  | est= -9.32e-13  | SE= 7209  | z= -1.293e-16  | rawP= 1  | FDR= 1
Africa - NorthAmerica  | est= -15.91  | SE= 6793  | z= -0.002342  | rawP= 1  | FDR= 1
Africa - South_America  | est= 2.049e-13  | SE= 9333  | z= 2.195e-17  | rawP= 1  | FDR= 1
Asia - Australia  | est= -2.671e-09  | SE= 14310  | z= -1.867e-13  | rawP= 1  | FDR= 1
Asia - Europe  | est= -2.672e-09  | SE= 10190  | z= -2.621e-13  | rawP= 1  | FDR= 1
Asia - NorthAmerica  | est= -15.91  | SE= 9903  | z= -0.001607  | rawP= 1  | FDR= 1
Asia - South_America  | est= -2.671e-09  | SE= 11790  | z= -2.265e-13  | rawP= 1  | FDR= 1
Australia - Europe  | est= -8.245e-13  | SE= 10600  | z= -7.776e-17  | rawP= 1  | FDR= 1
Australia - NorthAmerica  | est= -15.91  | SE= 10330  | z= -0.001541  | rawP= 1  | FDR= 1
Australia - South_America  | est= 3.123e-13  | SE= 12150  | z= 2.571e-17  | rawP= 1  | FDR= 1
Europe - NorthAmerica  | est= -15.91  | SE= 2415  | z= -0.00659  | rawP= 1  | FDR= 1
Europe - South_America  | est= 1.137e-12  | SE= 6841  | z= 1.662e-16  | rawP= 1  | FDR= 1
NorthAmerica - South_America  | est= 15.91  | SE= 6400  | z= 0.002486  | rawP= 1  | FDR= 1

----------------------------------------------------------
Gene:  aac.3..IIa  | Reference:  Africa 
----------------------------------------------------------


Call:
glm(formula = as.formula(paste(gene, "~", group_var)), family = binomial, 
    data = data)

Coefficients:
                         Estimate Std. Error z value Pr(>|z|)
(Intercept)            -2.657e+01  1.846e+04  -0.001    0.999
ContinentAsia           2.365e-07  3.264e+04   0.000    1.000
ContinentAustralia      1.902e-07  3.360e+04   0.000    1.000
ContinentEurope         1.858e+01  1.846e+04   0.001    0.999
ContinentNorthAmerica   1.926e-07  1.876e+04   0.000    1.000
ContinentSouth_America  2.053e+01  1.846e+04   0.001    0.999

(Dispersion parameter for binomial family taken to be 1)

    Null deviance: 39.834  on 15549  degrees of freedom
Residual deviance: 32.048  on 15544  degrees of freedom
AIC: 44.048

Number of Fisher Scoring iterations: 25


Odds Ratios (95% CI):
                        Estimate 2.5 % 97.5 %
(Intercept)                    0     0      0
ContinentAsia                  1     0    Inf
ContinentAustralia             1     0    Inf
ContinentEurope        117140423     0     NA
ContinentNorthAmerica          1     0    Inf
ContinentSouth_America 824747044     0     NA

ANOVA (LR Type II):
Analysis of Deviance Table (Type II tests)

Response: aac.3..IIa
          LR Chisq Df Pr(>Chisq)
Continent   7.7864  5     0.1684
FDR p-value:  0.2663 
Africa - Asia  | est= -2.365e-07  | SE= 32640  | z= -7.244e-12  | rawP= 1  | FDR= 1
Africa - Australia  | est= -1.902e-07  | SE= 33600  | z= -5.66e-12  | rawP= 1  | FDR= 1
Africa - Europe  | est= -18.58  | SE= 18460  | z= -0.001006  | rawP= 1  | FDR= 1
Africa - NorthAmerica  | est= -1.926e-07  | SE= 18760  | z= -1.027e-11  | rawP= 1  | FDR= 1
Africa - South_America  | est= -20.53  | SE= 18460  | z= -0.001112  | rawP= 1  | FDR= 1
Asia - Australia  | est= 4.632e-08  | SE= 38890  | z= 1.191e-12  | rawP= 1  | FDR= 1
Asia - Europe  | est= -18.58  | SE= 26920  | z= -0.0006901  | rawP= 1  | FDR= 1
Asia - NorthAmerica  | est= 4.383e-08  | SE= 27120  | z= 1.616e-12  | rawP= 1  | FDR= 1
Asia - South_America  | est= -20.53  | SE= 26920  | z= -0.0007626  | rawP= 1  | FDR= 1
Australia - Europe  | est= -18.58  | SE= 28070  | z= -0.000662  | rawP= 1  | FDR= 1
Australia - NorthAmerica  | est= -2.485e-09  | SE= 28260  | z= -8.792e-14  | rawP= 1  | FDR= 1
Australia - South_America  | est= -20.53  | SE= 28070  | z= -0.0007315  | rawP= 1  | FDR= 1
Europe - NorthAmerica  | est= 18.58  | SE= 3324  | z= 0.005589  | rawP= 1  | FDR= 1
Europe - South_America  | est= -1.952  | SE= 1.415  | z= -1.379  | rawP= 0.7397  | FDR= 1
NorthAmerica - South_America  | est= -20.53  | SE= 3324  | z= -0.006177  | rawP= 1  | FDR= 1

----------------------------------------------------------
Gene:  aac.3..IId  | Reference:  Africa 
----------------------------------------------------------


Call:
glm(formula = as.formula(paste(gene, "~", group_var)), family = binomial, 
    data = data)

Coefficients:
                         Estimate Std. Error z value Pr(>|z|)
(Intercept)            -2.057e+01  9.193e+02  -0.022    0.982
ContinentAsia           5.352e-08  1.625e+03   0.000    1.000
ContinentAustralia      5.082e-08  1.673e+03   0.000    1.000
ContinentEurope         1.568e+01  9.193e+02   0.017    0.986
ContinentNorthAmerica   1.330e+01  9.193e+02   0.014    0.988
ContinentSouth_America  1.523e+01  9.193e+02   0.017    0.987

(Dispersion parameter for binomial family taken to be 1)

    Null deviance: 459.84  on 15549  degrees of freedom
Residual deviance: 416.95  on 15544  degrees of freedom
AIC: 428.95

Number of Fisher Scoring iterations: 19


Odds Ratios (95% CI):
                        Estimate 2.5 %       97.5 %
(Intercept)                  0.0     0 0.000000e+00
ContinentAsia                1.0     0 7.885902e+15
ContinentAustralia           1.0     0 2.291631e+16
ContinentEurope        6433874.2     0 2.603645e+96
ContinentNorthAmerica   595962.3     0 2.411750e+95
ContinentSouth_America 4098491.5     0 1.658660e+96

ANOVA (LR Type II):
Analysis of Deviance Table (Type II tests)

Response: aac.3..IId
          LR Chisq Df Pr(>Chisq)    
Continent   42.898  5  3.876e-08 ***
---
Signif. codes:  0 ‘***’ 0.001 ‘**’ 0.01 ‘*’ 0.05 ‘.’ 0.1 ‘ ’ 1
FDR p-value:  1.198e-07 
Africa - Asia  | est= -5.352e-08  | SE= 1625  | z= -3.293e-11  | rawP= 1  | FDR= 1
Africa - Australia  | est= -5.082e-08  | SE= 1673  | z= -3.038e-11  | rawP= 1  | FDR= 1
Africa - Europe  | est= -15.68  | SE= 919.3  | z= -0.01705  | rawP= 1  | FDR= 1
Africa - NorthAmerica  | est= -13.3  | SE= 919.3  | z= -0.01447  | rawP= 1  | FDR= 1
Africa - South_America  | est= -15.23  | SE= 919.3  | z= -0.01656  | rawP= 1  | FDR= 1
Asia - Australia  | est= 2.705e-09  | SE= 1936  | z= 1.397e-12  | rawP= 1  | FDR= 1
Asia - Europe  | est= -15.68  | SE= 1340  | z= -0.0117  | rawP= 1  | FDR= 1
Asia - NorthAmerica  | est= -13.3  | SE= 1340  | z= -0.009922  | rawP= 1  | FDR= 1
Asia - South_America  | est= -15.23  | SE= 1340  | z= -0.01136  | rawP= 1  | FDR= 1
Australia - Europe  | est= -15.68  | SE= 1397  | z= -0.01122  | rawP= 1  | FDR= 1
Australia - NorthAmerica  | est= -13.3  | SE= 1397  | z= -0.009517  | rawP= 1  | FDR= 1
Australia - South_America  | est= -15.23  | SE= 1397  | z= -0.0109  | rawP= 1  | FDR= 1
Europe - NorthAmerica  | est= 2.379  | SE= 0.4134  | z= 5.755  | rawP= 1.294e-07  | FDR= 1.222e-06
Europe - South_America  | est= 0.451  | SE= 0.7404  | z= 0.6091  | rawP= 0.9904  | FDR= 1
NorthAmerica - South_America  | est= -1.928  | SE= 0.7921  | z= -2.434  | rawP= 0.1445  | FDR= 0.8098

----------------------------------------------------------
Gene:  aac.3..IV  | Reference:  Africa 
----------------------------------------------------------


Call:
glm(formula = as.formula(paste(gene, "~", group_var)), family = binomial, 
    data = data)

Coefficients:
                         Estimate Std. Error z value Pr(>|z|)
(Intercept)            -2.257e+01  2.499e+03  -0.009    0.993
ContinentAsia          -3.988e-09  4.418e+03   0.000    1.000
ContinentAustralia     -2.174e-13  4.547e+03   0.000    1.000
ContinentEurope         1.037e-11  2.652e+03   0.000    1.000
ContinentNorthAmerica   1.599e+01  2.499e+03   0.006    0.995
ContinentSouth_America -1.097e-12  3.433e+03   0.000    1.000

(Dispersion parameter for binomial family taken to be 1)

    Null deviance: 252.12  on 15549  degrees of freedom
Residual deviance: 242.40  on 15544  degrees of freedom
AIC: 254.4

Number of Fisher Scoring iterations: 21


Odds Ratios (95% CI):
                       Estimate 2.5 %       97.5 %
(Intercept)                   0     0 0.000000e+00
ContinentAsia                 1     0 1.732618e+62
ContinentAustralia            1     0 1.128678e+64
ContinentEurope               1     0 2.298770e+37
ContinentNorthAmerica   8813344     0           NA
ContinentSouth_America        1     0 2.338846e+48

ANOVA (LR Type II):
Analysis of Deviance Table (Type II tests)

Response: aac.3..IV
          LR Chisq Df Pr(>Chisq)  
Continent   9.7192  5     0.0836 .
---
Signif. codes:  0 ‘***’ 0.001 ‘**’ 0.01 ‘*’ 0.05 ‘.’ 0.1 ‘ ’ 1
FDR p-value:  0.1458 
Africa - Asia  | est= 3.988e-09  | SE= 4418  | z= 9.027e-13  | rawP= 1  | FDR= 1
Africa - Australia  | est= 2.174e-13  | SE= 4547  | z= 4.782e-17  | rawP= 1  | FDR= 1
Africa - Europe  | est= -1.037e-11  | SE= 2652  | z= -3.911e-15  | rawP= 1  | FDR= 1
Africa - NorthAmerica  | est= -15.99  | SE= 2499  | z= -0.0064  | rawP= 1  | FDR= 1
Africa - South_America  | est= 1.097e-12  | SE= 3433  | z= 3.196e-16  | rawP= 1  | FDR= 1
Asia - Australia  | est= -3.988e-09  | SE= 5263  | z= -7.576e-13  | rawP= 1  | FDR= 1
Asia - Europe  | est= -3.998e-09  | SE= 3750  | z= -1.066e-12  | rawP= 1  | FDR= 1
Asia - NorthAmerica  | est= -15.99  | SE= 3643  | z= -0.004389  | rawP= 1  | FDR= 1
Asia - South_America  | est= -3.987e-09  | SE= 4338  | z= -9.19e-13  | rawP= 1  | FDR= 1
Australia - Europe  | est= -1.059e-11  | SE= 3901  | z= -2.715e-15  | rawP= 1  | FDR= 1
Australia - NorthAmerica  | est= -15.99  | SE= 3798  | z= -0.00421  | rawP= 1  | FDR= 1
Australia - South_America  | est= 8.8e-13  | SE= 4469  | z= 1.969e-16  | rawP= 1  | FDR= 1
Europe - NorthAmerica  | est= -15.99  | SE= 888.3  | z= -0.018  | rawP= 1  | FDR= 1
Europe - South_America  | est= 1.147e-11  | SE= 2517  | z= 4.558e-15  | rawP= 1  | FDR= 1
NorthAmerica - South_America  | est= 15.99  | SE= 2355  | z= 0.006792  | rawP= 1  | FDR= 1

----------------------------------------------------------
Gene:  aac.3..IVa  | Reference:  Africa 
----------------------------------------------------------


Call:
glm(formula = as.formula(paste(gene, "~", group_var)), family = binomial, 
    data = data)

Coefficients:
                       Estimate Std. Error z value Pr(>|z|)    
(Intercept)             -0.9333     0.1152  -8.102 5.40e-16 ***
ContinentAsia           -0.6422     0.2313  -2.777  0.00549 ** 
ContinentAustralia      -1.7814     0.3463  -5.145 2.68e-07 ***
ContinentEurope         -2.3252     0.1510 -15.403  < 2e-16 ***
ContinentNorthAmerica    0.5656     0.1167   4.845 1.27e-06 ***
ContinentSouth_America   1.2168     0.1517   8.022 1.04e-15 ***
---
Signif. codes:  0 ‘***’ 0.001 ‘**’ 0.01 ‘*’ 0.05 ‘.’ 0.1 ‘ ’ 1

(Dispersion parameter for binomial family taken to be 1)

    Null deviance: 19803  on 15549  degrees of freedom
Residual deviance: 17715  on 15544  degrees of freedom
AIC: 17727

Number of Fisher Scoring iterations: 5


Odds Ratios (95% CI):
                       Estimate  2.5 % 97.5 %
(Intercept)              0.3933 0.3125 0.4912
ContinentAsia            0.5261 0.3299 0.8192
ContinentAustralia       0.1684 0.0804 0.3169
ContinentEurope          0.0978 0.0727 0.1314
ContinentNorthAmerica    1.7605 1.4051 2.2217
ContinentSouth_America   3.3763 2.5139 4.5575

ANOVA (LR Type II):
Analysis of Deviance Table (Type II tests)

Response: aac.3..IVa
          LR Chisq Df Pr(>Chisq)    
Continent   2088.7  5  < 2.2e-16 ***
---
Signif. codes:  0 ‘***’ 0.001 ‘**’ 0.01 ‘*’ 0.05 ‘.’ 0.1 ‘ ’ 1
FDR p-value:  0 
Africa - Asia  | est= 0.6422  | SE= 0.2313  | z= 2.777  | rawP= 0.06122  | FDR= 0.3589
Africa - Australia  | est= 1.781  | SE= 0.3463  | z= 5.145  | rawP= 3.982e-06  | FDR= 3.594e-05
Africa - Europe  | est= 2.325  | SE= 0.151  | z= 15.4  | rawP= 0  | FDR= 0
Africa - NorthAmerica  | est= -0.5656  | SE= 0.1167  | z= -4.845  | rawP= 1.876e-05  | FDR= 0.0001608
Africa - South_America  | est= -1.217  | SE= 0.1517  | z= -8.022  | rawP= 9.426e-14  | FDR= 1.217e-12
Asia - Australia  | est= 1.139  | SE= 0.3832  | z= 2.973  | rawP= 0.03502  | FDR= 0.2233
Asia - Europe  | est= 1.683  | SE= 0.223  | z= 7.545  | rawP= 7.152e-13  | FDR= 8.896e-12
Asia - NorthAmerica  | est= -1.208  | SE= 0.2015  | z= -5.995  | rawP= 3.046e-08  | FDR= 3.017e-07
Asia - South_America  | est= -1.859  | SE= 0.2235  | z= -8.316  | rawP= 6.639e-14  | FDR= 9.864e-13
Australia - Europe  | est= 0.5438  | SE= 0.3408  | z= 1.596  | rawP= 0.6015  | FDR= 1
Australia - NorthAmerica  | est= -2.347  | SE= 0.3271  | z= -7.176  | rawP= 1.084e-11  | FDR= 1.301e-10
Australia - South_America  | est= -2.998  | SE= 0.3411  | z= -8.789  | rawP= 4.663e-14  | FDR= 9.147e-13
Europe - NorthAmerica  | est= -2.891  | SE= 0.09939  | z= -29.08  | rawP= 0  | FDR= 0
Europe - South_America  | est= -3.542  | SE= 0.1388  | z= -25.52  | rawP= 0  | FDR= 0
NorthAmerica - South_America  | est= -0.6512  | SE= 0.1005  | z= -6.48  | rawP= 1.377e-09  | FDR= 1.526e-08

----------------------------------------------------------
Gene:  aac.3..VIa  | Reference:  Africa 
----------------------------------------------------------


Call:
glm(formula = as.formula(paste(gene, "~", group_var)), family = binomial, 
    data = data)

Coefficients:
                         Estimate Std. Error z value Pr(>|z|)
(Intercept)            -2.057e+01  9.193e+02  -0.022    0.982
ContinentAsia           2.312e-08  1.625e+03   0.000    1.000
ContinentAustralia      2.477e-08  1.673e+03   0.000    1.000
ContinentEurope         1.368e+01  9.193e+02   0.015    0.988
ContinentNorthAmerica   1.515e+01  9.193e+02   0.016    0.987
ContinentSouth_America  1.453e+01  9.193e+02   0.016    0.987

(Dispersion parameter for binomial family taken to be 1)

    Null deviance: 730.70  on 15549  degrees of freedom
Residual deviance: 715.65  on 15544  degrees of freedom
AIC: 727.65

Number of Fisher Scoring iterations: 19


Odds Ratios (95% CI):
                        Estimate 2.5 %        97.5 %
(Intercept)                  0.0     0  0.000000e+00
ContinentAsia                1.0     0  1.329938e+12
ContinentAustralia           1.0     0  3.000303e+12
ContinentEurope         871678.5     0 1.132746e+137
ContinentNorthAmerica  3813555.1     0 4.955436e+137
ContinentSouth_America 2044343.2     0 2.656941e+137

ANOVA (LR Type II):
Analysis of Deviance Table (Type II tests)

Response: aac.3..VIa
          LR Chisq Df Pr(>Chisq)  
Continent   15.044  5    0.01018 *
---
Signif. codes:  0 ‘***’ 0.001 ‘**’ 0.01 ‘*’ 0.05 ‘.’ 0.1 ‘ ’ 1
FDR p-value:  0.01977 
Africa - Asia  | est= -2.312e-08  | SE= 1625  | z= -1.423e-11  | rawP= 1  | FDR= 1
Africa - Australia  | est= -2.477e-08  | SE= 1673  | z= -1.481e-11  | rawP= 1  | FDR= 1
Africa - Europe  | est= -13.68  | SE= 919.3  | z= -0.01488  | rawP= 1  | FDR= 1
Africa - NorthAmerica  | est= -15.15  | SE= 919.3  | z= -0.01648  | rawP= 1  | FDR= 1
Africa - South_America  | est= -14.53  | SE= 919.3  | z= -0.01581  | rawP= 1  | FDR= 1
Asia - Australia  | est= -1.646e-09  | SE= 1936  | z= -8.499e-13  | rawP= 1  | FDR= 1
Asia - Europe  | est= -13.68  | SE= 1340  | z= -0.01021  | rawP= 1  | FDR= 1
Asia - NorthAmerica  | est= -15.15  | SE= 1340  | z= -0.01131  | rawP= 1  | FDR= 1
Asia - South_America  | est= -14.53  | SE= 1340  | z= -0.01084  | rawP= 1  | FDR= 1
Australia - Europe  | est= -13.68  | SE= 1397  | z= -0.009789  | rawP= 1  | FDR= 1
Australia - NorthAmerica  | est= -15.15  | SE= 1397  | z= -0.01084  | rawP= 1  | FDR= 1
Australia - South_America  | est= -14.53  | SE= 1397  | z= -0.0104  | rawP= 1  | FDR= 1
Europe - NorthAmerica  | est= -1.476  | SE= 0.5944  | z= -2.483  | rawP= 0.1291  | FDR= 0.7276
Europe - South_America  | est= -0.8524  | SE= 1.156  | z= -0.7375  | rawP= 0.9773  | FDR= 1
NorthAmerica - South_America  | est= 0.6235  | SE= 1.011  | z= 0.6167  | rawP= 0.9899  | FDR= 1

----------------------------------------------------------
Gene:  aac.6...IIc  | Reference:  Africa 
----------------------------------------------------------


Call:
glm(formula = as.formula(paste(gene, "~", group_var)), family = binomial, 
    data = data)

Coefficients:
                         Estimate Std. Error z value Pr(>|z|)
(Intercept)            -2.357e+01  4.120e+03  -0.006    0.995
ContinentAsia          -8.639e-09  7.284e+03   0.000    1.000
ContinentAustralia     -4.946e-12  7.496e+03   0.000    1.000
ContinentEurope        -6.178e-12  4.372e+03   0.000    1.000
ContinentNorthAmerica   1.630e+01  4.120e+03   0.004    0.997
ContinentSouth_America  6.144e-13  5.661e+03   0.000    1.000

(Dispersion parameter for binomial family taken to be 1)

    Null deviance: 137.15  on 15549  degrees of freedom
Residual deviance: 132.30  on 15544  degrees of freedom
AIC: 144.3

Number of Fisher Scoring iterations: 22


Odds Ratios (95% CI):
                       Estimate 2.5 %        97.5 %
(Intercept)                   0     0  0.000000e+00
ContinentAsia                 1     0 8.298529e+146
ContinentAustralia            1     0 1.587694e+151
ContinentEurope               1     0  1.565082e+88
ContinentNorthAmerica  11970223     0            NA
ContinentSouth_America        1     0 1.508547e+114

ANOVA (LR Type II):
Analysis of Deviance Table (Type II tests)

Response: aac.6...IIc
          LR Chisq Df Pr(>Chisq)
Continent   4.8581  5     0.4334
FDR p-value:  0.6015 
Africa - Asia  | est= 8.639e-09  | SE= 7284  | z= 1.186e-12  | rawP= 1  | FDR= 1
Africa - Australia  | est= 4.946e-12  | SE= 7496  | z= 6.598e-16  | rawP= 1  | FDR= 1
Africa - Europe  | est= 6.179e-12  | SE= 4372  | z= 1.413e-15  | rawP= 1  | FDR= 1
Africa - NorthAmerica  | est= -16.3  | SE= 4120  | z= -0.003956  | rawP= 1  | FDR= 1
Africa - South_America  | est= -6.144e-13  | SE= 5661  | z= -1.085e-16  | rawP= 1  | FDR= 1
Asia - Australia  | est= -8.634e-09  | SE= 8678  | z= -9.95e-13  | rawP= 1  | FDR= 1
Asia - Europe  | est= -8.633e-09  | SE= 6183  | z= -1.396e-12  | rawP= 1  | FDR= 1
Asia - NorthAmerica  | est= -16.3  | SE= 6007  | z= -0.002713  | rawP= 1  | FDR= 1
Asia - South_America  | est= -8.64e-09  | SE= 7152  | z= -1.208e-12  | rawP= 1  | FDR= 1
Australia - Europe  | est= 1.233e-12  | SE= 6431  | z= 1.917e-16  | rawP= 1  | FDR= 1
Australia - NorthAmerica  | est= -16.3  | SE= 6262  | z= -0.002602  | rawP= 1  | FDR= 1
Australia - South_America  | est= -5.56e-12  | SE= 7368  | z= -7.546e-16  | rawP= 1  | FDR= 1
Europe - NorthAmerica  | est= -16.3  | SE= 1465  | z= -0.01113  | rawP= 1  | FDR= 1
Europe - South_America  | est= -6.793e-12  | SE= 4149  | z= -1.637e-15  | rawP= 1  | FDR= 1
NorthAmerica - South_America  | est= 16.3  | SE= 3882  | z= 0.004198  | rawP= 1  | FDR= 1

----------------------------------------------------------
Gene:  aac.6...Iaa  | Reference:  Africa 
----------------------------------------------------------


Call:
glm(formula = as.formula(paste(gene, "~", group_var)), family = binomial, 
    data = data)

Coefficients:
                         Estimate Std. Error z value Pr(>|z|)
(Intercept)             2.157e+01  1.516e+03   0.014    0.989
ContinentAsia           5.945e-09  2.680e+03   0.000    1.000
ContinentAustralia      1.730e-08  2.758e+03   0.000    1.000
ContinentEurope        -1.537e+01  1.516e+03  -0.010    0.992
ContinentNorthAmerica  -1.222e+01  1.516e+03  -0.008    0.994
ContinentSouth_America -1.553e+01  1.516e+03  -0.010    0.992

(Dispersion parameter for binomial family taken to be 1)

    Null deviance: 137.15  on 15549  degrees of freedom
Residual deviance: 121.11  on 15544  degrees of freedom
AIC: 133.11

Number of Fisher Scoring iterations: 20


Odds Ratios (95% CI):
                         Estimate 2.5 %        97.5 %
(Intercept)            2322868134   Inf 3.289402e+298
ContinentAsia                   1     0  2.402478e+53
ContinentAustralia              1     0  8.637150e+54
ContinentEurope                 0    NA  1.138937e+55
ContinentNorthAmerica           0    NA  2.669788e+56
ContinentSouth_America          0    NA  9.722698e+54

ANOVA (LR Type II):
Analysis of Deviance Table (Type II tests)

Response: aac.6...Iaa
          LR Chisq Df Pr(>Chisq)   
Continent   16.047  5   0.006711 **
---
Signif. codes:  0 ‘***’ 0.001 ‘**’ 0.01 ‘*’ 0.05 ‘.’ 0.1 ‘ ’ 1
FDR p-value:  0.01342 
Africa - Asia  | est= -5.945e-09  | SE= 2680  | z= -2.219e-12  | rawP= 1  | FDR= 1
Africa - Australia  | est= -1.73e-08  | SE= 2758  | z= -6.275e-12  | rawP= 1  | FDR= 1
Africa - Europe  | est= 15.37  | SE= 1516  | z= 0.01014  | rawP= 1  | FDR= 1
Africa - NorthAmerica  | est= 12.22  | SE= 1516  | z= 0.008061  | rawP= 1  | FDR= 1
Africa - South_America  | est= 15.53  | SE= 1516  | z= 0.01025  | rawP= 1  | FDR= 1
Asia - Australia  | est= -1.136e-08  | SE= 3192  | z= -3.558e-12  | rawP= 1  | FDR= 1
Asia - Europe  | est= 15.37  | SE= 2210  | z= 0.006957  | rawP= 1  | FDR= 1
Asia - NorthAmerica  | est= 12.22  | SE= 2210  | z= 0.005529  | rawP= 1  | FDR= 1
Asia - South_America  | est= 15.53  | SE= 2210  | z= 0.007028  | rawP= 1  | FDR= 1
Australia - Europe  | est= 15.37  | SE= 2304  | z= 0.006672  | rawP= 1  | FDR= 1
Australia - NorthAmerica  | est= 12.22  | SE= 2304  | z= 0.005303  | rawP= 1  | FDR= 1
Australia - South_America  | est= 15.53  | SE= 2304  | z= 0.006741  | rawP= 1  | FDR= 1
Europe - NorthAmerica  | est= -3.154  | SE= 1.08  | z= -2.92  | rawP= 0.04089  | FDR= 0.2528
Europe - South_America  | est= 0.1582  | SE= 1.081  | z= 0.1463  | rawP= 1  | FDR= 1
NorthAmerica - South_America  | est= 3.313  | SE= 1.415  | z= 2.341  | rawP= 0.1777  | FDR= 0.949

----------------------------------------------------------
Gene:  ant.2....Ia  | Reference:  Africa 
----------------------------------------------------------


Call:
glm(formula = as.formula(paste(gene, "~", group_var)), family = binomial, 
    data = data)

Coefficients:
                         Estimate Std. Error z value Pr(>|z|)
(Intercept)            -2.057e+01  9.193e+02  -0.022    0.982
ContinentAsia           1.652e+01  9.193e+02   0.018    0.986
ContinentAustralia     -1.667e-07  1.673e+03   0.000    1.000
ContinentEurope         1.640e+01  9.193e+02   0.018    0.986
ContinentNorthAmerica   1.422e+01  9.193e+02   0.015    0.988
ContinentSouth_America -1.665e-07  1.263e+03   0.000    1.000

(Dispersion parameter for binomial family taken to be 1)

    Null deviance: 874.5  on 15549  degrees of freedom
Residual deviance: 790.0  on 15544  degrees of freedom
AIC: 802

Number of Fisher Scoring iterations: 19


Odds Ratios (95% CI):
                       Estimate 2.5 %        97.5 %
(Intercept)                   0     0  0.000000e+00
ContinentAsia          14904685     0 4.881501e+145
ContinentAustralia            1     0  1.233583e+11
ContinentEurope        13264604     0 4.344092e+145
ContinentNorthAmerica   1491466     0 4.884501e+144
ContinentSouth_America        1     0  2.373802e+08

ANOVA (LR Type II):
Analysis of Deviance Table (Type II tests)

Response: ant.2....Ia
          LR Chisq Df Pr(>Chisq)    
Continent   84.498  5  < 2.2e-16 ***
---
Signif. codes:  0 ‘***’ 0.001 ‘**’ 0.01 ‘*’ 0.05 ‘.’ 0.1 ‘ ’ 1
FDR p-value:  3.624e-16 
Africa - Asia  | est= -16.52  | SE= 919.3  | z= -0.01797  | rawP= 1  | FDR= 1
Africa - Australia  | est= 1.667e-07  | SE= 1673  | z= 9.968e-11  | rawP= 1  | FDR= 1
Africa - Europe  | est= -16.4  | SE= 919.3  | z= -0.01784  | rawP= 1  | FDR= 1
Africa - NorthAmerica  | est= -14.22  | SE= 919.3  | z= -0.01546  | rawP= 1  | FDR= 1
Africa - South_America  | est= 1.665e-07  | SE= 1263  | z= 1.318e-10  | rawP= 1  | FDR= 1
Asia - Australia  | est= 16.52  | SE= 1397  | z= 0.01182  | rawP= 1  | FDR= 1
Asia - Europe  | est= 0.1166  | SE= 0.6014  | z= 0.1938  | rawP= 1  | FDR= 1
Asia - NorthAmerica  | est= 2.302  | SE= 0.6239  | z= 3.69  | rawP= 0.003074  | FDR= 0.02272
Asia - South_America  | est= 16.52  | SE= 866.2  | z= 0.01907  | rawP= 1  | FDR= 1
Australia - Europe  | est= -16.4  | SE= 1397  | z= -0.01174  | rawP= 1  | FDR= 1
Australia - NorthAmerica  | est= -14.22  | SE= 1397  | z= -0.01017  | rawP= 1  | FDR= 1
Australia - South_America  | est= -2.586e-10  | SE= 1644  | z= -1.573e-13  | rawP= 1  | FDR= 1
Europe - NorthAmerica  | est= 2.185  | SE= 0.2695  | z= 8.108  | rawP= 8.227e-14  | FDR= 1.11e-12
Europe - South_America  | est= 16.4  | SE= 866.2  | z= 0.01893  | rawP= 1  | FDR= 1
NorthAmerica - South_America  | est= 14.22  | SE= 866.2  | z= 0.01641  | rawP= 1  | FDR= 1

----------------------------------------------------------
Gene:  ant.3....Ia  | Reference:  Africa 
----------------------------------------------------------


Call:
glm(formula = as.formula(paste(gene, "~", group_var)), family = binomial, 
    data = data)

Coefficients:
                       Estimate Std. Error z value Pr(>|z|)    
(Intercept)             -0.7543     0.1112  -6.786 1.16e-11 ***
ContinentAsia            1.6706     0.2009   8.316  < 2e-16 ***
ContinentAustralia      -1.3182     0.2737  -4.817 1.46e-06 ***
ContinentEurope          0.2795     0.1174   2.380   0.0173 *  
ContinentNorthAmerica    1.3057     0.1128  11.572  < 2e-16 ***
ContinentSouth_America   2.4861     0.1762  14.111  < 2e-16 ***
---
Signif. codes:  0 ‘***’ 0.001 ‘**’ 0.01 ‘*’ 0.05 ‘.’ 0.1 ‘ ’ 1

(Dispersion parameter for binomial family taken to be 1)

    Null deviance: 21150  on 15549  degrees of freedom
Residual deviance: 20136  on 15544  degrees of freedom
AIC: 20148

Number of Fisher Scoring iterations: 4


Odds Ratios (95% CI):
                       Estimate  2.5 %  97.5 %
(Intercept)              0.4704 0.3771  0.5833
ContinentAsia            5.3151 3.6058  7.9330
ContinentAustralia       0.2676 0.1521  0.4473
ContinentEurope          1.3225 1.0530  1.6693
ContinentNorthAmerica    3.6902 2.9656  4.6174
ContinentSouth_America  12.0139 8.5560 17.0793

ANOVA (LR Type II):
Analysis of Deviance Table (Type II tests)

Response: ant.3....Ia
          LR Chisq Df Pr(>Chisq)    
Continent     1014  5  < 2.2e-16 ***
---
Signif. codes:  0 ‘***’ 0.001 ‘**’ 0.01 ‘*’ 0.05 ‘.’ 0.1 ‘ ’ 1
FDR p-value:  9.635e-216 
Africa - Asia  | est= -1.671  | SE= 0.2009  | z= -8.316  | rawP= 6.584e-14  | FDR= 9.864e-13
Africa - Australia  | est= 1.318  | SE= 0.2737  | z= 4.817  | rawP= 2.157e-05  | FDR= 0.0001833
Africa - Europe  | est= -0.2795  | SE= 0.1174  | z= -2.38  | rawP= 0.1632  | FDR= 0.8854
Africa - NorthAmerica  | est= -1.306  | SE= 0.1128  | z= -11.57  | rawP= 0  | FDR= 0
Africa - South_America  | est= -2.486  | SE= 0.1762  | z= -14.11  | rawP= 0  | FDR= 0
Asia - Australia  | est= 2.989  | SE= 0.3009  | z= 9.932  | rawP= 5.185e-14  | FDR= 9.589e-13
Asia - Europe  | est= 1.391  | SE= 0.1716  | z= 8.108  | rawP= 8.171e-14  | FDR= 1.109e-12
Asia - NorthAmerica  | est= 0.3649  | SE= 0.1685  | z= 2.166  | rawP= 0.2538  | FDR= 1
Asia - South_America  | est= -0.8155  | SE= 0.2161  | z= -3.774  | rawP= 0.002218  | FDR= 0.01676
Australia - Europe  | est= -1.598  | SE= 0.2529  | z= -6.316  | rawP= 4.013e-09  | FDR= 4.308e-08
Australia - NorthAmerica  | est= -2.624  | SE= 0.2508  | z= -10.46  | rawP= 5.64e-14  | FDR= 9.589e-13
Australia - South_America  | est= -3.804  | SE= 0.285  | z= -13.35  | rawP= 0  | FDR= 0
Europe - NorthAmerica  | est= -1.026  | SE= 0.04257  | z= -24.1  | rawP= 0  | FDR= 0
Europe - South_America  | est= -2.207  | SE= 0.1418  | z= -15.56  | rawP= 0  | FDR= 0
NorthAmerica - South_America  | est= -1.18  | SE= 0.138  | z= -8.55  | rawP= 5.44e-14  | FDR= 9.589e-13

----------------------------------------------------------
Gene:  ant.6..Ia  | Reference:  Africa 
----------------------------------------------------------


Call:
glm(formula = as.formula(paste(gene, "~", group_var)), family = binomial, 
    data = data)

Coefficients:
                         Estimate Std. Error z value Pr(>|z|)
(Intercept)            -2.657e+01  1.846e+04  -0.001    0.999
ContinentAsia          -1.001e-08  3.264e+04   0.000    1.000
ContinentAustralia      1.768e-12  3.360e+04   0.000    1.000
ContinentEurope         1.858e+01  1.846e+04   0.001    0.999
ContinentNorthAmerica  -3.264e-14  1.876e+04   0.000    1.000
ContinentSouth_America  8.083e-13  2.537e+04   0.000    1.000

(Dispersion parameter for binomial family taken to be 1)

    Null deviance: 21.304  on 15549  degrees of freedom
Residual deviance: 17.975  on 15544  degrees of freedom
AIC: 29.975

Number of Fisher Scoring iterations: 25


Odds Ratios (95% CI):
                        Estimate 2.5 % 97.5 %
(Intercept)                    0     0      0
ContinentAsia                  1     0    Inf
ContinentAustralia             1     0    Inf
ContinentEurope        117140400     0     NA
ContinentNorthAmerica          1     0    Inf
ContinentSouth_America         1     0    Inf

ANOVA (LR Type II):
Analysis of Deviance Table (Type II tests)

Response: ant.6..Ia
          LR Chisq Df Pr(>Chisq)
Continent   3.3289  5     0.6494
FDR p-value:  0.7614 
Africa - Asia  | est= 1.001e-08  | SE= 32640  | z= 3.067e-13  | rawP= 1  | FDR= 1
Africa - Australia  | est= -1.768e-12  | SE= 33600  | z= -5.263e-17  | rawP= 1  | FDR= 1
Africa - Europe  | est= -18.58  | SE= 18460  | z= -0.001006  | rawP= 1  | FDR= 1
Africa - NorthAmerica  | est= 3.264e-14  | SE= 18760  | z= 1.74e-18  | rawP= 1  | FDR= 1
Africa - South_America  | est= -8.083e-13  | SE= 25370  | z= -3.186e-17  | rawP= 1  | FDR= 1
Asia - Australia  | est= -1.001e-08  | SE= 38890  | z= -2.575e-13  | rawP= 1  | FDR= 1
Asia - Europe  | est= -18.58  | SE= 26920  | z= -0.0006901  | rawP= 1  | FDR= 1
Asia - NorthAmerica  | est= -1.001e-08  | SE= 27120  | z= -3.691e-13  | rawP= 1  | FDR= 1
Asia - South_America  | est= -1.001e-08  | SE= 32050  | z= -3.124e-13  | rawP= 1  | FDR= 1
Australia - Europe  | est= -18.58  | SE= 28070  | z= -0.000662  | rawP= 1  | FDR= 1
Australia - NorthAmerica  | est= 1.801e-12  | SE= 28260  | z= 6.371e-17  | rawP= 1  | FDR= 1
Australia - South_America  | est= 9.597e-13  | SE= 33020  | z= 2.906e-17  | rawP= 1  | FDR= 1
Europe - NorthAmerica  | est= 18.58  | SE= 3324  | z= 0.005589  | rawP= 1  | FDR= 1
Europe - South_America  | est= 18.58  | SE= 17400  | z= 0.001068  | rawP= 1  | FDR= 1
NorthAmerica - South_America  | est= -8.41e-13  | SE= 17710  | z= -4.748e-17  | rawP= 1  | FDR= 1

----------------------------------------------------------
Gene:  aph.3....Ib  | Reference:  Africa 
----------------------------------------------------------


Call:
glm(formula = as.formula(paste(gene, "~", group_var)), family = binomial, 
    data = data)

Coefficients:
                       Estimate Std. Error z value Pr(>|z|)    
(Intercept)             -2.2336     0.1754 -12.737  < 2e-16 ***
ContinentAsia           -1.8153     0.6082  -2.985  0.00284 ** 
ContinentAustralia      -2.8416     1.0181  -2.791  0.00525 ** 
ContinentEurope         -2.2773     0.2497  -9.120  < 2e-16 ***
ContinentNorthAmerica   -2.3337     0.1983 -11.769  < 2e-16 ***
ContinentSouth_America  -2.6985     0.6053  -4.458 8.28e-06 ***
---
Signif. codes:  0 ‘***’ 0.001 ‘**’ 0.01 ‘*’ 0.05 ‘.’ 0.1 ‘ ’ 1

(Dispersion parameter for binomial family taken to be 1)

    Null deviance: 2077.8  on 15549  degrees of freedom
Residual deviance: 1982.8  on 15544  degrees of freedom
AIC: 1994.8

Number of Fisher Scoring iterations: 7


Odds Ratios (95% CI):
                       Estimate  2.5 % 97.5 %
(Intercept)              0.1071 0.0747 0.1489
ContinentAsia            0.1628 0.0389 0.4594
ContinentAustralia       0.0583 0.0033 0.2732
ContinentEurope          0.1026 0.0626 0.1673
ContinentNorthAmerica    0.0969 0.0664 0.1448
ContinentSouth_America   0.0673 0.0161 0.1885

ANOVA (LR Type II):
Analysis of Deviance Table (Type II tests)

Response: aph.3....Ib
          LR Chisq Df Pr(>Chisq)    
Continent   94.997  5  < 2.2e-16 ***
---
Signif. codes:  0 ‘***’ 0.001 ‘**’ 0.01 ‘*’ 0.05 ‘.’ 0.1 ‘ ’ 1
FDR p-value:  2.542e-18 
Africa - Asia  | est= 1.815  | SE= 0.6082  | z= 2.985  | rawP= 0.03379  | FDR= 0.2181
Africa - Australia  | est= 2.842  | SE= 1.018  | z= 2.791  | rawP= 0.05886  | FDR= 0.3511
Africa - Europe  | est= 2.277  | SE= 0.2497  | z= 9.12  | rawP= 7.483e-14  | FDR= 1.06e-12
Africa - NorthAmerica  | est= 2.334  | SE= 0.1983  | z= 11.77  | rawP= 0  | FDR= 0
Africa - South_America  | est= 2.698  | SE= 0.6053  | z= 4.458  | rawP= 0.0001207  | FDR= 0.0009618
Asia - Australia  | est= 1.026  | SE= 1.16  | z= 0.885  | rawP= 0.9502  | FDR= 1
Asia - Europe  | est= 0.462  | SE= 0.6089  | z= 0.7587  | rawP= 0.9743  | FDR= 1
Asia - NorthAmerica  | est= 0.5184  | SE= 0.5897  | z= 0.8791  | rawP= 0.9516  | FDR= 1
Asia - South_America  | est= 0.8832  | SE= 0.8215  | z= 1.075  | rawP= 0.8914  | FDR= 1
Australia - Europe  | est= -0.5643  | SE= 1.019  | z= -0.5541  | rawP= 0.9938  | FDR= 1
Australia - NorthAmerica  | est= -0.5079  | SE= 1.007  | z= -0.5043  | rawP= 0.996  | FDR= 1
Australia - South_America  | est= -0.1431  | SE= 1.158  | z= -0.1236  | rawP= 1  | FDR= 1
Europe - NorthAmerica  | est= 0.0564  | SE= 0.2004  | z= 0.2814  | rawP= 0.9998  | FDR= 1
Europe - South_America  | est= 0.4212  | SE= 0.606  | z= 0.695  | rawP= 0.9826  | FDR= 1
NorthAmerica - South_America  | est= 0.3648  | SE= 0.5867  | z= 0.6218  | rawP= 0.9895  | FDR= 1

----------------------------------------------------------
Gene:  aph.3...IIa  | Reference:  Africa 
----------------------------------------------------------


Call:
glm(formula = as.formula(paste(gene, "~", group_var)), family = binomial, 
    data = data)

Coefficients:
                         Estimate Std. Error z value Pr(>|z|)
(Intercept)            -2.457e+01  6.793e+03  -0.004    0.997
ContinentAsia           1.436e-08  1.201e+04   0.000    1.000
ContinentAustralia     -6.959e-12  1.236e+04   0.000    1.000
ContinentEurope        -7.611e-12  7.209e+03   0.000    1.000
ContinentNorthAmerica   1.632e+01  6.793e+03   0.002    0.998
ContinentSouth_America  7.336e-13  9.333e+03   0.000    1.000

(Dispersion parameter for binomial family taken to be 1)

    Null deviance: 57.319  on 15549  degrees of freedom
Residual deviance: 55.497  on 15544  degrees of freedom
AIC: 67.497

Number of Fisher Scoring iterations: 23


Odds Ratios (95% CI):
                       Estimate 2.5 %       97.5 %
(Intercept)                   0     0  0.00000e+00
ContinentAsia                 1     0          Inf
ContinentAustralia            1     0          Inf
ContinentEurope               1     0 5.73552e+241
ContinentNorthAmerica  12196598     0           NA
ContinentSouth_America        1     0          Inf

ANOVA (LR Type II):
Analysis of Deviance Table (Type II tests)

Response: aph.3...IIa
          LR Chisq Df Pr(>Chisq)
Continent   1.8215  5     0.8733
FDR p-value:  0.9735 
Africa - Asia  | est= -1.436e-08  | SE= 12010  | z= -1.196e-12  | rawP= 1  | FDR= 1
Africa - Australia  | est= 6.958e-12  | SE= 12360  | z= 5.63e-16  | rawP= 1  | FDR= 1
Africa - Europe  | est= 7.611e-12  | SE= 7209  | z= 1.056e-15  | rawP= 1  | FDR= 1
Africa - NorthAmerica  | est= -16.32  | SE= 6793  | z= -0.002402  | rawP= 1  | FDR= 1
Africa - South_America  | est= -7.336e-13  | SE= 9333  | z= -7.861e-17  | rawP= 1  | FDR= 1
Asia - Australia  | est= 1.436e-08  | SE= 14310  | z= 1.004e-12  | rawP= 1  | FDR= 1
Asia - Europe  | est= 1.437e-08  | SE= 10190  | z= 1.409e-12  | rawP= 1  | FDR= 1
Asia - NorthAmerica  | est= -16.32  | SE= 9903  | z= -0.001648  | rawP= 1  | FDR= 1
Asia - South_America  | est= 1.436e-08  | SE= 11790  | z= 1.218e-12  | rawP= 1  | FDR= 1
Australia - Europe  | est= 6.522e-13  | SE= 10600  | z= 6.151e-17  | rawP= 1  | FDR= 1
Australia - NorthAmerica  | est= -16.32  | SE= 10330  | z= -0.00158  | rawP= 1  | FDR= 1
Australia - South_America  | est= -7.692e-12  | SE= 12150  | z= -6.332e-16  | rawP= 1  | FDR= 1
Europe - NorthAmerica  | est= -16.32  | SE= 2415  | z= -0.006758  | rawP= 1  | FDR= 1
Europe - South_America  | est= -8.344e-12  | SE= 6841  | z= -1.22e-15  | rawP= 1  | FDR= 1
NorthAmerica - South_America  | est= 16.32  | SE= 6400  | z= 0.002549  | rawP= 1  | FDR= 1

----------------------------------------------------------
Gene:  aph.3...Ia  | Reference:  Africa 
----------------------------------------------------------


Call:
glm(formula = as.formula(paste(gene, "~", group_var)), family = binomial, 
    data = data)

Coefficients:
                       Estimate Std. Error z value Pr(>|z|)    
(Intercept)             -1.6094     0.1391 -11.569  < 2e-16 ***
ContinentAsia            1.0341     0.2101   4.921 8.61e-07 ***
ContinentAustralia      -0.7419     0.3123  -2.376  0.01752 *  
ContinentEurope         -0.4912     0.1512  -3.249  0.00116 ** 
ContinentNorthAmerica    0.3247     0.1410   2.304  0.02125 *  
ContinentSouth_America   2.1215     0.1719  12.343  < 2e-16 ***
---
Signif. codes:  0 ‘***’ 0.001 ‘**’ 0.01 ‘*’ 0.05 ‘.’ 0.1 ‘ ’ 1

(Dispersion parameter for binomial family taken to be 1)

    Null deviance: 15836  on 15549  degrees of freedom
Residual deviance: 15243  on 15544  degrees of freedom
AIC: 15255

Number of Fisher Scoring iterations: 4


Odds Ratios (95% CI):
                       Estimate  2.5 %  97.5 %
(Intercept)              0.2000 0.1509  0.2607
ContinentAsia            2.8125 1.8640  4.2531
ContinentAustralia       0.4762 0.2490  0.8546
ContinentEurope          0.6119 0.4579  0.8289
ContinentNorthAmerica    1.3836 1.0576  1.8395
ContinentSouth_America   8.3439 5.9913 11.7606

ANOVA (LR Type II):
Analysis of Deviance Table (Type II tests)

Response: aph.3...Ia
          LR Chisq Df Pr(>Chisq)    
Continent   592.68  5  < 2.2e-16 ***
---
Signif. codes:  0 ‘***’ 0.001 ‘**’ 0.01 ‘*’ 0.05 ‘.’ 0.1 ‘ ’ 1
FDR p-value:  5.829e-125 
Africa - Asia  | est= -1.034  | SE= 0.2101  | z= -4.921  | rawP= 1.275e-05  | FDR= 0.0001111
Africa - Australia  | est= 0.7419  | SE= 0.3123  | z= 2.376  | rawP= 0.1648  | FDR= 0.8893
Africa - Europe  | est= 0.4912  | SE= 0.1512  | z= 3.249  | rawP= 0.0147  | FDR= 0.102
Africa - NorthAmerica  | est= -0.3247  | SE= 0.141  | z= -2.304  | rawP= 0.1925  | FDR= 1
Africa - South_America  | est= -2.122  | SE= 0.1719  | z= -12.34  | rawP= 0  | FDR= 0
Asia - Australia  | est= 1.776  | SE= 0.3209  | z= 5.534  | rawP= 4.67e-07  | FDR= 4.331e-06
Asia - Europe  | est= 1.525  | SE= 0.1682  | z= 9.067  | rawP= 7.894e-14  | FDR= 1.088e-12
Asia - NorthAmerica  | est= 0.7094  | SE= 0.1591  | z= 4.459  | rawP= 0.0001203  | FDR= 0.0009618
Asia - South_America  | est= -1.087  | SE= 0.1871  | z= -5.814  | rawP= 9.142e-08  | FDR= 8.797e-07
Australia - Europe  | est= -0.2507  | SE= 0.2858  | z= -0.8773  | rawP= 0.952  | FDR= 1
Australia - NorthAmerica  | est= -1.067  | SE= 0.2805  | z= -3.802  | rawP= 0.00199  | FDR= 0.01515
Australia - South_America  | est= -2.863  | SE= 0.2973  | z= -9.632  | rawP= 4.341e-14  | FDR= 8.991e-13
Europe - NorthAmerica  | est= -0.8159  | SE= 0.06332  | z= -12.89  | rawP= 0  | FDR= 0
Europe - South_America  | est= -2.613  | SE= 0.117  | z= -22.34  | rawP= 0  | FDR= 0
NorthAmerica - South_America  | est= -1.797  | SE= 0.1034  | z= -17.37  | rawP= 0  | FDR= 0

----------------------------------------------------------
Gene:  aph.4..Ia  | Reference:  Africa 
----------------------------------------------------------


Call:
glm(formula = as.formula(paste(gene, "~", group_var)), family = binomial, 
    data = data)

Coefficients:
                       Estimate Std. Error z value Pr(>|z|)    
(Intercept)             -0.9333     0.1152  -8.102 5.40e-16 ***
ContinentAsia           -0.6422     0.2313  -2.777  0.00549 ** 
ContinentAustralia      -1.7814     0.3463  -5.145 2.68e-07 ***
ContinentEurope         -2.3252     0.1510 -15.403  < 2e-16 ***
ContinentNorthAmerica    0.5731     0.1167   4.909 9.13e-07 ***
ContinentSouth_America   1.2168     0.1517   8.022 1.04e-15 ***
---
Signif. codes:  0 ‘***’ 0.001 ‘**’ 0.01 ‘*’ 0.05 ‘.’ 0.1 ‘ ’ 1

(Dispersion parameter for binomial family taken to be 1)

    Null deviance: 19832  on 15549  degrees of freedom
Residual deviance: 17730  on 15544  degrees of freedom
AIC: 17742

Number of Fisher Scoring iterations: 5


Odds Ratios (95% CI):
                       Estimate  2.5 % 97.5 %
(Intercept)              0.3933 0.3125 0.4912
ContinentAsia            0.5261 0.3299 0.8192
ContinentAustralia       0.1684 0.0804 0.3169
ContinentEurope          0.0978 0.0727 0.1314
ContinentNorthAmerica    1.7738 1.4158 2.2385
ContinentSouth_America   3.3763 2.5139 4.5575

ANOVA (LR Type II):
Analysis of Deviance Table (Type II tests)

Response: aph.4..Ia
          LR Chisq Df Pr(>Chisq)    
Continent   2102.3  5  < 2.2e-16 ***
---
Signif. codes:  0 ‘***’ 0.001 ‘**’ 0.01 ‘*’ 0.05 ‘.’ 0.1 ‘ ’ 1
FDR p-value:  0 
Africa - Asia  | est= 0.6422  | SE= 0.2313  | z= 2.777  | rawP= 0.06122  | FDR= 0.3589
Africa - Australia  | est= 1.781  | SE= 0.3463  | z= 5.145  | rawP= 3.982e-06  | FDR= 3.594e-05
Africa - Europe  | est= 2.325  | SE= 0.151  | z= 15.4  | rawP= 0  | FDR= 0
Africa - NorthAmerica  | est= -0.5731  | SE= 0.1167  | z= -4.909  | rawP= 1.352e-05  | FDR= 0.0001169
Africa - South_America  | est= -1.217  | SE= 0.1517  | z= -8.022  | rawP= 9.426e-14  | FDR= 1.217e-12
Asia - Australia  | est= 1.139  | SE= 0.3832  | z= 2.973  | rawP= 0.03502  | FDR= 0.2233
Asia - Europe  | est= 1.683  | SE= 0.223  | z= 7.545  | rawP= 7.152e-13  | FDR= 8.896e-12
Asia - NorthAmerica  | est= -1.215  | SE= 0.2015  | z= -6.033  | rawP= 2.416e-08  | FDR= 2.44e-07
Asia - South_America  | est= -1.859  | SE= 0.2235  | z= -8.316  | rawP= 6.639e-14  | FDR= 9.864e-13
Australia - Europe  | est= 0.5438  | SE= 0.3408  | z= 1.596  | rawP= 0.6015  | FDR= 1
Australia - NorthAmerica  | est= -2.355  | SE= 0.3271  | z= -7.199  | rawP= 9.159e-12  | FDR= 1.112e-10
Australia - South_America  | est= -2.998  | SE= 0.3411  | z= -8.789  | rawP= 4.663e-14  | FDR= 9.147e-13
Europe - NorthAmerica  | est= -2.898  | SE= 0.09939  | z= -29.16  | rawP= 0  | FDR= 0
Europe - South_America  | est= -3.542  | SE= 0.1388  | z= -25.52  | rawP= 0  | FDR= 0
NorthAmerica - South_America  | est= -0.6437  | SE= 0.1005  | z= -6.405  | rawP= 2.258e-09  | FDR= 2.45e-08

----------------------------------------------------------
Gene:  aph.6..Ic  | Reference:  Africa 
----------------------------------------------------------


Call:
glm(formula = as.formula(paste(gene, "~", group_var)), family = binomial, 
    data = data)

Coefficients:
                         Estimate Std. Error z value Pr(>|z|)
(Intercept)            -2.457e+01  6.793e+03  -0.004    0.997
ContinentAsia           9.804e-09  1.201e+04   0.000    1.000
ContinentAustralia      1.463e-11  1.236e+04   0.000    1.000
ContinentEurope        -1.296e-11  7.209e+03   0.000    1.000
ContinentNorthAmerica   1.591e+01  6.793e+03   0.002    0.998
ContinentSouth_America  2.012e-12  9.333e+03   0.000    1.000

(Dispersion parameter for binomial family taken to be 1)

    Null deviance: 39.834  on 15549  degrees of freedom
Residual deviance: 38.620  on 15544  degrees of freedom
AIC: 50.62

Number of Fisher Scoring iterations: 23


Odds Ratios (95% CI):
                       Estimate 2.5 %        97.5 %
(Intercept)                   0     0  0.000000e+00
ContinentAsia                 1     0           Inf
ContinentAustralia            1     0           Inf
ContinentEurope               1     0 2.285058e+298
ContinentNorthAmerica   8130357     0            NA
ContinentSouth_America        1     0           Inf

ANOVA (LR Type II):
Analysis of Deviance Table (Type II tests)

Response: aph.6..Ic
          LR Chisq Df Pr(>Chisq)
Continent   1.2143  5     0.9435
FDR p-value:  0.9877 
Africa - Asia  | est= -9.804e-09  | SE= 12010  | z= -8.163e-13  | rawP= 1  | FDR= 1
Africa - Australia  | est= -1.463e-11  | SE= 12360  | z= -1.183e-15  | rawP= 1  | FDR= 1
Africa - Europe  | est= 1.296e-11  | SE= 7209  | z= 1.798e-15  | rawP= 1  | FDR= 1
Africa - NorthAmerica  | est= -15.91  | SE= 6793  | z= -0.002342  | rawP= 1  | FDR= 1
Africa - South_America  | est= -2.012e-12  | SE= 9333  | z= -2.155e-16  | rawP= 1  | FDR= 1
Asia - Australia  | est= 9.789e-09  | SE= 14310  | z= 6.842e-13  | rawP= 1  | FDR= 1
Asia - Europe  | est= 9.816e-09  | SE= 10190  | z= 9.63e-13  | rawP= 1  | FDR= 1
Asia - NorthAmerica  | est= -15.91  | SE= 9903  | z= -0.001607  | rawP= 1  | FDR= 1
Asia - South_America  | est= 9.802e-09  | SE= 11790  | z= 8.312e-13  | rawP= 1  | FDR= 1
Australia - Europe  | est= 2.759e-11  | SE= 10600  | z= 2.602e-15  | rawP= 1  | FDR= 1
Australia - NorthAmerica  | est= -15.91  | SE= 10330  | z= -0.001541  | rawP= 1  | FDR= 1
Australia - South_America  | est= 1.262e-11  | SE= 12150  | z= 1.038e-15  | rawP= 1  | FDR= 1
Europe - NorthAmerica  | est= -15.91  | SE= 2415  | z= -0.00659  | rawP= 1  | FDR= 1
Europe - South_America  | est= -1.498e-11  | SE= 6841  | z= -2.189e-15  | rawP= 1  | FDR= 1
NorthAmerica - South_America  | est= 15.91  | SE= 6400  | z= 0.002486  | rawP= 1  | FDR= 1

----------------------------------------------------------
Gene:  aph.6..Id  | Reference:  Africa 
----------------------------------------------------------


Call:
glm(formula = as.formula(paste(gene, "~", group_var)), family = binomial, 
    data = data)

Coefficients:
                       Estimate Std. Error z value Pr(>|z|)    
(Intercept)             -2.1736     0.1712 -12.696  < 2e-16 ***
ContinentAsia           -1.8753     0.6070  -3.089  0.00201 ** 
ContinentAustralia      -2.9016     1.0174  -2.852  0.00434 ** 
ContinentEurope         -2.3062     0.2449  -9.418  < 2e-16 ***
ContinentNorthAmerica   -2.3852     0.1944 -12.268  < 2e-16 ***
ContinentSouth_America  -2.7585     0.6041  -4.566 4.97e-06 ***
---
Signif. codes:  0 ‘***’ 0.001 ‘**’ 0.01 ‘*’ 0.05 ‘.’ 0.1 ‘ ’ 1

(Dispersion parameter for binomial family taken to be 1)

    Null deviance: 2112.7  on 15549  degrees of freedom
Residual deviance: 2009.7  on 15544  degrees of freedom
AIC: 2021.7

Number of Fisher Scoring iterations: 7


Odds Ratios (95% CI):
                       Estimate  2.5 % 97.5 %
(Intercept)              0.1138 0.0801 0.1569
ContinentAsia            0.1533 0.0367 0.4312
ContinentAustralia       0.0549 0.0031 0.2567
ContinentEurope          0.0996 0.0614 0.1609
ContinentNorthAmerica    0.0921 0.0635 0.1363
ContinentSouth_America   0.0634 0.0152 0.1770

ANOVA (LR Type II):
Analysis of Deviance Table (Type II tests)

Response: aph.6..Id
          LR Chisq Df Pr(>Chisq)    
Continent      103  5  < 2.2e-16 ***
---
Signif. codes:  0 ‘***’ 0.001 ‘**’ 0.01 ‘*’ 0.05 ‘.’ 0.1 ‘ ’ 1
FDR p-value:  5.592e-20 
Africa - Asia  | est= 1.875  | SE= 0.607  | z= 3.089  | rawP= 0.02455  | FDR= 0.1626
Africa - Australia  | est= 2.902  | SE= 1.017  | z= 2.852  | rawP= 0.04967  | FDR= 0.3016
Africa - Europe  | est= 2.306  | SE= 0.2449  | z= 9.418  | rawP= 5.496e-14  | FDR= 9.589e-13
Africa - NorthAmerica  | est= 2.385  | SE= 0.1944  | z= 12.27  | rawP= 0  | FDR= 0
Africa - South_America  | est= 2.759  | SE= 0.6041  | z= 4.566  | rawP= 7.28e-05  | FDR= 0.0005893
Asia - Australia  | est= 1.026  | SE= 1.16  | z= 0.885  | rawP= 0.9502  | FDR= 1
Asia - Europe  | est= 0.4309  | SE= 0.6081  | z= 0.7085  | rawP= 0.981  | FDR= 1
Asia - NorthAmerica  | est= 0.5098  | SE= 0.5896  | z= 0.8647  | rawP= 0.9548  | FDR= 1
Asia - South_America  | est= 0.8832  | SE= 0.8215  | z= 1.075  | rawP= 0.8914  | FDR= 1
Australia - Europe  | est= -0.5954  | SE= 1.018  | z= -0.5849  | rawP= 0.9921  | FDR= 1
Australia - NorthAmerica  | est= -0.5164  | SE= 1.007  | z= -0.5128  | rawP= 0.9957  | FDR= 1
Australia - South_America  | est= -0.1431  | SE= 1.158  | z= -0.1236  | rawP= 1  | FDR= 1
Europe - NorthAmerica  | est= 0.07899  | SE= 0.1978  | z= 0.3993  | rawP= 0.9987  | FDR= 1
Europe - South_America  | est= 0.4523  | SE= 0.6052  | z= 0.7474  | rawP= 0.9759  | FDR= 1
NorthAmerica - South_America  | est= 0.3733  | SE= 0.5867  | z= 0.6364  | rawP= 0.9883  | FDR= 1

----------------------------------------------------------
Gene:  blaACC.1  | Reference:  Africa 
----------------------------------------------------------


Call:
glm(formula = as.formula(paste(gene, "~", group_var)), family = binomial, 
    data = data)

Coefficients:
                         Estimate Std. Error z value Pr(>|z|)
(Intercept)            -2.457e+01  6.793e+03  -0.004    0.997
ContinentAsia           5.079e-09  1.201e+04   0.000    1.000
ContinentAustralia     -2.298e-11  1.236e+04   0.000    1.000
ContinentEurope         1.888e+01  6.793e+03   0.003    0.998
ContinentNorthAmerica  -7.070e-14  6.902e+03   0.000    1.000
ContinentSouth_America  5.392e-12  9.333e+03   0.000    1.000

(Dispersion parameter for binomial family taken to be 1)

    Null deviance: 166.98  on 15549  degrees of freedom
Residual deviance: 133.66  on 15544  degrees of freedom
AIC: 145.66

Number of Fisher Scoring iterations: 23


Odds Ratios (95% CI):
                        Estimate 2.5 %        97.5 %
(Intercept)                    0     0  0.000000e+00
ContinentAsia                  1     0 5.317178e+210
ContinentAustralia             1     0 7.362249e+216
ContinentEurope        159018588     0            NA
ContinentNorthAmerica          1     0 1.278602e+121
ContinentSouth_America         1     0 5.836048e+163

ANOVA (LR Type II):
Analysis of Deviance Table (Type II tests)

Response: blaACC.1
          LR Chisq Df Pr(>Chisq)    
Continent   33.313  5  3.261e-06 ***
---
Signif. codes:  0 ‘***’ 0.001 ‘**’ 0.01 ‘*’ 0.05 ‘.’ 0.1 ‘ ’ 1
FDR p-value:  7.919e-06 
Africa - Asia  | est= -5.079e-09  | SE= 12010  | z= -4.23e-13  | rawP= 1  | FDR= 1
Africa - Australia  | est= 2.298e-11  | SE= 12360  | z= 1.859e-15  | rawP= 1  | FDR= 1
Africa - Europe  | est= -18.88  | SE= 6793  | z= -0.00278  | rawP= 1  | FDR= 1
Africa - NorthAmerica  | est= 7.07e-14  | SE= 6902  | z= 1.024e-17  | rawP= 1  | FDR= 1
Africa - South_America  | est= -5.392e-12  | SE= 9333  | z= -5.778e-16  | rawP= 1  | FDR= 1
Asia - Australia  | est= 5.102e-09  | SE= 14310  | z= 3.566e-13  | rawP= 1  | FDR= 1
Asia - Europe  | est= -18.88  | SE= 9903  | z= -0.001907  | rawP= 1  | FDR= 1
Asia - NorthAmerica  | est= 5.079e-09  | SE= 9979  | z= 5.09e-13  | rawP= 1  | FDR= 1
Asia - South_America  | est= 5.074e-09  | SE= 11790  | z= 4.303e-13  | rawP= 1  | FDR= 1
Australia - Europe  | est= -18.88  | SE= 10330  | z= -0.001829  | rawP= 1  | FDR= 1
Australia - NorthAmerica  | est= -2.291e-11  | SE= 10400  | z= -2.203e-15  | rawP= 1  | FDR= 1
Australia - South_America  | est= -2.837e-11  | SE= 12150  | z= -2.336e-15  | rawP= 1  | FDR= 1
Europe - NorthAmerica  | est= 18.88  | SE= 1223  | z= 0.01544  | rawP= 1  | FDR= 1
Europe - South_America  | est= 18.88  | SE= 6400  | z= 0.002951  | rawP= 1  | FDR= 1
NorthAmerica - South_America  | est= -5.463e-12  | SE= 6516  | z= -8.384e-16  | rawP= 1  | FDR= 1

----------------------------------------------------------
Gene:  blaCARB.2  | Reference:  Africa 
----------------------------------------------------------


Call:
glm(formula = as.formula(paste(gene, "~", group_var)), family = binomial, 
    data = data)

Coefficients:
                         Estimate Std. Error z value Pr(>|z|)
(Intercept)            -2.657e+01  1.846e+04  -0.001    0.999
ContinentAsia           2.281e+01  1.846e+04   0.001    0.999
ContinentAustralia      5.368e-06  3.360e+04   0.000    1.000
ContinentEurope         5.368e-06  1.960e+04   0.000    1.000
ContinentNorthAmerica   5.368e-06  1.876e+04   0.000    1.000
ContinentSouth_America  5.368e-06  2.537e+04   0.000    1.000

(Dispersion parameter for binomial family taken to be 1)

    Null deviance: 74.123  on 15549  degrees of freedom
Residual deviance: 38.136  on 15544  degrees of freedom
AIC: 50.136

Number of Fisher Scoring iterations: 25


Odds Ratios (95% CI):
                         Estimate 2.5 % 97.5 %
(Intercept)                     0     0      0
ContinentAsia          8064235048     0     NA
ContinentAustralia              1     0    Inf
ContinentEurope                 1     0    Inf
ContinentNorthAmerica           1     0    Inf
ContinentSouth_America          1     0    Inf

ANOVA (LR Type II):
Analysis of Deviance Table (Type II tests)

Response: blaCARB.2
          LR Chisq Df Pr(>Chisq)    
Continent   35.987  5  9.554e-07 ***
---
Signif. codes:  0 ‘***’ 0.001 ‘**’ 0.01 ‘*’ 0.05 ‘.’ 0.1 ‘ ’ 1
FDR p-value:  2.499e-06 
Africa - Asia  | est= -22.81  | SE= 18460  | z= -0.001235  | rawP= 1  | FDR= 1
Africa - Australia  | est= -5.368e-06  | SE= 33600  | z= -1.598e-10  | rawP= 1  | FDR= 1
Africa - Europe  | est= -5.368e-06  | SE= 19600  | z= -2.739e-10  | rawP= 1  | FDR= 1
Africa - NorthAmerica  | est= -5.368e-06  | SE= 18760  | z= -2.861e-10  | rawP= 1  | FDR= 1
Africa - South_America  | est= -5.368e-06  | SE= 25370  | z= -2.116e-10  | rawP= 1  | FDR= 1
Asia - Australia  | est= 22.81  | SE= 28070  | z= 0.0008127  | rawP= 1  | FDR= 1
Asia - Europe  | est= 22.81  | SE= 6563  | z= 0.003475  | rawP= 1  | FDR= 1
Asia - NorthAmerica  | est= 22.81  | SE= 3324  | z= 0.006863  | rawP= 1  | FDR= 1
Asia - South_America  | est= 22.81  | SE= 17400  | z= 0.001311  | rawP= 1  | FDR= 1
Australia - Europe  | est= 1.915e-10  | SE= 28820  | z= 6.645e-15  | rawP= 1  | FDR= 1
Australia - NorthAmerica  | est= -1.065e-11  | SE= 28260  | z= -3.769e-16  | rawP= 1  | FDR= 1
Australia - South_America  | est= 4.055e-11  | SE= 33020  | z= 1.228e-15  | rawP= 1  | FDR= 1
Europe - NorthAmerica  | est= -2.022e-10  | SE= 7357  | z= -2.748e-14  | rawP= 1  | FDR= 1
Europe - South_America  | est= -1.51e-10  | SE= 18590  | z= -8.12e-15  | rawP= 1  | FDR= 1
NorthAmerica - South_America  | est= 5.12e-11  | SE= 17710  | z= 2.891e-15  | rawP= 1  | FDR= 1

----------------------------------------------------------
Gene:  blaHERA.3  | Reference:  Africa 
----------------------------------------------------------


Call:
glm(formula = as.formula(paste(gene, "~", group_var)), family = binomial, 
    data = data)

Coefficients:
                         Estimate Std. Error z value Pr(>|z|)
(Intercept)            -2.357e+01  4.120e+03  -0.006    0.995
ContinentAsia           4.997e-09  7.284e+03   0.000    1.000
ContinentAustralia      3.449e-12  7.496e+03   0.000    1.000
ContinentEurope         9.148e-12  4.372e+03   0.000    1.000
ContinentNorthAmerica   1.601e+01  4.120e+03   0.004    0.997
ContinentSouth_America -6.851e-13  5.661e+03   0.000    1.000

(Dispersion parameter for binomial family taken to be 1)

    Null deviance: 106.32  on 15549  degrees of freedom
Residual deviance: 102.68  on 15544  degrees of freedom
AIC: 114.68

Number of Fisher Scoring iterations: 22


Odds Ratios (95% CI):
                       Estimate 2.5 %        97.5 %
(Intercept)                   0     0  0.000000e+00
ContinentAsia                 1     0 3.413249e+170
ContinentAustralia            1     0 3.185215e+175
ContinentEurope               1     0 2.344071e+102
ContinentNorthAmerica   8976102     0            NA
ContinentSouth_America        1     0 3.391428e+132

ANOVA (LR Type II):
Analysis of Deviance Table (Type II tests)

Response: blaHERA.3
          LR Chisq Df Pr(>Chisq)
Continent   3.6433  5     0.6018
FDR p-value:  0.7614 
Africa - Asia  | est= -4.997e-09  | SE= 7284  | z= -6.861e-13  | rawP= 1  | FDR= 1
Africa - Australia  | est= -3.449e-12  | SE= 7496  | z= -4.601e-16  | rawP= 1  | FDR= 1
Africa - Europe  | est= -9.148e-12  | SE= 4372  | z= -2.092e-15  | rawP= 1  | FDR= 1
Africa - NorthAmerica  | est= -16.01  | SE= 4120  | z= -0.003886  | rawP= 1  | FDR= 1
Africa - South_America  | est= 6.851e-13  | SE= 5661  | z= 1.21e-16  | rawP= 1  | FDR= 1
Asia - Australia  | est= 4.994e-09  | SE= 8678  | z= 5.755e-13  | rawP= 1  | FDR= 1
Asia - Europe  | est= 4.988e-09  | SE= 6183  | z= 8.068e-13  | rawP= 1  | FDR= 1
Asia - NorthAmerica  | est= -16.01  | SE= 6007  | z= -0.002665  | rawP= 1  | FDR= 1
Asia - South_America  | est= 4.998e-09  | SE= 7152  | z= 6.988e-13  | rawP= 1  | FDR= 1
Australia - Europe  | est= -5.699e-12  | SE= 6431  | z= -8.861e-16  | rawP= 1  | FDR= 1
Australia - NorthAmerica  | est= -16.01  | SE= 6262  | z= -0.002557  | rawP= 1  | FDR= 1
Australia - South_America  | est= 4.134e-12  | SE= 7368  | z= 5.611e-16  | rawP= 1  | FDR= 1
Europe - NorthAmerica  | est= -16.01  | SE= 1465  | z= -0.01093  | rawP= 1  | FDR= 1
Europe - South_America  | est= 9.834e-12  | SE= 4149  | z= 2.37e-15  | rawP= 1  | FDR= 1
NorthAmerica - South_America  | est= 16.01  | SE= 3882  | z= 0.004124  | rawP= 1  | FDR= 1

----------------------------------------------------------
Gene:  blaIMP.27  | Reference:  Africa 
----------------------------------------------------------


Call:
glm(formula = as.formula(paste(gene, "~", group_var)), family = binomial, 
    data = data)

Coefficients:
                         Estimate Std. Error z value Pr(>|z|)
(Intercept)            -2.557e+01  1.120e+04  -0.002    0.998
ContinentAsia          -7.923e-09  1.980e+04   0.000    1.000
ContinentAustralia      9.321e-13  2.038e+04   0.000    1.000
ContinentEurope        -1.308e-11  1.189e+04   0.000    1.000
ContinentNorthAmerica   1.622e+01  1.120e+04   0.001    0.999
ContinentSouth_America  1.909e-12  1.539e+04   0.000    1.000

(Dispersion parameter for binomial family taken to be 1)

    Null deviance: 21.304  on 15549  degrees of freedom
Residual deviance: 20.696  on 15544  degrees of freedom
AIC: 32.696

Number of Fisher Scoring iterations: 24


Odds Ratios (95% CI):
                       Estimate 2.5 % 97.5 %
(Intercept)                   0     0      0
ContinentAsia                 1     0    Inf
ContinentAustralia            1     0    Inf
ContinentEurope               1     0    Inf
ContinentNorthAmerica  11049338     0     NA
ContinentSouth_America        1     0    Inf

ANOVA (LR Type II):
Analysis of Deviance Table (Type II tests)

Response: blaIMP.27
          LR Chisq Df Pr(>Chisq)
Continent  0.60711  5     0.9877
FDR p-value:  0.9877 
Africa - Asia  | est= 7.923e-09  | SE= 19800  | z= 4.002e-13  | rawP= 1  | FDR= 1
Africa - Australia  | est= -9.321e-13  | SE= 20380  | z= -4.574e-17  | rawP= 1  | FDR= 1
Africa - Europe  | est= 1.308e-11  | SE= 11890  | z= 1.1e-15  | rawP= 1  | FDR= 1
Africa - NorthAmerica  | est= -16.22  | SE= 11200  | z= -0.001448  | rawP= 1  | FDR= 1
Africa - South_America  | est= -1.909e-12  | SE= 15390  | z= -1.24e-16  | rawP= 1  | FDR= 1
Asia - Australia  | est= -7.924e-09  | SE= 23590  | z= -3.359e-13  | rawP= 1  | FDR= 1
Asia - Europe  | est= -7.91e-09  | SE= 16810  | z= -4.707e-13  | rawP= 1  | FDR= 1
Asia - NorthAmerica  | est= -16.22  | SE= 16330  | z= -0.0009933  | rawP= 1  | FDR= 1
Asia - South_America  | est= -7.925e-09  | SE= 19440  | z= -4.076e-13  | rawP= 1  | FDR= 1
Australia - Europe  | est= 1.401e-11  | SE= 17480  | z= 8.013e-16  | rawP= 1  | FDR= 1
Australia - NorthAmerica  | est= -16.22  | SE= 17020  | z= -0.0009527  | rawP= 1  | FDR= 1
Australia - South_America  | est= -9.765e-13  | SE= 20030  | z= -4.876e-17  | rawP= 1  | FDR= 1
Europe - NorthAmerica  | est= -16.22  | SE= 3981  | z= -0.004074  | rawP= 1  | FDR= 1
Europe - South_America  | est= -1.498e-11  | SE= 11280  | z= -1.329e-15  | rawP= 1  | FDR= 1
NorthAmerica - South_America  | est= 16.22  | SE= 10550  | z= 0.001537  | rawP= 1  | FDR= 1

----------------------------------------------------------
Gene:  blaSHV.12  | Reference:  Africa 
----------------------------------------------------------


Call:
glm(formula = as.formula(paste(gene, "~", group_var)), family = binomial, 
    data = data)

Coefficients:
                         Estimate Std. Error z value Pr(>|z|)
(Intercept)            -2.157e+01  1.516e+03  -0.014    0.989
ContinentAsia          -1.218e-09  2.680e+03   0.000    1.000
ContinentAustralia     -7.898e-12  2.758e+03   0.000    1.000
ContinentEurope         1.497e+01  1.516e+03   0.010    0.992
ContinentNorthAmerica   1.452e+01  1.516e+03   0.010    0.992
ContinentSouth_America -6.487e-10  2.082e+03   0.000    1.000

(Dispersion parameter for binomial family taken to be 1)

    Null deviance: 224.34  on 15549  degrees of freedom
Residual deviance: 221.71  on 15544  degrees of freedom
AIC: 233.71

Number of Fisher Scoring iterations: 20


Odds Ratios (95% CI):
                       Estimate 2.5 %       97.5 %
(Intercept)                   0     0 0.000000e+00
ContinentAsia                 1     0 3.995651e+40
ContinentAustralia            1     0 6.093528e+41
ContinentEurope         3160365     0           NA
ContinentNorthAmerica   2025345     0           NA
ContinentSouth_America        1     0 3.578081e+31

ANOVA (LR Type II):
Analysis of Deviance Table (Type II tests)

Response: blaSHV.12
          LR Chisq Df Pr(>Chisq)
Continent   2.6351  5      0.756
FDR p-value:  0.8568 
Africa - Asia  | est= 1.218e-09  | SE= 2680  | z= 4.546e-13  | rawP= 1  | FDR= 1
Africa - Australia  | est= 7.898e-12  | SE= 2758  | z= 2.864e-15  | rawP= 1  | FDR= 1
Africa - Europe  | est= -14.97  | SE= 1516  | z= -0.009875  | rawP= 1  | FDR= 1
Africa - NorthAmerica  | est= -14.52  | SE= 1516  | z= -0.009581  | rawP= 1  | FDR= 1
Africa - South_America  | est= 6.487e-10  | SE= 2082  | z= 3.115e-13  | rawP= 1  | FDR= 1
Asia - Australia  | est= -1.21e-09  | SE= 3192  | z= -3.791e-13  | rawP= 1  | FDR= 1
Asia - Europe  | est= -14.97  | SE= 2210  | z= -0.006773  | rawP= 1  | FDR= 1
Asia - NorthAmerica  | est= -14.52  | SE= 2210  | z= -0.006571  | rawP= 1  | FDR= 1
Asia - South_America  | est= -5.693e-10  | SE= 2631  | z= -2.164e-13  | rawP= 1  | FDR= 1
Australia - Europe  | est= -14.97  | SE= 2304  | z= -0.006496  | rawP= 1  | FDR= 1
Australia - NorthAmerica  | est= -14.52  | SE= 2304  | z= -0.006303  | rawP= 1  | FDR= 1
Australia - South_America  | est= 6.409e-10  | SE= 2711  | z= 2.364e-13  | rawP= 1  | FDR= 1
Europe - NorthAmerica  | est= 0.4449  | SE= 0.592  | z= 0.7516  | rawP= 0.9753  | FDR= 1
Europe - South_America  | est= 14.97  | SE= 1428  | z= 0.01048  | rawP= 1  | FDR= 1
NorthAmerica - South_America  | est= 14.52  | SE= 1428  | z= 0.01017  | rawP= 1  | FDR= 1

----------------------------------------------------------
Gene:  blaVEB.1  | Reference:  Africa 
----------------------------------------------------------


Call:
glm(formula = as.formula(paste(gene, "~", group_var)), family = binomial, 
    data = data)

Coefficients:
                         Estimate Std. Error z value Pr(>|z|)
(Intercept)            -2.657e+01  1.846e+04  -0.001    0.999
ContinentAsia          -9.152e-09  3.264e+04   0.000    1.000
ContinentAustralia      8.253e-12  3.360e+04   0.000    1.000
ContinentEurope         1.858e+01  1.846e+04   0.001    0.999
ContinentNorthAmerica   2.779e-14  1.876e+04   0.000    1.000
ContinentSouth_America -9.695e-13  2.537e+04   0.000    1.000

(Dispersion parameter for binomial family taken to be 1)

    Null deviance: 21.304  on 15549  degrees of freedom
Residual deviance: 17.975  on 15544  degrees of freedom
AIC: 29.975

Number of Fisher Scoring iterations: 25


Odds Ratios (95% CI):
                        Estimate 2.5 % 97.5 %
(Intercept)                    0     0      0
ContinentAsia                  1     0    Inf
ContinentAustralia             1     0    Inf
ContinentEurope        117140400     0     NA
ContinentNorthAmerica          1     0    Inf
ContinentSouth_America         1     0    Inf

ANOVA (LR Type II):
Analysis of Deviance Table (Type II tests)

Response: blaVEB.1
          LR Chisq Df Pr(>Chisq)
Continent   3.3289  5     0.6494
FDR p-value:  0.7614 
Africa - Asia  | est= 9.152e-09  | SE= 32640  | z= 2.803e-13  | rawP= 1  | FDR= 1
Africa - Australia  | est= -8.253e-12  | SE= 33600  | z= -2.456e-16  | rawP= 1  | FDR= 1
Africa - Europe  | est= -18.58  | SE= 18460  | z= -0.001006  | rawP= 1  | FDR= 1
Africa - NorthAmerica  | est= -2.779e-14  | SE= 18760  | z= -1.481e-18  | rawP= 1  | FDR= 1
Africa - South_America  | est= 9.695e-13  | SE= 25370  | z= 3.822e-17  | rawP= 1  | FDR= 1
Asia - Australia  | est= -9.16e-09  | SE= 38890  | z= -2.355e-13  | rawP= 1  | FDR= 1
Asia - Europe  | est= -18.58  | SE= 26920  | z= -0.0006901  | rawP= 1  | FDR= 1
Asia - NorthAmerica  | est= -9.152e-09  | SE= 27120  | z= -3.374e-13  | rawP= 1  | FDR= 1
Asia - South_America  | est= -9.151e-09  | SE= 32050  | z= -2.855e-13  | rawP= 1  | FDR= 1
Australia - Europe  | est= -18.58  | SE= 28070  | z= -0.000662  | rawP= 1  | FDR= 1
Australia - NorthAmerica  | est= 8.225e-12  | SE= 28260  | z= 2.91e-16  | rawP= 1  | FDR= 1
Australia - South_America  | est= 9.222e-12  | SE= 33020  | z= 2.793e-16  | rawP= 1  | FDR= 1
Europe - NorthAmerica  | est= 18.58  | SE= 3324  | z= 0.005589  | rawP= 1  | FDR= 1
Europe - South_America  | est= 18.58  | SE= 17400  | z= 0.001068  | rawP= 1  | FDR= 1
NorthAmerica - South_America  | est= 9.973e-13  | SE= 17710  | z= 5.631e-17  | rawP= 1  | FDR= 1

----------------------------------------------------------
Gene:  blaVIM.1  | Reference:  Africa 
----------------------------------------------------------


Call:
glm(formula = as.formula(paste(gene, "~", group_var)), family = binomial, 
    data = data)

Coefficients:
                         Estimate Std. Error z value Pr(>|z|)
(Intercept)            -2.457e+01  6.793e+03  -0.004    0.997
ContinentAsia           5.079e-09  1.201e+04   0.000    1.000
ContinentAustralia     -2.298e-11  1.236e+04   0.000    1.000
ContinentEurope         1.888e+01  6.793e+03   0.003    0.998
ContinentNorthAmerica  -7.070e-14  6.902e+03   0.000    1.000
ContinentSouth_America  5.392e-12  9.333e+03   0.000    1.000

(Dispersion parameter for binomial family taken to be 1)

    Null deviance: 166.98  on 15549  degrees of freedom
Residual deviance: 133.66  on 15544  degrees of freedom
AIC: 145.66

Number of Fisher Scoring iterations: 23


Odds Ratios (95% CI):
                        Estimate 2.5 %        97.5 %
(Intercept)                    0     0  0.000000e+00
ContinentAsia                  1     0 5.317178e+210
ContinentAustralia             1     0 7.362249e+216
ContinentEurope        159018588     0            NA
ContinentNorthAmerica          1     0 1.278602e+121
ContinentSouth_America         1     0 5.836048e+163

ANOVA (LR Type II):
Analysis of Deviance Table (Type II tests)

Response: blaVIM.1
          LR Chisq Df Pr(>Chisq)    
Continent   33.313  5  3.261e-06 ***
---
Signif. codes:  0 ‘***’ 0.001 ‘**’ 0.01 ‘*’ 0.05 ‘.’ 0.1 ‘ ’ 1
FDR p-value:  7.919e-06 
Africa - Asia  | est= -5.079e-09  | SE= 12010  | z= -4.23e-13  | rawP= 1  | FDR= 1
Africa - Australia  | est= 2.298e-11  | SE= 12360  | z= 1.859e-15  | rawP= 1  | FDR= 1
Africa - Europe  | est= -18.88  | SE= 6793  | z= -0.00278  | rawP= 1  | FDR= 1
Africa - NorthAmerica  | est= 7.07e-14  | SE= 6902  | z= 1.024e-17  | rawP= 1  | FDR= 1
Africa - South_America  | est= -5.392e-12  | SE= 9333  | z= -5.778e-16  | rawP= 1  | FDR= 1
Asia - Australia  | est= 5.102e-09  | SE= 14310  | z= 3.566e-13  | rawP= 1  | FDR= 1
Asia - Europe  | est= -18.88  | SE= 9903  | z= -0.001907  | rawP= 1  | FDR= 1
Asia - NorthAmerica  | est= 5.079e-09  | SE= 9979  | z= 5.09e-13  | rawP= 1  | FDR= 1
Asia - South_America  | est= 5.074e-09  | SE= 11790  | z= 4.303e-13  | rawP= 1  | FDR= 1
Australia - Europe  | est= -18.88  | SE= 10330  | z= -0.001829  | rawP= 1  | FDR= 1
Australia - NorthAmerica  | est= -2.291e-11  | SE= 10400  | z= -2.203e-15  | rawP= 1  | FDR= 1
Australia - South_America  | est= -2.837e-11  | SE= 12150  | z= -2.336e-15  | rawP= 1  | FDR= 1
Europe - NorthAmerica  | est= 18.88  | SE= 1223  | z= 0.01544  | rawP= 1  | FDR= 1
Europe - South_America  | est= 18.88  | SE= 6400  | z= 0.002951  | rawP= 1  | FDR= 1
NorthAmerica - South_America  | est= -5.463e-12  | SE= 6516  | z= -8.384e-16  | rawP= 1  | FDR= 1

----------------------------------------------------------
Gene:  catB3  | Reference:  Africa 
----------------------------------------------------------


Call:
glm(formula = as.formula(paste(gene, "~", group_var)), family = binomial, 
    data = data)

Coefficients:
                         Estimate Std. Error z value Pr(>|z|)
(Intercept)            -2.657e+01  1.846e+04  -0.001    0.999
ContinentAsia          -4.786e-10  3.264e+04   0.000    1.000
ContinentAustralia      6.250e-12  3.360e+04   0.000    1.000
ContinentEurope         1.858e+01  1.846e+04   0.001    0.999
ContinentNorthAmerica   2.964e-14  1.876e+04   0.000    1.000
ContinentSouth_America -5.475e-13  2.537e+04   0.000    1.000

(Dispersion parameter for binomial family taken to be 1)

    Null deviance: 21.304  on 15549  degrees of freedom
Residual deviance: 17.975  on 15544  degrees of freedom
AIC: 29.975

Number of Fisher Scoring iterations: 25


Odds Ratios (95% CI):
                        Estimate 2.5 % 97.5 %
(Intercept)                    0     0      0
ContinentAsia                  1     0    Inf
ContinentAustralia             1     0    Inf
ContinentEurope        117140400     0     NA
ContinentNorthAmerica          1     0    Inf
ContinentSouth_America         1     0    Inf

ANOVA (LR Type II):
Analysis of Deviance Table (Type II tests)

Response: catB3
          LR Chisq Df Pr(>Chisq)
Continent   3.3289  5     0.6494
FDR p-value:  0.7614 
Africa - Asia  | est= 4.786e-10  | SE= 32640  | z= 1.466e-14  | rawP= 1  | FDR= 1
Africa - Australia  | est= -6.25e-12  | SE= 33600  | z= -1.86e-16  | rawP= 1  | FDR= 1
Africa - Europe  | est= -18.58  | SE= 18460  | z= -0.001006  | rawP= 1  | FDR= 1
Africa - NorthAmerica  | est= -2.964e-14  | SE= 18760  | z= -1.58e-18  | rawP= 1  | FDR= 1
Africa - South_America  | est= 5.475e-13  | SE= 25370  | z= 2.158e-17  | rawP= 1  | FDR= 1
Asia - Australia  | est= -4.848e-10  | SE= 38890  | z= -1.247e-14  | rawP= 1  | FDR= 1
Asia - Europe  | est= -18.58  | SE= 26920  | z= -0.0006901  | rawP= 1  | FDR= 1
Asia - NorthAmerica  | est= -4.786e-10  | SE= 27120  | z= -1.764e-14  | rawP= 1  | FDR= 1
Asia - South_America  | est= -4.78e-10  | SE= 32050  | z= -1.491e-14  | rawP= 1  | FDR= 1
Australia - Europe  | est= -18.58  | SE= 28070  | z= -0.000662  | rawP= 1  | FDR= 1
Australia - NorthAmerica  | est= 6.221e-12  | SE= 28260  | z= 2.201e-16  | rawP= 1  | FDR= 1
Australia - South_America  | est= 6.798e-12  | SE= 33020  | z= 2.059e-16  | rawP= 1  | FDR= 1
Europe - NorthAmerica  | est= 18.58  | SE= 3324  | z= 0.005589  | rawP= 1  | FDR= 1
Europe - South_America  | est= 18.58  | SE= 17400  | z= 0.001068  | rawP= 1  | FDR= 1
NorthAmerica - South_America  | est= 5.771e-13  | SE= 17710  | z= 3.258e-17  | rawP= 1  | FDR= 1

----------------------------------------------------------
Gene:  cmlA1  | Reference:  Africa 
----------------------------------------------------------


Call:
glm(formula = as.formula(paste(gene, "~", group_var)), family = binomial, 
    data = data)

Coefficients:
                       Estimate Std. Error z value Pr(>|z|)    
(Intercept)              -5.916      1.001  -5.908 3.46e-09 ***
ContinentAsia             2.161      1.122   1.926   0.0541 .  
ContinentAustralia        0.841      1.417   0.593   0.5529    
ContinentEurope           2.110      1.009   2.090   0.0366 *  
ContinentNorthAmerica    -0.866      1.039  -0.833   0.4046    
ContinentSouth_America  -13.650    525.369  -0.026   0.9793    
---
Signif. codes:  0 ‘***’ 0.001 ‘**’ 0.01 ‘*’ 0.05 ‘.’ 0.1 ‘ ’ 1

(Dispersion parameter for binomial family taken to be 1)

    Null deviance: 1034.23  on 15549  degrees of freedom
Residual deviance:  883.14  on 15544  degrees of freedom
AIC: 895.14

Number of Fisher Scoring iterations: 18


Odds Ratios (95% CI):
                       Estimate  2.5 %   97.5 %
(Intercept)              0.0027 0.0002   0.0119
ContinentAsia            8.6784 1.2722 170.4507
ContinentAustralia       2.3188 0.0913  58.8793
ContinentEurope          8.2444 1.8152 145.8446
ContinentNorthAmerica    0.4206 0.0835   7.6518
ContinentSouth_America   0.0000 0.0000 290.8054

ANOVA (LR Type II):
Analysis of Deviance Table (Type II tests)

Response: cmlA1
          LR Chisq Df Pr(>Chisq)    
Continent   151.09  5  < 2.2e-16 ***
---
Signif. codes:  0 ‘***’ 0.001 ‘**’ 0.01 ‘*’ 0.05 ‘.’ 0.1 ‘ ’ 1
FDR p-value:  4.101e-30 
Africa - Asia  | est= -2.161  | SE= 1.122  | z= -1.926  | rawP= 0.386  | FDR= 1
Africa - Australia  | est= -0.841  | SE= 1.417  | z= -0.5934  | rawP= 0.9915  | FDR= 1
Africa - Europe  | est= -2.11  | SE= 1.009  | z= -2.09  | rawP= 0.2923  | FDR= 1
Africa - NorthAmerica  | est= 0.866  | SE= 1.039  | z= 0.8334  | rawP= 0.9614  | FDR= 1
Africa - South_America  | est= 13.65  | SE= 525.4  | z= 0.02598  | rawP= 1  | FDR= 1
Asia - Australia  | est= 1.32  | SE= 1.123  | z= 1.175  | rawP= 0.849  | FDR= 1
Asia - Europe  | est= 0.05129  | SE= 0.5214  | z= 0.09838  | rawP= 1  | FDR= 1
Asia - NorthAmerica  | est= 3.027  | SE= 0.5769  | z= 5.246  | rawP= 2.311e-06  | FDR= 2.123e-05
Asia - South_America  | est= 15.81  | SE= 525.4  | z= 0.03009  | rawP= 1  | FDR= 1
Australia - Europe  | est= -1.269  | SE= 1.011  | z= -1.255  | rawP= 0.8096  | FDR= 1
Australia - NorthAmerica  | est= 1.707  | SE= 1.041  | z= 1.64  | rawP= 0.5718  | FDR= 1
Australia - South_America  | est= 14.49  | SE= 525.4  | z= 0.02758  | rawP= 1  | FDR= 1
Europe - NorthAmerica  | est= 2.976  | SE= 0.3049  | z= 9.758  | rawP= 6.617e-14  | FDR= 9.864e-13
Europe - South_America  | est= 15.76  | SE= 525.4  | z= 0.03  | rawP= 1  | FDR= 1
NorthAmerica - South_America  | est= 12.78  | SE= 525.4  | z= 0.02433  | rawP= 1  | FDR= 1

----------------------------------------------------------
Gene:  dfrB3  | Reference:  Africa 
----------------------------------------------------------


Call:
glm(formula = as.formula(paste(gene, "~", group_var)), family = binomial, 
    data = data)

Coefficients:
                         Estimate Std. Error z value Pr(>|z|)
(Intercept)            -2.557e+01  1.120e+04  -0.002    0.998
ContinentAsia          -1.037e-08  1.980e+04   0.000    1.000
ContinentAustralia      5.216e-12  2.038e+04   0.000    1.000
ContinentEurope        -5.863e-12  1.189e+04   0.000    1.000
ContinentNorthAmerica   1.622e+01  1.120e+04   0.001    0.999
ContinentSouth_America  9.773e-13  1.539e+04   0.000    1.000

(Dispersion parameter for binomial family taken to be 1)

    Null deviance: 21.304  on 15549  degrees of freedom
Residual deviance: 20.696  on 15544  degrees of freedom
AIC: 32.696

Number of Fisher Scoring iterations: 24


Odds Ratios (95% CI):
                       Estimate 2.5 % 97.5 %
(Intercept)                   0     0      0
ContinentAsia                 1     0    Inf
ContinentAustralia            1     0    Inf
ContinentEurope               1     0    Inf
ContinentNorthAmerica  11049338     0     NA
ContinentSouth_America        1     0    Inf

ANOVA (LR Type II):
Analysis of Deviance Table (Type II tests)

Response: dfrB3
          LR Chisq Df Pr(>Chisq)
Continent  0.60711  5     0.9877
FDR p-value:  0.9877 
Africa - Asia  | est= 1.037e-08  | SE= 19800  | z= 5.236e-13  | rawP= 1  | FDR= 1
Africa - Australia  | est= -5.216e-12  | SE= 20380  | z= -2.56e-16  | rawP= 1  | FDR= 1
Africa - Europe  | est= 5.863e-12  | SE= 11890  | z= 4.933e-16  | rawP= 1  | FDR= 1
Africa - NorthAmerica  | est= -16.22  | SE= 11200  | z= -0.001448  | rawP= 1  | FDR= 1
Africa - South_America  | est= -9.773e-13  | SE= 15390  | z= -6.352e-17  | rawP= 1  | FDR= 1
Asia - Australia  | est= -1.037e-08  | SE= 23590  | z= -4.397e-13  | rawP= 1  | FDR= 1
Asia - Europe  | est= -1.036e-08  | SE= 16810  | z= -6.165e-13  | rawP= 1  | FDR= 1
Asia - NorthAmerica  | est= -16.22  | SE= 16330  | z= -0.0009933  | rawP= 1  | FDR= 1
Asia - South_America  | est= -1.037e-08  | SE= 19440  | z= -5.333e-13  | rawP= 1  | FDR= 1
Australia - Europe  | est= 1.108e-11  | SE= 17480  | z= 6.337e-16  | rawP= 1  | FDR= 1
Australia - NorthAmerica  | est= -16.22  | SE= 17020  | z= -0.0009527  | rawP= 1  | FDR= 1
Australia - South_America  | est= 4.238e-12  | SE= 20030  | z= 2.116e-16  | rawP= 1  | FDR= 1
Europe - NorthAmerica  | est= -16.22  | SE= 3981  | z= -0.004074  | rawP= 1  | FDR= 1
Europe - South_America  | est= -6.84e-12  | SE= 11280  | z= -6.065e-16  | rawP= 1  | FDR= 1
NorthAmerica - South_America  | est= 16.22  | SE= 10550  | z= 0.001537  | rawP= 1  | FDR= 1

----------------------------------------------------------
Gene:  ere.A.  | Reference:  Africa 
----------------------------------------------------------


Call:
glm(formula = as.formula(paste(gene, "~", group_var)), family = binomial, 
    data = data)

Coefficients:
                         Estimate Std. Error z value Pr(>|z|)
(Intercept)            -2.157e+01  1.516e+03  -0.014    0.989
ContinentAsia           3.795e-09  2.680e+03   0.000    1.000
ContinentAustralia     -8.829e-12  2.758e+03   0.000    1.000
ContinentEurope         1.566e+01  1.516e+03   0.010    0.992
ContinentNorthAmerica   1.452e+01  1.516e+03   0.010    0.992
ContinentSouth_America -2.490e-10  2.082e+03   0.000    1.000

(Dispersion parameter for binomial family taken to be 1)

    Null deviance: 279.39  on 15549  degrees of freedom
Residual deviance: 271.41  on 15544  degrees of freedom
AIC: 283.41

Number of Fisher Scoring iterations: 20


Odds Ratios (95% CI):
                       Estimate 2.5 %       97.5 %
(Intercept)                   0     0 0.000000e+00
ContinentAsia                 1     0 3.701827e+35
ContinentAustralia            1     0 4.027282e+36
ContinentEurope         6329341     0           NA
ContinentNorthAmerica   2025345     0           NA
ContinentSouth_America        1     0 4.386371e+27

ANOVA (LR Type II):
Analysis of Deviance Table (Type II tests)

Response: ere.A.
          LR Chisq Df Pr(>Chisq)
Continent   7.9785  5     0.1574
FDR p-value:  0.2549 
Africa - Asia  | est= -3.795e-09  | SE= 2680  | z= -1.416e-12  | rawP= 1  | FDR= 1
Africa - Australia  | est= 8.829e-12  | SE= 2758  | z= 3.202e-15  | rawP= 1  | FDR= 1
Africa - Europe  | est= -15.66  | SE= 1516  | z= -0.01033  | rawP= 1  | FDR= 1
Africa - NorthAmerica  | est= -14.52  | SE= 1516  | z= -0.009581  | rawP= 1  | FDR= 1
Africa - South_America  | est= 2.49e-10  | SE= 2082  | z= 1.196e-13  | rawP= 1  | FDR= 1
Asia - Australia  | est= 3.804e-09  | SE= 3192  | z= 1.192e-12  | rawP= 1  | FDR= 1
Asia - Europe  | est= -15.66  | SE= 2210  | z= -0.007087  | rawP= 1  | FDR= 1
Asia - NorthAmerica  | est= -14.52  | SE= 2210  | z= -0.006571  | rawP= 1  | FDR= 1
Asia - South_America  | est= 4.044e-09  | SE= 2631  | z= 1.537e-12  | rawP= 1  | FDR= 1
Australia - Europe  | est= -15.66  | SE= 2304  | z= -0.006798  | rawP= 1  | FDR= 1
Australia - NorthAmerica  | est= -14.52  | SE= 2304  | z= -0.006303  | rawP= 1  | FDR= 1
Australia - South_America  | est= 2.401e-10  | SE= 2711  | z= 8.86e-14  | rawP= 1  | FDR= 1
Europe - NorthAmerica  | est= 1.139  | SE= 0.4748  | z= 2.4  | rawP= 0.1561  | FDR= 0.8562
Europe - South_America  | est= 15.66  | SE= 1428  | z= 0.01097  | rawP= 1  | FDR= 1
NorthAmerica - South_America  | est= 14.52  | SE= 1428  | z= 0.01017  | rawP= 1  | FDR= 1

----------------------------------------------------------
Gene:  erm.B.  | Reference:  Africa 
----------------------------------------------------------


Call:
glm(formula = as.formula(paste(gene, "~", group_var)), family = binomial, 
    data = data)

Coefficients:
                         Estimate Std. Error z value Pr(>|z|)
(Intercept)            -2.257e+01  2.499e+03  -0.009    0.993
ContinentAsia          -8.944e-10  4.418e+03   0.000    1.000
ContinentAustralia     -1.218e-11  4.547e+03   0.000    1.000
ContinentEurope         1.637e+01  2.499e+03   0.007    0.995
ContinentNorthAmerica   1.391e+01  2.499e+03   0.006    0.996
ContinentSouth_America  1.154e-10  3.433e+03   0.000    1.000

(Dispersion parameter for binomial family taken to be 1)

    Null deviance: 137.15  on 15549  degrees of freedom
Residual deviance: 124.96  on 15544  degrees of freedom
AIC: 136.96

Number of Fisher Scoring iterations: 21


Odds Ratios (95% CI):
                       Estimate 2.5 %       97.5 %
(Intercept)                   0     0 0.000000e+00
ContinentAsia                 1     0 2.421591e+88
ContinentAustralia            1     0 9.118896e+90
ContinentEurope        12894915     0           NA
ContinentNorthAmerica   1100324     0           NA
ContinentSouth_America        1     0 4.875052e+68

ANOVA (LR Type II):
Analysis of Deviance Table (Type II tests)

Response: erm.B.
          LR Chisq Df Pr(>Chisq)  
Continent   12.197  5    0.03219 *
---
Signif. codes:  0 ‘***’ 0.001 ‘**’ 0.01 ‘*’ 0.05 ‘.’ 0.1 ‘ ’ 1
FDR p-value:  0.05916 
Africa - Asia  | est= 8.944e-10  | SE= 4418  | z= 2.025e-13  | rawP= 1  | FDR= 1
Africa - Australia  | est= 1.218e-11  | SE= 4547  | z= 2.678e-15  | rawP= 1  | FDR= 1
Africa - Europe  | est= -16.37  | SE= 2499  | z= -0.006552  | rawP= 1  | FDR= 1
Africa - NorthAmerica  | est= -13.91  | SE= 2499  | z= -0.005567  | rawP= 1  | FDR= 1
Africa - South_America  | est= -1.155e-10  | SE= 3433  | z= -3.363e-14  | rawP= 1  | FDR= 1
Asia - Australia  | est= -8.822e-10  | SE= 5263  | z= -1.676e-13  | rawP= 1  | FDR= 1
Asia - Europe  | est= -16.37  | SE= 3643  | z= -0.004494  | rawP= 1  | FDR= 1
Asia - NorthAmerica  | est= -13.91  | SE= 3643  | z= -0.003818  | rawP= 1  | FDR= 1
Asia - South_America  | est= -1.01e-09  | SE= 4338  | z= -2.328e-13  | rawP= 1  | FDR= 1
Australia - Europe  | est= -16.37  | SE= 3798  | z= -0.00431  | rawP= 1  | FDR= 1
Australia - NorthAmerica  | est= -13.91  | SE= 3798  | z= -0.003662  | rawP= 1  | FDR= 1
Australia - South_America  | est= -1.276e-10  | SE= 4469  | z= -2.856e-14  | rawP= 1  | FDR= 1
Europe - NorthAmerica  | est= 2.461  | SE= 0.8168  | z= 3.013  | rawP= 0.031  | FDR= 0.2014
Europe - South_America  | est= 16.37  | SE= 2355  | z= 0.006954  | rawP= 1  | FDR= 1
NorthAmerica - South_America  | est= 13.91  | SE= 2355  | z= 0.005908  | rawP= 1  | FDR= 1

----------------------------------------------------------
Gene:  floR  | Reference:  Africa 
----------------------------------------------------------


Call:
glm(formula = as.formula(paste(gene, "~", group_var)), family = binomial, 
    data = data)

Coefficients:
                       Estimate Std. Error z value Pr(>|z|)    
(Intercept)            -0.71744    0.11044  -6.496 8.23e-11 ***
ContinentAsia          -0.63352    0.21718  -2.917  0.00353 ** 
ContinentAustralia     -1.99725    0.34470  -5.794 6.87e-09 ***
ContinentEurope        -2.51280    0.14653 -17.148  < 2e-16 ***
ContinentNorthAmerica   0.03551    0.11219   0.317  0.75162    
ContinentSouth_America  0.89451    0.14771   6.056 1.40e-09 ***
---
Signif. codes:  0 ‘***’ 0.001 ‘**’ 0.01 ‘*’ 0.05 ‘.’ 0.1 ‘ ’ 1

(Dispersion parameter for binomial family taken to be 1)

    Null deviance: 18458  on 15549  degrees of freedom
Residual deviance: 16906  on 15544  degrees of freedom
AIC: 16918

Number of Fisher Scoring iterations: 5


Odds Ratios (95% CI):
                       Estimate  2.5 % 97.5 %
(Intercept)              0.4880 0.3919 0.6044
ContinentAsia            0.5307 0.3432 0.8057
ContinentAustralia       0.1357 0.0650 0.2544
ContinentEurope          0.0810 0.0607 0.1079
ContinentNorthAmerica    1.0361 0.8336 1.2946
ContinentSouth_America   2.4461 1.8342 3.2737

ANOVA (LR Type II):
Analysis of Deviance Table (Type II tests)

Response: floR
          LR Chisq Df Pr(>Chisq)    
Continent   1552.2  5  < 2.2e-16 ***
---
Signif. codes:  0 ‘***’ 0.001 ‘**’ 0.01 ‘*’ 0.05 ‘.’ 0.1 ‘ ’ 1
FDR p-value:  0 
Africa - Asia  | est= 0.6335  | SE= 0.2172  | z= 2.917  | rawP= 0.04125  | FDR= 0.2535
Africa - Australia  | est= 1.997  | SE= 0.3447  | z= 5.794  | rawP= 1.027e-07  | FDR= 9.793e-07
Africa - Europe  | est= 2.513  | SE= 0.1465  | z= 17.15  | rawP= 0  | FDR= 0
Africa - NorthAmerica  | est= -0.03551  | SE= 0.1122  | z= -0.3165  | rawP= 0.9996  | FDR= 1
Africa - South_America  | est= -0.8945  | SE= 0.1477  | z= -6.056  | rawP= 2.092e-08  | FDR= 2.156e-07
Asia - Australia  | est= 1.364  | SE= 0.3763  | z= 3.624  | rawP= 0.003933  | FDR= 0.02845
Asia - Europe  | est= 1.879  | SE= 0.2103  | z= 8.934  | rawP= 4.186e-14  | FDR= 8.991e-13
Asia - NorthAmerica  | est= -0.669  | SE= 0.188  | z= -3.558  | rawP= 0.005027  | FDR= 0.03611
Asia - South_America  | est= -1.528  | SE= 0.2112  | z= -7.236  | rawP= 6.976e-12  | FDR= 8.573e-11
Australia - Europe  | est= 0.5155  | SE= 0.3404  | z= 1.514  | rawP= 0.655  | FDR= 1
Australia - NorthAmerica  | est= -2.033  | SE= 0.3271  | z= -6.214  | rawP= 7.74e-09  | FDR= 8.056e-08
Australia - South_America  | est= -2.892  | SE= 0.3409  | z= -8.482  | rawP= 5.795e-14  | FDR= 9.589e-13
Europe - NorthAmerica  | est= -2.548  | SE= 0.09831  | z= -25.92  | rawP= 0  | FDR= 0
Europe - South_America  | est= -3.407  | SE= 0.1375  | z= -24.79  | rawP= 0  | FDR= 0
NorthAmerica - South_America  | est= -0.859  | SE= 0.1001  | z= -8.585  | rawP= 5.396e-14  | FDR= 9.589e-13

----------------------------------------------------------
Gene:  lnu.A.  | Reference:  Africa 
----------------------------------------------------------


Call:
glm(formula = as.formula(paste(gene, "~", group_var)), family = binomial, 
    data = data)

Coefficients:
                         Estimate Std. Error z value Pr(>|z|)
(Intercept)            -2.657e+01  1.846e+04  -0.001    0.999
ContinentAsia          -1.901e-08  3.264e+04   0.000    1.000
ContinentAustralia     -5.036e-09  3.360e+04   0.000    1.000
ContinentEurope        -3.780e-09  1.960e+04   0.000    1.000
ContinentNorthAmerica  -3.798e-09  1.876e+04   0.000    1.000
ContinentSouth_America  2.053e+01  1.846e+04   0.001    0.999

(Dispersion parameter for binomial family taken to be 1)

    Null deviance: 21.304  on 15549  degrees of freedom
Residual deviance: 14.073  on 15544  degrees of freedom
AIC: 26.073

Number of Fisher Scoring iterations: 25


Odds Ratios (95% CI):
                        Estimate 2.5 % 97.5 %
(Intercept)                    0     0      0
ContinentAsia                  1     0    Inf
ContinentAustralia             1     0    Inf
ContinentEurope                1     0    Inf
ContinentNorthAmerica          1     0    Inf
ContinentSouth_America 824746882     0     NA

ANOVA (LR Type II):
Analysis of Deviance Table (Type II tests)

Response: lnu.A.
          LR Chisq Df Pr(>Chisq)
Continent   7.2302  5     0.2041
FDR p-value:  0.2953 
Africa - Asia  | est= 1.901e-08  | SE= 32640  | z= 5.823e-13  | rawP= 1  | FDR= 1
Africa - Australia  | est= 5.036e-09  | SE= 33600  | z= 1.499e-13  | rawP= 1  | FDR= 1
Africa - Europe  | est= 3.78e-09  | SE= 19600  | z= 1.929e-13  | rawP= 1  | FDR= 1
Africa - NorthAmerica  | est= 3.798e-09  | SE= 18760  | z= 2.025e-13  | rawP= 1  | FDR= 1
Africa - South_America  | est= -20.53  | SE= 18460  | z= -0.001112  | rawP= 1  | FDR= 1
Asia - Australia  | est= -1.397e-08  | SE= 38890  | z= -3.593e-13  | rawP= 1  | FDR= 1
Asia - Europe  | est= -1.523e-08  | SE= 27710  | z= -5.496e-13  | rawP= 1  | FDR= 1
Asia - NorthAmerica  | est= -1.521e-08  | SE= 27120  | z= -5.608e-13  | rawP= 1  | FDR= 1
Asia - South_America  | est= -20.53  | SE= 26920  | z= -0.0007626  | rawP= 1  | FDR= 1
Australia - Europe  | est= -1.256e-09  | SE= 28820  | z= -4.357e-14  | rawP= 1  | FDR= 1
Australia - NorthAmerica  | est= -1.238e-09  | SE= 28260  | z= -4.381e-14  | rawP= 1  | FDR= 1
Australia - South_America  | est= -20.53  | SE= 28070  | z= -0.0007315  | rawP= 1  | FDR= 1
Europe - NorthAmerica  | est= 1.775e-11  | SE= 7357  | z= 2.413e-15  | rawP= 1  | FDR= 1
Europe - South_America  | est= -20.53  | SE= 6563  | z= -0.003128  | rawP= 1  | FDR= 1
NorthAmerica - South_America  | est= -20.53  | SE= 3324  | z= -0.006177  | rawP= 1  | FDR= 1

----------------------------------------------------------
Gene:  lnu.C.  | Reference:  Africa 
----------------------------------------------------------


Call:
glm(formula = as.formula(paste(gene, "~", group_var)), family = binomial, 
    data = data)

Coefficients:
                         Estimate Std. Error z value Pr(>|z|)
(Intercept)            -2.657e+01  1.846e+04  -0.001    0.999
ContinentAsia           6.391e-10  3.264e+04   0.000    1.000
ContinentAustralia      2.489e-11  3.360e+04   0.000    1.000
ContinentEurope         1.858e+01  1.846e+04   0.001    0.999
ContinentNorthAmerica  -8.268e-14  1.876e+04   0.000    1.000
ContinentSouth_America -5.567e-12  2.537e+04   0.000    1.000

(Dispersion parameter for binomial family taken to be 1)

    Null deviance: 21.304  on 15549  degrees of freedom
Residual deviance: 17.975  on 15544  degrees of freedom
AIC: 29.975

Number of Fisher Scoring iterations: 25


Odds Ratios (95% CI):
                        Estimate 2.5 % 97.5 %
(Intercept)                    0     0      0
ContinentAsia                  1     0    Inf
ContinentAustralia             1     0    Inf
ContinentEurope        117140400     0     NA
ContinentNorthAmerica          1     0    Inf
ContinentSouth_America         1     0    Inf

ANOVA (LR Type II):
Analysis of Deviance Table (Type II tests)

Response: lnu.C.
          LR Chisq Df Pr(>Chisq)
Continent   3.3289  5     0.6494
FDR p-value:  0.7614 
Africa - Asia  | est= -6.391e-10  | SE= 32640  | z= -1.958e-14  | rawP= 1  | FDR= 1
Africa - Australia  | est= -2.489e-11  | SE= 33600  | z= -7.41e-16  | rawP= 1  | FDR= 1
Africa - Europe  | est= -18.58  | SE= 18460  | z= -0.001006  | rawP= 1  | FDR= 1
Africa - NorthAmerica  | est= 8.268e-14  | SE= 18760  | z= 4.407e-18  | rawP= 1  | FDR= 1
Africa - South_America  | est= 5.567e-12  | SE= 25370  | z= 2.194e-16  | rawP= 1  | FDR= 1
Asia - Australia  | est= 6.142e-10  | SE= 38890  | z= 1.579e-14  | rawP= 1  | FDR= 1
Asia - Europe  | est= -18.58  | SE= 26920  | z= -0.0006901  | rawP= 1  | FDR= 1
Asia - NorthAmerica  | est= 6.392e-10  | SE= 27120  | z= 2.357e-14  | rawP= 1  | FDR= 1
Asia - South_America  | est= 6.447e-10  | SE= 32050  | z= 2.011e-14  | rawP= 1  | FDR= 1
Australia - Europe  | est= -18.58  | SE= 28070  | z= -0.000662  | rawP= 1  | FDR= 1
Australia - NorthAmerica  | est= 2.498e-11  | SE= 28260  | z= 8.838e-16  | rawP= 1  | FDR= 1
Australia - South_America  | est= 3.046e-11  | SE= 33020  | z= 9.225e-16  | rawP= 1  | FDR= 1
Europe - NorthAmerica  | est= 18.58  | SE= 3324  | z= 0.005589  | rawP= 1  | FDR= 1
Europe - South_America  | est= 18.58  | SE= 17400  | z= 0.001068  | rawP= 1  | FDR= 1
NorthAmerica - South_America  | est= 5.484e-12  | SE= 17710  | z= 3.096e-16  | rawP= 1  | FDR= 1

----------------------------------------------------------
Gene:  lnu.F.  | Reference:  Africa 
----------------------------------------------------------


Call:
glm(formula = as.formula(paste(gene, "~", group_var)), family = binomial, 
    data = data)

Coefficients:
                         Estimate Std. Error z value Pr(>|z|)
(Intercept)            -2.157e+01  1.516e+03  -0.014    0.989
ContinentAsia           8.124e-09  2.680e+03   0.000    1.000
ContinentAustralia      1.100e-08  2.758e+03   0.000    1.000
ContinentEurope         1.537e+01  1.516e+03   0.010    0.992
ContinentNorthAmerica   1.222e+01  1.516e+03   0.008    0.994
ContinentSouth_America  1.623e+01  1.516e+03   0.011    0.991

(Dispersion parameter for binomial family taken to be 1)

    Null deviance: 152.18  on 15549  degrees of freedom
Residual deviance: 132.40  on 15544  degrees of freedom
AIC: 144.4

Number of Fisher Scoring iterations: 20


Odds Ratios (95% CI):
                         Estimate 2.5 %       97.5 %
(Intercept)                   0.0     0 0.000000e+00
ContinentAsia                 1.0     0 1.380943e+50
ContinentAustralia            1.0     0 3.994357e+51
ContinentEurope         4743774.3     0           NA
ContinentNorthAmerica    202375.7     0           NA
ContinentSouth_America 11140854.5     0           NA

ANOVA (LR Type II):
Analysis of Deviance Table (Type II tests)

Response: lnu.F.
          LR Chisq Df Pr(>Chisq)   
Continent   19.775  5   0.001377 **
---
Signif. codes:  0 ‘***’ 0.001 ‘**’ 0.01 ‘*’ 0.05 ‘.’ 0.1 ‘ ’ 1
FDR p-value:  0.002927 
Africa - Asia  | est= -8.124e-09  | SE= 2680  | z= -3.032e-12  | rawP= 1  | FDR= 1
Africa - Australia  | est= -1.1e-08  | SE= 2758  | z= -3.99e-12  | rawP= 1  | FDR= 1
Africa - Europe  | est= -15.37  | SE= 1516  | z= -0.01014  | rawP= 1  | FDR= 1
Africa - NorthAmerica  | est= -12.22  | SE= 1516  | z= -0.008061  | rawP= 1  | FDR= 1
Africa - South_America  | est= -16.23  | SE= 1516  | z= -0.01071  | rawP= 1  | FDR= 1
Asia - Australia  | est= -2.879e-09  | SE= 3192  | z= -9.02e-13  | rawP= 1  | FDR= 1
Asia - Europe  | est= -15.37  | SE= 2210  | z= -0.006957  | rawP= 1  | FDR= 1
Asia - NorthAmerica  | est= -12.22  | SE= 2210  | z= -0.005529  | rawP= 1  | FDR= 1
Asia - South_America  | est= -16.23  | SE= 2210  | z= -0.007343  | rawP= 1  | FDR= 1
Australia - Europe  | est= -15.37  | SE= 2304  | z= -0.006672  | rawP= 1  | FDR= 1
Australia - NorthAmerica  | est= -12.22  | SE= 2304  | z= -0.005303  | rawP= 1  | FDR= 1
Australia - South_America  | est= -16.23  | SE= 2304  | z= -0.007043  | rawP= 1  | FDR= 1
Europe - NorthAmerica  | est= 3.154  | SE= 1.08  | z= 2.92  | rawP= 0.04089  | FDR= 0.2528
Europe - South_America  | est= -0.8538  | SE= 0.8182  | z= -1.044  | rawP= 0.9032  | FDR= 1
NorthAmerica - South_America  | est= -4.008  | SE= 1.226  | z= -3.27  | rawP= 0.01373  | FDR= 0.09591

----------------------------------------------------------
Gene:  lnu.G.  | Reference:  Africa 
----------------------------------------------------------


Call:
glm(formula = as.formula(paste(gene, "~", group_var)), family = binomial, 
    data = data)

Coefficients:
                         Estimate Std. Error z value Pr(>|z|)
(Intercept)            -2.157e+01  1.516e+03  -0.014    0.989
ContinentAsia           1.641e+01  1.516e+03   0.011    0.991
ContinentAustralia     -3.246e-07  2.758e+03   0.000    1.000
ContinentEurope         1.692e+01  1.516e+03   0.011    0.991
ContinentNorthAmerica   1.222e+01  1.516e+03   0.008    0.994
ContinentSouth_America -3.244e-07  2.082e+03   0.000    1.000

(Dispersion parameter for binomial family taken to be 1)

    Null deviance: 434.98  on 15549  degrees of freedom
Residual deviance: 349.45  on 15544  degrees of freedom
AIC: 361.45

Number of Fisher Scoring iterations: 20


Odds Ratios (95% CI):
                         Estimate 2.5 %        97.5 %
(Intercept)                   0.0     0  0.000000e+00
ContinentAsia          13349812.5     0 1.408977e+117
ContinentAustralia            1.0     0  3.449632e+27
ContinentEurope        22304625.0     0 2.353967e+117
ContinentNorthAmerica    202375.6     0 2.135929e+115
ContinentSouth_America        1.0     0  6.237655e+20

ANOVA (LR Type II):
Analysis of Deviance Table (Type II tests)

Response: lnu.G.
          LR Chisq Df Pr(>Chisq)    
Continent   85.528  5  < 2.2e-16 ***
---
Signif. codes:  0 ‘***’ 0.001 ‘**’ 0.01 ‘*’ 0.05 ‘.’ 0.1 ‘ ’ 1
FDR p-value:  2.333e-16 
Africa - Asia  | est= -16.41  | SE= 1516  | z= -0.01083  | rawP= 1  | FDR= 1
Africa - Australia  | est= 3.246e-07  | SE= 2758  | z= 1.177e-10  | rawP= 1  | FDR= 1
Africa - Europe  | est= -16.92  | SE= 1516  | z= -0.01116  | rawP= 1  | FDR= 1
Africa - NorthAmerica  | est= -12.22  | SE= 1516  | z= -0.008061  | rawP= 1  | FDR= 1
Africa - South_America  | est= 3.244e-07  | SE= 2082  | z= 1.558e-10  | rawP= 1  | FDR= 1
Asia - Australia  | est= 16.41  | SE= 2304  | z= 0.007122  | rawP= 1  | FDR= 1
Asia - Europe  | est= -0.5133  | SE= 1.021  | z= -0.5029  | rawP= 0.9961  | FDR= 1
Asia - NorthAmerica  | est= 4.189  | SE= 1.416  | z= 2.958  | rawP= 0.03659  | FDR= 0.229
Asia - South_America  | est= 16.41  | SE= 1428  | z= 0.01149  | rawP= 1  | FDR= 1
Australia - Europe  | est= -16.92  | SE= 2304  | z= -0.007344  | rawP= 1  | FDR= 1
Australia - NorthAmerica  | est= -12.22  | SE= 2304  | z= -0.005303  | rawP= 1  | FDR= 1
Australia - South_America  | est= -1.109e-10  | SE= 2711  | z= -4.092e-14  | rawP= 1  | FDR= 1
Europe - NorthAmerica  | est= 4.702  | SE= 1.018  | z= 4.62  | rawP= 5.641e-05  | FDR= 0.0004603
Europe - South_America  | est= 16.92  | SE= 1428  | z= 0.01185  | rawP= 1  | FDR= 1
NorthAmerica - South_America  | est= 12.22  | SE= 1428  | z= 0.008555  | rawP= 1  | FDR= 1

----------------------------------------------------------
Gene:  mcr.1.1  | Reference:  Africa 
----------------------------------------------------------


Call:
glm(formula = as.formula(paste(gene, "~", group_var)), family = binomial, 
    data = data)

Coefficients:
                         Estimate Std. Error z value Pr(>|z|)
(Intercept)            -2.457e+01  6.793e+03  -0.004    0.997
ContinentAsia           4.226e-09  1.201e+04   0.000    1.000
ContinentAustralia      1.949e+01  6.793e+03   0.003    0.998
ContinentEurope         1.907e+01  6.793e+03   0.003    0.998
ContinentNorthAmerica   7.765e-12  6.902e+03   0.000    1.000
ContinentSouth_America  5.360e-10  9.333e+03   0.000    1.000

(Dispersion parameter for binomial family taken to be 1)

    Null deviance: 210.25  on 15549  degrees of freedom
Residual deviance: 168.17  on 15544  degrees of freedom
AIC: 180.17

Number of Fisher Scoring iterations: 23


Odds Ratios (95% CI):
                        Estimate 2.5 %        97.5 %
(Intercept)                    0     0  0.000000e+00
ContinentAsia                  1     0 1.396998e+184
ContinentAustralia     291600335     0            NA
ContinentEurope        190952471     0            NA
ContinentNorthAmerica          1     0 6.770047e+105
ContinentSouth_America         1     0 1.285322e+143

ANOVA (LR Type II):
Analysis of Deviance Table (Type II tests)

Response: mcr.1.1
          LR Chisq Df Pr(>Chisq)    
Continent   42.077  5  5.682e-08 ***
---
Signif. codes:  0 ‘***’ 0.001 ‘**’ 0.01 ‘*’ 0.05 ‘.’ 0.1 ‘ ’ 1
FDR p-value:  1.68e-07 
Africa - Asia  | est= -4.226e-09  | SE= 12010  | z= -3.519e-13  | rawP= 1  | FDR= 1
Africa - Australia  | est= -19.49  | SE= 6793  | z= -0.002869  | rawP= 1  | FDR= 1
Africa - Europe  | est= -19.07  | SE= 6793  | z= -0.002807  | rawP= 1  | FDR= 1
Africa - NorthAmerica  | est= -7.765e-12  | SE= 6902  | z= -1.125e-15  | rawP= 1  | FDR= 1
Africa - South_America  | est= -5.36e-10  | SE= 9333  | z= -5.743e-14  | rawP= 1  | FDR= 1
Asia - Australia  | est= -19.49  | SE= 9903  | z= -0.001968  | rawP= 1  | FDR= 1
Asia - Europe  | est= -19.07  | SE= 9903  | z= -0.001925  | rawP= 1  | FDR= 1
Asia - NorthAmerica  | est= 4.218e-09  | SE= 9979  | z= 4.227e-13  | rawP= 1  | FDR= 1
Asia - South_America  | est= 3.69e-09  | SE= 11790  | z= 3.129e-13  | rawP= 1  | FDR= 1
Australia - Europe  | est= 0.4234  | SE= 1.044  | z= 0.4055  | rawP= 0.9986  | FDR= 1
Australia - NorthAmerica  | est= 19.49  | SE= 1223  | z= 0.01594  | rawP= 1  | FDR= 1
Australia - South_America  | est= 19.49  | SE= 6400  | z= 0.003045  | rawP= 1  | FDR= 1
Europe - NorthAmerica  | est= 19.07  | SE= 1223  | z= 0.01559  | rawP= 1  | FDR= 1
Europe - South_America  | est= 19.07  | SE= 6400  | z= 0.002979  | rawP= 1  | FDR= 1
NorthAmerica - South_America  | est= -5.283e-10  | SE= 6516  | z= -8.107e-14  | rawP= 1  | FDR= 1

----------------------------------------------------------
Gene:  mcr.9  | Reference:  Africa 
----------------------------------------------------------


Call:
glm(formula = as.formula(paste(gene, "~", group_var)), family = binomial, 
    data = data)

Coefficients:
                         Estimate Std. Error z value Pr(>|z|)
(Intercept)            -2.157e+01  1.516e+03  -0.014    0.989
ContinentAsia           3.989e-09  2.680e+03   0.000    1.000
ContinentAustralia      1.585e-11  2.758e+03   0.000    1.000
ContinentEurope         1.588e+01  1.516e+03   0.010    0.992
ContinentNorthAmerica   1.452e+01  1.516e+03   0.010    0.992
ContinentSouth_America -4.819e-10  2.082e+03   0.000    1.000

(Dispersion parameter for binomial family taken to be 1)

    Null deviance: 306.22  on 15549  degrees of freedom
Residual deviance: 294.57  on 15544  degrees of freedom
AIC: 306.57

Number of Fisher Scoring iterations: 20


Odds Ratios (95% CI):
                       Estimate 2.5 %       97.5 %
(Intercept)                   0     0 0.000000e+00
ContinentAsia                 1     0 4.365753e+33
ContinentAustralia            1     0 4.173069e+34
ContinentEurope         7917069     0           NA
ContinentNorthAmerica   2025345     0           NA
ContinentSouth_America        1     0 1.391479e+26

ANOVA (LR Type II):
Analysis of Deviance Table (Type II tests)

Response: mcr.9
          LR Chisq Df Pr(>Chisq)  
Continent   11.648  5    0.03995 *
---
Signif. codes:  0 ‘***’ 0.001 ‘**’ 0.01 ‘*’ 0.05 ‘.’ 0.1 ‘ ’ 1
FDR p-value:  0.07148 
Africa - Asia  | est= -3.989e-09  | SE= 2680  | z= -1.489e-12  | rawP= 1  | FDR= 1
Africa - Australia  | est= -1.585e-11  | SE= 2758  | z= -5.747e-15  | rawP= 1  | FDR= 1
Africa - Europe  | est= -15.88  | SE= 1516  | z= -0.01048  | rawP= 1  | FDR= 1
Africa - NorthAmerica  | est= -14.52  | SE= 1516  | z= -0.009581  | rawP= 1  | FDR= 1
Africa - South_America  | est= 4.819e-10  | SE= 2082  | z= 2.314e-13  | rawP= 1  | FDR= 1
Asia - Australia  | est= 3.973e-09  | SE= 3192  | z= 1.245e-12  | rawP= 1  | FDR= 1
Asia - Europe  | est= -15.88  | SE= 2210  | z= -0.007188  | rawP= 1  | FDR= 1
Asia - NorthAmerica  | est= -14.52  | SE= 2210  | z= -0.006571  | rawP= 1  | FDR= 1
Asia - South_America  | est= 4.471e-09  | SE= 2631  | z= 1.699e-12  | rawP= 1  | FDR= 1
Australia - Europe  | est= -15.88  | SE= 2304  | z= -0.006895  | rawP= 1  | FDR= 1
Australia - NorthAmerica  | est= -14.52  | SE= 2304  | z= -0.006303  | rawP= 1  | FDR= 1
Australia - South_America  | est= 4.978e-10  | SE= 2711  | z= 1.836e-13  | rawP= 1  | FDR= 1
Europe - NorthAmerica  | est= 1.363  | SE= 0.4477  | z= 3.045  | rawP= 0.02815  | FDR= 0.1852
Europe - South_America  | est= 15.88  | SE= 1428  | z= 0.01112  | rawP= 1  | FDR= 1
NorthAmerica - South_America  | est= 14.52  | SE= 1428  | z= 0.01017  | rawP= 1  | FDR= 1

----------------------------------------------------------
Gene:  mef.B.  | Reference:  Africa 
----------------------------------------------------------


Call:
glm(formula = as.formula(paste(gene, "~", group_var)), family = binomial, 
    data = data)

Coefficients:
                        Estimate Std. Error z value Pr(>|z|)    
(Intercept)              -5.9162     1.0013  -5.908 3.46e-09 ***
ContinentAsia           -16.6499  3643.2860  -0.005   0.9964    
ContinentAustralia      -16.6499  3798.3883  -0.004   0.9965    
ContinentEurope          -0.9717     1.1560  -0.841   0.4006    
ContinentNorthAmerica    -3.4320     1.4152  -2.425   0.0153 *  
ContinentSouth_America  -16.6499  2354.5358  -0.007   0.9944    
---
Signif. codes:  0 ‘***’ 0.001 ‘**’ 0.01 ‘*’ 0.05 ‘.’ 0.1 ‘ ’ 1

(Dispersion parameter for binomial family taken to be 1)

    Null deviance: 90.422  on 15549  degrees of freedom
Residual deviance: 81.862  on 15544  degrees of freedom
AIC: 93.862

Number of Fisher Scoring iterations: 21


Odds Ratios (95% CI):
                       Estimate  2.5 %        97.5 %
(Intercept)              0.0027 0.0002  1.190000e-02
ContinentAsia            0.0000     NA 1.085795e+177
ContinentAustralia       0.0000     NA 7.592096e+184
ContinentEurope          0.3784 0.0483  7.661400e+00
ContinentNorthAmerica    0.0323 0.0013  8.184000e-01
ContinentSouth_America   0.0000     NA 7.154064e+111

ANOVA (LR Type II):
Analysis of Deviance Table (Type II tests)

Response: mef.B.
          LR Chisq Df Pr(>Chisq)
Continent   8.5602  5     0.1279
FDR p-value:  0.2175 
Africa - Asia  | est= 16.65  | SE= 3643  | z= 0.00457  | rawP= 1  | FDR= 1
Africa - Australia  | est= 16.65  | SE= 3798  | z= 0.004383  | rawP= 1  | FDR= 1
Africa - Europe  | est= 0.9717  | SE= 1.156  | z= 0.8406  | rawP= 0.9599  | FDR= 1
Africa - NorthAmerica  | est= 3.432  | SE= 1.415  | z= 2.425  | rawP= 0.1475  | FDR= 0.8202
Africa - South_America  | est= 16.65  | SE= 2355  | z= 0.007071  | rawP= 1  | FDR= 1
Asia - Australia  | est= 1.134e-09  | SE= 5263  | z= 2.154e-13  | rawP= 1  | FDR= 1
Asia - Europe  | est= -15.68  | SE= 3643  | z= -0.004303  | rawP= 1  | FDR= 1
Asia - NorthAmerica  | est= -13.22  | SE= 3643  | z= -0.003628  | rawP= 1  | FDR= 1
Asia - South_America  | est= 1.159e-09  | SE= 4338  | z= 2.672e-13  | rawP= 1  | FDR= 1
Australia - Europe  | est= -15.68  | SE= 3798  | z= -0.004128  | rawP= 1  | FDR= 1
Australia - NorthAmerica  | est= -13.22  | SE= 3798  | z= -0.00348  | rawP= 1  | FDR= 1
Australia - South_America  | est= 2.562e-11  | SE= 4469  | z= 5.733e-15  | rawP= 1  | FDR= 1
Europe - NorthAmerica  | est= 2.46  | SE= 1.155  | z= 2.13  | rawP= 0.2715  | FDR= 1
Europe - South_America  | est= 15.68  | SE= 2355  | z= 0.006659  | rawP= 1  | FDR= 1
NorthAmerica - South_America  | est= 13.22  | SE= 2355  | z= 0.005614  | rawP= 1  | FDR= 1

----------------------------------------------------------
Gene:  mph.A.  | Reference:  Africa 
----------------------------------------------------------


Call:
glm(formula = as.formula(paste(gene, "~", group_var)), family = binomial, 
    data = data)

Coefficients:
                        Estimate Std. Error z value Pr(>|z|)    
(Intercept)              -5.9162     1.0013  -5.908 3.46e-09 ***
ContinentAsia           -15.6499  2209.7648  -0.007   0.9943    
ContinentAustralia      -15.6499  2303.8391  -0.007   0.9946    
ContinentEurope          -2.0710     1.4153  -1.463   0.1434    
ContinentNorthAmerica    -2.0454     1.1193  -1.827   0.0676 .  
ContinentSouth_America    0.5763     1.2268   0.470   0.6386    
---
Signif. codes:  0 ‘***’ 0.001 ‘**’ 0.01 ‘*’ 0.05 ‘.’ 0.1 ‘ ’ 1

(Dispersion parameter for binomial family taken to be 1)

    Null deviance: 137.15  on 15549  degrees of freedom
Residual deviance: 128.87  on 15544  degrees of freedom
AIC: 140.87

Number of Fisher Scoring iterations: 20


Odds Ratios (95% CI):
                       Estimate  2.5 %       97.5 %
(Intercept)              0.0027 0.0002 1.190000e-02
ContinentAsia            0.0000     NA 7.624632e+83
ContinentAustralia       0.0000     NA 5.528475e+87
ContinentEurope          0.1261 0.0050 3.192300e+00
ContinentNorthAmerica    0.1293 0.0191 2.533200e+00
ContinentSouth_America   1.7794 0.1698 3.838150e+01

ANOVA (LR Type II):
Analysis of Deviance Table (Type II tests)

Response: mph.A.
          LR Chisq Df Pr(>Chisq)
Continent   8.2803  5     0.1415
FDR p-value:  0.2346 
Africa - Asia  | est= 15.65  | SE= 2210  | z= 0.007082  | rawP= 1  | FDR= 1
Africa - Australia  | est= 15.65  | SE= 2304  | z= 0.006793  | rawP= 1  | FDR= 1
Africa - Europe  | est= 2.071  | SE= 1.415  | z= 1.463  | rawP= 0.6878  | FDR= 1
Africa - NorthAmerica  | est= 2.045  | SE= 1.119  | z= 1.827  | rawP= 0.4479  | FDR= 1
Africa - South_America  | est= -0.5763  | SE= 1.227  | z= -0.4697  | rawP= 0.9972  | FDR= 1
Asia - Australia  | est= 7.43e-10  | SE= 3192  | z= 2.328e-13  | rawP= 1  | FDR= 1
Asia - Europe  | est= -13.58  | SE= 2210  | z= -0.006145  | rawP= 1  | FDR= 1
Asia - NorthAmerica  | est= -13.6  | SE= 2210  | z= -0.006157  | rawP= 1  | FDR= 1
Asia - South_America  | est= -16.23  | SE= 2210  | z= -0.007343  | rawP= 1  | FDR= 1
Australia - Europe  | est= -13.58  | SE= 2304  | z= -0.005894  | rawP= 1  | FDR= 1
Australia - NorthAmerica  | est= -13.6  | SE= 2304  | z= -0.005905  | rawP= 1  | FDR= 1
Australia - South_America  | est= -16.23  | SE= 2304  | z= -0.007043  | rawP= 1  | FDR= 1
Europe - NorthAmerica  | est= -0.02555  | SE= 1.118  | z= -0.02285  | rawP= 1  | FDR= 1
Europe - South_America  | est= -2.647  | SE= 1.226  | z= -2.159  | rawP= 0.257  | FDR= 1
NorthAmerica - South_America  | est= -2.622  | SE= 0.8675  | z= -3.022  | rawP= 0.03018  | FDR= 0.1973

----------------------------------------------------------
Gene:  mph.B.  | Reference:  Africa 
----------------------------------------------------------


Call:
glm(formula = as.formula(paste(gene, "~", group_var)), family = binomial, 
    data = data)

Coefficients:
                         Estimate Std. Error z value Pr(>|z|)
(Intercept)            -2.657e+01  1.846e+04  -0.001    0.999
ContinentAsia          -4.478e-09  3.264e+04   0.000    1.000
ContinentAustralia      1.698e-12  3.360e+04   0.000    1.000
ContinentEurope         1.858e+01  1.846e+04   0.001    0.999
ContinentNorthAmerica   2.563e-14  1.876e+04   0.000    1.000
ContinentSouth_America  5.969e-13  2.537e+04   0.000    1.000

(Dispersion parameter for binomial family taken to be 1)

    Null deviance: 21.304  on 15549  degrees of freedom
Residual deviance: 17.975  on 15544  degrees of freedom
AIC: 29.975

Number of Fisher Scoring iterations: 25


Odds Ratios (95% CI):
                        Estimate 2.5 % 97.5 %
(Intercept)                    0     0      0
ContinentAsia                  1     0    Inf
ContinentAustralia             1     0    Inf
ContinentEurope        117140400     0     NA
ContinentNorthAmerica          1     0    Inf
ContinentSouth_America         1     0    Inf

ANOVA (LR Type II):
Analysis of Deviance Table (Type II tests)

Response: mph.B.
          LR Chisq Df Pr(>Chisq)
Continent   3.3289  5     0.6494
FDR p-value:  0.7614 
Africa - Asia  | est= 4.478e-09  | SE= 32640  | z= 1.372e-13  | rawP= 1  | FDR= 1
Africa - Australia  | est= -1.698e-12  | SE= 33600  | z= -5.054e-17  | rawP= 1  | FDR= 1
Africa - Europe  | est= -18.58  | SE= 18460  | z= -0.001006  | rawP= 1  | FDR= 1
Africa - NorthAmerica  | est= -2.563e-14  | SE= 18760  | z= -1.366e-18  | rawP= 1  | FDR= 1
Africa - South_America  | est= -5.969e-13  | SE= 25370  | z= -2.353e-17  | rawP= 1  | FDR= 1
Asia - Australia  | est= -4.48e-09  | SE= 38890  | z= -1.152e-13  | rawP= 1  | FDR= 1
Asia - Europe  | est= -18.58  | SE= 26920  | z= -0.0006901  | rawP= 1  | FDR= 1
Asia - NorthAmerica  | est= -4.478e-09  | SE= 27120  | z= -1.651e-13  | rawP= 1  | FDR= 1
Asia - South_America  | est= -4.479e-09  | SE= 32050  | z= -1.397e-13  | rawP= 1  | FDR= 1
Australia - Europe  | est= -18.58  | SE= 28070  | z= -0.000662  | rawP= 1  | FDR= 1
Australia - NorthAmerica  | est= 1.672e-12  | SE= 28260  | z= 5.917e-17  | rawP= 1  | FDR= 1
Australia - South_America  | est= 1.101e-12  | SE= 33020  | z= 3.334e-17  | rawP= 1  | FDR= 1
Europe - NorthAmerica  | est= 18.58  | SE= 3324  | z= 0.005589  | rawP= 1  | FDR= 1
Europe - South_America  | est= 18.58  | SE= 17400  | z= 0.001068  | rawP= 1  | FDR= 1
NorthAmerica - South_America  | est= -5.713e-13  | SE= 17710  | z= -3.225e-17  | rawP= 1  | FDR= 1

----------------------------------------------------------
Gene:  mph.E.  | Reference:  Africa 
----------------------------------------------------------


Call:
glm(formula = as.formula(paste(gene, "~", group_var)), family = binomial, 
    data = data)

Coefficients:
                         Estimate Std. Error z value Pr(>|z|)
(Intercept)            -2.557e+01  1.120e+04  -0.002    0.998
ContinentAsia          -5.898e-10  1.980e+04   0.000    1.000
ContinentAustralia     -2.591e-11  2.038e+04   0.000    1.000
ContinentEurope        -5.813e-11  1.189e+04   0.000    1.000
ContinentNorthAmerica   1.622e+01  1.120e+04   0.001    0.999
ContinentSouth_America  5.833e-12  1.539e+04   0.000    1.000

(Dispersion parameter for binomial family taken to be 1)

    Null deviance: 21.304  on 15549  degrees of freedom
Residual deviance: 20.696  on 15544  degrees of freedom
AIC: 32.696

Number of Fisher Scoring iterations: 24


Odds Ratios (95% CI):
                       Estimate 2.5 % 97.5 %
(Intercept)                   0     0      0
ContinentAsia                 1     0    Inf
ContinentAustralia            1     0    Inf
ContinentEurope               1     0    Inf
ContinentNorthAmerica  11049338     0     NA
ContinentSouth_America        1     0    Inf

ANOVA (LR Type II):
Analysis of Deviance Table (Type II tests)

Response: mph.E.
          LR Chisq Df Pr(>Chisq)
Continent  0.60711  5     0.9877
FDR p-value:  0.9877 
Africa - Asia  | est= 5.898e-10  | SE= 19800  | z= 2.979e-14  | rawP= 1  | FDR= 1
Africa - Australia  | est= 2.591e-11  | SE= 20380  | z= 1.271e-15  | rawP= 1  | FDR= 1
Africa - Europe  | est= 5.813e-11  | SE= 11890  | z= 4.891e-15  | rawP= 1  | FDR= 1
Africa - NorthAmerica  | est= -16.22  | SE= 11200  | z= -0.001448  | rawP= 1  | FDR= 1
Africa - South_America  | est= -5.833e-12  | SE= 15390  | z= -3.79e-16  | rawP= 1  | FDR= 1
Asia - Australia  | est= -5.639e-10  | SE= 23590  | z= -2.391e-14  | rawP= 1  | FDR= 1
Asia - Europe  | est= -5.317e-10  | SE= 16810  | z= -3.164e-14  | rawP= 1  | FDR= 1
Asia - NorthAmerica  | est= -16.22  | SE= 16330  | z= -0.0009933  | rawP= 1  | FDR= 1
Asia - South_America  | est= -5.957e-10  | SE= 19440  | z= -3.064e-14  | rawP= 1  | FDR= 1
Australia - Europe  | est= 3.222e-11  | SE= 17480  | z= 1.843e-15  | rawP= 1  | FDR= 1
Australia - NorthAmerica  | est= -16.22  | SE= 17020  | z= -0.0009527  | rawP= 1  | FDR= 1
Australia - South_America  | est= -3.174e-11  | SE= 20030  | z= -1.585e-15  | rawP= 1  | FDR= 1
Europe - NorthAmerica  | est= -16.22  | SE= 3981  | z= -0.004074  | rawP= 1  | FDR= 1
Europe - South_America  | est= -6.396e-11  | SE= 11280  | z= -5.671e-15  | rawP= 1  | FDR= 1
NorthAmerica - South_America  | est= 16.22  | SE= 10550  | z= 0.001537  | rawP= 1  | FDR= 1

----------------------------------------------------------
Gene:  msr.E.  | Reference:  Africa 
----------------------------------------------------------


Call:
glm(formula = as.formula(paste(gene, "~", group_var)), family = binomial, 
    data = data)

Coefficients:
                         Estimate Std. Error z value Pr(>|z|)
(Intercept)            -2.557e+01  1.120e+04  -0.002    0.998
ContinentAsia          -5.898e-10  1.980e+04   0.000    1.000
ContinentAustralia     -2.591e-11  2.038e+04   0.000    1.000
ContinentEurope        -5.813e-11  1.189e+04   0.000    1.000
ContinentNorthAmerica   1.622e+01  1.120e+04   0.001    0.999
ContinentSouth_America  5.833e-12  1.539e+04   0.000    1.000

(Dispersion parameter for binomial family taken to be 1)

    Null deviance: 21.304  on 15549  degrees of freedom
Residual deviance: 20.696  on 15544  degrees of freedom
AIC: 32.696

Number of Fisher Scoring iterations: 24


Odds Ratios (95% CI):
                       Estimate 2.5 % 97.5 %
(Intercept)                   0     0      0
ContinentAsia                 1     0    Inf
ContinentAustralia            1     0    Inf
ContinentEurope               1     0    Inf
ContinentNorthAmerica  11049338     0     NA
ContinentSouth_America        1     0    Inf

ANOVA (LR Type II):
Analysis of Deviance Table (Type II tests)

Response: msr.E.
          LR Chisq Df Pr(>Chisq)
Continent  0.60711  5     0.9877
FDR p-value:  0.9877 
Africa - Asia  | est= 5.898e-10  | SE= 19800  | z= 2.979e-14  | rawP= 1  | FDR= 1
Africa - Australia  | est= 2.591e-11  | SE= 20380  | z= 1.271e-15  | rawP= 1  | FDR= 1
Africa - Europe  | est= 5.813e-11  | SE= 11890  | z= 4.891e-15  | rawP= 1  | FDR= 1
Africa - NorthAmerica  | est= -16.22  | SE= 11200  | z= -0.001448  | rawP= 1  | FDR= 1
Africa - South_America  | est= -5.833e-12  | SE= 15390  | z= -3.79e-16  | rawP= 1  | FDR= 1
Asia - Australia  | est= -5.639e-10  | SE= 23590  | z= -2.391e-14  | rawP= 1  | FDR= 1
Asia - Europe  | est= -5.317e-10  | SE= 16810  | z= -3.164e-14  | rawP= 1  | FDR= 1
Asia - NorthAmerica  | est= -16.22  | SE= 16330  | z= -0.0009933  | rawP= 1  | FDR= 1
Asia - South_America  | est= -5.957e-10  | SE= 19440  | z= -3.064e-14  | rawP= 1  | FDR= 1
Australia - Europe  | est= 3.222e-11  | SE= 17480  | z= 1.843e-15  | rawP= 1  | FDR= 1
Australia - NorthAmerica  | est= -16.22  | SE= 17020  | z= -0.0009527  | rawP= 1  | FDR= 1
Australia - South_America  | est= -3.174e-11  | SE= 20030  | z= -1.585e-15  | rawP= 1  | FDR= 1
Europe - NorthAmerica  | est= -16.22  | SE= 3981  | z= -0.004074  | rawP= 1  | FDR= 1
Europe - South_America  | est= -6.396e-11  | SE= 11280  | z= -5.671e-15  | rawP= 1  | FDR= 1
NorthAmerica - South_America  | est= 16.22  | SE= 10550  | z= 0.001537  | rawP= 1  | FDR= 1

----------------------------------------------------------
Gene:  oqxA  | Reference:  Africa 
----------------------------------------------------------


Call:
glm(formula = as.formula(paste(gene, "~", group_var)), family = binomial, 
    data = data)

Coefficients:
                        Estimate Std. Error z value Pr(>|z|)    
(Intercept)               -5.916      1.001  -5.908 3.46e-09 ***
ContinentAsia            -20.650  26920.444  -0.001    0.999    
ContinentAustralia       -20.650  28066.503  -0.001    0.999    
ContinentEurope          -20.650   6563.452  -0.003    0.997    
ContinentNorthAmerica    -20.650   3323.910  -0.006    0.995    
ContinentSouth_America   -20.650  17397.796  -0.001    0.999    
---
Signif. codes:  0 ‘***’ 0.001 ‘**’ 0.01 ‘*’ 0.05 ‘.’ 0.1 ‘ ’ 1

(Dispersion parameter for binomial family taken to be 1)

    Null deviance: 21.304  on 15549  degrees of freedom
Residual deviance: 13.835  on 15544  degrees of freedom
AIC: 25.835

Number of Fisher Scoring iterations: 25


Odds Ratios (95% CI):
                       Estimate 2.5 %       97.5 %
(Intercept)              0.0027 2e-04  1.19000e-02
ContinentAsia            0.0000    NA          Inf
ContinentAustralia       0.0000    NA          Inf
ContinentEurope          0.0000    NA          Inf
ContinentNorthAmerica    0.0000    NA 5.59295e+303
ContinentSouth_America   0.0000    NA          Inf

ANOVA (LR Type II):
Analysis of Deviance Table (Type II tests)

Response: oqxA
          LR Chisq Df Pr(>Chisq)
Continent   7.4685  5     0.1881
FDR p-value:  0.2842 
Africa - Asia  | est= 20.65  | SE= 26920  | z= 0.0007671  | rawP= 1  | FDR= 1
Africa - Australia  | est= 20.65  | SE= 28070  | z= 0.0007357  | rawP= 1  | FDR= 1
Africa - Europe  | est= 20.65  | SE= 6563  | z= 0.003146  | rawP= 1  | FDR= 1
Africa - NorthAmerica  | est= 20.65  | SE= 3324  | z= 0.006213  | rawP= 1  | FDR= 1
Africa - South_America  | est= 20.65  | SE= 17400  | z= 0.001187  | rawP= 1  | FDR= 1
Asia - Australia  | est= 4.737e-09  | SE= 38890  | z= 1.218e-13  | rawP= 1  | FDR= 1
Asia - Europe  | est= 4.754e-09  | SE= 27710  | z= 1.716e-13  | rawP= 1  | FDR= 1
Asia - NorthAmerica  | est= 4.722e-09  | SE= 27120  | z= 1.741e-13  | rawP= 1  | FDR= 1
Asia - South_America  | est= 4.744e-09  | SE= 32050  | z= 1.48e-13  | rawP= 1  | FDR= 1
Australia - Europe  | est= 1.721e-11  | SE= 28820  | z= 5.972e-16  | rawP= 1  | FDR= 1
Australia - NorthAmerica  | est= -1.454e-11  | SE= 28260  | z= -5.144e-16  | rawP= 1  | FDR= 1
Australia - South_America  | est= 7.457e-12  | SE= 33020  | z= 2.258e-16  | rawP= 1  | FDR= 1
Europe - NorthAmerica  | est= -3.175e-11  | SE= 7357  | z= -4.316e-15  | rawP= 1  | FDR= 1
Europe - South_America  | est= -9.756e-12  | SE= 18590  | z= -5.247e-16  | rawP= 1  | FDR= 1
NorthAmerica - South_America  | est= 2.199e-11  | SE= 17710  | z= 1.242e-15  | rawP= 1  | FDR= 1

----------------------------------------------------------
Gene:  oqxB  | Reference:  Africa 
----------------------------------------------------------


Call:
glm(formula = as.formula(paste(gene, "~", group_var)), family = binomial, 
    data = data)

Coefficients:
                        Estimate Std. Error z value Pr(>|z|)    
(Intercept)               -5.916      1.001  -5.908 3.46e-09 ***
ContinentAsia            -20.650  26920.444  -0.001    0.999    
ContinentAustralia       -20.650  28066.503  -0.001    0.999    
ContinentEurope          -20.650   6563.452  -0.003    0.997    
ContinentNorthAmerica    -20.650   3323.910  -0.006    0.995    
ContinentSouth_America   -20.650  17397.796  -0.001    0.999    
---
Signif. codes:  0 ‘***’ 0.001 ‘**’ 0.01 ‘*’ 0.05 ‘.’ 0.1 ‘ ’ 1

(Dispersion parameter for binomial family taken to be 1)

    Null deviance: 21.304  on 15549  degrees of freedom
Residual deviance: 13.835  on 15544  degrees of freedom
AIC: 25.835

Number of Fisher Scoring iterations: 25


Odds Ratios (95% CI):
                       Estimate 2.5 %       97.5 %
(Intercept)              0.0027 2e-04  1.19000e-02
ContinentAsia            0.0000    NA          Inf
ContinentAustralia       0.0000    NA          Inf
ContinentEurope          0.0000    NA          Inf
ContinentNorthAmerica    0.0000    NA 5.59295e+303
ContinentSouth_America   0.0000    NA          Inf

ANOVA (LR Type II):
Analysis of Deviance Table (Type II tests)

Response: oqxB
          LR Chisq Df Pr(>Chisq)
Continent   7.4685  5     0.1881
FDR p-value:  0.2842 
Africa - Asia  | est= 20.65  | SE= 26920  | z= 0.0007671  | rawP= 1  | FDR= 1
Africa - Australia  | est= 20.65  | SE= 28070  | z= 0.0007357  | rawP= 1  | FDR= 1
Africa - Europe  | est= 20.65  | SE= 6563  | z= 0.003146  | rawP= 1  | FDR= 1
Africa - NorthAmerica  | est= 20.65  | SE= 3324  | z= 0.006213  | rawP= 1  | FDR= 1
Africa - South_America  | est= 20.65  | SE= 17400  | z= 0.001187  | rawP= 1  | FDR= 1
Asia - Australia  | est= 4.737e-09  | SE= 38890  | z= 1.218e-13  | rawP= 1  | FDR= 1
Asia - Europe  | est= 4.754e-09  | SE= 27710  | z= 1.716e-13  | rawP= 1  | FDR= 1
Asia - NorthAmerica  | est= 4.722e-09  | SE= 27120  | z= 1.741e-13  | rawP= 1  | FDR= 1
Asia - South_America  | est= 4.744e-09  | SE= 32050  | z= 1.48e-13  | rawP= 1  | FDR= 1
Australia - Europe  | est= 1.721e-11  | SE= 28820  | z= 5.972e-16  | rawP= 1  | FDR= 1
Australia - NorthAmerica  | est= -1.454e-11  | SE= 28260  | z= -5.144e-16  | rawP= 1  | FDR= 1
Australia - South_America  | est= 7.457e-12  | SE= 33020  | z= 2.258e-16  | rawP= 1  | FDR= 1
Europe - NorthAmerica  | est= -3.175e-11  | SE= 7357  | z= -4.316e-15  | rawP= 1  | FDR= 1
Europe - South_America  | est= -9.756e-12  | SE= 18590  | z= -5.247e-16  | rawP= 1  | FDR= 1
NorthAmerica - South_America  | est= 2.199e-11  | SE= 17710  | z= 1.242e-15  | rawP= 1  | FDR= 1

----------------------------------------------------------
Gene:  qnrS1  | Reference:  Africa 
----------------------------------------------------------


Call:
glm(formula = as.formula(paste(gene, "~", group_var)), family = binomial, 
    data = data)

Coefficients:
                         Estimate Std. Error z value Pr(>|z|)
(Intercept)            -2.057e+01  9.193e+02  -0.022    0.982
ContinentAsia           1.541e+01  9.193e+02   0.017    0.987
ContinentAustralia      1.175e-07  1.673e+03   0.000    1.000
ContinentEurope         1.628e+01  9.193e+02   0.018    0.986
ContinentNorthAmerica   1.191e+01  9.193e+02   0.013    0.990
ContinentSouth_America  1.563e+01  9.193e+02   0.017    0.986

(Dispersion parameter for binomial family taken to be 1)

    Null deviance: 627.6  on 15549  degrees of freedom
Residual deviance: 509.9  on 15544  degrees of freedom
AIC: 521.9

Number of Fisher Scoring iterations: 19


Odds Ratios (95% CI):
                         Estimate 2.5 %        97.5 %
(Intercept)                   0.0     0  0.000000e+00
ContinentAsia           4911123.7     0 5.468046e+132
ContinentAustralia            1.0     0  2.667133e+13
ContinentEurope        11770461.9     0 1.310303e+133
ContinentNorthAmerica    148912.7     0 1.657850e+131
ContinentSouth_America  6162515.8     0 6.860557e+132

ANOVA (LR Type II):
Analysis of Deviance Table (Type II tests)

Response: qnrS1
          LR Chisq Df Pr(>Chisq)    
Continent   117.69  5  < 2.2e-16 ***
---
Signif. codes:  0 ‘***’ 0.001 ‘**’ 0.01 ‘*’ 0.05 ‘.’ 0.1 ‘ ’ 1
FDR p-value:  4.697e-23 
Africa - Asia  | est= -15.41  | SE= 919.3  | z= -0.01676  | rawP= 1  | FDR= 1
Africa - Australia  | est= -1.175e-07  | SE= 1673  | z= -7.023e-11  | rawP= 1  | FDR= 1
Africa - Europe  | est= -16.28  | SE= 919.3  | z= -0.01771  | rawP= 1  | FDR= 1
Africa - NorthAmerica  | est= -11.91  | SE= 919.3  | z= -0.01296  | rawP= 1  | FDR= 1
Africa - South_America  | est= -15.63  | SE= 919.3  | z= -0.01701  | rawP= 1  | FDR= 1
Asia - Australia  | est= 15.41  | SE= 1397  | z= 0.01103  | rawP= 1  | FDR= 1
Asia - Europe  | est= -0.8741  | SE= 1.015  | z= -0.8608  | rawP= 0.9557  | FDR= 1
Asia - NorthAmerica  | est= 3.496  | SE= 1.227  | z= 2.849  | rawP= 0.05012  | FDR= 0.3025
Asia - South_America  | est= -0.227  | SE= 1.158  | z= -0.196  | rawP= 1  | FDR= 1
Australia - Europe  | est= -16.28  | SE= 1397  | z= -0.01165  | rawP= 1  | FDR= 1
Australia - NorthAmerica  | est= -11.91  | SE= 1397  | z= -0.008524  | rawP= 1  | FDR= 1
Australia - South_America  | est= -15.63  | SE= 1397  | z= -0.01119  | rawP= 1  | FDR= 1
Europe - NorthAmerica  | est= 4.37  | SE= 0.7249  | z= 6.029  | rawP= 2.476e-08  | FDR= 2.476e-07
Europe - South_America  | est= 0.6471  | SE= 0.6009  | z= 1.077  | rawP= 0.8907  | FDR= 1
NorthAmerica - South_America  | est= -3.723  | SE= 0.9142  | z= -4.072  | rawP= 0.0006632  | FDR= 0.005164

----------------------------------------------------------
Gene:  rmtE  | Reference:  Africa 
----------------------------------------------------------


Call:
glm(formula = as.formula(paste(gene, "~", group_var)), family = binomial, 
    data = data)

Coefficients:
                         Estimate Std. Error z value Pr(>|z|)
(Intercept)            -2.557e+01  1.120e+04  -0.002    0.998
ContinentAsia          -6.871e-10  1.980e+04   0.000    1.000
ContinentAustralia     -1.289e-11  2.038e+04   0.000    1.000
ContinentEurope        -2.922e-11  1.189e+04   0.000    1.000
ContinentNorthAmerica   1.622e+01  1.120e+04   0.001    0.999
ContinentSouth_America  2.707e-12  1.539e+04   0.000    1.000

(Dispersion parameter for binomial family taken to be 1)

    Null deviance: 21.304  on 15549  degrees of freedom
Residual deviance: 20.696  on 15544  degrees of freedom
AIC: 32.696

Number of Fisher Scoring iterations: 24


Odds Ratios (95% CI):
                       Estimate 2.5 % 97.5 %
(Intercept)                   0     0      0
ContinentAsia                 1     0    Inf
ContinentAustralia            1     0    Inf
ContinentEurope               1     0    Inf
ContinentNorthAmerica  11049338     0     NA
ContinentSouth_America        1     0    Inf

ANOVA (LR Type II):
Analysis of Deviance Table (Type II tests)

Response: rmtE
          LR Chisq Df Pr(>Chisq)
Continent  0.60711  5     0.9877
FDR p-value:  0.9877 
Africa - Asia  | est= 6.871e-10  | SE= 19800  | z= 3.47e-14  | rawP= 1  | FDR= 1
Africa - Australia  | est= 1.289e-11  | SE= 20380  | z= 6.325e-16  | rawP= 1  | FDR= 1
Africa - Europe  | est= 2.922e-11  | SE= 11890  | z= 2.458e-15  | rawP= 1  | FDR= 1
Africa - NorthAmerica  | est= -16.22  | SE= 11200  | z= -0.001448  | rawP= 1  | FDR= 1
Africa - South_America  | est= -2.707e-12  | SE= 15390  | z= -1.759e-16  | rawP= 1  | FDR= 1
Asia - Australia  | est= -6.742e-10  | SE= 23590  | z= -2.858e-14  | rawP= 1  | FDR= 1
Asia - Europe  | est= -6.578e-10  | SE= 16810  | z= -3.914e-14  | rawP= 1  | FDR= 1
Asia - NorthAmerica  | est= -16.22  | SE= 16330  | z= -0.0009933  | rawP= 1  | FDR= 1
Asia - South_America  | est= -6.898e-10  | SE= 19440  | z= -3.548e-14  | rawP= 1  | FDR= 1
Australia - Europe  | est= 1.633e-11  | SE= 17480  | z= 9.341e-16  | rawP= 1  | FDR= 1
Australia - NorthAmerica  | est= -16.22  | SE= 17020  | z= -0.0009527  | rawP= 1  | FDR= 1
Australia - South_America  | est= -1.56e-11  | SE= 20030  | z= -7.787e-16  | rawP= 1  | FDR= 1
Europe - NorthAmerica  | est= -16.22  | SE= 3981  | z= -0.004074  | rawP= 1  | FDR= 1
Europe - South_America  | est= -3.193e-11  | SE= 11280  | z= -2.831e-15  | rawP= 1  | FDR= 1
NorthAmerica - South_America  | est= 16.22  | SE= 10550  | z= 0.001537  | rawP= 1  | FDR= 1

----------------------------------------------------------
Gene:  sul1  | Reference:  Africa 
----------------------------------------------------------


Call:
glm(formula = as.formula(paste(gene, "~", group_var)), family = binomial, 
    data = data)

Coefficients:
                       Estimate Std. Error z value Pr(>|z|)    
(Intercept)             -0.7543     0.1112  -6.786 1.16e-11 ***
ContinentAsia            1.7854     0.2046   8.728  < 2e-16 ***
ContinentAustralia      -1.3823     0.2795  -4.946 7.58e-07 ***
ContinentEurope          0.3635     0.1173   3.098  0.00195 ** 
ContinentNorthAmerica    1.3268     0.1128  11.758  < 2e-16 ***
ContinentSouth_America   2.4311     0.1742  13.957  < 2e-16 ***
---
Signif. codes:  0 ‘***’ 0.001 ‘**’ 0.01 ‘*’ 0.05 ‘.’ 0.1 ‘ ’ 1

(Dispersion parameter for binomial family taken to be 1)

    Null deviance: 21072  on 15549  degrees of freedom
Residual deviance: 20122  on 15544  degrees of freedom
AIC: 20134

Number of Fisher Scoring iterations: 4


Odds Ratios (95% CI):
                       Estimate  2.5 %  97.5 %
(Intercept)              0.4704 0.3771  0.5833
ContinentAsia            5.9622 4.0193  8.9723
ContinentAustralia       0.2510 0.1407  0.4235
ContinentEurope          1.4384 1.1455  1.8152
ContinentNorthAmerica    3.7689 3.0288  4.7159
ContinentSouth_America  11.3711 8.1274 16.0968

ANOVA (LR Type II):
Analysis of Deviance Table (Type II tests)

Response: sul1
          LR Chisq Df Pr(>Chisq)    
Continent   949.23  5  < 2.2e-16 ***
---
Signif. codes:  0 ‘***’ 0.001 ‘**’ 0.01 ‘*’ 0.05 ‘.’ 0.1 ‘ ’ 1
FDR p-value:  5.724e-202 
Africa - Asia  | est= -1.785  | SE= 0.2046  | z= -8.728  | rawP= 4.863e-14  | FDR= 9.359e-13
Africa - Australia  | est= 1.382  | SE= 0.2795  | z= 4.946  | rawP= 1.123e-05  | FDR= 9.879e-05
Africa - Europe  | est= -0.3635  | SE= 0.1173  | z= -3.098  | rawP= 0.02391  | FDR= 0.1594
Africa - NorthAmerica  | est= -1.327  | SE= 0.1128  | z= -11.76  | rawP= 0  | FDR= 0
Africa - South_America  | est= -2.431  | SE= 0.1742  | z= -13.96  | rawP= 0  | FDR= 0
Asia - Australia  | est= 3.168  | SE= 0.3086  | z= 10.26  | rawP= 6.672e-14  | FDR= 9.864e-13
Asia - Europe  | est= 1.422  | SE= 0.1758  | z= 8.089  | rawP= 8.471e-14  | FDR= 1.122e-12
Asia - NorthAmerica  | est= 0.4587  | SE= 0.1728  | z= 2.654  | rawP= 0.08476  | FDR= 0.4912
Asia - South_America  | est= -0.6456  | SE= 0.2179  | z= -2.963  | rawP= 0.03602  | FDR= 0.2268
Australia - Europe  | est= -1.746  | SE= 0.2592  | z= -6.736  | rawP= 2.441e-10  | FDR= 2.798e-09
Australia - NorthAmerica  | est= -2.709  | SE= 0.2572  | z= -10.53  | rawP= 5.762e-14  | FDR= 9.589e-13
Australia - South_America  | est= -3.813  | SE= 0.2894  | z= -13.18  | rawP= 0  | FDR= 0
Europe - NorthAmerica  | est= -0.9633  | SE= 0.0423  | z= -22.77  | rawP= 0  | FDR= 0
Europe - South_America  | est= -2.068  | SE= 0.1393  | z= -14.85  | rawP= 0  | FDR= 0
NorthAmerica - South_America  | est= -1.104  | SE= 0.1355  | z= -8.149  | rawP= 7.816e-14  | FDR= 1.088e-12

----------------------------------------------------------
Gene:  sul2  | Reference:  Africa 
----------------------------------------------------------


Call:
glm(formula = as.formula(paste(gene, "~", group_var)), family = binomial, 
    data = data)

Coefficients:
                       Estimate Std. Error z value Pr(>|z|)    
(Intercept)             -2.1163     0.1674 -12.644  < 2e-16 ***
ContinentAsia           -2.3439     0.7306  -3.208  0.00134 ** 
ContinentAustralia     -15.4498   311.7907  -0.050  0.96048    
ContinentEurope         -1.5987     0.2065  -7.742 9.82e-15 ***
ContinentNorthAmerica   -2.7022     0.1974 -13.688  < 2e-16 ***
ContinentSouth_America  -2.1154     0.4440  -4.765 1.89e-06 ***
---
Signif. codes:  0 ‘***’ 0.001 ‘**’ 0.01 ‘*’ 0.05 ‘.’ 0.1 ‘ ’ 1

(Dispersion parameter for binomial family taken to be 1)

    Null deviance: 2225.1  on 15549  degrees of freedom
Residual deviance: 2071.8  on 15544  degrees of freedom
AIC: 2083.8

Number of Fisher Scoring iterations: 16


Odds Ratios (95% CI):
                       Estimate  2.5 % 97.5 %
(Intercept)              0.1205 0.0855 0.1651
ContinentAsia            0.0960 0.0155 0.3173
ContinentAustralia       0.0000 0.0000 0.0000
ContinentEurope          0.2022 0.1356 0.3053
ContinentNorthAmerica    0.0671 0.0459 0.0997
ContinentSouth_America   0.1206 0.0455 0.2672

ANOVA (LR Type II):
Analysis of Deviance Table (Type II tests)

Response: sul2
          LR Chisq Df Pr(>Chisq)    
Continent   153.34  5  < 2.2e-16 ***
---
Signif. codes:  0 ‘***’ 0.001 ‘**’ 0.01 ‘*’ 0.05 ‘.’ 0.1 ‘ ’ 1
FDR p-value:  1.471e-30 
Africa - Asia  | est= 2.344  | SE= 0.7306  | z= 3.208  | rawP= 0.01683  | FDR= 0.116
Africa - Australia  | est= 15.45  | SE= 311.8  | z= 0.04955  | rawP= 1  | FDR= 1
Africa - Europe  | est= 1.599  | SE= 0.2065  | z= 7.742  | rawP= 1.824e-13  | FDR= 2.327e-12
Africa - NorthAmerica  | est= 2.702  | SE= 0.1974  | z= 13.69  | rawP= 0  | FDR= 0
Africa - South_America  | est= 2.115  | SE= 0.444  | z= 4.765  | rawP= 2.786e-05  | FDR= 0.0002329
Asia - Australia  | est= 13.11  | SE= 311.8  | z= 0.04203  | rawP= 1  | FDR= 1
Asia - Europe  | est= -0.7452  | SE= 0.7214  | z= -1.033  | rawP= 0.907  | FDR= 1
Asia - NorthAmerica  | est= 0.3583  | SE= 0.7188  | z= 0.4984  | rawP= 0.9962  | FDR= 1
Asia - South_America  | est= -0.2285  | SE= 0.8215  | z= -0.2781  | rawP= 0.9998  | FDR= 1
Australia - Europe  | est= -13.85  | SE= 311.8  | z= -0.04442  | rawP= 1  | FDR= 1
Australia - NorthAmerica  | est= -12.75  | SE= 311.8  | z= -0.04089  | rawP= 1  | FDR= 1
Australia - South_America  | est= -13.33  | SE= 311.8  | z= -0.04277  | rawP= 1  | FDR= 1
Europe - NorthAmerica  | est= 1.103  | SE= 0.16  | z= 6.898  | rawP= 7.918e-11  | FDR= 9.178e-10
Europe - South_America  | est= 0.5167  | SE= 0.4286  | z= 1.206  | rawP= 0.8344  | FDR= 1
NorthAmerica - South_America  | est= -0.5868  | SE= 0.4243  | z= -1.383  | rawP= 0.7375  | FDR= 1

----------------------------------------------------------
Gene:  sul3  | Reference:  Africa 
----------------------------------------------------------


Call:
glm(formula = as.formula(paste(gene, "~", group_var)), family = binomial, 
    data = data)

Coefficients:
                       Estimate Std. Error z value Pr(>|z|)    
(Intercept)             -5.9162     1.0013  -5.908 3.46e-09 ***
ContinentAsia            0.7571     1.4172   0.534    0.593    
ContinentAustralia       0.8410     1.4174   0.593    0.553    
ContinentEurope          0.7677     1.0305   0.745    0.456    
ContinentNorthAmerica   -1.1286     1.0501  -1.075    0.282    
ContinentSouth_America -14.6499   866.1858  -0.017    0.987    
---
Signif. codes:  0 ‘***’ 0.001 ‘**’ 0.01 ‘*’ 0.05 ‘.’ 0.1 ‘ ’ 1

(Dispersion parameter for binomial family taken to be 1)

    Null deviance: 434.98  on 15549  degrees of freedom
Residual deviance: 408.37  on 15544  degrees of freedom
AIC: 420.37

Number of Fisher Scoring iterations: 19


Odds Ratios (95% CI):
                       Estimate  2.5 %       97.5 %
(Intercept)              0.0027 0.0002 1.190000e-02
ContinentAsia            2.1322 0.0840 5.412920e+01
ContinentAustralia       2.3188 0.0913 5.887920e+01
ContinentEurope          2.1548 0.4408 3.888200e+01
ContinentNorthAmerica    0.3235 0.0617 5.944600e+00
ContinentSouth_America   0.0000     NA 2.136098e+74

ANOVA (LR Type II):
Analysis of Deviance Table (Type II tests)

Response: sul3
          LR Chisq Df Pr(>Chisq)    
Continent    26.61  5  6.792e-05 ***
---
Signif. codes:  0 ‘***’ 0.001 ‘**’ 0.01 ‘*’ 0.05 ‘.’ 0.1 ‘ ’ 1
FDR p-value:  0.000149 
Africa - Asia  | est= -0.7571  | SE= 1.417  | z= -0.5343  | rawP= 0.9948  | FDR= 1
Africa - Australia  | est= -0.841  | SE= 1.417  | z= -0.5934  | rawP= 0.9915  | FDR= 1
Africa - Europe  | est= -0.7677  | SE= 1.03  | z= -0.745  | rawP= 0.9763  | FDR= 1
Africa - NorthAmerica  | est= 1.129  | SE= 1.05  | z= 1.075  | rawP= 0.8916  | FDR= 1
Africa - South_America  | est= 14.65  | SE= 866.2  | z= 0.01691  | rawP= 1  | FDR= 1
Asia - Australia  | est= -0.08388  | SE= 1.418  | z= -0.05914  | rawP= 1  | FDR= 1
Asia - Europe  | est= -0.01054  | SE= 1.032  | z= -0.01021  | rawP= 1  | FDR= 1
Asia - NorthAmerica  | est= 1.886  | SE= 1.052  | z= 1.793  | rawP= 0.4701  | FDR= 1
Asia - South_America  | est= 15.41  | SE= 866.2  | z= 0.01779  | rawP= 1  | FDR= 1
Australia - Europe  | est= 0.07335  | SE= 1.032  | z= 0.07106  | rawP= 1  | FDR= 1
Australia - NorthAmerica  | est= 1.97  | SE= 1.052  | z= 1.873  | rawP= 0.4192  | FDR= 1
Australia - South_America  | est= 15.49  | SE= 866.2  | z= 0.01788  | rawP= 1  | FDR= 1
Europe - NorthAmerica  | est= 1.896  | SE= 0.3991  | z= 4.752  | rawP= 2.971e-05  | FDR= 0.0002464
Europe - South_America  | est= 15.42  | SE= 866.2  | z= 0.0178  | rawP= 1  | FDR= 1
NorthAmerica - South_America  | est= 13.52  | SE= 866.2  | z= 0.01561  | rawP= 1  | FDR= 1

----------------------------------------------------------
Gene:  tet.A.  | Reference:  Africa 
----------------------------------------------------------


Call:
glm(formula = as.formula(paste(gene, "~", group_var)), family = binomial, 
    data = data)

Coefficients:
                       Estimate Std. Error z value Pr(>|z|)    
(Intercept)            -0.32542    0.10507  -3.097  0.00195 ** 
ContinentAsia           1.44702    0.20463   7.072 1.53e-12 ***
ContinentAustralia     -1.74705    0.27127  -6.440 1.19e-10 ***
ContinentEurope        -0.04844    0.11156  -0.434  0.66417    
ContinentNorthAmerica   0.95583    0.10688   8.943  < 2e-16 ***
ContinentSouth_America  2.30168    0.18266  12.601  < 2e-16 ***
---
Signif. codes:  0 ‘***’ 0.001 ‘**’ 0.01 ‘*’ 0.05 ‘.’ 0.1 ‘ ’ 1

(Dispersion parameter for binomial family taken to be 1)

    Null deviance: 20902  on 15549  degrees of freedom
Residual deviance: 19931  on 15544  degrees of freedom
AIC: 19943

Number of Fisher Scoring iterations: 4


Odds Ratios (95% CI):
                       Estimate  2.5 %  97.5 %
(Intercept)              0.7222 0.5870  0.8865
ContinentAsia            4.2504 2.8663  6.4013
ContinentAustralia       0.1743 0.0995  0.2897
ContinentEurope          0.9527 0.7662  1.1869
ContinentNorthAmerica    2.6008 2.1112  3.2111
ContinentSouth_America   9.9910 7.0345 14.4087

ANOVA (LR Type II):
Analysis of Deviance Table (Type II tests)

Response: tet.A.
          LR Chisq Df Pr(>Chisq)    
Continent   970.51  5  < 2.2e-16 ***
---
Signif. codes:  0 ‘***’ 0.001 ‘**’ 0.01 ‘*’ 0.05 ‘.’ 0.1 ‘ ’ 1
FDR p-value:  1.65e-206 
Africa - Asia  | est= -1.447  | SE= 0.2046  | z= -7.072  | rawP= 2.301e-11  | FDR= 2.698e-10
Africa - Australia  | est= 1.747  | SE= 0.2713  | z= 6.44  | rawP= 1.787e-09  | FDR= 1.96e-08
Africa - Europe  | est= 0.04844  | SE= 0.1116  | z= 0.4342  | rawP= 0.9981  | FDR= 1
Africa - NorthAmerica  | est= -0.9558  | SE= 0.1069  | z= -8.943  | rawP= 4.119e-14  | FDR= 8.991e-13
Africa - South_America  | est= -2.302  | SE= 0.1827  | z= -12.6  | rawP= 0  | FDR= 0
Asia - Australia  | est= 3.194  | SE= 0.3056  | z= 10.45  | rawP= 5.829e-14  | FDR= 9.589e-13
Asia - Europe  | est= 1.495  | SE= 0.1796  | z= 8.329  | rawP= 6.495e-14  | FDR= 9.864e-13
Asia - NorthAmerica  | est= 0.4912  | SE= 0.1767  | z= 2.78  | rawP= 0.06065  | FDR= 0.3589
Asia - South_America  | est= -0.8547  | SE= 0.2306  | z= -3.707  | rawP= 0.002878  | FDR= 0.02143
Australia - Europe  | est= -1.699  | SE= 0.2529  | z= -6.717  | rawP= 2.785e-10  | FDR= 3.156e-09
Australia - NorthAmerica  | est= -2.703  | SE= 0.2509  | z= -10.77  | rawP= 6.017e-14  | FDR= 9.742e-13
Australia - South_America  | est= -4.049  | SE= 0.2913  | z= -13.9  | rawP= 0  | FDR= 0
Europe - NorthAmerica  | est= -1.004  | SE= 0.04232  | z= -23.73  | rawP= 0  | FDR= 0
Europe - South_America  | est= -2.35  | SE= 0.1541  | z= -15.26  | rawP= 0  | FDR= 0
NorthAmerica - South_America  | est= -1.346  | SE= 0.1507  | z= -8.931  | rawP= 4.197e-14  | FDR= 8.991e-13

----------------------------------------------------------
Gene:  tet.B.  | Reference:  Africa 
----------------------------------------------------------


Call:
glm(formula = as.formula(paste(gene, "~", group_var)), family = binomial, 
    data = data)

Coefficients:
                         Estimate Std. Error z value Pr(>|z|)
(Intercept)            -2.057e+01  9.193e+02  -0.022    0.982
ContinentAsia          -4.086e-09  1.625e+03   0.000    1.000
ContinentAustralia     -9.367e-12  1.673e+03   0.000    1.000
ContinentEurope         1.258e+01  9.193e+02   0.014    0.989
ContinentNorthAmerica   1.577e+01  9.193e+02   0.017    0.986
ContinentSouth_America  1.572e-10  1.263e+03   0.000    1.000

(Dispersion parameter for binomial family taken to be 1)

    Null deviance: 1158.0  on 15549  degrees of freedom
Residual deviance: 1108.5  on 15544  degrees of freedom
AIC: 1120.5

Number of Fisher Scoring iterations: 19


Odds Ratios (95% CI):
                       Estimate 2.5 %        97.5 %
(Intercept)                   0     0  0.000000e+00
ContinentAsia                 1     0  1.323563e+09
ContinentAustralia            1     0  2.441103e+09
ContinentEurope          290362     0 1.190292e+153
ContinentNorthAmerica   7055453     0 2.891693e+154
ContinentSouth_America        1     0  1.227417e+07

ANOVA (LR Type II):
Analysis of Deviance Table (Type II tests)

Response: tet.B.
          LR Chisq Df Pr(>Chisq)    
Continent   49.488  5  1.764e-09 ***
---
Signif. codes:  0 ‘***’ 0.001 ‘**’ 0.01 ‘*’ 0.05 ‘.’ 0.1 ‘ ’ 1
FDR p-value:  6.313e-09 
Africa - Asia  | est= 4.086e-09  | SE= 1625  | z= 2.514e-12  | rawP= 1  | FDR= 1
Africa - Australia  | est= 9.367e-12  | SE= 1673  | z= 5.6e-15  | rawP= 1  | FDR= 1
Africa - Europe  | est= -12.58  | SE= 919.3  | z= -0.01368  | rawP= 1  | FDR= 1
Africa - NorthAmerica  | est= -15.77  | SE= 919.3  | z= -0.01715  | rawP= 1  | FDR= 1
Africa - South_America  | est= -1.572e-10  | SE= 1263  | z= -1.245e-13  | rawP= 1  | FDR= 1
Asia - Australia  | est= -4.077e-09  | SE= 1936  | z= -2.106e-12  | rawP= 1  | FDR= 1
Asia - Europe  | est= -12.58  | SE= 1340  | z= -0.009385  | rawP= 1  | FDR= 1
Asia - NorthAmerica  | est= -15.77  | SE= 1340  | z= -0.01177  | rawP= 1  | FDR= 1
Asia - South_America  | est= -4.244e-09  | SE= 1596  | z= -2.659e-12  | rawP= 1  | FDR= 1
Australia - Europe  | est= -12.58  | SE= 1397  | z= -0.009002  | rawP= 1  | FDR= 1
Australia - NorthAmerica  | est= -15.77  | SE= 1397  | z= -0.01129  | rawP= 1  | FDR= 1
Australia - South_America  | est= -1.666e-10  | SE= 1644  | z= -1.013e-13  | rawP= 1  | FDR= 1
Europe - NorthAmerica  | est= -3.19  | SE= 1.006  | z= -3.173  | rawP= 0.01886  | FDR= 0.1282
Europe - South_America  | est= 12.58  | SE= 866.2  | z= 0.01452  | rawP= 1  | FDR= 1
NorthAmerica - South_America  | est= 15.77  | SE= 866.2  | z= 0.01821  | rawP= 1  | FDR= 1

----------------------------------------------------------
Gene:  tet.C.  | Reference:  Africa 
----------------------------------------------------------


Call:
glm(formula = as.formula(paste(gene, "~", group_var)), family = binomial, 
    data = data)

Coefficients:
                         Estimate Std. Error z value Pr(>|z|)
(Intercept)            -2.357e+01  4.120e+03  -0.006    0.995
ContinentAsia          -3.063e-09  7.284e+03   0.000    1.000
ContinentAustralia     -7.512e-12  7.496e+03   0.000    1.000
ContinentEurope         3.465e-12  4.372e+03   0.000    1.000
ContinentNorthAmerica   1.583e+01  4.120e+03   0.004    0.997
ContinentSouth_America -5.637e-13  5.661e+03   0.000    1.000

(Dispersion parameter for binomial family taken to be 1)

    Null deviance: 90.422  on 15549  degrees of freedom
Residual deviance: 87.386  on 15544  degrees of freedom
AIC: 99.386

Number of Fisher Scoring iterations: 22


Odds Ratios (95% CI):
                       Estimate 2.5 %        97.5 %
(Intercept)                   0     0  0.000000e+00
ContinentAsia                 1     0 2.707205e+187
ContinentAustralia            1     0 7.852387e+192
ContinentEurope               1     0 3.269975e+112
ContinentNorthAmerica   7479433     0            NA
ContinentSouth_America        1     0 4.610705e+145

ANOVA (LR Type II):
Analysis of Deviance Table (Type II tests)

Response: tet.C.
          LR Chisq Df Pr(>Chisq)
Continent    3.036  5     0.6944
FDR p-value:  0.8004 
Africa - Asia  | est= 3.063e-09  | SE= 7284  | z= 4.205e-13  | rawP= 1  | FDR= 1
Africa - Australia  | est= 7.512e-12  | SE= 7496  | z= 1.002e-15  | rawP= 1  | FDR= 1
Africa - Europe  | est= -3.465e-12  | SE= 4372  | z= -7.925e-16  | rawP= 1  | FDR= 1
Africa - NorthAmerica  | est= -15.83  | SE= 4120  | z= -0.003842  | rawP= 1  | FDR= 1
Africa - South_America  | est= 5.637e-13  | SE= 5661  | z= 9.957e-17  | rawP= 1  | FDR= 1
Asia - Australia  | est= -3.056e-09  | SE= 8678  | z= -3.521e-13  | rawP= 1  | FDR= 1
Asia - Europe  | est= -3.067e-09  | SE= 6183  | z= -4.96e-13  | rawP= 1  | FDR= 1
Asia - NorthAmerica  | est= -15.83  | SE= 6007  | z= -0.002635  | rawP= 1  | FDR= 1
Asia - South_America  | est= -3.063e-09  | SE= 7152  | z= -4.282e-13  | rawP= 1  | FDR= 1
Australia - Europe  | est= -1.098e-11  | SE= 6431  | z= -1.707e-15  | rawP= 1  | FDR= 1
Australia - NorthAmerica  | est= -15.83  | SE= 6262  | z= -0.002527  | rawP= 1  | FDR= 1
Australia - South_America  | est= -6.949e-12  | SE= 7368  | z= -9.431e-16  | rawP= 1  | FDR= 1
Europe - NorthAmerica  | est= -15.83  | SE= 1465  | z= -0.01081  | rawP= 1  | FDR= 1
Europe - South_America  | est= 4.029e-12  | SE= 4149  | z= 9.71e-16  | rawP= 1  | FDR= 1
NorthAmerica - South_America  | est= 15.83  | SE= 3882  | z= 0.004077  | rawP= 1  | FDR= 1

----------------------------------------------------------
Gene:  tet.D.  | Reference:  Africa 
----------------------------------------------------------


Call:
glm(formula = as.formula(paste(gene, "~", group_var)), family = binomial, 
    data = data)

Coefficients:
                         Estimate Std. Error z value Pr(>|z|)
(Intercept)            -2.057e+01  9.193e+02  -0.022    0.982
ContinentAsia          -9.315e-09  1.625e+03   0.000    1.000
ContinentAustralia     -1.211e-08  1.673e+03   0.000    1.000
ContinentEurope         1.563e+01  9.193e+02   0.017    0.986
ContinentNorthAmerica   1.330e+01  9.193e+02   0.014    0.988
ContinentSouth_America  1.453e+01  9.193e+02   0.016    0.987

(Dispersion parameter for binomial family taken to be 1)

    Null deviance: 434.98  on 15549  degrees of freedom
Residual deviance: 395.83  on 15544  degrees of freedom
AIC: 407.83

Number of Fisher Scoring iterations: 19


Odds Ratios (95% CI):
                        Estimate 2.5 %       97.5 %
(Intercept)                  0.0     0 0.000000e+00
ContinentAsia                1.0     0 2.761392e+16
ContinentAustralia           1.0     0 8.323072e+16
ContinentEurope        6139323.9     0 9.329326e+58
ContinentNorthAmerica   595962.3     0 9.056302e+57
ContinentSouth_America 2044343.1     0 3.106798e+58

ANOVA (LR Type II):
Analysis of Deviance Table (Type II tests)

Response: tet.D.
          LR Chisq Df Pr(>Chisq)    
Continent   39.154  5  2.211e-07 ***
---
Signif. codes:  0 ‘***’ 0.001 ‘**’ 0.01 ‘*’ 0.05 ‘.’ 0.1 ‘ ’ 1
FDR p-value:  6.265e-07 
Africa - Asia  | est= 9.315e-09  | SE= 1625  | z= 5.731e-12  | rawP= 1  | FDR= 1
Africa - Australia  | est= 1.211e-08  | SE= 1673  | z= 7.239e-12  | rawP= 1  | FDR= 1
Africa - Europe  | est= -15.63  | SE= 919.3  | z= -0.017  | rawP= 1  | FDR= 1
Africa - NorthAmerica  | est= -13.3  | SE= 919.3  | z= -0.01447  | rawP= 1  | FDR= 1
Africa - South_America  | est= -14.53  | SE= 919.3  | z= -0.01581  | rawP= 1  | FDR= 1
Asia - Australia  | est= 2.794e-09  | SE= 1936  | z= 1.443e-12  | rawP= 1  | FDR= 1
Asia - Europe  | est= -15.63  | SE= 1340  | z= -0.01166  | rawP= 1  | FDR= 1
Asia - NorthAmerica  | est= -13.3  | SE= 1340  | z= -0.009922  | rawP= 1  | FDR= 1
Asia - South_America  | est= -14.53  | SE= 1340  | z= -0.01084  | rawP= 1  | FDR= 1
Australia - Europe  | est= -15.63  | SE= 1397  | z= -0.01119  | rawP= 1  | FDR= 1
Australia - NorthAmerica  | est= -13.3  | SE= 1397  | z= -0.009517  | rawP= 1  | FDR= 1
Australia - South_America  | est= -14.53  | SE= 1397  | z= -0.0104  | rawP= 1  | FDR= 1
Europe - NorthAmerica  | est= 2.332  | SE= 0.416  | z= 5.607  | rawP= 3.084e-07  | FDR= 2.886e-06
Europe - South_America  | est= 1.1  | SE= 1.025  | z= 1.073  | rawP= 0.8922  | FDR= 1
NorthAmerica - South_America  | est= -1.233  | SE= 1.062  | z= -1.161  | rawP= 0.8554  | FDR= 1

----------------------------------------------------------
Gene:  tet.G.  | Reference:  Africa 
----------------------------------------------------------


Call:
glm(formula = as.formula(paste(gene, "~", group_var)), family = binomial, 
    data = data)

Coefficients:
                         Estimate Std. Error z value Pr(>|z|)
(Intercept)            -2.657e+01  1.846e+04  -0.001    0.999
ContinentAsia           2.281e+01  1.846e+04   0.001    0.999
ContinentAustralia      5.368e-06  3.360e+04   0.000    1.000
ContinentEurope         5.368e-06  1.960e+04   0.000    1.000
ContinentNorthAmerica   5.368e-06  1.876e+04   0.000    1.000
ContinentSouth_America  5.368e-06  2.537e+04   0.000    1.000

(Dispersion parameter for binomial family taken to be 1)

    Null deviance: 74.123  on 15549  degrees of freedom
Residual deviance: 38.136  on 15544  degrees of freedom
AIC: 50.136

Number of Fisher Scoring iterations: 25


Odds Ratios (95% CI):
                         Estimate 2.5 % 97.5 %
(Intercept)                     0     0      0
ContinentAsia          8064235048     0     NA
ContinentAustralia              1     0    Inf
ContinentEurope                 1     0    Inf
ContinentNorthAmerica           1     0    Inf
ContinentSouth_America          1     0    Inf

ANOVA (LR Type II):
Analysis of Deviance Table (Type II tests)

Response: tet.G.
          LR Chisq Df Pr(>Chisq)    
Continent   35.987  5  9.554e-07 ***
---
Signif. codes:  0 ‘***’ 0.001 ‘**’ 0.01 ‘*’ 0.05 ‘.’ 0.1 ‘ ’ 1
FDR p-value:  2.499e-06 
Africa - Asia  | est= -22.81  | SE= 18460  | z= -0.001235  | rawP= 1  | FDR= 1
Africa - Australia  | est= -5.368e-06  | SE= 33600  | z= -1.598e-10  | rawP= 1  | FDR= 1
Africa - Europe  | est= -5.368e-06  | SE= 19600  | z= -2.739e-10  | rawP= 1  | FDR= 1
Africa - NorthAmerica  | est= -5.368e-06  | SE= 18760  | z= -2.861e-10  | rawP= 1  | FDR= 1
Africa - South_America  | est= -5.368e-06  | SE= 25370  | z= -2.116e-10  | rawP= 1  | FDR= 1
Asia - Australia  | est= 22.81  | SE= 28070  | z= 0.0008127  | rawP= 1  | FDR= 1
Asia - Europe  | est= 22.81  | SE= 6563  | z= 0.003475  | rawP= 1  | FDR= 1
Asia - NorthAmerica  | est= 22.81  | SE= 3324  | z= 0.006863  | rawP= 1  | FDR= 1
Asia - South_America  | est= 22.81  | SE= 17400  | z= 0.001311  | rawP= 1  | FDR= 1
Australia - Europe  | est= 1.915e-10  | SE= 28820  | z= 6.645e-15  | rawP= 1  | FDR= 1
Australia - NorthAmerica  | est= -1.065e-11  | SE= 28260  | z= -3.769e-16  | rawP= 1  | FDR= 1
Australia - South_America  | est= 4.055e-11  | SE= 33020  | z= 1.228e-15  | rawP= 1  | FDR= 1
Europe - NorthAmerica  | est= -2.022e-10  | SE= 7357  | z= -2.748e-14  | rawP= 1  | FDR= 1
Europe - South_America  | est= -1.51e-10  | SE= 18590  | z= -8.12e-15  | rawP= 1  | FDR= 1
NorthAmerica - South_America  | est= 5.12e-11  | SE= 17710  | z= 2.891e-15  | rawP= 1  | FDR= 1

----------------------------------------------------------
Gene:  tet.M.  | Reference:  Africa 
----------------------------------------------------------


Call:
glm(formula = as.formula(paste(gene, "~", group_var)), family = binomial, 
    data = data)

Coefficients:
                         Estimate Std. Error z value Pr(>|z|)
(Intercept)            -2.157e+01  1.516e+03  -0.014    0.989
ContinentAsia           1.641e+01  1.516e+03   0.011    0.991
ContinentAustralia     -1.708e-07  2.758e+03   0.000    1.000
ContinentEurope         1.497e+01  1.516e+03   0.010    0.992
ContinentNorthAmerica   1.360e+01  1.516e+03   0.009    0.993
ContinentSouth_America -1.705e-07  2.082e+03   0.000    1.000

(Dispersion parameter for binomial family taken to be 1)

    Null deviance: 152.18  on 15549  degrees of freedom
Residual deviance: 144.82  on 15544  degrees of freedom
AIC: 156.82

Number of Fisher Scoring iterations: 20


Odds Ratios (95% CI):
                         Estimate 2.5 %       97.5 %
(Intercept)                   0.0     0 0.000000e+00
ContinentAsia          13349814.6     0           NA
ContinentAustralia            1.0     0 1.711690e+52
ContinentEurope         3160364.3     0           NA
ContinentNorthAmerica    809714.2     0           NA
ContinentSouth_America        1.0     0 2.778621e+39

ANOVA (LR Type II):
Analysis of Deviance Table (Type II tests)

Response: tet.M.
          LR Chisq Df Pr(>Chisq)
Continent   7.3547  5     0.1956
FDR p-value:  0.2891 
Africa - Asia  | est= -16.41  | SE= 1516  | z= -0.01083  | rawP= 1  | FDR= 1
Africa - Australia  | est= 1.708e-07  | SE= 2758  | z= 6.192e-11  | rawP= 1  | FDR= 1
Africa - Europe  | est= -14.97  | SE= 1516  | z= -0.009875  | rawP= 1  | FDR= 1
Africa - NorthAmerica  | est= -13.6  | SE= 1516  | z= -0.008976  | rawP= 1  | FDR= 1
Africa - South_America  | est= 1.705e-07  | SE= 2082  | z= 8.187e-11  | rawP= 1  | FDR= 1
Asia - Australia  | est= 16.41  | SE= 2304  | z= 0.007122  | rawP= 1  | FDR= 1
Asia - Europe  | est= 1.441  | SE= 1.121  | z= 1.286  | rawP= 0.7931  | FDR= 1
Asia - NorthAmerica  | est= 2.803  | SE= 1.121  | z= 2.501  | rawP= 0.1237  | FDR= 0.7011
Asia - South_America  | est= 16.41  | SE= 1428  | z= 0.01149  | rawP= 1  | FDR= 1
Australia - Europe  | est= -14.97  | SE= 2304  | z= -0.006496  | rawP= 1  | FDR= 1
Australia - NorthAmerica  | est= -13.6  | SE= 2304  | z= -0.005905  | rawP= 1  | FDR= 1
Australia - South_America  | est= -2.795e-10  | SE= 2711  | z= -1.031e-13  | rawP= 1  | FDR= 1
Europe - NorthAmerica  | est= 1.362  | SE= 0.7074  | z= 1.925  | rawP= 0.3867  | FDR= 1
Europe - South_America  | est= 14.97  | SE= 1428  | z= 0.01048  | rawP= 1  | FDR= 1
NorthAmerica - South_America  | est= 13.6  | SE= 1428  | z= 0.009526  | rawP= 1  | FDR= 1

----------------------------------------------------------
Gene:  tet.O.32.O.  | Reference:  Africa 
----------------------------------------------------------


Call:
glm(formula = as.formula(paste(gene, "~", group_var)), family = binomial, 
    data = data)

Coefficients:
                         Estimate Std. Error z value Pr(>|z|)
(Intercept)            -2.657e+01  1.846e+04  -0.001    0.999
ContinentAsia           1.931e-09  3.264e+04   0.000    1.000
ContinentAustralia     -1.087e-11  3.360e+04   0.000    1.000
ContinentEurope         1.858e+01  1.846e+04   0.001    0.999
ContinentNorthAmerica  -4.485e-14  1.876e+04   0.000    1.000
ContinentSouth_America  3.925e-12  2.537e+04   0.000    1.000

(Dispersion parameter for binomial family taken to be 1)

    Null deviance: 21.304  on 15549  degrees of freedom
Residual deviance: 17.975  on 15544  degrees of freedom
AIC: 29.975

Number of Fisher Scoring iterations: 25


Odds Ratios (95% CI):
                        Estimate 2.5 % 97.5 %
(Intercept)                    0     0      0
ContinentAsia                  1     0    Inf
ContinentAustralia             1     0    Inf
ContinentEurope        117140400     0     NA
ContinentNorthAmerica          1     0    Inf
ContinentSouth_America         1     0    Inf

ANOVA (LR Type II):
Analysis of Deviance Table (Type II tests)

Response: tet.O.32.O.
          LR Chisq Df Pr(>Chisq)
Continent   3.3289  5     0.6494
FDR p-value:  0.7614 
Africa - Asia  | est= -1.931e-09  | SE= 32640  | z= -5.914e-14  | rawP= 1  | FDR= 1
Africa - Australia  | est= 1.087e-11  | SE= 33600  | z= 3.235e-16  | rawP= 1  | FDR= 1
Africa - Europe  | est= -18.58  | SE= 18460  | z= -0.001006  | rawP= 1  | FDR= 1
Africa - NorthAmerica  | est= 4.485e-14  | SE= 18760  | z= 2.39e-18  | rawP= 1  | FDR= 1
Africa - South_America  | est= -3.925e-12  | SE= 25370  | z= -1.547e-16  | rawP= 1  | FDR= 1
Asia - Australia  | est= 1.941e-09  | SE= 38890  | z= 4.992e-14  | rawP= 1  | FDR= 1
Asia - Europe  | est= -18.58  | SE= 26920  | z= -0.0006901  | rawP= 1  | FDR= 1
Asia - NorthAmerica  | est= 1.931e-09  | SE= 27120  | z= 7.117e-14  | rawP= 1  | FDR= 1
Asia - South_America  | est= 1.927e-09  | SE= 32050  | z= 6.011e-14  | rawP= 1  | FDR= 1
Australia - Europe  | est= -18.58  | SE= 28070  | z= -0.000662  | rawP= 1  | FDR= 1
Australia - NorthAmerica  | est= -1.082e-11  | SE= 28260  | z= -3.83e-16  | rawP= 1  | FDR= 1
Australia - South_America  | est= -1.479e-11  | SE= 33020  | z= -4.48e-16  | rawP= 1  | FDR= 1
Europe - NorthAmerica  | est= 18.58  | SE= 3324  | z= 0.005589  | rawP= 1  | FDR= 1
Europe - South_America  | est= 18.58  | SE= 17400  | z= 0.001068  | rawP= 1  | FDR= 1
NorthAmerica - South_America  | est= -3.97e-12  | SE= 17710  | z= -2.241e-16  | rawP= 1  | FDR= 1

----------------------------------------------------------
Gene:  tet.X.  | Reference:  Africa 
----------------------------------------------------------


Call:
glm(formula = as.formula(paste(gene, "~", group_var)), family = binomial, 
    data = data)

Coefficients:
                         Estimate Std. Error z value Pr(>|z|)
(Intercept)            -2.657e+01  1.846e+04  -0.001    0.999
ContinentAsia          -6.992e-09  3.264e+04   0.000    1.000
ContinentAustralia      1.834e-11  3.360e+04   0.000    1.000
ContinentEurope         1.858e+01  1.846e+04   0.001    0.999
ContinentNorthAmerica   9.093e-14  1.876e+04   0.000    1.000
ContinentSouth_America -3.674e-12  2.537e+04   0.000    1.000

(Dispersion parameter for binomial family taken to be 1)

    Null deviance: 21.304  on 15549  degrees of freedom
Residual deviance: 17.975  on 15544  degrees of freedom
AIC: 29.975

Number of Fisher Scoring iterations: 25


Odds Ratios (95% CI):
                        Estimate 2.5 % 97.5 %
(Intercept)                    0     0      0
ContinentAsia                  1     0    Inf
ContinentAustralia             1     0    Inf
ContinentEurope        117140400     0     NA
ContinentNorthAmerica          1     0    Inf
ContinentSouth_America         1     0    Inf

ANOVA (LR Type II):
Analysis of Deviance Table (Type II tests)

Response: tet.X.
          LR Chisq Df Pr(>Chisq)
Continent   3.3289  5     0.6494
FDR p-value:  0.7614 
Africa - Asia  | est= 6.992e-09  | SE= 32640  | z= 2.142e-13  | rawP= 1  | FDR= 1
Africa - Australia  | est= -1.834e-11  | SE= 33600  | z= -5.459e-16  | rawP= 1  | FDR= 1
Africa - Europe  | est= -18.58  | SE= 18460  | z= -0.001006  | rawP= 1  | FDR= 1
Africa - NorthAmerica  | est= -9.093e-14  | SE= 18760  | z= -4.847e-18  | rawP= 1  | FDR= 1
Africa - South_America  | est= 3.674e-12  | SE= 25370  | z= 1.448e-16  | rawP= 1  | FDR= 1
Asia - Australia  | est= -7.01e-09  | SE= 38890  | z= -1.803e-13  | rawP= 1  | FDR= 1
Asia - Europe  | est= -18.58  | SE= 26920  | z= -0.0006901  | rawP= 1  | FDR= 1
Asia - NorthAmerica  | est= -6.992e-09  | SE= 27120  | z= -2.578e-13  | rawP= 1  | FDR= 1
Asia - South_America  | est= -6.988e-09  | SE= 32050  | z= -2.18e-13  | rawP= 1  | FDR= 1
Australia - Europe  | est= -18.58  | SE= 28070  | z= -0.000662  | rawP= 1  | FDR= 1
Australia - NorthAmerica  | est= 1.825e-11  | SE= 28260  | z= 6.457e-16  | rawP= 1  | FDR= 1
Australia - South_America  | est= 2.201e-11  | SE= 33020  | z= 6.666e-16  | rawP= 1  | FDR= 1
Europe - NorthAmerica  | est= 18.58  | SE= 3324  | z= 0.005589  | rawP= 1  | FDR= 1
Europe - South_America  | est= 18.58  | SE= 17400  | z= 0.001068  | rawP= 1  | FDR= 1
NorthAmerica - South_America  | est= 3.765e-12  | SE= 17710  | z= 2.125e-16  | rawP= 1  | FDR= 1

----------------------------------------------------------
Gene:  aac.6...Ib  | Reference:  Asia 
----------------------------------------------------------


Call:
glm(formula = as.formula(paste(gene, "~", group_var)), family = binomial, 
    data = data)

Coefficients:
                         Estimate Std. Error z value Pr(>|z|)
(Intercept)            -2.557e+01  1.633e+04  -0.002    0.999
ContinentAfrica         3.003e-06  1.980e+04   0.000    1.000
ContinentAustralia      2.982e-06  2.359e+04   0.000    1.000
ContinentEurope         1.868e+01  1.633e+04   0.001    0.999
ContinentNorthAmerica   3.003e-06  1.645e+04   0.000    1.000
ContinentSouth_America  2.023e+01  1.633e+04   0.001    0.999

(Dispersion parameter for binomial family taken to be 1)

    Null deviance: 90.422  on 15549  degrees of freedom
Residual deviance: 72.700  on 15544  degrees of freedom
AIC: 84.7

Number of Fisher Scoring iterations: 24


Odds Ratios (95% CI):
                        Estimate 2.5 % 97.5 %
(Intercept)                    0     0      0
ContinentAfrica                1     0    Inf
ContinentAustralia             1     0    Inf
ContinentEurope        129368940     0     NA
ContinentNorthAmerica          1     0    Inf
ContinentSouth_America 608271865     0     NA

ANOVA (LR Type II):
Analysis of Deviance Table (Type II tests)

Response: aac.6...Ib
          LR Chisq Df Pr(>Chisq)   
Continent   17.722  5   0.003315 **
---
Signif. codes:  0 ‘***’ 0.001 ‘**’ 0.01 ‘*’ 0.05 ‘.’ 0.1 ‘ ’ 1
FDR p-value:  0.006831 
Asia - Africa  | est= -3.003e-06  | SE= 19800  | z= -1.517e-10  | rawP= 1  | FDR= 1
Asia - Australia  | est= -2.982e-06  | SE= 23590  | z= -1.264e-10  | rawP= 1  | FDR= 1
Asia - Europe  | est= -18.68  | SE= 16330  | z= -0.001144  | rawP= 1  | FDR= 1
Asia - NorthAmerica  | est= -3.003e-06  | SE= 16450  | z= -1.826e-10  | rawP= 1  | FDR= 1
Asia - South_America  | est= -20.23  | SE= 16330  | z= -0.001239  | rawP= 1  | FDR= 1
Africa - Australia  | est= 2.144e-08  | SE= 20380  | z= 1.052e-12  | rawP= 1  | FDR= 1
Africa - Europe  | est= -18.68  | SE= 11200  | z= -0.001668  | rawP= 1  | FDR= 1
Africa - NorthAmerica  | est= 3.821e-12  | SE= 11380  | z= 3.358e-16  | rawP= 1  | FDR= 1
Africa - South_America  | est= -20.23  | SE= 11200  | z= -0.001806  | rawP= 1  | FDR= 1
Australia - Europe  | est= -18.68  | SE= 17020  | z= -0.001097  | rawP= 1  | FDR= 1
Australia - NorthAmerica  | est= -2.143e-08  | SE= 17140  | z= -1.25e-12  | rawP= 1  | FDR= 1
Australia - South_America  | est= -20.23  | SE= 17020  | z= -0.001188  | rawP= 1  | FDR= 1
Europe - NorthAmerica  | est= 18.68  | SE= 2016  | z= 0.009265  | rawP= 1  | FDR= 1
Europe - South_America  | est= -1.548  | SE= 0.9144  | z= -1.693  | rawP= 0.5364  | FDR= 1
NorthAmerica - South_America  | est= -20.23  | SE= 2016  | z= -0.01003  | rawP= 1  | FDR= 1

----------------------------------------------------------
Gene:  aadA  | Reference:  Asia 
----------------------------------------------------------


Call:
glm(formula = as.formula(paste(gene, "~", group_var)), family = binomial, 
    data = data)

Coefficients:
                       Estimate Std. Error z value Pr(>|z|)    
(Intercept)            -4.04888    0.58236  -6.952 3.59e-12 ***
ContinentAfrica        -1.17147    0.91752  -1.277    0.202    
ContinentAustralia     -1.02629    1.15991  -0.885    0.376    
ContinentEurope        -0.09425    0.60103  -0.157    0.875    
ContinentNorthAmerica  -1.51136    0.60163  -2.512    0.012 *  
ContinentSouth_America -0.36755    0.73591  -0.499    0.617    
---
Signif. codes:  0 ‘***’ 0.001 ‘**’ 0.01 ‘*’ 0.05 ‘.’ 0.1 ‘ ’ 1

(Dispersion parameter for binomial family taken to be 1)

    Null deviance: 1218.8  on 15549  degrees of freedom
Residual deviance: 1173.0  on 15544  degrees of freedom
AIC: 1185

Number of Fisher Scoring iterations: 8


Odds Ratios (95% CI):
                       Estimate  2.5 % 97.5 %
(Intercept)              0.0174 0.0043 0.0458
ContinentAfrica          0.3099 0.0405 1.8865
ContinentAustralia       0.3583 0.0176 2.8308
ContinentEurope          0.9101 0.3289 3.7747
ContinentNorthAmerica    0.2206 0.0796 0.9158
ContinentSouth_America   0.6924 0.1680 3.4057

ANOVA (LR Type II):
Analysis of Deviance Table (Type II tests)

Response: aadA
          LR Chisq Df Pr(>Chisq)    
Continent   45.771  5  1.011e-08 ***
---
Signif. codes:  0 ‘***’ 0.001 ‘**’ 0.01 ‘*’ 0.05 ‘.’ 0.1 ‘ ’ 1
FDR p-value:  3.274e-08 
Asia - Africa  | est= 1.171  | SE= 0.9175  | z= 1.277  | rawP= 0.7979  | FDR= 1
Asia - Australia  | est= 1.026  | SE= 1.16  | z= 0.8848  | rawP= 0.9503  | FDR= 1
Asia - Europe  | est= 0.09425  | SE= 0.601  | z= 0.1568  | rawP= 1  | FDR= 1
Asia - NorthAmerica  | est= 1.511  | SE= 0.6016  | z= 2.512  | rawP= 0.1205  | FDR= 0.6864
Asia - South_America  | est= 0.3675  | SE= 0.7359  | z= 0.4994  | rawP= 0.9962  | FDR= 1
Africa - Australia  | est= -0.1452  | SE= 1.228  | z= -0.1182  | rawP= 1  | FDR= 1
Africa - Europe  | est= -1.077  | SE= 0.7244  | z= -1.487  | rawP= 0.6727  | FDR= 1
Africa - NorthAmerica  | est= 0.3399  | SE= 0.7249  | z= 0.4689  | rawP= 0.9972  | FDR= 1
Africa - South_America  | est= -0.8039  | SE= 0.8397  | z= -0.9574  | rawP= 0.9312  | FDR= 1
Australia - Europe  | est= -0.932  | SE= 1.014  | z= -0.9191  | rawP= 0.9418  | FDR= 1
Australia - NorthAmerica  | est= 0.4851  | SE= 1.014  | z= 0.4782  | rawP= 0.9969  | FDR= 1
Australia - South_America  | est= -0.6587  | SE= 1.099  | z= -0.5992  | rawP= 0.9911  | FDR= 1
Europe - NorthAmerica  | est= 1.417  | SE= 0.2119  | z= 6.688  | rawP= 3.396e-10  | FDR= 3.807e-09
Europe - South_America  | est= 0.2733  | SE= 0.4738  | z= 0.5768  | rawP= 0.9926  | FDR= 1
NorthAmerica - South_America  | est= -1.144  | SE= 0.4746  | z= -2.41  | rawP= 0.1526  | FDR= 0.8413

----------------------------------------------------------
Gene:  blaCTX.M  | Reference:  Asia 
----------------------------------------------------------


Call:
glm(formula = as.formula(paste(gene, "~", group_var)), family = binomial, 
    data = data)

Coefficients:
                       Estimate Std. Error z value Pr(>|z|)    
(Intercept)             -1.4971     0.1956  -7.656 1.92e-14 ***
ContinentAfrica          0.5505     0.2271   2.424  0.01536 *  
ContinentAustralia      -1.2176     0.3806  -3.199  0.00138 ** 
ContinentEurope         -1.3140     0.2112  -6.223 4.89e-10 ***
ContinentNorthAmerica    0.4644     0.1967   2.361  0.01822 *  
ContinentSouth_America   1.8001     0.2191   8.216  < 2e-16 ***
---
Signif. codes:  0 ‘***’ 0.001 ‘**’ 0.01 ‘*’ 0.05 ‘.’ 0.1 ‘ ’ 1

(Dispersion parameter for binomial family taken to be 1)

    Null deviance: 16751  on 15549  degrees of freedom
Residual deviance: 15754  on 15544  degrees of freedom
AIC: 15766

Number of Fisher Scoring iterations: 5


Odds Ratios (95% CI):
                       Estimate  2.5 % 97.5 %
(Intercept)              0.2238 0.1500 0.3237
ContinentAfrica          1.7341 1.1216 2.7388
ContinentAustralia       0.2959 0.1338 0.6037
ContinentEurope          0.2687 0.1797 0.4123
ContinentNorthAmerica    1.5911 1.0975 2.3791
ContinentSouth_America   6.0504 3.9836 9.4248

ANOVA (LR Type II):
Analysis of Deviance Table (Type II tests)

Response: blaCTX.M
          LR Chisq Df Pr(>Chisq)    
Continent   997.04  5  < 2.2e-16 ***
---
Signif. codes:  0 ‘***’ 0.001 ‘**’ 0.01 ‘*’ 0.05 ‘.’ 0.1 ‘ ’ 1
FDR p-value:  3.568e-212 
Asia - Africa  | est= -0.5505  | SE= 0.2271  | z= -2.424  | rawP= 0.148  | FDR= 0.8202
Asia - Australia  | est= 1.218  | SE= 0.3806  | z= 3.199  | rawP= 0.01733  | FDR= 0.1186
Asia - Europe  | est= 1.314  | SE= 0.2112  | z= 6.223  | rawP= 7.322e-09  | FDR= 7.7e-08
Asia - NorthAmerica  | est= -0.4644  | SE= 0.1967  | z= -2.361  | rawP= 0.1701  | FDR= 0.9132
Asia - South_America  | est= -1.8  | SE= 0.2191  | z= -8.216  | rawP= 7.194e-14  | FDR= 1.035e-12
Africa - Australia  | est= 1.768  | SE= 0.3464  | z= 5.105  | rawP= 4.923e-06  | FDR= 4.366e-05
Africa - Europe  | est= 1.865  | SE= 0.1403  | z= 13.29  | rawP= 0  | FDR= 0
Africa - NorthAmerica  | est= 0.08608  | SE= 0.1175  | z= 0.7328  | rawP= 0.9779  | FDR= 1
Africa - South_America  | est= -1.25  | SE= 0.152  | z= -8.219  | rawP= 7.205e-14  | FDR= 1.035e-12
Australia - Europe  | est= 0.09644  | SE= 0.3361  | z= 0.2869  | rawP= 0.9997  | FDR= 1
Australia - NorthAmerica  | est= -1.682  | SE= 0.3272  | z= -5.14  | rawP= 4.077e-06  | FDR= 3.648e-05
Australia - South_America  | est= -3.018  | SE= 0.3412  | z= -8.846  | rawP= 4.408e-14  | FDR= 8.991e-13
Europe - NorthAmerica  | est= -1.778  | SE= 0.08245  | z= -21.57  | rawP= 0  | FDR= 0
Europe - South_America  | est= -3.114  | SE= 0.1269  | z= -24.53  | rawP= 0  | FDR= 0
NorthAmerica - South_America  | est= -1.336  | SE= 0.1011  | z= -13.21  | rawP= 0  | FDR= 0

----------------------------------------------------------
Gene:  blaOXA  | Reference:  Asia 
----------------------------------------------------------


Call:
glm(formula = as.formula(paste(gene, "~", group_var)), family = binomial, 
    data = data)

Coefficients:
                         Estimate Std. Error z value Pr(>|z|)
(Intercept)            -2.657e+01  2.692e+04  -0.001    0.999
ContinentAfrica        -2.660e-08  3.264e+04   0.000    1.000
ContinentAustralia     -2.660e-08  3.889e+04   0.000    1.000
ContinentEurope         1.927e+01  2.692e+04   0.001    0.999
ContinentNorthAmerica  -2.661e-08  2.712e+04   0.000    1.000
ContinentSouth_America -2.656e-08  3.205e+04   0.000    1.000

(Dispersion parameter for binomial family taken to be 1)

    Null deviance: 39.834  on 15549  degrees of freedom
Residual deviance: 33.176  on 15544  degrees of freedom
AIC: 45.176

Number of Fisher Scoring iterations: 25


Odds Ratios (95% CI):
                        Estimate 2.5 % 97.5 %
(Intercept)                    0     0      0
ContinentAfrica                1     0    Inf
ContinentAustralia             1     0    Inf
ContinentEurope        234360427     0     NA
ContinentNorthAmerica          1     0    Inf
ContinentSouth_America         1     0    Inf

ANOVA (LR Type II):
Analysis of Deviance Table (Type II tests)

Response: blaOXA
          LR Chisq Df Pr(>Chisq)
Continent   6.6583  5     0.2473
FDR p-value:  0.3504 
Asia - Africa  | est= 2.66e-08  | SE= 32640  | z= 8.147e-13  | rawP= 1  | FDR= 1
Asia - Australia  | est= 2.66e-08  | SE= 38890  | z= 6.84e-13  | rawP= 1  | FDR= 1
Asia - Europe  | est= -19.27  | SE= 26920  | z= -0.0007159  | rawP= 1  | FDR= 1
Asia - NorthAmerica  | est= 2.661e-08  | SE= 27120  | z= 9.809e-13  | rawP= 1  | FDR= 1
Asia - South_America  | est= 2.656e-08  | SE= 32050  | z= 8.285e-13  | rawP= 1  | FDR= 1
Africa - Australia  | est= 5.335e-12  | SE= 33600  | z= 1.588e-16  | rawP= 1  | FDR= 1
Africa - Europe  | est= -19.27  | SE= 18460  | z= -0.001044  | rawP= 1  | FDR= 1
Africa - NorthAmerica  | est= 1.071e-11  | SE= 18760  | z= 5.711e-16  | rawP= 1  | FDR= 1
Africa - South_America  | est= -3.955e-11  | SE= 25370  | z= -1.559e-15  | rawP= 1  | FDR= 1
Australia - Europe  | est= -19.27  | SE= 28070  | z= -0.0006867  | rawP= 1  | FDR= 1
Australia - NorthAmerica  | est= 5.38e-12  | SE= 28260  | z= 1.904e-16  | rawP= 1  | FDR= 1
Australia - South_America  | est= -4.488e-11  | SE= 33020  | z= -1.359e-15  | rawP= 1  | FDR= 1
Europe - NorthAmerica  | est= 19.27  | SE= 3324  | z= 0.005798  | rawP= 1  | FDR= 1
Europe - South_America  | est= 19.27  | SE= 17400  | z= 0.001108  | rawP= 1  | FDR= 1
NorthAmerica - South_America  | est= -5.026e-11  | SE= 17710  | z= -2.838e-15  | rawP= 1  | FDR= 1

----------------------------------------------------------
Gene:  blaTEM  | Reference:  Asia 
----------------------------------------------------------


Call:
glm(formula = as.formula(paste(gene, "~", group_var)), family = binomial, 
    data = data)

Coefficients:
                       Estimate Std. Error z value Pr(>|z|)    
(Intercept)             -3.1781     0.3858  -8.238  < 2e-16 ***
ContinentAfrica         -1.3437     0.6337  -2.121  0.03396 *  
ContinentAustralia      -1.1977     0.8094  -1.480  0.13893    
ContinentEurope          0.6420     0.3922   1.637  0.10163    
ContinentNorthAmerica   -1.1330     0.3943  -2.873  0.00406 ** 
ContinentSouth_America  -0.2633     0.4777  -0.551  0.58144    
---
Signif. codes:  0 ‘***’ 0.001 ‘**’ 0.01 ‘*’ 0.05 ‘.’ 0.1 ‘ ’ 1

(Dispersion parameter for binomial family taken to be 1)

    Null deviance: 3674.2  on 15549  degrees of freedom
Residual deviance: 3401.2  on 15544  degrees of freedom
AIC: 3413.2

Number of Fisher Scoring iterations: 7


Odds Ratios (95% CI):
                       Estimate  2.5 % 97.5 %
(Intercept)              0.0417 0.0177 0.0821
ContinentAfrica          0.2609 0.0676 0.8758
ContinentAustralia       0.3019 0.0445 1.2710
ContinentEurope          1.9003 0.9490 4.5188
ContinentNorthAmerica    0.3221 0.1600 0.7683
ContinentSouth_America   0.7685 0.3091 2.0762

ANOVA (LR Type II):
Analysis of Deviance Table (Type II tests)

Response: blaTEM
          LR Chisq Df Pr(>Chisq)    
Continent   272.95  5  < 2.2e-16 ***
---
Signif. codes:  0 ‘***’ 0.001 ‘**’ 0.01 ‘*’ 0.05 ‘.’ 0.1 ‘ ’ 1
FDR p-value:  4.024e-56 
Asia - Africa  | est= 1.344  | SE= 0.6337  | z= 2.121  | rawP= 0.2765  | FDR= 1
Asia - Australia  | est= 1.198  | SE= 0.8094  | z= 1.48  | rawP= 0.6773  | FDR= 1
Asia - Europe  | est= -0.642  | SE= 0.3922  | z= -1.637  | rawP= 0.5738  | FDR= 1
Asia - NorthAmerica  | est= 1.133  | SE= 0.3943  | z= 2.873  | rawP= 0.04675  | FDR= 0.2855
Asia - South_America  | est= 0.2633  | SE= 0.4777  | z= 0.5513  | rawP= 0.994  | FDR= 1
Africa - Australia  | est= -0.146  | SE= 0.8712  | z= -0.1676  | rawP= 1  | FDR= 1
Africa - Europe  | est= -1.986  | SE= 0.5077  | z= -3.912  | rawP= 0.001287  | FDR= 0.009943
Africa - NorthAmerica  | est= -0.2107  | SE= 0.5093  | z= -0.4138  | rawP= 0.9985  | FDR= 1
Africa - South_America  | est= -1.08  | SE= 0.5763  | z= -1.875  | rawP= 0.4178  | FDR= 1
Australia - Europe  | est= -1.84  | SE= 0.715  | z= -2.573  | rawP= 0.104  | FDR= 0.5957
Australia - NorthAmerica  | est= -0.06469  | SE= 0.7162  | z= -0.09033  | rawP= 1  | FDR= 1
Australia - South_America  | est= -0.9344  | SE= 0.7653  | z= -1.221  | rawP= 0.8268  | FDR= 1
Europe - NorthAmerica  | est= 1.775  | SE= 0.108  | z= 16.44  | rawP= 0  | FDR= 0
Europe - South_America  | est= 0.9054  | SE= 0.2905  | z= 3.117  | rawP= 0.02255  | FDR= 0.1513
NorthAmerica - South_America  | est= -0.8697  | SE= 0.2933  | z= -2.965  | rawP= 0.03587  | FDR= 0.2268

----------------------------------------------------------
Gene:  catA  | Reference:  Asia 
----------------------------------------------------------


Call:
glm(formula = as.formula(paste(gene, "~", group_var)), family = binomial, 
    data = data)

Coefficients:
                         Estimate Std. Error z value Pr(>|z|)
(Intercept)            -2.157e+01  2.210e+03  -0.010    0.992
ContinentAfrica         6.259e-09  2.680e+03   0.000    1.000
ContinentAustralia      6.258e-09  3.192e+03   0.000    1.000
ContinentEurope         1.629e+01  2.210e+03   0.007    0.994
ContinentNorthAmerica   1.401e+01  2.210e+03   0.006    0.995
ContinentSouth_America  6.054e-09  2.631e+03   0.000    1.000

(Dispersion parameter for binomial family taken to be 1)

    Null deviance: 319.48  on 15549  degrees of freedom
Residual deviance: 290.98  on 15544  degrees of freedom
AIC: 302.98

Number of Fisher Scoring iterations: 20


Odds Ratios (95% CI):
                       Estimate 2.5 %       97.5 %
(Intercept)                   0     0 0.000000e+00
ContinentAfrica               1     0 3.824307e+32
ContinentAustralia            1     0 6.558277e+38
ContinentEurope        11895876     0           NA
ContinentNorthAmerica   1214783     0           NA
ContinentSouth_America        1     0 9.830368e+31

ANOVA (LR Type II):
Analysis of Deviance Table (Type II tests)

Response: catA
          LR Chisq Df Pr(>Chisq)    
Continent   28.495  5  2.912e-05 ***
---
Signif. codes:  0 ‘***’ 0.001 ‘**’ 0.01 ‘*’ 0.05 ‘.’ 0.1 ‘ ’ 1
FDR p-value:  6.601e-05 
Asia - Africa  | est= -6.259e-09  | SE= 2680  | z= -2.336e-12  | rawP= 1  | FDR= 1
Asia - Australia  | est= -6.258e-09  | SE= 3192  | z= -1.96e-12  | rawP= 1  | FDR= 1
Asia - Europe  | est= -16.29  | SE= 2210  | z= -0.007373  | rawP= 1  | FDR= 1
Asia - NorthAmerica  | est= -14.01  | SE= 2210  | z= -0.00634  | rawP= 1  | FDR= 1
Asia - South_America  | est= -6.054e-09  | SE= 2631  | z= -2.301e-12  | rawP= 1  | FDR= 1
Africa - Australia  | est= 1.211e-12  | SE= 2758  | z= 4.392e-16  | rawP= 1  | FDR= 1
Africa - Europe  | est= -16.29  | SE= 1516  | z= -0.01075  | rawP= 1  | FDR= 1
Africa - NorthAmerica  | est= -14.01  | SE= 1516  | z= -0.009244  | rawP= 1  | FDR= 1
Africa - South_America  | est= 2.053e-10  | SE= 2082  | z= 9.859e-14  | rawP= 1  | FDR= 1
Australia - Europe  | est= -16.29  | SE= 2304  | z= -0.007072  | rawP= 1  | FDR= 1
Australia - NorthAmerica  | est= -14.01  | SE= 2304  | z= -0.006081  | rawP= 1  | FDR= 1
Australia - South_America  | est= 2.041e-10  | SE= 2711  | z= 7.53e-14  | rawP= 1  | FDR= 1
Europe - NorthAmerica  | est= 2.282  | SE= 0.4835  | z= 4.719  | rawP= 3.489e-05  | FDR= 0.000287
Europe - South_America  | est= 16.29  | SE= 1428  | z= 0.01141  | rawP= 1  | FDR= 1
NorthAmerica - South_America  | est= 14.01  | SE= 1428  | z= 0.00981  | rawP= 1  | FDR= 1

----------------------------------------------------------
Gene:  dfrA  | Reference:  Asia 
----------------------------------------------------------


Call:
glm(formula = as.formula(paste(gene, "~", group_var)), family = binomial, 
    data = data)

Coefficients:
                       Estimate Std. Error z value Pr(>|z|)    
(Intercept)              0.4774     0.1555   3.070  0.00214 ** 
ContinentAfrica         -1.3843     0.1931  -7.167 7.64e-13 ***
ContinentAustralia      -2.8288     0.3200  -8.841  < 2e-16 ***
ContinentEurope         -1.8422     0.1621 -11.364  < 2e-16 ***
ContinentNorthAmerica   -1.6561     0.1571 -10.544  < 2e-16 ***
ContinentSouth_America   0.5431     0.1909   2.845  0.00444 ** 
---
Signif. codes:  0 ‘***’ 0.001 ‘**’ 0.01 ‘*’ 0.05 ‘.’ 0.1 ‘ ’ 1

(Dispersion parameter for binomial family taken to be 1)

    Null deviance: 17377  on 15549  degrees of freedom
Residual deviance: 16759  on 15544  degrees of freedom
AIC: 16771

Number of Fisher Scoring iterations: 4


Odds Ratios (95% CI):
                       Estimate  2.5 % 97.5 %
(Intercept)              1.6119 1.1921 2.1957
ContinentAfrica          0.2505 0.1709 0.3646
ContinentAustralia       0.0591 0.0304 0.1075
ContinentEurope          0.1585 0.1149 0.2171
ContinentNorthAmerica    0.1909 0.1397 0.2589
ContinentSouth_America   1.7214 1.1822 2.5006

ANOVA (LR Type II):
Analysis of Deviance Table (Type II tests)

Response: dfrA
          LR Chisq Df Pr(>Chisq)    
Continent   617.53  5  < 2.2e-16 ***
---
Signif. codes:  0 ‘***’ 0.001 ‘**’ 0.01 ‘*’ 0.05 ‘.’ 0.1 ‘ ’ 1
FDR p-value:  2.807e-130 
Asia - Africa  | est= 1.384  | SE= 0.1931  | z= 7.167  | rawP= 1.15e-11  | FDR= 1.364e-10
Asia - Australia  | est= 2.829  | SE= 0.32  | z= 8.841  | rawP= 4.408e-14  | FDR= 8.991e-13
Asia - Europe  | est= 1.842  | SE= 0.1621  | z= 11.36  | rawP= 0  | FDR= 0
Asia - NorthAmerica  | est= 1.656  | SE= 0.1571  | z= 10.54  | rawP= 5.618e-14  | FDR= 9.589e-13
Asia - South_America  | est= -0.5431  | SE= 0.1909  | z= -2.845  | rawP= 0.05064  | FDR= 0.3038
Africa - Australia  | est= 1.444  | SE= 0.3022  | z= 4.78  | rawP= 2.581e-05  | FDR= 0.0002176
Africa - Europe  | est= 0.4579  | SE= 0.1234  | z= 3.712  | rawP= 0.002823  | FDR= 0.02117
Africa - NorthAmerica  | est= 0.2717  | SE= 0.1166  | z= 2.33  | rawP= 0.1821  | FDR= 0.9671
Africa - South_America  | est= -1.927  | SE= 0.1593  | z= -12.1  | rawP= 0  | FDR= 0
Australia - Europe  | est= -0.9866  | SE= 0.2833  | z= -3.482  | rawP= 0.006608  | FDR= 0.04713
Australia - NorthAmerica  | est= -1.173  | SE= 0.2805  | z= -4.181  | rawP= 0.0004161  | FDR= 0.00329
Australia - South_America  | est= -3.372  | SE= 0.3007  | z= -11.21  | rawP= 1.332e-14  | FDR= 3.16e-13
Europe - NorthAmerica  | est= -0.1862  | SE= 0.05079  | z= -3.665  | rawP= 0.003377  | FDR= 0.02478
Europe - South_America  | est= -2.385  | SE= 0.1198  | z= -19.91  | rawP= 0  | FDR= 0
NorthAmerica - South_America  | est= -2.199  | SE= 0.1129  | z= -19.48  | rawP= 0  | FDR= 0

----------------------------------------------------------
Gene:  fosA  | Reference:  Asia 
----------------------------------------------------------


Call:
glm(formula = as.formula(paste(gene, "~", group_var)), family = binomial, 
    data = data)

Coefficients:
                       Estimate Std. Error z value Pr(>|z|)    
(Intercept)            -3.75537    0.50580  -7.425 1.13e-13 ***
ContinentAfrica         2.00380    0.52647   3.806 0.000141 ***
ContinentAustralia      0.08542    0.71568   0.119 0.904997    
ContinentEurope        -0.24370    0.52445  -0.465 0.642166    
ContinentNorthAmerica   1.66934    0.50668   3.295 0.000985 ***
ContinentSouth_America  3.11897    0.51612   6.043 1.51e-09 ***
---
Signif. codes:  0 ‘***’ 0.001 ‘**’ 0.01 ‘*’ 0.05 ‘.’ 0.1 ‘ ’ 1

(Dispersion parameter for binomial family taken to be 1)

    Null deviance: 9995.3  on 15549  degrees of freedom
Residual deviance: 9436.1  on 15544  degrees of freedom
AIC: 9448.1

Number of Fisher Scoring iterations: 6


Odds Ratios (95% CI):
                       Estimate  2.5 %  97.5 %
(Intercept)              0.0234 0.0072  0.0552
ContinentAfrica          7.4172 2.9793 24.7910
ContinentAustralia       1.0892 0.2537  4.6763
ContinentEurope          0.7837 0.3163  2.6119
ContinentNorthAmerica    5.3087 2.2452 17.2620
ContinentSouth_America  22.6232 9.3369 74.5394

ANOVA (LR Type II):
Analysis of Deviance Table (Type II tests)

Response: fosA
          LR Chisq Df Pr(>Chisq)    
Continent    559.2  5  < 2.2e-16 ***
---
Signif. codes:  0 ‘***’ 0.001 ‘**’ 0.01 ‘*’ 0.05 ‘.’ 0.1 ‘ ’ 1
FDR p-value:  8.946e-118 
Asia - Africa  | est= -2.004  | SE= 0.5265  | z= -3.806  | rawP= 0.00196  | FDR= 0.01503
Asia - Australia  | est= -0.08542  | SE= 0.7157  | z= -0.1194  | rawP= 1  | FDR= 1
Asia - Europe  | est= 0.2437  | SE= 0.5244  | z= 0.4647  | rawP= 0.9973  | FDR= 1
Asia - NorthAmerica  | est= -1.669  | SE= 0.5067  | z= -3.295  | rawP= 0.01264  | FDR= 0.08893
Asia - South_America  | est= -3.119  | SE= 0.5161  | z= -6.043  | rawP= 2.265e-08  | FDR= 2.31e-07
Africa - Australia  | est= 1.918  | SE= 0.527  | z= 3.64  | rawP= 0.003702  | FDR= 0.02697
Africa - Europe  | est= 2.247  | SE= 0.2014  | z= 11.16  | rawP= 1.732e-14  | FDR= 4.015e-13
Africa - NorthAmerica  | est= 0.3345  | SE= 0.1491  | z= 2.244  | rawP= 0.2178  | FDR= 1
Africa - South_America  | est= -1.115  | SE= 0.1786  | z= -6.245  | rawP= 6.332e-09  | FDR= 6.727e-08
Australia - Europe  | est= 0.3291  | SE= 0.525  | z= 0.6269  | rawP= 0.9891  | FDR= 1
Australia - NorthAmerica  | est= -1.584  | SE= 0.5072  | z= -3.123  | rawP= 0.02211  | FDR= 0.1493
Australia - South_America  | est= -3.034  | SE= 0.5166  | z= -5.872  | rawP= 6.454e-08  | FDR= 6.269e-07
Europe - NorthAmerica  | est= -1.913  | SE= 0.1418  | z= -13.5  | rawP= 0  | FDR= 0
Europe - South_America  | est= -3.363  | SE= 0.1725  | z= -19.49  | rawP= 0  | FDR= 0
NorthAmerica - South_America  | est= -1.45  | SE= 0.1069  | z= -13.56  | rawP= 0  | FDR= 0

----------------------------------------------------------
Gene:  qnrB  | Reference:  Asia 
----------------------------------------------------------


Call:
glm(formula = as.formula(paste(gene, "~", group_var)), family = binomial, 
    data = data)

Coefficients:
                         Estimate Std. Error z value Pr(>|z|)
(Intercept)            -2.057e+01  1.340e+03  -0.015    0.988
ContinentAfrica         5.226e-07  1.625e+03   0.000    1.000
ContinentAustralia      5.223e-07  1.936e+03   0.000    1.000
ContinentEurope         1.507e+01  1.340e+03   0.011    0.991
ContinentNorthAmerica   1.405e+01  1.340e+03   0.010    0.992
ContinentSouth_America  1.663e+01  1.340e+03   0.012    0.990

(Dispersion parameter for binomial family taken to be 1)

    Null deviance: 520.94  on 15549  degrees of freedom
Residual deviance: 490.68  on 15544  degrees of freedom
AIC: 502.68

Number of Fisher Scoring iterations: 19


Odds Ratios (95% CI):
                       Estimate 2.5 %        97.5 %
(Intercept)                   0     0  0.000000e+00
ContinentAfrica               1     0  6.499972e+14
ContinentAustralia            1     0  4.437766e+17
ContinentEurope         3497418     0 1.439949e+176
ContinentNorthAmerica   1267415     0 5.218156e+175
ContinentSouth_America 16633302     0 6.848255e+176

ANOVA (LR Type II):
Analysis of Deviance Table (Type II tests)

Response: qnrB
          LR Chisq Df Pr(>Chisq)    
Continent   30.256  5  1.313e-05 ***
---
Signif. codes:  0 ‘***’ 0.001 ‘**’ 0.01 ‘*’ 0.05 ‘.’ 0.1 ‘ ’ 1
FDR p-value:  3.079e-05 
Asia - Africa  | est= -5.226e-07  | SE= 1625  | z= -3.215e-10  | rawP= 1  | FDR= 1
Asia - Australia  | est= -5.223e-07  | SE= 1936  | z= -2.698e-10  | rawP= 1  | FDR= 1
Asia - Europe  | est= -15.07  | SE= 1340  | z= -0.01124  | rawP= 1  | FDR= 1
Asia - NorthAmerica  | est= -14.05  | SE= 1340  | z= -0.01048  | rawP= 1  | FDR= 1
Asia - South_America  | est= -16.63  | SE= 1340  | z= -0.01241  | rawP= 1  | FDR= 1
Africa - Australia  | est= 2.597e-10  | SE= 1673  | z= 1.552e-13  | rawP= 1  | FDR= 1
Africa - Europe  | est= -15.07  | SE= 919.3  | z= -0.01639  | rawP= 1  | FDR= 1
Africa - NorthAmerica  | est= -14.05  | SE= 919.3  | z= -0.01529  | rawP= 1  | FDR= 1
Africa - South_America  | est= -16.63  | SE= 919.3  | z= -0.01809  | rawP= 1  | FDR= 1
Australia - Europe  | est= -15.07  | SE= 1397  | z= -0.01078  | rawP= 1  | FDR= 1
Australia - NorthAmerica  | est= -14.05  | SE= 1397  | z= -0.01006  | rawP= 1  | FDR= 1
Australia - South_America  | est= -16.63  | SE= 1397  | z= -0.0119  | rawP= 1  | FDR= 1
Europe - NorthAmerica  | est= 1.015  | SE= 0.3776  | z= 2.688  | rawP= 0.07757  | FDR= 0.4521
Europe - South_America  | est= -1.559  | SE= 0.4595  | z= -3.394  | rawP= 0.009011  | FDR= 0.06383
NorthAmerica - South_America  | est= -2.574  | SE= 0.4317  | z= -5.964  | rawP= 3.69e-08  | FDR= 3.619e-07

----------------------------------------------------------
Gene:  qnrD  | Reference:  Asia 
----------------------------------------------------------


Call:
glm(formula = as.formula(paste(gene, "~", group_var)), family = binomial, 
    data = data)

Coefficients:
                         Estimate Std. Error z value Pr(>|z|)
(Intercept)            -2.357e+01  6.007e+03  -0.004    0.997
ContinentAfrica         3.216e-09  7.284e+03   0.000    1.000
ContinentAustralia      3.218e-09  8.678e+03   0.000    1.000
ContinentEurope         1.627e+01  6.007e+03   0.003    0.998
ContinentNorthAmerica   1.422e+01  6.007e+03   0.002    0.998
ContinentSouth_America  1.830e-09  7.152e+03   0.000    1.000

(Dispersion parameter for binomial family taken to be 1)

    Null deviance: 57.319  on 15549  degrees of freedom
Residual deviance: 53.873  on 15544  degrees of freedom
AIC: 65.873

Number of Fisher Scoring iterations: 22


Odds Ratios (95% CI):
                       Estimate 2.5 %        97.5 %
(Intercept)                   0     0  0.000000e+00
ContinentAfrica               1     0 1.110470e+243
ContinentAustralia            1     0 3.540161e+289
ContinentEurope        11668119     0            NA
ContinentNorthAmerica   1495365     0            NA
ContinentSouth_America        1     0 4.411654e+238

ANOVA (LR Type II):
Analysis of Deviance Table (Type II tests)

Response: qnrD
          LR Chisq Df Pr(>Chisq)
Continent    3.446  5     0.6316
FDR p-value:  0.7614 
Asia - Africa  | est= -3.216e-09  | SE= 7284  | z= -4.415e-13  | rawP= 1  | FDR= 1
Asia - Australia  | est= -3.218e-09  | SE= 8678  | z= -3.709e-13  | rawP= 1  | FDR= 1
Asia - Europe  | est= -16.27  | SE= 6007  | z= -0.002709  | rawP= 1  | FDR= 1
Asia - NorthAmerica  | est= -14.22  | SE= 6007  | z= -0.002367  | rawP= 1  | FDR= 1
Asia - South_America  | est= -1.83e-09  | SE= 7152  | z= -2.559e-13  | rawP= 1  | FDR= 1
Africa - Australia  | est= -2.599e-12  | SE= 7496  | z= -3.468e-16  | rawP= 1  | FDR= 1
Africa - Europe  | est= -16.27  | SE= 4120  | z= -0.00395  | rawP= 1  | FDR= 1
Africa - NorthAmerica  | est= -14.22  | SE= 4120  | z= -0.003451  | rawP= 1  | FDR= 1
Africa - South_America  | est= 1.385e-09  | SE= 5661  | z= 2.447e-13  | rawP= 1  | FDR= 1
Australia - Europe  | est= -16.27  | SE= 6262  | z= -0.002598  | rawP= 1  | FDR= 1
Australia - NorthAmerica  | est= -14.22  | SE= 6262  | z= -0.00227  | rawP= 1  | FDR= 1
Australia - South_America  | est= 1.388e-09  | SE= 7368  | z= 1.884e-13  | rawP= 1  | FDR= 1
Europe - NorthAmerica  | est= 2.054  | SE= 1.225  | z= 1.677  | rawP= 0.5469  | FDR= 1
Europe - South_America  | est= 16.27  | SE= 3882  | z= 0.004192  | rawP= 1  | FDR= 1
NorthAmerica - South_America  | est= 14.22  | SE= 3882  | z= 0.003663  | rawP= 1  | FDR= 1

----------------------------------------------------------
Gene:  blaCMY  | Reference:  Asia 
----------------------------------------------------------


Call:
glm(formula = as.formula(paste(gene, "~", group_var)), family = binomial, 
    data = data)

Coefficients:
                        Estimate Std. Error z value Pr(>|z|)    
(Intercept)             -4.46014    0.71118  -6.271 3.58e-10 ***
ContinentAfrica        -15.10592  557.57005  -0.027  0.97839    
ContinentAustralia     -15.10592  847.53525  -0.018  0.98578    
ContinentEurope         -2.42775    0.91622  -2.650  0.00806 ** 
ContinentNorthAmerica   -0.04081    0.71680  -0.057  0.95460    
ContinentSouth_America  -0.47193    0.91734  -0.514  0.60694    
---
Signif. codes:  0 ‘***’ 0.001 ‘**’ 0.01 ‘*’ 0.05 ‘.’ 0.1 ‘ ’ 1

(Dispersion parameter for binomial family taken to be 1)

    Null deviance: 1540.9  on 15549  degrees of freedom
Residual deviance: 1492.4  on 15544  degrees of freedom
AIC: 1504.4

Number of Fisher Scoring iterations: 18


Odds Ratios (95% CI):
                       Estimate  2.5 %      97.5 %
(Intercept)              0.0116 0.0019      0.0361
ContinentAfrica          0.0000 0.0000     12.9168
ContinentAustralia       0.0000 0.0000 126115.8123
ContinentEurope          0.0882 0.0145      0.6732
ContinentNorthAmerica    0.9600 0.3023      5.8415
ContinentSouth_America   0.6238 0.1025      4.7668

ANOVA (LR Type II):
Analysis of Deviance Table (Type II tests)

Response: blaCMY
          LR Chisq Df Pr(>Chisq)    
Continent   48.465  5  2.854e-09 ***
---
Signif. codes:  0 ‘***’ 0.001 ‘**’ 0.01 ‘*’ 0.05 ‘.’ 0.1 ‘ ’ 1
FDR p-value:  9.703e-09 
Asia - Africa  | est= 15.11  | SE= 557.6  | z= 0.02709  | rawP= 1  | FDR= 1
Asia - Australia  | est= 15.11  | SE= 847.5  | z= 0.01782  | rawP= 1  | FDR= 1
Asia - Europe  | est= 2.428  | SE= 0.9162  | z= 2.65  | rawP= 0.08567  | FDR= 0.4937
Asia - NorthAmerica  | est= 0.04081  | SE= 0.7168  | z= 0.05693  | rawP= 1  | FDR= 1
Asia - South_America  | est= 0.4719  | SE= 0.9173  | z= 0.5145  | rawP= 0.9956  | FDR= 1
Africa - Australia  | est= -5.81e-11  | SE= 1014  | z= -5.727e-14  | rawP= 1  | FDR= 1
Africa - Europe  | est= -12.68  | SE= 557.6  | z= -0.02274  | rawP= 1  | FDR= 1
Africa - NorthAmerica  | est= -15.07  | SE= 557.6  | z= -0.02702  | rawP= 1  | FDR= 1
Africa - South_America  | est= -14.63  | SE= 557.6  | z= -0.02625  | rawP= 1  | FDR= 1
Australia - Europe  | est= -12.68  | SE= 847.5  | z= -0.01496  | rawP= 1  | FDR= 1
Australia - NorthAmerica  | est= -15.07  | SE= 847.5  | z= -0.01778  | rawP= 1  | FDR= 1
Australia - South_America  | est= -14.63  | SE= 847.5  | z= -0.01727  | rawP= 1  | FDR= 1
Europe - NorthAmerica  | est= -2.387  | SE= 0.5845  | z= -4.083  | rawP= 0.0006324  | FDR= 0.004962
Europe - South_America  | est= -1.956  | SE= 0.8182  | z= -2.39  | rawP= 0.1594  | FDR= 0.8697
NorthAmerica - South_America  | est= 0.4311  | SE= 0.5863  | z= 0.7353  | rawP= 0.9776  | FDR= 1

----------------------------------------------------------
Gene:  ARR.3  | Reference:  Asia 
----------------------------------------------------------


Call:
glm(formula = as.formula(paste(gene, "~", group_var)), family = binomial, 
    data = data)

Coefficients:
                         Estimate Std. Error z value Pr(>|z|)
(Intercept)            -2.657e+01  2.692e+04  -0.001    0.999
ContinentAfrica        -5.961e-08  3.264e+04   0.000    1.000
ContinentAustralia     -5.911e-08  3.889e+04   0.000    1.000
ContinentEurope        -6.013e-08  2.771e+04   0.000    1.000
ContinentNorthAmerica  -5.978e-08  2.712e+04   0.000    1.000
ContinentSouth_America  2.123e+01  2.692e+04   0.001    0.999

(Dispersion parameter for binomial family taken to be 1)

    Null deviance: 39.834  on 15549  degrees of freedom
Residual deviance: 25.369  on 15544  degrees of freedom
AIC: 37.369

Number of Fisher Scoring iterations: 25


Odds Ratios (95% CI):
                         Estimate 2.5 % 97.5 %
(Intercept)                     0     0      0
ContinentAfrica                 1     0    Inf
ContinentAustralia              1     0    Inf
ContinentEurope                 1     0    Inf
ContinentNorthAmerica           1     0    Inf
ContinentSouth_America 1653449292     0     NA

ANOVA (LR Type II):
Analysis of Deviance Table (Type II tests)

Response: ARR.3
          LR Chisq Df Pr(>Chisq)  
Continent   14.465  5    0.01291 *
---
Signif. codes:  0 ‘***’ 0.001 ‘**’ 0.01 ‘*’ 0.05 ‘.’ 0.1 ‘ ’ 1
FDR p-value:  0.02439 
Asia - Africa  | est= 5.961e-08  | SE= 32640  | z= 1.826e-12  | rawP= 1  | FDR= 1
Asia - Australia  | est= 5.911e-08  | SE= 38890  | z= 1.52e-12  | rawP= 1  | FDR= 1
Asia - Europe  | est= 6.013e-08  | SE= 27710  | z= 2.17e-12  | rawP= 1  | FDR= 1
Asia - NorthAmerica  | est= 5.978e-08  | SE= 27120  | z= 2.204e-12  | rawP= 1  | FDR= 1
Asia - South_America  | est= -21.23  | SE= 26920  | z= -0.0007885  | rawP= 1  | FDR= 1
Africa - Australia  | est= -5.007e-10  | SE= 33600  | z= -1.49e-14  | rawP= 1  | FDR= 1
Africa - Europe  | est= 5.191e-10  | SE= 19600  | z= 2.649e-14  | rawP= 1  | FDR= 1
Africa - NorthAmerica  | est= 1.706e-10  | SE= 18760  | z= 9.093e-15  | rawP= 1  | FDR= 1
Africa - South_America  | est= -21.23  | SE= 18460  | z= -0.00115  | rawP= 1  | FDR= 1
Australia - Europe  | est= 1.02e-09  | SE= 28820  | z= 3.538e-14  | rawP= 1  | FDR= 1
Australia - NorthAmerica  | est= 6.713e-10  | SE= 28260  | z= 2.375e-14  | rawP= 1  | FDR= 1
Australia - South_America  | est= -21.23  | SE= 28070  | z= -0.0007563  | rawP= 1  | FDR= 1
Europe - NorthAmerica  | est= -3.485e-10  | SE= 7357  | z= -4.738e-14  | rawP= 1  | FDR= 1
Europe - South_America  | est= -21.23  | SE= 6563  | z= -0.003234  | rawP= 1  | FDR= 1
NorthAmerica - South_America  | est= -21.23  | SE= 3324  | z= -0.006386  | rawP= 1  | FDR= 1

----------------------------------------------------------
Gene:  aac.2...IIa  | Reference:  Asia 
----------------------------------------------------------


Call:
glm(formula = as.formula(paste(gene, "~", group_var)), family = binomial, 
    data = data)

Coefficients:
                         Estimate Std. Error z value Pr(>|z|)
(Intercept)            -2.457e+01  9.903e+03  -0.002    0.998
ContinentAfrica         6.226e-10  1.201e+04   0.000    1.000
ContinentAustralia      6.258e-10  1.431e+04   0.000    1.000
ContinentEurope         6.390e-10  1.019e+04   0.000    1.000
ContinentNorthAmerica   1.591e+01  9.903e+03   0.002    0.999
ContinentSouth_America  6.490e-10  1.179e+04   0.000    1.000

(Dispersion parameter for binomial family taken to be 1)

    Null deviance: 39.834  on 15549  degrees of freedom
Residual deviance: 38.620  on 15544  degrees of freedom
AIC: 50.62

Number of Fisher Scoring iterations: 23


Odds Ratios (95% CI):
                       Estimate 2.5 % 97.5 %
(Intercept)                   0     0      0
ContinentAfrica               1     0    Inf
ContinentAustralia            1     0    Inf
ContinentEurope               1     0    Inf
ContinentNorthAmerica   8130357     0     NA
ContinentSouth_America        1     0    Inf

ANOVA (LR Type II):
Analysis of Deviance Table (Type II tests)

Response: aac.2...IIa
          LR Chisq Df Pr(>Chisq)
Continent   1.2143  5     0.9435
FDR p-value:  0.9877 
Asia - Africa  | est= -6.226e-10  | SE= 12010  | z= -5.184e-14  | rawP= 1  | FDR= 1
Asia - Australia  | est= -6.258e-10  | SE= 14310  | z= -4.374e-14  | rawP= 1  | FDR= 1
Asia - Europe  | est= -6.39e-10  | SE= 10190  | z= -6.269e-14  | rawP= 1  | FDR= 1
Asia - NorthAmerica  | est= -15.91  | SE= 9903  | z= -0.001607  | rawP= 1  | FDR= 1
Asia - South_America  | est= -6.49e-10  | SE= 11790  | z= -5.504e-14  | rawP= 1  | FDR= 1
Africa - Australia  | est= -3.231e-12  | SE= 12360  | z= -2.614e-16  | rawP= 1  | FDR= 1
Africa - Europe  | est= -1.64e-11  | SE= 7209  | z= -2.274e-15  | rawP= 1  | FDR= 1
Africa - NorthAmerica  | est= -15.91  | SE= 6793  | z= -0.002342  | rawP= 1  | FDR= 1
Africa - South_America  | est= -2.64e-11  | SE= 9333  | z= -2.828e-15  | rawP= 1  | FDR= 1
Australia - Europe  | est= -1.316e-11  | SE= 10600  | z= -1.242e-15  | rawP= 1  | FDR= 1
Australia - NorthAmerica  | est= -15.91  | SE= 10330  | z= -0.001541  | rawP= 1  | FDR= 1
Australia - South_America  | est= -2.317e-11  | SE= 12150  | z= -1.907e-15  | rawP= 1  | FDR= 1
Europe - NorthAmerica  | est= -15.91  | SE= 2415  | z= -0.00659  | rawP= 1  | FDR= 1
Europe - South_America  | est= -1e-11  | SE= 6841  | z= -1.462e-15  | rawP= 1  | FDR= 1
NorthAmerica - South_America  | est= 15.91  | SE= 6400  | z= 0.002486  | rawP= 1  | FDR= 1

----------------------------------------------------------
Gene:  aac.3..IIa  | Reference:  Asia 
----------------------------------------------------------


Call:
glm(formula = as.formula(paste(gene, "~", group_var)), family = binomial, 
    data = data)

Coefficients:
                         Estimate Std. Error z value Pr(>|z|)
(Intercept)            -2.657e+01  2.692e+04  -0.001    0.999
ContinentAfrica         6.116e-06  3.264e+04   0.000    1.000
ContinentAustralia      6.122e-06  3.889e+04   0.000    1.000
ContinentEurope         1.858e+01  2.692e+04   0.001    0.999
ContinentNorthAmerica   6.116e-06  2.712e+04   0.000    1.000
ContinentSouth_America  2.053e+01  2.692e+04   0.001    0.999

(Dispersion parameter for binomial family taken to be 1)

    Null deviance: 39.834  on 15549  degrees of freedom
Residual deviance: 32.048  on 15544  degrees of freedom
AIC: 44.048

Number of Fisher Scoring iterations: 25


Odds Ratios (95% CI):
                        Estimate 2.5 % 97.5 %
(Intercept)                    0     0      0
ContinentAfrica                1     0    Inf
ContinentAustralia             1     0    Inf
ContinentEurope        117141117     0     NA
ContinentNorthAmerica          1     0    Inf
ContinentSouth_America 824751929     0     NA

ANOVA (LR Type II):
Analysis of Deviance Table (Type II tests)

Response: aac.3..IIa
          LR Chisq Df Pr(>Chisq)
Continent   7.7864  5     0.1684
FDR p-value:  0.2663 
Asia - Africa  | est= -6.116e-06  | SE= 32640  | z= -1.874e-10  | rawP= 1  | FDR= 1
Asia - Australia  | est= -6.122e-06  | SE= 38890  | z= -1.574e-10  | rawP= 1  | FDR= 1
Asia - Europe  | est= -18.58  | SE= 26920  | z= -0.0006901  | rawP= 1  | FDR= 1
Asia - NorthAmerica  | est= -6.116e-06  | SE= 27120  | z= -2.255e-10  | rawP= 1  | FDR= 1
Asia - South_America  | est= -20.53  | SE= 26920  | z= -0.0007626  | rawP= 1  | FDR= 1
Africa - Australia  | est= -6.137e-09  | SE= 33600  | z= -1.827e-13  | rawP= 1  | FDR= 1
Africa - Europe  | est= -18.58  | SE= 18460  | z= -0.001006  | rawP= 1  | FDR= 1
Africa - NorthAmerica  | est= -8.532e-11  | SE= 18760  | z= -4.548e-15  | rawP= 1  | FDR= 1
Africa - South_America  | est= -20.53  | SE= 18460  | z= -0.001112  | rawP= 1  | FDR= 1
Australia - Europe  | est= -18.58  | SE= 28070  | z= -0.000662  | rawP= 1  | FDR= 1
Australia - NorthAmerica  | est= 6.052e-09  | SE= 28260  | z= 2.141e-13  | rawP= 1  | FDR= 1
Australia - South_America  | est= -20.53  | SE= 28070  | z= -0.0007315  | rawP= 1  | FDR= 1
Europe - NorthAmerica  | est= 18.58  | SE= 3324  | z= 0.005589  | rawP= 1  | FDR= 1
Europe - South_America  | est= -1.952  | SE= 1.415  | z= -1.379  | rawP= 0.7397  | FDR= 1
NorthAmerica - South_America  | est= -20.53  | SE= 3324  | z= -0.006177  | rawP= 1  | FDR= 1

----------------------------------------------------------
Gene:  aac.3..IId  | Reference:  Asia 
----------------------------------------------------------


Call:
glm(formula = as.formula(paste(gene, "~", group_var)), family = binomial, 
    data = data)

Coefficients:
                         Estimate Std. Error z value Pr(>|z|)
(Intercept)            -2.057e+01  1.340e+03  -0.015    0.988
ContinentAfrica         2.908e-08  1.625e+03   0.000    1.000
ContinentAustralia      2.866e-08  1.936e+03   0.000    1.000
ContinentEurope         1.568e+01  1.340e+03   0.012    0.991
ContinentNorthAmerica   1.330e+01  1.340e+03   0.010    0.992
ContinentSouth_America  1.523e+01  1.340e+03   0.011    0.991

(Dispersion parameter for binomial family taken to be 1)

    Null deviance: 459.84  on 15549  degrees of freedom
Residual deviance: 416.95  on 15544  degrees of freedom
AIC: 428.95

Number of Fisher Scoring iterations: 19


Odds Ratios (95% CI):
                        Estimate 2.5 %        97.5 %
(Intercept)                  0.0     0  0.000000e+00
ContinentAfrica              1.0     0  7.885897e+15
ContinentAustralia           1.0     0  8.679639e+18
ContinentEurope        6433874.1     0 2.845150e+137
ContinentNorthAmerica   595962.3     0 2.635447e+136
ContinentSouth_America 4098491.4     0 1.812480e+137

ANOVA (LR Type II):
Analysis of Deviance Table (Type II tests)

Response: aac.3..IId
          LR Chisq Df Pr(>Chisq)    
Continent   42.898  5  3.876e-08 ***
---
Signif. codes:  0 ‘***’ 0.001 ‘**’ 0.01 ‘*’ 0.05 ‘.’ 0.1 ‘ ’ 1
FDR p-value:  1.198e-07 
Asia - Africa  | est= -2.908e-08  | SE= 1625  | z= -1.789e-11  | rawP= 1  | FDR= 1
Asia - Australia  | est= -2.866e-08  | SE= 1936  | z= -1.48e-11  | rawP= 1  | FDR= 1
Asia - Europe  | est= -15.68  | SE= 1340  | z= -0.0117  | rawP= 1  | FDR= 1
Asia - NorthAmerica  | est= -13.3  | SE= 1340  | z= -0.009922  | rawP= 1  | FDR= 1
Asia - South_America  | est= -15.23  | SE= 1340  | z= -0.01136  | rawP= 1  | FDR= 1
Africa - Australia  | est= 4.273e-10  | SE= 1673  | z= 2.555e-13  | rawP= 1  | FDR= 1
Africa - Europe  | est= -15.68  | SE= 919.3  | z= -0.01705  | rawP= 1  | FDR= 1
Africa - NorthAmerica  | est= -13.3  | SE= 919.3  | z= -0.01447  | rawP= 1  | FDR= 1
Africa - South_America  | est= -15.23  | SE= 919.3  | z= -0.01656  | rawP= 1  | FDR= 1
Australia - Europe  | est= -15.68  | SE= 1397  | z= -0.01122  | rawP= 1  | FDR= 1
Australia - NorthAmerica  | est= -13.3  | SE= 1397  | z= -0.009517  | rawP= 1  | FDR= 1
Australia - South_America  | est= -15.23  | SE= 1397  | z= -0.0109  | rawP= 1  | FDR= 1
Europe - NorthAmerica  | est= 2.379  | SE= 0.4134  | z= 5.755  | rawP= 1.294e-07  | FDR= 1.222e-06
Europe - South_America  | est= 0.451  | SE= 0.7404  | z= 0.6091  | rawP= 0.9904  | FDR= 1
NorthAmerica - South_America  | est= -1.928  | SE= 0.7921  | z= -2.434  | rawP= 0.1445  | FDR= 0.8098

----------------------------------------------------------
Gene:  aac.3..IV  | Reference:  Asia 
----------------------------------------------------------


Call:
glm(formula = as.formula(paste(gene, "~", group_var)), family = binomial, 
    data = data)

Coefficients:
                         Estimate Std. Error z value Pr(>|z|)
(Intercept)            -2.257e+01  3.643e+03  -0.006    0.995
ContinentAfrica        -8.174e-09  4.418e+03   0.000    1.000
ContinentAustralia     -8.187e-09  5.263e+03   0.000    1.000
ContinentEurope        -8.186e-09  3.750e+03   0.000    1.000
ContinentNorthAmerica   1.599e+01  3.643e+03   0.004    0.996
ContinentSouth_America -8.138e-09  4.338e+03   0.000    1.000

(Dispersion parameter for binomial family taken to be 1)

    Null deviance: 252.12  on 15549  degrees of freedom
Residual deviance: 242.40  on 15544  degrees of freedom
AIC: 254.4

Number of Fisher Scoring iterations: 21


Odds Ratios (95% CI):
                       Estimate 2.5 %       97.5 %
(Intercept)                   0     0 0.000000e+00
ContinentAfrica               1     0 1.732618e+62
ContinentAustralia            1     0 1.403616e+74
ContinentEurope               1     0 6.754224e+52
ContinentNorthAmerica   8813344     0           NA
ContinentSouth_America        1     0 1.293379e+61

ANOVA (LR Type II):
Analysis of Deviance Table (Type II tests)

Response: aac.3..IV
          LR Chisq Df Pr(>Chisq)  
Continent   9.7192  5     0.0836 .
---
Signif. codes:  0 ‘***’ 0.001 ‘**’ 0.01 ‘*’ 0.05 ‘.’ 0.1 ‘ ’ 1
FDR p-value:  0.1458 
Asia - Africa  | est= 8.174e-09  | SE= 4418  | z= 1.85e-12  | rawP= 1  | FDR= 1
Asia - Australia  | est= 8.187e-09  | SE= 5263  | z= 1.556e-12  | rawP= 1  | FDR= 1
Asia - Europe  | est= 8.186e-09  | SE= 3750  | z= 2.183e-12  | rawP= 1  | FDR= 1
Asia - NorthAmerica  | est= -15.99  | SE= 3643  | z= -0.004389  | rawP= 1  | FDR= 1
Asia - South_America  | est= 8.138e-09  | SE= 4338  | z= 1.876e-12  | rawP= 1  | FDR= 1
Africa - Australia  | est= 1.315e-11  | SE= 4547  | z= 2.893e-15  | rawP= 1  | FDR= 1
Africa - Europe  | est= 1.181e-11  | SE= 2652  | z= 4.454e-15  | rawP= 1  | FDR= 1
Africa - NorthAmerica  | est= -15.99  | SE= 2499  | z= -0.0064  | rawP= 1  | FDR= 1
Africa - South_America  | est= -3.649e-11  | SE= 3433  | z= -1.063e-14  | rawP= 1  | FDR= 1
Australia - Europe  | est= -1.34e-12  | SE= 3901  | z= -3.436e-16  | rawP= 1  | FDR= 1
Australia - NorthAmerica  | est= -15.99  | SE= 3798  | z= -0.00421  | rawP= 1  | FDR= 1
Australia - South_America  | est= -4.964e-11  | SE= 4469  | z= -1.111e-14  | rawP= 1  | FDR= 1
Europe - NorthAmerica  | est= -15.99  | SE= 888.3  | z= -0.018  | rawP= 1  | FDR= 1
Europe - South_America  | est= -4.83e-11  | SE= 2517  | z= -1.919e-14  | rawP= 1  | FDR= 1
NorthAmerica - South_America  | est= 15.99  | SE= 2355  | z= 0.006792  | rawP= 1  | FDR= 1

----------------------------------------------------------
Gene:  aac.3..IVa  | Reference:  Asia 
----------------------------------------------------------


Call:
glm(formula = as.formula(paste(gene, "~", group_var)), family = binomial, 
    data = data)

Coefficients:
                       Estimate Std. Error z value Pr(>|z|)    
(Intercept)             -1.5755     0.2006  -7.855 3.99e-15 ***
ContinentAfrica          0.6422     0.2313   2.777  0.00549 ** 
ContinentAustralia      -1.1392     0.3832  -2.973  0.00295 ** 
ContinentEurope         -1.6829     0.2230  -7.545 4.52e-14 ***
ContinentNorthAmerica    1.2078     0.2015   5.995 2.03e-09 ***
ContinentSouth_America   1.8590     0.2235   8.316  < 2e-16 ***
---
Signif. codes:  0 ‘***’ 0.001 ‘**’ 0.01 ‘*’ 0.05 ‘.’ 0.1 ‘ ’ 1

(Dispersion parameter for binomial family taken to be 1)

    Null deviance: 19803  on 15549  degrees of freedom
Residual deviance: 17715  on 15544  degrees of freedom
AIC: 17727

Number of Fisher Scoring iterations: 5


Odds Ratios (95% CI):
                       Estimate  2.5 %  97.5 %
(Intercept)              0.2069 0.1371  0.3018
ContinentAfrica          1.9007 1.2208  3.0308
ContinentAustralia       0.3201 0.1441  0.6571
ContinentEurope          0.1858 0.1214  0.2918
ContinentNorthAmerica    3.3462 2.2896  5.0581
ContinentSouth_America   6.4176 4.1936 10.0977

ANOVA (LR Type II):
Analysis of Deviance Table (Type II tests)

Response: aac.3..IVa
          LR Chisq Df Pr(>Chisq)    
Continent   2088.7  5  < 2.2e-16 ***
---
Signif. codes:  0 ‘***’ 0.001 ‘**’ 0.01 ‘*’ 0.05 ‘.’ 0.1 ‘ ’ 1
FDR p-value:  0 
Asia - Africa  | est= -0.6422  | SE= 0.2313  | z= -2.777  | rawP= 0.06122  | FDR= 0.3589
Asia - Australia  | est= 1.139  | SE= 0.3832  | z= 2.973  | rawP= 0.03502  | FDR= 0.2233
Asia - Europe  | est= 1.683  | SE= 0.223  | z= 7.545  | rawP= 7.152e-13  | FDR= 8.896e-12
Asia - NorthAmerica  | est= -1.208  | SE= 0.2015  | z= -5.995  | rawP= 3.046e-08  | FDR= 3.017e-07
Asia - South_America  | est= -1.859  | SE= 0.2235  | z= -8.316  | rawP= 6.639e-14  | FDR= 9.864e-13
Africa - Australia  | est= 1.781  | SE= 0.3463  | z= 5.145  | rawP= 3.982e-06  | FDR= 3.594e-05
Africa - Europe  | est= 2.325  | SE= 0.151  | z= 15.4  | rawP= 0  | FDR= 0
Africa - NorthAmerica  | est= -0.5656  | SE= 0.1167  | z= -4.845  | rawP= 1.876e-05  | FDR= 0.0001608
Africa - South_America  | est= -1.217  | SE= 0.1517  | z= -8.022  | rawP= 9.426e-14  | FDR= 1.217e-12
Australia - Europe  | est= 0.5438  | SE= 0.3408  | z= 1.596  | rawP= 0.6015  | FDR= 1
Australia - NorthAmerica  | est= -2.347  | SE= 0.3271  | z= -7.176  | rawP= 1.084e-11  | FDR= 1.301e-10
Australia - South_America  | est= -2.998  | SE= 0.3411  | z= -8.789  | rawP= 4.663e-14  | FDR= 9.147e-13
Europe - NorthAmerica  | est= -2.891  | SE= 0.09939  | z= -29.08  | rawP= 0  | FDR= 0
Europe - South_America  | est= -3.542  | SE= 0.1388  | z= -25.52  | rawP= 0  | FDR= 0
NorthAmerica - South_America  | est= -0.6512  | SE= 0.1005  | z= -6.48  | rawP= 1.377e-09  | FDR= 1.526e-08

----------------------------------------------------------
Gene:  aac.3..VIa  | Reference:  Asia 
----------------------------------------------------------


Call:
glm(formula = as.formula(paste(gene, "~", group_var)), family = binomial, 
    data = data)

Coefficients:
                         Estimate Std. Error z value Pr(>|z|)
(Intercept)            -2.057e+01  1.340e+03  -0.015    0.988
ContinentAfrica        -6.413e-09  1.625e+03   0.000    1.000
ContinentAustralia     -6.269e-09  1.936e+03   0.000    1.000
ContinentEurope         1.368e+01  1.340e+03   0.010    0.992
ContinentNorthAmerica   1.515e+01  1.340e+03   0.011    0.991
ContinentSouth_America  1.453e+01  1.340e+03   0.011    0.991

(Dispersion parameter for binomial family taken to be 1)

    Null deviance: 730.70  on 15549  degrees of freedom
Residual deviance: 715.65  on 15544  degrees of freedom
AIC: 727.65

Number of Fisher Scoring iterations: 19


Odds Ratios (95% CI):
                        Estimate 2.5 %        97.5 %
(Intercept)                  0.0     0  0.000000e+00
ContinentAfrica              1.0     0  1.329938e+12
ContinentAustralia           1.0     0  2.776930e+14
ContinentEurope         871678.4     0 1.264696e+197
ContinentNorthAmerica  3813555.0     0 5.532778e+197
ContinentSouth_America 2044343.1     0 2.966329e+197

ANOVA (LR Type II):
Analysis of Deviance Table (Type II tests)

Response: aac.3..VIa
          LR Chisq Df Pr(>Chisq)  
Continent   15.044  5    0.01018 *
---
Signif. codes:  0 ‘***’ 0.001 ‘**’ 0.01 ‘*’ 0.05 ‘.’ 0.1 ‘ ’ 1
FDR p-value:  0.01977 
Asia - Africa  | est= 6.413e-09  | SE= 1625  | z= 3.946e-12  | rawP= 1  | FDR= 1
Asia - Australia  | est= 6.269e-09  | SE= 1936  | z= 3.238e-12  | rawP= 1  | FDR= 1
Asia - Europe  | est= -13.68  | SE= 1340  | z= -0.01021  | rawP= 1  | FDR= 1
Asia - NorthAmerica  | est= -15.15  | SE= 1340  | z= -0.01131  | rawP= 1  | FDR= 1
Asia - South_America  | est= -14.53  | SE= 1340  | z= -0.01084  | rawP= 1  | FDR= 1
Africa - Australia  | est= -1.441e-10  | SE= 1673  | z= -8.616e-14  | rawP= 1  | FDR= 1
Africa - Europe  | est= -13.68  | SE= 919.3  | z= -0.01488  | rawP= 1  | FDR= 1
Africa - NorthAmerica  | est= -15.15  | SE= 919.3  | z= -0.01648  | rawP= 1  | FDR= 1
Africa - South_America  | est= -14.53  | SE= 919.3  | z= -0.01581  | rawP= 1  | FDR= 1
Australia - Europe  | est= -13.68  | SE= 1397  | z= -0.009789  | rawP= 1  | FDR= 1
Australia - NorthAmerica  | est= -15.15  | SE= 1397  | z= -0.01084  | rawP= 1  | FDR= 1
Australia - South_America  | est= -14.53  | SE= 1397  | z= -0.0104  | rawP= 1  | FDR= 1
Europe - NorthAmerica  | est= -1.476  | SE= 0.5944  | z= -2.483  | rawP= 0.1291  | FDR= 0.7276
Europe - South_America  | est= -0.8524  | SE= 1.156  | z= -0.7375  | rawP= 0.9773  | FDR= 1
NorthAmerica - South_America  | est= 0.6235  | SE= 1.011  | z= 0.6167  | rawP= 0.9899  | FDR= 1

----------------------------------------------------------
Gene:  aac.6...IIc  | Reference:  Asia 
----------------------------------------------------------


Call:
glm(formula = as.formula(paste(gene, "~", group_var)), family = binomial, 
    data = data)

Coefficients:
                         Estimate Std. Error z value Pr(>|z|)
(Intercept)            -2.357e+01  6.007e+03  -0.004    0.997
ContinentAfrica         1.470e-08  7.284e+03   0.000    1.000
ContinentAustralia      1.468e-08  8.678e+03   0.000    1.000
ContinentEurope         1.468e-08  6.183e+03   0.000    1.000
ContinentNorthAmerica   1.630e+01  6.007e+03   0.003    0.998
ContinentSouth_America  1.463e-08  7.152e+03   0.000    1.000

(Dispersion parameter for binomial family taken to be 1)

    Null deviance: 137.15  on 15549  degrees of freedom
Residual deviance: 132.30  on 15544  degrees of freedom
AIC: 144.3

Number of Fisher Scoring iterations: 22


Odds Ratios (95% CI):
                       Estimate 2.5 %        97.5 %
(Intercept)                   0     0  0.000000e+00
ContinentAfrica               1     0 8.298530e+146
ContinentAustralia            1     0 1.071501e+175
ContinentEurope               1     0 5.105876e+124
ContinentNorthAmerica  11970223     0            NA
ContinentSouth_America        1     0 1.814222e+144

ANOVA (LR Type II):
Analysis of Deviance Table (Type II tests)

Response: aac.6...IIc
          LR Chisq Df Pr(>Chisq)
Continent   4.8581  5     0.4334
FDR p-value:  0.6015 
Asia - Africa  | est= -1.47e-08  | SE= 7284  | z= -2.018e-12  | rawP= 1  | FDR= 1
Asia - Australia  | est= -1.468e-08  | SE= 8678  | z= -1.692e-12  | rawP= 1  | FDR= 1
Asia - Europe  | est= -1.468e-08  | SE= 6183  | z= -2.374e-12  | rawP= 1  | FDR= 1
Asia - NorthAmerica  | est= -16.3  | SE= 6007  | z= -0.002713  | rawP= 1  | FDR= 1
Asia - South_America  | est= -1.463e-08  | SE= 7152  | z= -2.045e-12  | rawP= 1  | FDR= 1
Africa - Australia  | est= 1.41e-11  | SE= 7496  | z= 1.881e-15  | rawP= 1  | FDR= 1
Africa - Europe  | est= 2.058e-11  | SE= 4372  | z= 4.706e-15  | rawP= 1  | FDR= 1
Africa - NorthAmerica  | est= -16.3  | SE= 4120  | z= -0.003956  | rawP= 1  | FDR= 1
Africa - South_America  | est= 6.933e-11  | SE= 5661  | z= 1.225e-14  | rawP= 1  | FDR= 1
Australia - Europe  | est= 6.477e-12  | SE= 6431  | z= 1.007e-15  | rawP= 1  | FDR= 1
Australia - NorthAmerica  | est= -16.3  | SE= 6262  | z= -0.002602  | rawP= 1  | FDR= 1
Australia - South_America  | est= 5.523e-11  | SE= 7368  | z= 7.496e-15  | rawP= 1  | FDR= 1
Europe - NorthAmerica  | est= -16.3  | SE= 1465  | z= -0.01113  | rawP= 1  | FDR= 1
Europe - South_America  | est= 4.876e-11  | SE= 4149  | z= 1.175e-14  | rawP= 1  | FDR= 1
NorthAmerica - South_America  | est= 16.3  | SE= 3882  | z= 0.004198  | rawP= 1  | FDR= 1

----------------------------------------------------------
Gene:  aac.6...Iaa  | Reference:  Asia 
----------------------------------------------------------


Call:
glm(formula = as.formula(paste(gene, "~", group_var)), family = binomial, 
    data = data)

Coefficients:
                         Estimate Std. Error z value Pr(>|z|)
(Intercept)             2.157e+01  2.210e+03   0.010    0.992
ContinentAfrica        -2.154e-08  2.680e+03   0.000    1.000
ContinentAustralia      8.422e-09  3.192e+03   0.000    1.000
ContinentEurope        -1.537e+01  2.210e+03  -0.007    0.994
ContinentNorthAmerica  -1.222e+01  2.210e+03  -0.006    0.996
ContinentSouth_America -1.553e+01  2.210e+03  -0.007    0.994

(Dispersion parameter for binomial family taken to be 1)

    Null deviance: 137.15  on 15549  degrees of freedom
Residual deviance: 121.11  on 15544  degrees of freedom
AIC: 133.11

Number of Fisher Scoring iterations: 20


Odds Ratios (95% CI):
                         Estimate 2.5 %       97.5 %
(Intercept)            2322868146   Inf          Inf
ContinentAfrica                 1     0 2.402483e+53
ContinentAustralia              1     0 3.929504e+63
ContinentEurope                 0    NA 2.132997e+83
ContinentNorthAmerica           0    NA 4.999924e+84
ContinentSouth_America          0    NA 1.820848e+83

ANOVA (LR Type II):
Analysis of Deviance Table (Type II tests)

Response: aac.6...Iaa
          LR Chisq Df Pr(>Chisq)   
Continent   16.047  5   0.006711 **
---
Signif. codes:  0 ‘***’ 0.001 ‘**’ 0.01 ‘*’ 0.05 ‘.’ 0.1 ‘ ’ 1
FDR p-value:  0.01342 
Asia - Africa  | est= 2.154e-08  | SE= 2680  | z= 8.039e-12  | rawP= 1  | FDR= 1
Asia - Australia  | est= -8.422e-09  | SE= 3192  | z= -2.638e-12  | rawP= 1  | FDR= 1
Asia - Europe  | est= 15.37  | SE= 2210  | z= 0.006957  | rawP= 1  | FDR= 1
Asia - NorthAmerica  | est= 12.22  | SE= 2210  | z= 0.005529  | rawP= 1  | FDR= 1
Asia - South_America  | est= 15.53  | SE= 2210  | z= 0.007028  | rawP= 1  | FDR= 1
Africa - Australia  | est= -2.996e-08  | SE= 2758  | z= -1.087e-11  | rawP= 1  | FDR= 1
Africa - Europe  | est= 15.37  | SE= 1516  | z= 0.01014  | rawP= 1  | FDR= 1
Africa - NorthAmerica  | est= 12.22  | SE= 1516  | z= 0.008061  | rawP= 1  | FDR= 1
Africa - South_America  | est= 15.53  | SE= 1516  | z= 0.01025  | rawP= 1  | FDR= 1
Australia - Europe  | est= 15.37  | SE= 2304  | z= 0.006672  | rawP= 1  | FDR= 1
Australia - NorthAmerica  | est= 12.22  | SE= 2304  | z= 0.005303  | rawP= 1  | FDR= 1
Australia - South_America  | est= 15.53  | SE= 2304  | z= 0.006741  | rawP= 1  | FDR= 1
Europe - NorthAmerica  | est= -3.154  | SE= 1.08  | z= -2.92  | rawP= 0.04089  | FDR= 0.2528
Europe - South_America  | est= 0.1582  | SE= 1.081  | z= 0.1463  | rawP= 1  | FDR= 1
NorthAmerica - South_America  | est= 3.313  | SE= 1.415  | z= 2.341  | rawP= 0.1777  | FDR= 0.949

----------------------------------------------------------
Gene:  ant.2....Ia  | Reference:  Asia 
----------------------------------------------------------


Call:
glm(formula = as.formula(paste(gene, "~", group_var)), family = binomial, 
    data = data)

Coefficients:
                        Estimate Std. Error z value Pr(>|z|)    
(Intercept)              -4.0489     0.5824  -6.952 3.59e-12 ***
ContinentAfrica         -16.5172   919.2770  -0.018 0.985665    
ContinentAustralia      -16.5172  1397.3490  -0.012 0.990569    
ContinentEurope          -0.1166     0.6014  -0.194 0.846307    
ContinentNorthAmerica    -2.3019     0.6239  -3.690 0.000225 ***
ContinentSouth_America  -16.5172   866.1854  -0.019 0.984786    
---
Signif. codes:  0 ‘***’ 0.001 ‘**’ 0.01 ‘*’ 0.05 ‘.’ 0.1 ‘ ’ 1

(Dispersion parameter for binomial family taken to be 1)

    Null deviance: 874.5  on 15549  degrees of freedom
Residual deviance: 790.0  on 15544  degrees of freedom
AIC: 802

Number of Fisher Scoring iterations: 19


Odds Ratios (95% CI):
                       Estimate  2.5 %       97.5 %
(Intercept)              0.0174 0.0043 4.580000e-02
ContinentAfrica          0.0000 0.0000 4.104593e+08
ContinentAustralia       0.0000 0.0000 6.654591e+16
ContinentEurope          0.8900 0.3212 3.693300e+00
ContinentNorthAmerica    0.1001 0.0339 4.275000e-01
ContinentSouth_America   0.0000 0.0000 5.029640e+07

ANOVA (LR Type II):
Analysis of Deviance Table (Type II tests)

Response: ant.2....Ia
          LR Chisq Df Pr(>Chisq)    
Continent   84.498  5  < 2.2e-16 ***
---
Signif. codes:  0 ‘***’ 0.001 ‘**’ 0.01 ‘*’ 0.05 ‘.’ 0.1 ‘ ’ 1
FDR p-value:  3.624e-16 
Asia - Africa  | est= 16.52  | SE= 919.3  | z= 0.01797  | rawP= 1  | FDR= 1
Asia - Australia  | est= 16.52  | SE= 1397  | z= 0.01182  | rawP= 1  | FDR= 1
Asia - Europe  | est= 0.1166  | SE= 0.6014  | z= 0.1938  | rawP= 1  | FDR= 1
Asia - NorthAmerica  | est= 2.302  | SE= 0.6239  | z= 3.69  | rawP= 0.003074  | FDR= 0.02272
Asia - South_America  | est= 16.52  | SE= 866.2  | z= 0.01907  | rawP= 1  | FDR= 1
Africa - Australia  | est= -1.227e-10  | SE= 1673  | z= -7.337e-14  | rawP= 1  | FDR= 1
Africa - Europe  | est= -16.4  | SE= 919.3  | z= -0.01784  | rawP= 1  | FDR= 1
Africa - NorthAmerica  | est= -14.22  | SE= 919.3  | z= -0.01546  | rawP= 1  | FDR= 1
Africa - South_America  | est= -2.109e-10  | SE= 1263  | z= -1.67e-13  | rawP= 1  | FDR= 1
Australia - Europe  | est= -16.4  | SE= 1397  | z= -0.01174  | rawP= 1  | FDR= 1
Australia - NorthAmerica  | est= -14.22  | SE= 1397  | z= -0.01017  | rawP= 1  | FDR= 1
Australia - South_America  | est= -8.822e-11  | SE= 1644  | z= -5.366e-14  | rawP= 1  | FDR= 1
Europe - NorthAmerica  | est= 2.185  | SE= 0.2695  | z= 8.108  | rawP= 8.271e-14  | FDR= 1.11e-12
Europe - South_America  | est= 16.4  | SE= 866.2  | z= 0.01893  | rawP= 1  | FDR= 1
NorthAmerica - South_America  | est= 14.22  | SE= 866.2  | z= 0.01641  | rawP= 1  | FDR= 1

----------------------------------------------------------
Gene:  ant.3....Ia  | Reference:  Asia 
----------------------------------------------------------


Call:
glm(formula = as.formula(paste(gene, "~", group_var)), family = binomial, 
    data = data)

Coefficients:
                       Estimate Std. Error z value Pr(>|z|)    
(Intercept)              0.9163     0.1673   5.476 4.35e-08 ***
ContinentAfrica         -1.6706     0.2009  -8.316  < 2e-16 ***
ContinentAustralia      -2.9888     0.3009  -9.932  < 2e-16 ***
ContinentEurope         -1.3910     0.1716  -8.108 5.16e-16 ***
ContinentNorthAmerica   -0.3649     0.1685  -2.166  0.03030 *  
ContinentSouth_America   0.8155     0.2161   3.774  0.00016 ***
---
Signif. codes:  0 ‘***’ 0.001 ‘**’ 0.01 ‘*’ 0.05 ‘.’ 0.1 ‘ ’ 1

(Dispersion parameter for binomial family taken to be 1)

    Null deviance: 21150  on 15549  degrees of freedom
Residual deviance: 20136  on 15544  degrees of freedom
AIC: 20148

Number of Fisher Scoring iterations: 4


Odds Ratios (95% CI):
                       Estimate  2.5 % 97.5 %
(Intercept)              2.5000 1.8135 3.5000
ContinentAfrica          0.1881 0.1261 0.2773
ContinentAustralia       0.0503 0.0272 0.0889
ContinentEurope          0.2488 0.1763 0.3460
ContinentNorthAmerica    0.6943 0.4949 0.9593
ContinentSouth_America   2.2603 1.4769 3.4503

ANOVA (LR Type II):
Analysis of Deviance Table (Type II tests)

Response: ant.3....Ia
          LR Chisq Df Pr(>Chisq)    
Continent     1014  5  < 2.2e-16 ***
---
Signif. codes:  0 ‘***’ 0.001 ‘**’ 0.01 ‘*’ 0.05 ‘.’ 0.1 ‘ ’ 1
FDR p-value:  9.635e-216 
Asia - Africa  | est= 1.671  | SE= 0.2009  | z= 8.316  | rawP= 6.584e-14  | FDR= 9.864e-13
Asia - Australia  | est= 2.989  | SE= 0.3009  | z= 9.932  | rawP= 5.185e-14  | FDR= 9.589e-13
Asia - Europe  | est= 1.391  | SE= 0.1716  | z= 8.108  | rawP= 8.171e-14  | FDR= 1.109e-12
Asia - NorthAmerica  | est= 0.3649  | SE= 0.1685  | z= 2.166  | rawP= 0.2538  | FDR= 1
Asia - South_America  | est= -0.8155  | SE= 0.2161  | z= -3.774  | rawP= 0.002218  | FDR= 0.01676
Africa - Australia  | est= 1.318  | SE= 0.2737  | z= 4.817  | rawP= 2.157e-05  | FDR= 0.0001833
Africa - Europe  | est= -0.2795  | SE= 0.1174  | z= -2.38  | rawP= 0.1632  | FDR= 0.8854
Africa - NorthAmerica  | est= -1.306  | SE= 0.1128  | z= -11.57  | rawP= 0  | FDR= 0
Africa - South_America  | est= -2.486  | SE= 0.1762  | z= -14.11  | rawP= 0  | FDR= 0
Australia - Europe  | est= -1.598  | SE= 0.2529  | z= -6.316  | rawP= 4.013e-09  | FDR= 4.308e-08
Australia - NorthAmerica  | est= -2.624  | SE= 0.2508  | z= -10.46  | rawP= 5.64e-14  | FDR= 9.589e-13
Australia - South_America  | est= -3.804  | SE= 0.285  | z= -13.35  | rawP= 0  | FDR= 0
Europe - NorthAmerica  | est= -1.026  | SE= 0.04257  | z= -24.1  | rawP= 0  | FDR= 0
Europe - South_America  | est= -2.207  | SE= 0.1418  | z= -15.56  | rawP= 0  | FDR= 0
NorthAmerica - South_America  | est= -1.18  | SE= 0.138  | z= -8.55  | rawP= 5.44e-14  | FDR= 9.589e-13

----------------------------------------------------------
Gene:  ant.6..Ia  | Reference:  Asia 
----------------------------------------------------------


Call:
glm(formula = as.formula(paste(gene, "~", group_var)), family = binomial, 
    data = data)

Coefficients:
                         Estimate Std. Error z value Pr(>|z|)
(Intercept)            -2.657e+01  2.692e+04  -0.001    0.999
ContinentAfrica         7.653e-09  3.264e+04   0.000    1.000
ContinentAustralia      7.649e-09  3.889e+04   0.000    1.000
ContinentEurope         1.858e+01  2.692e+04   0.001    0.999
ContinentNorthAmerica   7.651e-09  2.712e+04   0.000    1.000
ContinentSouth_America  7.771e-09  3.205e+04   0.000    1.000

(Dispersion parameter for binomial family taken to be 1)

    Null deviance: 21.304  on 15549  degrees of freedom
Residual deviance: 17.975  on 15544  degrees of freedom
AIC: 29.975

Number of Fisher Scoring iterations: 25


Odds Ratios (95% CI):
                        Estimate 2.5 % 97.5 %
(Intercept)                    0     0      0
ContinentAfrica                1     0    Inf
ContinentAustralia             1     0    Inf
ContinentEurope        117140401     0     NA
ContinentNorthAmerica          1     0    Inf
ContinentSouth_America         1     0    Inf

ANOVA (LR Type II):
Analysis of Deviance Table (Type II tests)

Response: ant.6..Ia
          LR Chisq Df Pr(>Chisq)
Continent   3.3289  5     0.6494
FDR p-value:  0.7614 
Asia - Africa  | est= -7.653e-09  | SE= 32640  | z= -2.344e-13  | rawP= 1  | FDR= 1
Asia - Australia  | est= -7.649e-09  | SE= 38890  | z= -1.967e-13  | rawP= 1  | FDR= 1
Asia - Europe  | est= -18.58  | SE= 26920  | z= -0.0006901  | rawP= 1  | FDR= 1
Asia - NorthAmerica  | est= -7.651e-09  | SE= 27120  | z= -2.821e-13  | rawP= 1  | FDR= 1
Asia - South_America  | est= -7.771e-09  | SE= 32050  | z= -2.424e-13  | rawP= 1  | FDR= 1
Africa - Australia  | est= 3.336e-12  | SE= 33600  | z= 9.929e-17  | rawP= 1  | FDR= 1
Africa - Europe  | est= -18.58  | SE= 18460  | z= -0.001006  | rawP= 1  | FDR= 1
Africa - NorthAmerica  | est= 1.416e-12  | SE= 18760  | z= 7.545e-17  | rawP= 1  | FDR= 1
Africa - South_America  | est= -1.187e-10  | SE= 25370  | z= -4.677e-15  | rawP= 1  | FDR= 1
Australia - Europe  | est= -18.58  | SE= 28070  | z= -0.000662  | rawP= 1  | FDR= 1
Australia - NorthAmerica  | est= -1.92e-12  | SE= 28260  | z= -6.794e-17  | rawP= 1  | FDR= 1
Australia - South_America  | est= -1.22e-10  | SE= 33020  | z= -3.694e-15  | rawP= 1  | FDR= 1
Europe - NorthAmerica  | est= 18.58  | SE= 3324  | z= 0.005589  | rawP= 1  | FDR= 1
Europe - South_America  | est= 18.58  | SE= 17400  | z= 0.001068  | rawP= 1  | FDR= 1
NorthAmerica - South_America  | est= -1.201e-10  | SE= 17710  | z= -6.779e-15  | rawP= 1  | FDR= 1

----------------------------------------------------------
Gene:  aph.3....Ib  | Reference:  Asia 
----------------------------------------------------------


Call:
glm(formula = as.formula(paste(gene, "~", group_var)), family = binomial, 
    data = data)

Coefficients:
                       Estimate Std. Error z value Pr(>|z|)    
(Intercept)             -4.0489     0.5824  -6.952 3.59e-12 ***
ContinentAfrica          1.8153     0.6082   2.985  0.00284 ** 
ContinentAustralia      -1.0263     1.1597  -0.885  0.37618    
ContinentEurope         -0.4620     0.6089  -0.759  0.44802    
ContinentNorthAmerica   -0.5184     0.5897  -0.879  0.37935    
ContinentSouth_America  -0.8832     0.8215  -1.075  0.28232    
---
Signif. codes:  0 ‘***’ 0.001 ‘**’ 0.01 ‘*’ 0.05 ‘.’ 0.1 ‘ ’ 1

(Dispersion parameter for binomial family taken to be 1)

    Null deviance: 2077.8  on 15549  degrees of freedom
Residual deviance: 1982.8  on 15544  degrees of freedom
AIC: 1994.8

Number of Fisher Scoring iterations: 7


Odds Ratios (95% CI):
                       Estimate  2.5 %  97.5 %
(Intercept)              0.0174 0.0043  0.0458
ContinentAfrica          6.1429 2.1769 25.7218
ContinentAustralia       0.3583 0.0176  2.8308
ContinentEurope          0.6300 0.2227  2.6402
ContinentNorthAmerica    0.5955 0.2221  2.4334
ContinentSouth_America   0.4135 0.0759  2.2530

ANOVA (LR Type II):
Analysis of Deviance Table (Type II tests)

Response: aph.3....Ib
          LR Chisq Df Pr(>Chisq)    
Continent   94.997  5  < 2.2e-16 ***
---
Signif. codes:  0 ‘***’ 0.001 ‘**’ 0.01 ‘*’ 0.05 ‘.’ 0.1 ‘ ’ 1
FDR p-value:  2.542e-18 
Asia - Africa  | est= -1.815  | SE= 0.6082  | z= -2.985  | rawP= 0.03379  | FDR= 0.2181
Asia - Australia  | est= 1.026  | SE= 1.16  | z= 0.885  | rawP= 0.9502  | FDR= 1
Asia - Europe  | est= 0.462  | SE= 0.6089  | z= 0.7587  | rawP= 0.9743  | FDR= 1
Asia - NorthAmerica  | est= 0.5184  | SE= 0.5897  | z= 0.8791  | rawP= 0.9516  | FDR= 1
Asia - South_America  | est= 0.8832  | SE= 0.8215  | z= 1.075  | rawP= 0.8914  | FDR= 1
Africa - Australia  | est= 2.842  | SE= 1.018  | z= 2.791  | rawP= 0.05886  | FDR= 0.3511
Africa - Europe  | est= 2.277  | SE= 0.2497  | z= 9.12  | rawP= 7.483e-14  | FDR= 1.06e-12
Africa - NorthAmerica  | est= 2.334  | SE= 0.1983  | z= 11.77  | rawP= 0  | FDR= 0
Africa - South_America  | est= 2.698  | SE= 0.6053  | z= 4.458  | rawP= 0.0001207  | FDR= 0.0009618
Australia - Europe  | est= -0.5643  | SE= 1.019  | z= -0.5541  | rawP= 0.9938  | FDR= 1
Australia - NorthAmerica  | est= -0.5079  | SE= 1.007  | z= -0.5043  | rawP= 0.996  | FDR= 1
Australia - South_America  | est= -0.1431  | SE= 1.158  | z= -0.1236  | rawP= 1  | FDR= 1
Europe - NorthAmerica  | est= 0.0564  | SE= 0.2004  | z= 0.2814  | rawP= 0.9998  | FDR= 1
Europe - South_America  | est= 0.4212  | SE= 0.606  | z= 0.695  | rawP= 0.9826  | FDR= 1
NorthAmerica - South_America  | est= 0.3648  | SE= 0.5867  | z= 0.6218  | rawP= 0.9895  | FDR= 1

----------------------------------------------------------
Gene:  aph.3...IIa  | Reference:  Asia 
----------------------------------------------------------


Call:
glm(formula = as.formula(paste(gene, "~", group_var)), family = binomial, 
    data = data)

Coefficients:
                         Estimate Std. Error z value Pr(>|z|)
(Intercept)            -2.457e+01  9.903e+03  -0.002    0.998
ContinentAfrica         1.283e-08  1.201e+04   0.000    1.000
ContinentAustralia      1.282e-08  1.431e+04   0.000    1.000
ContinentEurope         1.282e-08  1.019e+04   0.000    1.000
ContinentNorthAmerica   1.632e+01  9.903e+03   0.002    0.999
ContinentSouth_America  1.281e-08  1.179e+04   0.000    1.000

(Dispersion parameter for binomial family taken to be 1)

    Null deviance: 57.319  on 15549  degrees of freedom
Residual deviance: 55.497  on 15544  degrees of freedom
AIC: 67.497

Number of Fisher Scoring iterations: 23


Odds Ratios (95% CI):
                       Estimate 2.5 % 97.5 %
(Intercept)                   0     0      0
ContinentAfrica               1     0    Inf
ContinentAustralia            1     0    Inf
ContinentEurope               1     0    Inf
ContinentNorthAmerica  12196598     0     NA
ContinentSouth_America        1     0    Inf

ANOVA (LR Type II):
Analysis of Deviance Table (Type II tests)

Response: aph.3...IIa
          LR Chisq Df Pr(>Chisq)
Continent   1.8215  5     0.8733
FDR p-value:  0.9735 
Asia - Africa  | est= -1.283e-08  | SE= 12010  | z= -1.069e-12  | rawP= 1  | FDR= 1
Asia - Australia  | est= -1.282e-08  | SE= 14310  | z= -8.962e-13  | rawP= 1  | FDR= 1
Asia - Europe  | est= -1.282e-08  | SE= 10190  | z= -1.257e-12  | rawP= 1  | FDR= 1
Asia - NorthAmerica  | est= -16.32  | SE= 9903  | z= -0.001648  | rawP= 1  | FDR= 1
Asia - South_America  | est= -1.281e-08  | SE= 11790  | z= -1.087e-12  | rawP= 1  | FDR= 1
Africa - Australia  | est= 1.172e-11  | SE= 12360  | z= 9.479e-16  | rawP= 1  | FDR= 1
Africa - Europe  | est= 1.468e-11  | SE= 7209  | z= 2.036e-15  | rawP= 1  | FDR= 1
Africa - NorthAmerica  | est= -16.32  | SE= 6793  | z= -0.002402  | rawP= 1  | FDR= 1
Africa - South_America  | est= 1.981e-11  | SE= 9333  | z= 2.123e-15  | rawP= 1  | FDR= 1
Australia - Europe  | est= 2.965e-12  | SE= 10600  | z= 2.796e-16  | rawP= 1  | FDR= 1
Australia - NorthAmerica  | est= -16.32  | SE= 10330  | z= -0.00158  | rawP= 1  | FDR= 1
Australia - South_America  | est= 8.097e-12  | SE= 12150  | z= 6.666e-16  | rawP= 1  | FDR= 1
Europe - NorthAmerica  | est= -16.32  | SE= 2415  | z= -0.006758  | rawP= 1  | FDR= 1
Europe - South_America  | est= 5.133e-12  | SE= 6841  | z= 7.503e-16  | rawP= 1  | FDR= 1
NorthAmerica - South_America  | est= 16.32  | SE= 6400  | z= 0.002549  | rawP= 1  | FDR= 1

----------------------------------------------------------
Gene:  aph.3...Ia  | Reference:  Asia 
----------------------------------------------------------


Call:
glm(formula = as.formula(paste(gene, "~", group_var)), family = binomial, 
    data = data)

Coefficients:
                       Estimate Std. Error z value Pr(>|z|)    
(Intercept)             -0.5754     0.1575  -3.653 0.000259 ***
ContinentAfrica         -1.0341     0.2101  -4.921 8.61e-07 ***
ContinentAustralia      -1.7760     0.3209  -5.534 3.13e-08 ***
ContinentEurope         -1.5253     0.1682  -9.067  < 2e-16 ***
ContinentNorthAmerica   -0.7094     0.1591  -4.459 8.25e-06 ***
ContinentSouth_America   1.0875     0.1871   5.814 6.11e-09 ***
---
Signif. codes:  0 ‘***’ 0.001 ‘**’ 0.01 ‘*’ 0.05 ‘.’ 0.1 ‘ ’ 1

(Dispersion parameter for binomial family taken to be 1)

    Null deviance: 15836  on 15549  degrees of freedom
Residual deviance: 15243  on 15544  degrees of freedom
AIC: 15255

Number of Fisher Scoring iterations: 4


Odds Ratios (95% CI):
                       Estimate  2.5 % 97.5 %
(Intercept)              0.5625 0.4110 0.7630
ContinentAfrica          0.3556 0.2351 0.5365
ContinentAustralia       0.1693 0.0872 0.3093
ContinentEurope          0.2176 0.1570 0.3038
ContinentNorthAmerica    0.4919 0.3615 0.6753
ContinentSouth_America   2.9667 2.0628 4.2979

ANOVA (LR Type II):
Analysis of Deviance Table (Type II tests)

Response: aph.3...Ia
          LR Chisq Df Pr(>Chisq)    
Continent   592.68  5  < 2.2e-16 ***
---
Signif. codes:  0 ‘***’ 0.001 ‘**’ 0.01 ‘*’ 0.05 ‘.’ 0.1 ‘ ’ 1
FDR p-value:  5.829e-125 
Asia - Africa  | est= 1.034  | SE= 0.2101  | z= 4.921  | rawP= 1.275e-05  | FDR= 0.0001111
Asia - Australia  | est= 1.776  | SE= 0.3209  | z= 5.534  | rawP= 4.67e-07  | FDR= 4.331e-06
Asia - Europe  | est= 1.525  | SE= 0.1682  | z= 9.067  | rawP= 7.894e-14  | FDR= 1.088e-12
Asia - NorthAmerica  | est= 0.7094  | SE= 0.1591  | z= 4.459  | rawP= 0.0001203  | FDR= 0.0009618
Asia - South_America  | est= -1.087  | SE= 0.1871  | z= -5.814  | rawP= 9.142e-08  | FDR= 8.797e-07
Africa - Australia  | est= 0.7419  | SE= 0.3123  | z= 2.376  | rawP= 0.1648  | FDR= 0.8893
Africa - Europe  | est= 0.4912  | SE= 0.1512  | z= 3.249  | rawP= 0.0147  | FDR= 0.102
Africa - NorthAmerica  | est= -0.3247  | SE= 0.141  | z= -2.304  | rawP= 0.1925  | FDR= 1
Africa - South_America  | est= -2.122  | SE= 0.1719  | z= -12.34  | rawP= 0  | FDR= 0
Australia - Europe  | est= -0.2507  | SE= 0.2858  | z= -0.8773  | rawP= 0.952  | FDR= 1
Australia - NorthAmerica  | est= -1.067  | SE= 0.2805  | z= -3.802  | rawP= 0.00199  | FDR= 0.01515
Australia - South_America  | est= -2.863  | SE= 0.2973  | z= -9.632  | rawP= 4.341e-14  | FDR= 8.991e-13
Europe - NorthAmerica  | est= -0.8159  | SE= 0.06332  | z= -12.89  | rawP= 0  | FDR= 0
Europe - South_America  | est= -2.613  | SE= 0.117  | z= -22.34  | rawP= 0  | FDR= 0
NorthAmerica - South_America  | est= -1.797  | SE= 0.1034  | z= -17.37  | rawP= 0  | FDR= 0

----------------------------------------------------------
Gene:  aph.4..Ia  | Reference:  Asia 
----------------------------------------------------------


Call:
glm(formula = as.formula(paste(gene, "~", group_var)), family = binomial, 
    data = data)

Coefficients:
                       Estimate Std. Error z value Pr(>|z|)    
(Intercept)             -1.5755     0.2006  -7.855 3.99e-15 ***
ContinentAfrica          0.6422     0.2313   2.777  0.00549 ** 
ContinentAustralia      -1.1392     0.3832  -2.973  0.00295 ** 
ContinentEurope         -1.6829     0.2230  -7.545 4.52e-14 ***
ContinentNorthAmerica    1.2154     0.2015   6.033 1.61e-09 ***
ContinentSouth_America   1.8590     0.2235   8.316  < 2e-16 ***
---
Signif. codes:  0 ‘***’ 0.001 ‘**’ 0.01 ‘*’ 0.05 ‘.’ 0.1 ‘ ’ 1

(Dispersion parameter for binomial family taken to be 1)

    Null deviance: 19832  on 15549  degrees of freedom
Residual deviance: 17730  on 15544  degrees of freedom
AIC: 17742

Number of Fisher Scoring iterations: 5


Odds Ratios (95% CI):
                       Estimate  2.5 %  97.5 %
(Intercept)              0.2069 0.1371  0.3018
ContinentAfrica          1.9007 1.2208  3.0308
ContinentAustralia       0.3201 0.1441  0.6571
ContinentEurope          0.1858 0.1214  0.2918
ContinentNorthAmerica    3.3716 2.3069  5.0965
ContinentSouth_America   6.4176 4.1936 10.0977

ANOVA (LR Type II):
Analysis of Deviance Table (Type II tests)

Response: aph.4..Ia
          LR Chisq Df Pr(>Chisq)    
Continent   2102.3  5  < 2.2e-16 ***
---
Signif. codes:  0 ‘***’ 0.001 ‘**’ 0.01 ‘*’ 0.05 ‘.’ 0.1 ‘ ’ 1
FDR p-value:  0 
Asia - Africa  | est= -0.6422  | SE= 0.2313  | z= -2.777  | rawP= 0.06122  | FDR= 0.3589
Asia - Australia  | est= 1.139  | SE= 0.3832  | z= 2.973  | rawP= 0.03502  | FDR= 0.2233
Asia - Europe  | est= 1.683  | SE= 0.223  | z= 7.545  | rawP= 7.152e-13  | FDR= 8.896e-12
Asia - NorthAmerica  | est= -1.215  | SE= 0.2015  | z= -6.033  | rawP= 2.416e-08  | FDR= 2.44e-07
Asia - South_America  | est= -1.859  | SE= 0.2235  | z= -8.316  | rawP= 6.639e-14  | FDR= 9.864e-13
Africa - Australia  | est= 1.781  | SE= 0.3463  | z= 5.145  | rawP= 3.982e-06  | FDR= 3.594e-05
Africa - Europe  | est= 2.325  | SE= 0.151  | z= 15.4  | rawP= 0  | FDR= 0
Africa - NorthAmerica  | est= -0.5731  | SE= 0.1167  | z= -4.909  | rawP= 1.352e-05  | FDR= 0.0001169
Africa - South_America  | est= -1.217  | SE= 0.1517  | z= -8.022  | rawP= 9.426e-14  | FDR= 1.217e-12
Australia - Europe  | est= 0.5438  | SE= 0.3408  | z= 1.596  | rawP= 0.6015  | FDR= 1
Australia - NorthAmerica  | est= -2.355  | SE= 0.3271  | z= -7.199  | rawP= 9.159e-12  | FDR= 1.112e-10
Australia - South_America  | est= -2.998  | SE= 0.3411  | z= -8.789  | rawP= 4.663e-14  | FDR= 9.147e-13
Europe - NorthAmerica  | est= -2.898  | SE= 0.09939  | z= -29.16  | rawP= 0  | FDR= 0
Europe - South_America  | est= -3.542  | SE= 0.1388  | z= -25.52  | rawP= 0  | FDR= 0
NorthAmerica - South_America  | est= -0.6437  | SE= 0.1005  | z= -6.405  | rawP= 2.258e-09  | FDR= 2.45e-08

----------------------------------------------------------
Gene:  aph.6..Ic  | Reference:  Asia 
----------------------------------------------------------


Call:
glm(formula = as.formula(paste(gene, "~", group_var)), family = binomial, 
    data = data)

Coefficients:
                         Estimate Std. Error z value Pr(>|z|)
(Intercept)            -2.457e+01  9.903e+03  -0.002    0.998
ContinentAfrica         4.603e-09  1.201e+04   0.000    1.000
ContinentAustralia      4.596e-09  1.431e+04   0.000    1.000
ContinentEurope         4.591e-09  1.019e+04   0.000    1.000
ContinentNorthAmerica   1.591e+01  9.903e+03   0.002    0.999
ContinentSouth_America  4.593e-09  1.179e+04   0.000    1.000

(Dispersion parameter for binomial family taken to be 1)

    Null deviance: 39.834  on 15549  degrees of freedom
Residual deviance: 38.620  on 15544  degrees of freedom
AIC: 50.62

Number of Fisher Scoring iterations: 23


Odds Ratios (95% CI):
                       Estimate 2.5 % 97.5 %
(Intercept)                   0     0      0
ContinentAfrica               1     0    Inf
ContinentAustralia            1     0    Inf
ContinentEurope               1     0    Inf
ContinentNorthAmerica   8130357     0     NA
ContinentSouth_America        1     0    Inf

ANOVA (LR Type II):
Analysis of Deviance Table (Type II tests)

Response: aph.6..Ic
          LR Chisq Df Pr(>Chisq)
Continent   1.2143  5     0.9435
FDR p-value:  0.9877 
Asia - Africa  | est= -4.603e-09  | SE= 12010  | z= -3.833e-13  | rawP= 1  | FDR= 1
Asia - Australia  | est= -4.596e-09  | SE= 14310  | z= -3.213e-13  | rawP= 1  | FDR= 1
Asia - Europe  | est= -4.591e-09  | SE= 10190  | z= -4.504e-13  | rawP= 1  | FDR= 1
Asia - NorthAmerica  | est= -15.91  | SE= 9903  | z= -0.001607  | rawP= 1  | FDR= 1
Asia - South_America  | est= -4.593e-09  | SE= 11790  | z= -3.895e-13  | rawP= 1  | FDR= 1
Africa - Australia  | est= 7.058e-12  | SE= 12360  | z= 5.711e-16  | rawP= 1  | FDR= 1
Africa - Europe  | est= 1.194e-11  | SE= 7209  | z= 1.656e-15  | rawP= 1  | FDR= 1
Africa - NorthAmerica  | est= -15.91  | SE= 6793  | z= -0.002342  | rawP= 1  | FDR= 1
Africa - South_America  | est= 1.065e-11  | SE= 9333  | z= 1.141e-15  | rawP= 1  | FDR= 1
Australia - Europe  | est= 4.877e-12  | SE= 10600  | z= 4.6e-16  | rawP= 1  | FDR= 1
Australia - NorthAmerica  | est= -15.91  | SE= 10330  | z= -0.001541  | rawP= 1  | FDR= 1
Australia - South_America  | est= 3.59e-12  | SE= 12150  | z= 2.955e-16  | rawP= 1  | FDR= 1
Europe - NorthAmerica  | est= -15.91  | SE= 2415  | z= -0.00659  | rawP= 1  | FDR= 1
Europe - South_America  | est= -1.288e-12  | SE= 6841  | z= -1.882e-16  | rawP= 1  | FDR= 1
NorthAmerica - South_America  | est= 15.91  | SE= 6400  | z= 0.002486  | rawP= 1  | FDR= 1

----------------------------------------------------------
Gene:  aph.6..Id  | Reference:  Asia 
----------------------------------------------------------


Call:
glm(formula = as.formula(paste(gene, "~", group_var)), family = binomial, 
    data = data)

Coefficients:
                       Estimate Std. Error z value Pr(>|z|)    
(Intercept)             -4.0489     0.5824  -6.952 3.59e-12 ***
ContinentAfrica          1.8753     0.6070   3.089  0.00201 ** 
ContinentAustralia      -1.0263     1.1597  -0.885  0.37618    
ContinentEurope         -0.4309     0.6081  -0.709  0.47862    
ContinentNorthAmerica   -0.5098     0.5896  -0.865  0.38719    
ContinentSouth_America  -0.8832     0.8215  -1.075  0.28232    
---
Signif. codes:  0 ‘***’ 0.001 ‘**’ 0.01 ‘*’ 0.05 ‘.’ 0.1 ‘ ’ 1

(Dispersion parameter for binomial family taken to be 1)

    Null deviance: 2112.7  on 15549  degrees of freedom
Residual deviance: 2009.7  on 15544  degrees of freedom
AIC: 2021.7

Number of Fisher Scoring iterations: 7


Odds Ratios (95% CI):
                       Estimate  2.5 %  97.5 %
(Intercept)              0.0174 0.0043  0.0458
ContinentAfrica          6.5230 2.3193 27.2710
ContinentAustralia       0.3583 0.0176  2.8308
ContinentEurope          0.6499 0.2303  2.7209
ContinentNorthAmerica    0.6006 0.2240  2.4540
ContinentSouth_America   0.4135 0.0759  2.2530

ANOVA (LR Type II):
Analysis of Deviance Table (Type II tests)

Response: aph.6..Id
          LR Chisq Df Pr(>Chisq)    
Continent      103  5  < 2.2e-16 ***
---
Signif. codes:  0 ‘***’ 0.001 ‘**’ 0.01 ‘*’ 0.05 ‘.’ 0.1 ‘ ’ 1
FDR p-value:  5.592e-20 
Asia - Africa  | est= -1.875  | SE= 0.607  | z= -3.089  | rawP= 0.02455  | FDR= 0.1626
Asia - Australia  | est= 1.026  | SE= 1.16  | z= 0.885  | rawP= 0.9502  | FDR= 1
Asia - Europe  | est= 0.4309  | SE= 0.6081  | z= 0.7085  | rawP= 0.981  | FDR= 1
Asia - NorthAmerica  | est= 0.5098  | SE= 0.5896  | z= 0.8647  | rawP= 0.9548  | FDR= 1
Asia - South_America  | est= 0.8832  | SE= 0.8215  | z= 1.075  | rawP= 0.8914  | FDR= 1
Africa - Australia  | est= 2.902  | SE= 1.017  | z= 2.852  | rawP= 0.04967  | FDR= 0.3016
Africa - Europe  | est= 2.306  | SE= 0.2449  | z= 9.418  | rawP= 5.496e-14  | FDR= 9.589e-13
Africa - NorthAmerica  | est= 2.385  | SE= 0.1944  | z= 12.27  | rawP= 0  | FDR= 0
Africa - South_America  | est= 2.759  | SE= 0.6041  | z= 4.566  | rawP= 7.28e-05  | FDR= 0.0005893
Australia - Europe  | est= -0.5954  | SE= 1.018  | z= -0.5849  | rawP= 0.9921  | FDR= 1
Australia - NorthAmerica  | est= -0.5164  | SE= 1.007  | z= -0.5128  | rawP= 0.9957  | FDR= 1
Australia - South_America  | est= -0.1431  | SE= 1.158  | z= -0.1236  | rawP= 1  | FDR= 1
Europe - NorthAmerica  | est= 0.07899  | SE= 0.1978  | z= 0.3993  | rawP= 0.9987  | FDR= 1
Europe - South_America  | est= 0.4523  | SE= 0.6052  | z= 0.7474  | rawP= 0.9759  | FDR= 1
NorthAmerica - South_America  | est= 0.3733  | SE= 0.5867  | z= 0.6364  | rawP= 0.9883  | FDR= 1

----------------------------------------------------------
Gene:  blaACC.1  | Reference:  Asia 
----------------------------------------------------------


Call:
glm(formula = as.formula(paste(gene, "~", group_var)), family = binomial, 
    data = data)

Coefficients:
                         Estimate Std. Error z value Pr(>|z|)
(Intercept)            -2.457e+01  9.903e+03  -0.002    0.998
ContinentAfrica        -4.033e-09  1.201e+04   0.000    1.000
ContinentAustralia     -4.030e-09  1.431e+04   0.000    1.000
ContinentEurope         1.888e+01  9.903e+03   0.002    0.998
ContinentNorthAmerica  -4.023e-09  9.979e+03   0.000    1.000
ContinentSouth_America -4.079e-09  1.179e+04   0.000    1.000

(Dispersion parameter for binomial family taken to be 1)

    Null deviance: 166.98  on 15549  degrees of freedom
Residual deviance: 133.66  on 15544  degrees of freedom
AIC: 145.66

Number of Fisher Scoring iterations: 23


Odds Ratios (95% CI):
                        Estimate 2.5 %        97.5 %
(Intercept)                    0     0  0.000000e+00
ContinentAfrica                1     0 5.317173e+210
ContinentAustralia             1     0 1.109761e+251
ContinentEurope        159018587     0            NA
ContinentNorthAmerica          1     0 1.252636e+175
ContinentSouth_America         1     0 8.128330e+206

ANOVA (LR Type II):
Analysis of Deviance Table (Type II tests)

Response: blaACC.1
          LR Chisq Df Pr(>Chisq)    
Continent   33.313  5  3.261e-06 ***
---
Signif. codes:  0 ‘***’ 0.001 ‘**’ 0.01 ‘*’ 0.05 ‘.’ 0.1 ‘ ’ 1
FDR p-value:  7.919e-06 
Asia - Africa  | est= 4.033e-09  | SE= 12010  | z= 3.358e-13  | rawP= 1  | FDR= 1
Asia - Australia  | est= 4.03e-09  | SE= 14310  | z= 2.817e-13  | rawP= 1  | FDR= 1
Asia - Europe  | est= -18.88  | SE= 9903  | z= -0.001907  | rawP= 1  | FDR= 1
Asia - NorthAmerica  | est= 4.023e-09  | SE= 9979  | z= 4.032e-13  | rawP= 1  | FDR= 1
Asia - South_America  | est= 4.079e-09  | SE= 11790  | z= 3.459e-13  | rawP= 1  | FDR= 1
Africa - Australia  | est= -2.397e-12  | SE= 12360  | z= -1.94e-16  | rawP= 1  | FDR= 1
Africa - Europe  | est= -18.88  | SE= 6793  | z= -0.00278  | rawP= 1  | FDR= 1
Africa - NorthAmerica  | est= -9.701e-12  | SE= 6902  | z= -1.406e-15  | rawP= 1  | FDR= 1
Africa - South_America  | est= 4.619e-11  | SE= 9333  | z= 4.949e-15  | rawP= 1  | FDR= 1
Australia - Europe  | est= -18.88  | SE= 10330  | z= -0.001829  | rawP= 1  | FDR= 1
Australia - NorthAmerica  | est= -7.303e-12  | SE= 10400  | z= -7.024e-16  | rawP= 1  | FDR= 1
Australia - South_America  | est= 4.859e-11  | SE= 12150  | z= 3.999e-15  | rawP= 1  | FDR= 1
Europe - NorthAmerica  | est= 18.88  | SE= 1223  | z= 0.01544  | rawP= 1  | FDR= 1
Europe - South_America  | est= 18.88  | SE= 6400  | z= 0.002951  | rawP= 1  | FDR= 1
NorthAmerica - South_America  | est= 5.589e-11  | SE= 6516  | z= 8.577e-15  | rawP= 1  | FDR= 1

----------------------------------------------------------
Gene:  blaCARB.2  | Reference:  Asia 
----------------------------------------------------------


Call:
glm(formula = as.formula(paste(gene, "~", group_var)), family = binomial, 
    data = data)

Coefficients:
                         Estimate Std. Error z value Pr(>|z|)    
(Intercept)               -3.7554     0.5058  -7.424 1.13e-13 ***
ContinentAfrica          -22.8107 18464.1692  -0.001    0.999    
ContinentAustralia       -22.8107 28066.5030  -0.001    0.999    
ContinentEurope          -22.8107  6563.4524  -0.003    0.997    
ContinentNorthAmerica    -22.8107  3323.9097  -0.007    0.995    
ContinentSouth_America   -22.8107 17397.7959  -0.001    0.999    
---
Signif. codes:  0 ‘***’ 0.001 ‘**’ 0.01 ‘*’ 0.05 ‘.’ 0.1 ‘ ’ 1

(Dispersion parameter for binomial family taken to be 1)

    Null deviance: 74.123  on 15549  degrees of freedom
Residual deviance: 38.136  on 15544  degrees of freedom
AIC: 50.136

Number of Fisher Scoring iterations: 25


Odds Ratios (95% CI):
                       Estimate  2.5 %        97.5 %
(Intercept)              0.0234 0.0072  5.520000e-02
ContinentAfrica          0.0000     NA           Inf
ContinentAustralia       0.0000     NA           Inf
ContinentEurope          0.0000     NA           Inf
ContinentNorthAmerica    0.0000     NA 3.058923e+166
ContinentSouth_America   0.0000     NA           Inf

ANOVA (LR Type II):
Analysis of Deviance Table (Type II tests)

Response: blaCARB.2
          LR Chisq Df Pr(>Chisq)    
Continent   35.987  5  9.554e-07 ***
---
Signif. codes:  0 ‘***’ 0.001 ‘**’ 0.01 ‘*’ 0.05 ‘.’ 0.1 ‘ ’ 1
FDR p-value:  2.499e-06 
Asia - Africa  | est= 22.81  | SE= 18460  | z= 0.001235  | rawP= 1  | FDR= 1
Asia - Australia  | est= 22.81  | SE= 28070  | z= 0.0008127  | rawP= 1  | FDR= 1
Asia - Europe  | est= 22.81  | SE= 6563  | z= 0.003475  | rawP= 1  | FDR= 1
Asia - NorthAmerica  | est= 22.81  | SE= 3324  | z= 0.006863  | rawP= 1  | FDR= 1
Asia - South_America  | est= 22.81  | SE= 17400  | z= 0.001311  | rawP= 1  | FDR= 1
Africa - Australia  | est= -4.268e-10  | SE= 33600  | z= -1.27e-14  | rawP= 1  | FDR= 1
Africa - Europe  | est= -4.18e-10  | SE= 19600  | z= -2.133e-14  | rawP= 1  | FDR= 1
Africa - NorthAmerica  | est= -4.185e-10  | SE= 18760  | z= -2.231e-14  | rawP= 1  | FDR= 1
Africa - South_America  | est= -4.119e-10  | SE= 25370  | z= -1.624e-14  | rawP= 1  | FDR= 1
Australia - Europe  | est= 8.793e-12  | SE= 28820  | z= 3.051e-16  | rawP= 1  | FDR= 1
Australia - NorthAmerica  | est= 8.271e-12  | SE= 28260  | z= 2.926e-16  | rawP= 1  | FDR= 1
Australia - South_America  | est= 1.483e-11  | SE= 33020  | z= 4.491e-16  | rawP= 1  | FDR= 1
Europe - NorthAmerica  | est= -5.222e-13  | SE= 7357  | z= -7.099e-17  | rawP= 1  | FDR= 1
Europe - South_America  | est= 6.036e-12  | SE= 18590  | z= 3.246e-16  | rawP= 1  | FDR= 1
NorthAmerica - South_America  | est= 6.558e-12  | SE= 17710  | z= 3.703e-16  | rawP= 1  | FDR= 1

----------------------------------------------------------
Gene:  blaHERA.3  | Reference:  Asia 
----------------------------------------------------------


Call:
glm(formula = as.formula(paste(gene, "~", group_var)), family = binomial, 
    data = data)

Coefficients:
                         Estimate Std. Error z value Pr(>|z|)
(Intercept)            -2.357e+01  6.007e+03  -0.004    0.997
ContinentAfrica         2.579e-09  7.284e+03   0.000    1.000
ContinentAustralia      2.582e-09  8.678e+03   0.000    1.000
ContinentEurope         2.578e-09  6.183e+03   0.000    1.000
ContinentNorthAmerica   1.601e+01  6.007e+03   0.003    0.998
ContinentSouth_America  2.574e-09  7.152e+03   0.000    1.000

(Dispersion parameter for binomial family taken to be 1)

    Null deviance: 106.32  on 15549  degrees of freedom
Residual deviance: 102.68  on 15544  degrees of freedom
AIC: 114.68

Number of Fisher Scoring iterations: 22


Odds Ratios (95% CI):
                       Estimate 2.5 %        97.5 %
(Intercept)                   0     0  0.000000e+00
ContinentAfrica               1     0 3.413247e+170
ContinentAustralia            1     0 1.453501e+203
ContinentEurope               1     0 5.653176e+144
ContinentNorthAmerica   8976102     0            NA
ContinentSouth_America        1     0 2.787837e+167

ANOVA (LR Type II):
Analysis of Deviance Table (Type II tests)

Response: blaHERA.3
          LR Chisq Df Pr(>Chisq)
Continent   3.6433  5     0.6018
FDR p-value:  0.7614 
Asia - Africa  | est= -2.579e-09  | SE= 7284  | z= -3.541e-13  | rawP= 1  | FDR= 1
Asia - Australia  | est= -2.582e-09  | SE= 8678  | z= -2.975e-13  | rawP= 1  | FDR= 1
Asia - Europe  | est= -2.578e-09  | SE= 6183  | z= -4.169e-13  | rawP= 1  | FDR= 1
Asia - NorthAmerica  | est= -16.01  | SE= 6007  | z= -0.002665  | rawP= 1  | FDR= 1
Asia - South_America  | est= -2.574e-09  | SE= 7152  | z= -3.599e-13  | rawP= 1  | FDR= 1
Africa - Australia  | est= -2.819e-12  | SE= 7496  | z= -3.761e-16  | rawP= 1  | FDR= 1
Africa - Europe  | est= 1.368e-12  | SE= 4372  | z= 3.128e-16  | rawP= 1  | FDR= 1
Africa - NorthAmerica  | est= -16.01  | SE= 4120  | z= -0.003886  | rawP= 1  | FDR= 1
Africa - South_America  | est= 5e-12  | SE= 5661  | z= 8.833e-16  | rawP= 1  | FDR= 1
Australia - Europe  | est= 4.187e-12  | SE= 6431  | z= 6.51e-16  | rawP= 1  | FDR= 1
Australia - NorthAmerica  | est= -16.01  | SE= 6262  | z= -0.002557  | rawP= 1  | FDR= 1
Australia - South_America  | est= 7.82e-12  | SE= 7368  | z= 1.061e-15  | rawP= 1  | FDR= 1
Europe - NorthAmerica  | est= -16.01  | SE= 1465  | z= -0.01093  | rawP= 1  | FDR= 1
Europe - South_America  | est= 3.633e-12  | SE= 4149  | z= 8.756e-16  | rawP= 1  | FDR= 1
NorthAmerica - South_America  | est= 16.01  | SE= 3882  | z= 0.004124  | rawP= 1  | FDR= 1

----------------------------------------------------------
Gene:  blaIMP.27  | Reference:  Asia 
----------------------------------------------------------


Call:
glm(formula = as.formula(paste(gene, "~", group_var)), family = binomial, 
    data = data)

Coefficients:
                         Estimate Std. Error z value Pr(>|z|)
(Intercept)            -2.557e+01  1.633e+04  -0.002    0.999
ContinentAfrica         3.088e-09  1.980e+04   0.000    1.000
ContinentAustralia      3.097e-09  2.359e+04   0.000    1.000
ContinentEurope         3.074e-09  1.681e+04   0.000    1.000
ContinentNorthAmerica   1.622e+01  1.633e+04   0.001    0.999
ContinentSouth_America  3.167e-09  1.944e+04   0.000    1.000

(Dispersion parameter for binomial family taken to be 1)

    Null deviance: 21.304  on 15549  degrees of freedom
Residual deviance: 20.696  on 15544  degrees of freedom
AIC: 32.696

Number of Fisher Scoring iterations: 24


Odds Ratios (95% CI):
                       Estimate 2.5 % 97.5 %
(Intercept)                   0     0      0
ContinentAfrica               1     0    Inf
ContinentAustralia            1     0    Inf
ContinentEurope               1     0    Inf
ContinentNorthAmerica  11049338     0     NA
ContinentSouth_America        1     0    Inf

ANOVA (LR Type II):
Analysis of Deviance Table (Type II tests)

Response: blaIMP.27
          LR Chisq Df Pr(>Chisq)
Continent  0.60711  5     0.9877
FDR p-value:  0.9877 
Asia - Africa  | est= -3.088e-09  | SE= 19800  | z= -1.56e-13  | rawP= 1  | FDR= 1
Asia - Australia  | est= -3.097e-09  | SE= 23590  | z= -1.313e-13  | rawP= 1  | FDR= 1
Asia - Europe  | est= -3.074e-09  | SE= 16810  | z= -1.829e-13  | rawP= 1  | FDR= 1
Asia - NorthAmerica  | est= -16.22  | SE= 16330  | z= -0.0009933  | rawP= 1  | FDR= 1
Asia - South_America  | est= -3.167e-09  | SE= 19440  | z= -1.629e-13  | rawP= 1  | FDR= 1
Africa - Australia  | est= -9.214e-12  | SE= 20380  | z= -4.522e-16  | rawP= 1  | FDR= 1
Africa - Europe  | est= 1.415e-11  | SE= 11890  | z= 1.191e-15  | rawP= 1  | FDR= 1
Africa - NorthAmerica  | est= -16.22  | SE= 11200  | z= -0.001448  | rawP= 1  | FDR= 1
Africa - South_America  | est= -7.839e-11  | SE= 15390  | z= -5.094e-15  | rawP= 1  | FDR= 1
Australia - Europe  | est= 2.337e-11  | SE= 17480  | z= 1.337e-15  | rawP= 1  | FDR= 1
Australia - NorthAmerica  | est= -16.22  | SE= 17020  | z= -0.0009527  | rawP= 1  | FDR= 1
Australia - South_America  | est= -6.917e-11  | SE= 20030  | z= -3.454e-15  | rawP= 1  | FDR= 1
Europe - NorthAmerica  | est= -16.22  | SE= 3981  | z= -0.004074  | rawP= 1  | FDR= 1
Europe - South_America  | est= -9.254e-11  | SE= 11280  | z= -8.205e-15  | rawP= 1  | FDR= 1
NorthAmerica - South_America  | est= 16.22  | SE= 10550  | z= 0.001537  | rawP= 1  | FDR= 1

----------------------------------------------------------
Gene:  blaSHV.12  | Reference:  Asia 
----------------------------------------------------------


Call:
glm(formula = as.formula(paste(gene, "~", group_var)), family = binomial, 
    data = data)

Coefficients:
                         Estimate Std. Error z value Pr(>|z|)
(Intercept)            -2.157e+01  2.210e+03  -0.010    0.992
ContinentAfrica        -2.719e-09  2.680e+03   0.000    1.000
ContinentAustralia     -2.726e-09  3.192e+03   0.000    1.000
ContinentEurope         1.497e+01  2.210e+03   0.007    0.995
ContinentNorthAmerica   1.452e+01  2.210e+03   0.007    0.995
ContinentSouth_America -3.134e-09  2.631e+03   0.000    1.000

(Dispersion parameter for binomial family taken to be 1)

    Null deviance: 224.34  on 15549  degrees of freedom
Residual deviance: 221.71  on 15544  degrees of freedom
AIC: 233.71

Number of Fisher Scoring iterations: 20


Odds Ratios (95% CI):
                       Estimate 2.5 %       97.5 %
(Intercept)                   0     0 0.000000e+00
ContinentAfrica               1     0 3.995651e+40
ContinentAustralia            1     0 2.345092e+48
ContinentEurope         3160365     0           NA
ContinentNorthAmerica   2025345     0           NA
ContinentSouth_America        1     0 7.351926e+39

ANOVA (LR Type II):
Analysis of Deviance Table (Type II tests)

Response: blaSHV.12
          LR Chisq Df Pr(>Chisq)
Continent   2.6351  5      0.756
FDR p-value:  0.8568 
Asia - Africa  | est= 2.719e-09  | SE= 2680  | z= 1.015e-12  | rawP= 1  | FDR= 1
Asia - Australia  | est= 2.726e-09  | SE= 3192  | z= 8.539e-13  | rawP= 1  | FDR= 1
Asia - Europe  | est= -14.97  | SE= 2210  | z= -0.006773  | rawP= 1  | FDR= 1
Asia - NorthAmerica  | est= -14.52  | SE= 2210  | z= -0.006571  | rawP= 1  | FDR= 1
Asia - South_America  | est= 3.134e-09  | SE= 2631  | z= 1.191e-12  | rawP= 1  | FDR= 1
Africa - Australia  | est= 7.395e-12  | SE= 2758  | z= 2.682e-15  | rawP= 1  | FDR= 1
Africa - Europe  | est= -14.97  | SE= 1516  | z= -0.009875  | rawP= 1  | FDR= 1
Africa - NorthAmerica  | est= -14.52  | SE= 1516  | z= -0.009581  | rawP= 1  | FDR= 1
Africa - South_America  | est= 4.158e-10  | SE= 2082  | z= 1.997e-13  | rawP= 1  | FDR= 1
Australia - Europe  | est= -14.97  | SE= 2304  | z= -0.006496  | rawP= 1  | FDR= 1
Australia - NorthAmerica  | est= -14.52  | SE= 2304  | z= -0.006303  | rawP= 1  | FDR= 1
Australia - South_America  | est= 4.084e-10  | SE= 2711  | z= 1.507e-13  | rawP= 1  | FDR= 1
Europe - NorthAmerica  | est= 0.4449  | SE= 0.592  | z= 0.7516  | rawP= 0.9753  | FDR= 1
Europe - South_America  | est= 14.97  | SE= 1428  | z= 0.01048  | rawP= 1  | FDR= 1
NorthAmerica - South_America  | est= 14.52  | SE= 1428  | z= 0.01017  | rawP= 1  | FDR= 1

----------------------------------------------------------
Gene:  blaVEB.1  | Reference:  Asia 
----------------------------------------------------------


Call:
glm(formula = as.formula(paste(gene, "~", group_var)), family = binomial, 
    data = data)

Coefficients:
                         Estimate Std. Error z value Pr(>|z|)
(Intercept)            -2.657e+01  2.692e+04  -0.001    0.999
ContinentAfrica         8.408e-10  3.264e+04   0.000    1.000
ContinentAustralia      8.381e-10  3.889e+04   0.000    1.000
ContinentEurope         1.858e+01  2.692e+04   0.001    0.999
ContinentNorthAmerica   8.434e-10  2.712e+04   0.000    1.000
ContinentSouth_America  8.312e-10  3.205e+04   0.000    1.000

(Dispersion parameter for binomial family taken to be 1)

    Null deviance: 21.304  on 15549  degrees of freedom
Residual deviance: 17.975  on 15544  degrees of freedom
AIC: 29.975

Number of Fisher Scoring iterations: 25


Odds Ratios (95% CI):
                        Estimate 2.5 % 97.5 %
(Intercept)                    0     0      0
ContinentAfrica                1     0    Inf
ContinentAustralia             1     0    Inf
ContinentEurope        117140400     0     NA
ContinentNorthAmerica          1     0    Inf
ContinentSouth_America         1     0    Inf

ANOVA (LR Type II):
Analysis of Deviance Table (Type II tests)

Response: blaVEB.1
          LR Chisq Df Pr(>Chisq)
Continent   3.3289  5     0.6494
FDR p-value:  0.7614 
Asia - Africa  | est= -8.408e-10  | SE= 32640  | z= -2.576e-14  | rawP= 1  | FDR= 1
Asia - Australia  | est= -8.381e-10  | SE= 38890  | z= -2.155e-14  | rawP= 1  | FDR= 1
Asia - Europe  | est= -18.58  | SE= 26920  | z= -0.0006901  | rawP= 1  | FDR= 1
Asia - NorthAmerica  | est= -8.434e-10  | SE= 27120  | z= -3.109e-14  | rawP= 1  | FDR= 1
Asia - South_America  | est= -8.312e-10  | SE= 32050  | z= -2.593e-14  | rawP= 1  | FDR= 1
Africa - Australia  | est= 2.662e-12  | SE= 33600  | z= 7.923e-17  | rawP= 1  | FDR= 1
Africa - Europe  | est= -18.58  | SE= 18460  | z= -0.001006  | rawP= 1  | FDR= 1
Africa - NorthAmerica  | est= -2.669e-12  | SE= 18760  | z= -1.423e-16  | rawP= 1  | FDR= 1
Africa - South_America  | est= 9.543e-12  | SE= 25370  | z= 3.762e-16  | rawP= 1  | FDR= 1
Australia - Europe  | est= -18.58  | SE= 28070  | z= -0.000662  | rawP= 1  | FDR= 1
Australia - NorthAmerica  | est= -5.331e-12  | SE= 28260  | z= -1.886e-16  | rawP= 1  | FDR= 1
Australia - South_America  | est= 6.881e-12  | SE= 33020  | z= 2.084e-16  | rawP= 1  | FDR= 1
Europe - NorthAmerica  | est= 18.58  | SE= 3324  | z= 0.005589  | rawP= 1  | FDR= 1
Europe - South_America  | est= 18.58  | SE= 17400  | z= 0.001068  | rawP= 1  | FDR= 1
NorthAmerica - South_America  | est= 1.221e-11  | SE= 17710  | z= 6.895e-16  | rawP= 1  | FDR= 1

----------------------------------------------------------
Gene:  blaVIM.1  | Reference:  Asia 
----------------------------------------------------------


Call:
glm(formula = as.formula(paste(gene, "~", group_var)), family = binomial, 
    data = data)

Coefficients:
                         Estimate Std. Error z value Pr(>|z|)
(Intercept)            -2.457e+01  9.903e+03  -0.002    0.998
ContinentAfrica        -4.033e-09  1.201e+04   0.000    1.000
ContinentAustralia     -4.030e-09  1.431e+04   0.000    1.000
ContinentEurope         1.888e+01  9.903e+03   0.002    0.998
ContinentNorthAmerica  -4.023e-09  9.979e+03   0.000    1.000
ContinentSouth_America -4.079e-09  1.179e+04   0.000    1.000

(Dispersion parameter for binomial family taken to be 1)

    Null deviance: 166.98  on 15549  degrees of freedom
Residual deviance: 133.66  on 15544  degrees of freedom
AIC: 145.66

Number of Fisher Scoring iterations: 23


Odds Ratios (95% CI):
                        Estimate 2.5 %        97.5 %
(Intercept)                    0     0  0.000000e+00
ContinentAfrica                1     0 5.317173e+210
ContinentAustralia             1     0 1.109761e+251
ContinentEurope        159018587     0            NA
ContinentNorthAmerica          1     0 1.252636e+175
ContinentSouth_America         1     0 8.128330e+206

ANOVA (LR Type II):
Analysis of Deviance Table (Type II tests)

Response: blaVIM.1
          LR Chisq Df Pr(>Chisq)    
Continent   33.313  5  3.261e-06 ***
---
Signif. codes:  0 ‘***’ 0.001 ‘**’ 0.01 ‘*’ 0.05 ‘.’ 0.1 ‘ ’ 1
FDR p-value:  7.919e-06 
Asia - Africa  | est= 4.033e-09  | SE= 12010  | z= 3.358e-13  | rawP= 1  | FDR= 1
Asia - Australia  | est= 4.03e-09  | SE= 14310  | z= 2.817e-13  | rawP= 1  | FDR= 1
Asia - Europe  | est= -18.88  | SE= 9903  | z= -0.001907  | rawP= 1  | FDR= 1
Asia - NorthAmerica  | est= 4.023e-09  | SE= 9979  | z= 4.032e-13  | rawP= 1  | FDR= 1
Asia - South_America  | est= 4.079e-09  | SE= 11790  | z= 3.459e-13  | rawP= 1  | FDR= 1
Africa - Australia  | est= -2.397e-12  | SE= 12360  | z= -1.94e-16  | rawP= 1  | FDR= 1
Africa - Europe  | est= -18.88  | SE= 6793  | z= -0.00278  | rawP= 1  | FDR= 1
Africa - NorthAmerica  | est= -9.701e-12  | SE= 6902  | z= -1.406e-15  | rawP= 1  | FDR= 1
Africa - South_America  | est= 4.619e-11  | SE= 9333  | z= 4.949e-15  | rawP= 1  | FDR= 1
Australia - Europe  | est= -18.88  | SE= 10330  | z= -0.001829  | rawP= 1  | FDR= 1
Australia - NorthAmerica  | est= -7.303e-12  | SE= 10400  | z= -7.024e-16  | rawP= 1  | FDR= 1
Australia - South_America  | est= 4.859e-11  | SE= 12150  | z= 3.999e-15  | rawP= 1  | FDR= 1
Europe - NorthAmerica  | est= 18.88  | SE= 1223  | z= 0.01544  | rawP= 1  | FDR= 1
Europe - South_America  | est= 18.88  | SE= 6400  | z= 0.002951  | rawP= 1  | FDR= 1
NorthAmerica - South_America  | est= 5.589e-11  | SE= 6516  | z= 8.577e-15  | rawP= 1  | FDR= 1

----------------------------------------------------------
Gene:  catB3  | Reference:  Asia 
----------------------------------------------------------


Call:
glm(formula = as.formula(paste(gene, "~", group_var)), family = binomial, 
    data = data)

Coefficients:
                         Estimate Std. Error z value Pr(>|z|)
(Intercept)            -2.657e+01  2.692e+04  -0.001    0.999
ContinentAfrica        -3.143e-09  3.264e+04   0.000    1.000
ContinentAustralia     -3.144e-09  3.889e+04   0.000    1.000
ContinentEurope         1.858e+01  2.692e+04   0.001    0.999
ContinentNorthAmerica  -3.132e-09  2.712e+04   0.000    1.000
ContinentSouth_America -3.165e-09  3.205e+04   0.000    1.000

(Dispersion parameter for binomial family taken to be 1)

    Null deviance: 21.304  on 15549  degrees of freedom
Residual deviance: 17.975  on 15544  degrees of freedom
AIC: 29.975

Number of Fisher Scoring iterations: 25


Odds Ratios (95% CI):
                        Estimate 2.5 % 97.5 %
(Intercept)                    0     0      0
ContinentAfrica                1     0    Inf
ContinentAustralia             1     0    Inf
ContinentEurope        117140400     0     NA
ContinentNorthAmerica          1     0    Inf
ContinentSouth_America         1     0    Inf

ANOVA (LR Type II):
Analysis of Deviance Table (Type II tests)

Response: catB3
          LR Chisq Df Pr(>Chisq)
Continent   3.3289  5     0.6494
FDR p-value:  0.7614 
Asia - Africa  | est= 3.143e-09  | SE= 32640  | z= 9.629e-14  | rawP= 1  | FDR= 1
Asia - Australia  | est= 3.144e-09  | SE= 38890  | z= 8.084e-14  | rawP= 1  | FDR= 1
Asia - Europe  | est= -18.58  | SE= 26920  | z= -0.0006901  | rawP= 1  | FDR= 1
Asia - NorthAmerica  | est= 3.132e-09  | SE= 27120  | z= 1.155e-13  | rawP= 1  | FDR= 1
Asia - South_America  | est= 3.165e-09  | SE= 32050  | z= 9.876e-14  | rawP= 1  | FDR= 1
Africa - Australia  | est= 6.026e-13  | SE= 33600  | z= 1.794e-17  | rawP= 1  | FDR= 1
Africa - Europe  | est= -18.58  | SE= 18460  | z= -0.001006  | rawP= 1  | FDR= 1
Africa - NorthAmerica  | est= -1.076e-11  | SE= 18760  | z= -5.736e-16  | rawP= 1  | FDR= 1
Africa - South_America  | est= 2.225e-11  | SE= 25370  | z= 8.771e-16  | rawP= 1  | FDR= 1
Australia - Europe  | est= -18.58  | SE= 28070  | z= -0.000662  | rawP= 1  | FDR= 1
Australia - NorthAmerica  | est= -1.136e-11  | SE= 28260  | z= -4.021e-16  | rawP= 1  | FDR= 1
Australia - South_America  | est= 2.165e-11  | SE= 33020  | z= 6.556e-16  | rawP= 1  | FDR= 1
Europe - NorthAmerica  | est= 18.58  | SE= 3324  | z= 0.005589  | rawP= 1  | FDR= 1
Europe - South_America  | est= 18.58  | SE= 17400  | z= 0.001068  | rawP= 1  | FDR= 1
NorthAmerica - South_America  | est= 3.301e-11  | SE= 17710  | z= 1.864e-15  | rawP= 1  | FDR= 1

----------------------------------------------------------
Gene:  cmlA1  | Reference:  Asia 
----------------------------------------------------------


Call:
glm(formula = as.formula(paste(gene, "~", group_var)), family = binomial, 
    data = data)

Coefficients:
                        Estimate Std. Error z value Pr(>|z|)    
(Intercept)             -3.75537    0.50581  -7.424 1.13e-13 ***
ContinentAfrica         -2.16083    1.12185  -1.926   0.0541 .  
ContinentAustralia      -1.31980    1.12343  -1.175   0.2401    
ContinentEurope         -0.05129    0.52136  -0.098   0.9216    
ContinentNorthAmerica   -3.02682    0.57694  -5.246 1.55e-07 ***
ContinentSouth_America -15.81070  525.36816  -0.030   0.9760    
---
Signif. codes:  0 ‘***’ 0.001 ‘**’ 0.01 ‘*’ 0.05 ‘.’ 0.1 ‘ ’ 1

(Dispersion parameter for binomial family taken to be 1)

    Null deviance: 1034.23  on 15549  degrees of freedom
Residual deviance:  883.14  on 15544  degrees of freedom
AIC: 895.14

Number of Fisher Scoring iterations: 18


Odds Ratios (95% CI):
                       Estimate  2.5 %  97.5 %
(Intercept)              0.0234 0.0072  0.0552
ContinentAfrica          0.1152 0.0059  0.7860
ContinentAustralia       0.2672 0.0136  1.8296
ContinentEurope          0.9500 0.3866  3.1525
ContinentNorthAmerica    0.0485 0.0170  0.1734
ContinentSouth_America   0.0000 0.0000 33.5084

ANOVA (LR Type II):
Analysis of Deviance Table (Type II tests)

Response: cmlA1
          LR Chisq Df Pr(>Chisq)    
Continent   151.09  5  < 2.2e-16 ***
---
Signif. codes:  0 ‘***’ 0.001 ‘**’ 0.01 ‘*’ 0.05 ‘.’ 0.1 ‘ ’ 1
FDR p-value:  4.101e-30 
Asia - Africa  | est= 2.161  | SE= 1.122  | z= 1.926  | rawP= 0.386  | FDR= 1
Asia - Australia  | est= 1.32  | SE= 1.123  | z= 1.175  | rawP= 0.849  | FDR= 1
Asia - Europe  | est= 0.05129  | SE= 0.5214  | z= 0.09838  | rawP= 1  | FDR= 1
Asia - NorthAmerica  | est= 3.027  | SE= 0.5769  | z= 5.246  | rawP= 2.311e-06  | FDR= 2.123e-05
Asia - South_America  | est= 15.81  | SE= 525.4  | z= 0.03009  | rawP= 1  | FDR= 1
Africa - Australia  | est= -0.841  | SE= 1.417  | z= -0.5934  | rawP= 0.9915  | FDR= 1
Africa - Europe  | est= -2.11  | SE= 1.009  | z= -2.09  | rawP= 0.2923  | FDR= 1
Africa - NorthAmerica  | est= 0.866  | SE= 1.039  | z= 0.8334  | rawP= 0.9614  | FDR= 1
Africa - South_America  | est= 13.65  | SE= 525.4  | z= 0.02598  | rawP= 1  | FDR= 1
Australia - Europe  | est= -1.269  | SE= 1.011  | z= -1.255  | rawP= 0.8096  | FDR= 1
Australia - NorthAmerica  | est= 1.707  | SE= 1.041  | z= 1.64  | rawP= 0.5718  | FDR= 1
Australia - South_America  | est= 14.49  | SE= 525.4  | z= 0.02758  | rawP= 1  | FDR= 1
Europe - NorthAmerica  | est= 2.976  | SE= 0.3049  | z= 9.758  | rawP= 6.617e-14  | FDR= 9.864e-13
Europe - South_America  | est= 15.76  | SE= 525.4  | z= 0.03  | rawP= 1  | FDR= 1
NorthAmerica - South_America  | est= 12.78  | SE= 525.4  | z= 0.02433  | rawP= 1  | FDR= 1

----------------------------------------------------------
Gene:  dfrB3  | Reference:  Asia 
----------------------------------------------------------


Call:
glm(formula = as.formula(paste(gene, "~", group_var)), family = binomial, 
    data = data)

Coefficients:
                         Estimate Std. Error z value Pr(>|z|)
(Intercept)            -2.557e+01  1.633e+04  -0.002    0.999
ContinentAfrica        -6.637e-09  1.980e+04   0.000    1.000
ContinentAustralia     -6.644e-09  2.359e+04   0.000    1.000
ContinentEurope        -6.653e-09  1.681e+04   0.000    1.000
ContinentNorthAmerica   1.622e+01  1.633e+04   0.001    0.999
ContinentSouth_America -6.592e-09  1.944e+04   0.000    1.000

(Dispersion parameter for binomial family taken to be 1)

    Null deviance: 21.304  on 15549  degrees of freedom
Residual deviance: 20.696  on 15544  degrees of freedom
AIC: 32.696

Number of Fisher Scoring iterations: 24


Odds Ratios (95% CI):
                       Estimate 2.5 % 97.5 %
(Intercept)                   0     0      0
ContinentAfrica               1     0    Inf
ContinentAustralia            1     0    Inf
ContinentEurope               1     0    Inf
ContinentNorthAmerica  11049338     0     NA
ContinentSouth_America        1     0    Inf

ANOVA (LR Type II):
Analysis of Deviance Table (Type II tests)

Response: dfrB3
          LR Chisq Df Pr(>Chisq)
Continent  0.60711  5     0.9877
FDR p-value:  0.9877 
Asia - Africa  | est= 6.637e-09  | SE= 19800  | z= 3.352e-13  | rawP= 1  | FDR= 1
Asia - Australia  | est= 6.644e-09  | SE= 23590  | z= 2.817e-13  | rawP= 1  | FDR= 1
Asia - Europe  | est= 6.653e-09  | SE= 16810  | z= 3.959e-13  | rawP= 1  | FDR= 1
Asia - NorthAmerica  | est= -16.22  | SE= 16330  | z= -0.0009933  | rawP= 1  | FDR= 1
Asia - South_America  | est= 6.592e-09  | SE= 19440  | z= 3.391e-13  | rawP= 1  | FDR= 1
Africa - Australia  | est= 6.999e-12  | SE= 20380  | z= 3.435e-16  | rawP= 1  | FDR= 1
Africa - Europe  | est= 1.563e-11  | SE= 11890  | z= 1.315e-15  | rawP= 1  | FDR= 1
Africa - NorthAmerica  | est= -16.22  | SE= 11200  | z= -0.001448  | rawP= 1  | FDR= 1
Africa - South_America  | est= -4.489e-11  | SE= 15390  | z= -2.917e-15  | rawP= 1  | FDR= 1
Australia - Europe  | est= 8.629e-12  | SE= 17480  | z= 4.936e-16  | rawP= 1  | FDR= 1
Australia - NorthAmerica  | est= -16.22  | SE= 17020  | z= -0.0009527  | rawP= 1  | FDR= 1
Australia - South_America  | est= -5.189e-11  | SE= 20030  | z= -2.591e-15  | rawP= 1  | FDR= 1
Europe - NorthAmerica  | est= -16.22  | SE= 3981  | z= -0.004074  | rawP= 1  | FDR= 1
Europe - South_America  | est= -6.051e-11  | SE= 11280  | z= -5.366e-15  | rawP= 1  | FDR= 1
NorthAmerica - South_America  | est= 16.22  | SE= 10550  | z= 0.001537  | rawP= 1  | FDR= 1

----------------------------------------------------------
Gene:  ere.A.  | Reference:  Asia 
----------------------------------------------------------


Call:
glm(formula = as.formula(paste(gene, "~", group_var)), family = binomial, 
    data = data)

Coefficients:
                         Estimate Std. Error z value Pr(>|z|)
(Intercept)            -2.157e+01  2.210e+03  -0.010    0.992
ContinentAfrica         1.162e-09  2.680e+03   0.000    1.000
ContinentAustralia      1.174e-09  3.192e+03   0.000    1.000
ContinentEurope         1.566e+01  2.210e+03   0.007    0.994
ContinentNorthAmerica   1.452e+01  2.210e+03   0.007    0.995
ContinentSouth_America  1.903e-09  2.631e+03   0.000    1.000

(Dispersion parameter for binomial family taken to be 1)

    Null deviance: 279.39  on 15549  degrees of freedom
Residual deviance: 271.41  on 15544  degrees of freedom
AIC: 283.41

Number of Fisher Scoring iterations: 20


Odds Ratios (95% CI):
                       Estimate 2.5 %       97.5 %
(Intercept)                   0     0 0.000000e+00
ContinentAfrica               1     0 3.701827e+35
ContinentAustralia            1     0 2.365692e+42
ContinentEurope         6329341     0           NA
ContinentNorthAmerica   2025345     0           NA
ContinentSouth_America        1     0 8.401699e+34

ANOVA (LR Type II):
Analysis of Deviance Table (Type II tests)

Response: ere.A.
          LR Chisq Df Pr(>Chisq)
Continent   7.9785  5     0.1574
FDR p-value:  0.2549 
Asia - Africa  | est= -1.162e-09  | SE= 2680  | z= -4.335e-13  | rawP= 1  | FDR= 1
Asia - Australia  | est= -1.174e-09  | SE= 3192  | z= -3.677e-13  | rawP= 1  | FDR= 1
Asia - Europe  | est= -15.66  | SE= 2210  | z= -0.007087  | rawP= 1  | FDR= 1
Asia - NorthAmerica  | est= -14.52  | SE= 2210  | z= -0.006571  | rawP= 1  | FDR= 1
Asia - South_America  | est= -1.903e-09  | SE= 2631  | z= -7.232e-13  | rawP= 1  | FDR= 1
Africa - Australia  | est= -1.219e-11  | SE= 2758  | z= -4.42e-15  | rawP= 1  | FDR= 1
Africa - Europe  | est= -15.66  | SE= 1516  | z= -0.01033  | rawP= 1  | FDR= 1
Africa - NorthAmerica  | est= -14.52  | SE= 1516  | z= -0.009581  | rawP= 1  | FDR= 1
Africa - South_America  | est= -7.413e-10  | SE= 2082  | z= -3.56e-13  | rawP= 1  | FDR= 1
Australia - Europe  | est= -15.66  | SE= 2304  | z= -0.006798  | rawP= 1  | FDR= 1
Australia - NorthAmerica  | est= -14.52  | SE= 2304  | z= -0.006303  | rawP= 1  | FDR= 1
Australia - South_America  | est= -7.291e-10  | SE= 2711  | z= -2.69e-13  | rawP= 1  | FDR= 1
Europe - NorthAmerica  | est= 1.139  | SE= 0.4748  | z= 2.4  | rawP= 0.1561  | FDR= 0.8562
Europe - South_America  | est= 15.66  | SE= 1428  | z= 0.01097  | rawP= 1  | FDR= 1
NorthAmerica - South_America  | est= 14.52  | SE= 1428  | z= 0.01017  | rawP= 1  | FDR= 1

----------------------------------------------------------
Gene:  erm.B.  | Reference:  Asia 
----------------------------------------------------------


Call:
glm(formula = as.formula(paste(gene, "~", group_var)), family = binomial, 
    data = data)

Coefficients:
                         Estimate Std. Error z value Pr(>|z|)
(Intercept)            -2.257e+01  3.643e+03  -0.006    0.995
ContinentAfrica         7.590e-09  4.418e+03   0.000    1.000
ContinentAustralia      7.586e-09  5.263e+03   0.000    1.000
ContinentEurope         1.637e+01  3.643e+03   0.004    0.996
ContinentNorthAmerica   1.391e+01  3.643e+03   0.004    0.997
ContinentSouth_America  7.912e-09  4.338e+03   0.000    1.000

(Dispersion parameter for binomial family taken to be 1)

    Null deviance: 137.15  on 15549  degrees of freedom
Residual deviance: 124.96  on 15544  degrees of freedom
AIC: 136.96

Number of Fisher Scoring iterations: 21


Odds Ratios (95% CI):
                       Estimate 2.5 %        97.5 %
(Intercept)                   0     0  0.000000e+00
ContinentAfrica               1     0  2.421592e+88
ContinentAustralia            1     0 1.973422e+105
ContinentEurope        12894915     0            NA
ContinentNorthAmerica   1100324     0            NA
ContinentSouth_America        1     0  6.077164e+86

ANOVA (LR Type II):
Analysis of Deviance Table (Type II tests)

Response: erm.B.
          LR Chisq Df Pr(>Chisq)  
Continent   12.197  5    0.03219 *
---
Signif. codes:  0 ‘***’ 0.001 ‘**’ 0.01 ‘*’ 0.05 ‘.’ 0.1 ‘ ’ 1
FDR p-value:  0.05916 
Asia - Africa  | est= -7.59e-09  | SE= 4418  | z= -1.718e-12  | rawP= 1  | FDR= 1
Asia - Australia  | est= -7.586e-09  | SE= 5263  | z= -1.441e-12  | rawP= 1  | FDR= 1
Asia - Europe  | est= -16.37  | SE= 3643  | z= -0.004494  | rawP= 1  | FDR= 1
Asia - NorthAmerica  | est= -13.91  | SE= 3643  | z= -0.003818  | rawP= 1  | FDR= 1
Asia - South_America  | est= -7.912e-09  | SE= 4338  | z= -1.824e-12  | rawP= 1  | FDR= 1
Africa - Australia  | est= 4.011e-12  | SE= 4547  | z= 8.822e-16  | rawP= 1  | FDR= 1
Africa - Europe  | est= -16.37  | SE= 2499  | z= -0.006552  | rawP= 1  | FDR= 1
Africa - NorthAmerica  | est= -13.91  | SE= 2499  | z= -0.005567  | rawP= 1  | FDR= 1
Africa - South_America  | est= -3.218e-10  | SE= 3433  | z= -9.372e-14  | rawP= 1  | FDR= 1
Australia - Europe  | est= -16.37  | SE= 3798  | z= -0.00431  | rawP= 1  | FDR= 1
Australia - NorthAmerica  | est= -13.91  | SE= 3798  | z= -0.003662  | rawP= 1  | FDR= 1
Australia - South_America  | est= -3.258e-10  | SE= 4469  | z= -7.29e-14  | rawP= 1  | FDR= 1
Europe - NorthAmerica  | est= 2.461  | SE= 0.8168  | z= 3.013  | rawP= 0.031  | FDR= 0.2014
Europe - South_America  | est= 16.37  | SE= 2355  | z= 0.006954  | rawP= 1  | FDR= 1
NorthAmerica - South_America  | est= 13.91  | SE= 2355  | z= 0.005908  | rawP= 1  | FDR= 1

----------------------------------------------------------
Gene:  floR  | Reference:  Asia 
----------------------------------------------------------


Call:
glm(formula = as.formula(paste(gene, "~", group_var)), family = binomial, 
    data = data)

Coefficients:
                       Estimate Std. Error z value Pr(>|z|)    
(Intercept)             -1.3510     0.1870  -7.224 5.05e-13 ***
ContinentAfrica          0.6335     0.2172   2.917 0.003535 ** 
ContinentAustralia      -1.3637     0.3763  -3.624 0.000290 ***
ContinentEurope         -1.8793     0.2103  -8.934  < 2e-16 ***
ContinentNorthAmerica    0.6690     0.1880   3.558 0.000374 ***
ContinentSouth_America   1.5280     0.2112   7.236 4.62e-13 ***
---
Signif. codes:  0 ‘***’ 0.001 ‘**’ 0.01 ‘*’ 0.05 ‘.’ 0.1 ‘ ’ 1

(Dispersion parameter for binomial family taken to be 1)

    Null deviance: 18458  on 15549  degrees of freedom
Residual deviance: 16906  on 15544  degrees of freedom
AIC: 16918

Number of Fisher Scoring iterations: 5


Odds Ratios (95% CI):
                       Estimate  2.5 % 97.5 %
(Intercept)              0.2590 0.1770 0.3692
ContinentAfrica          1.8842 1.2411 2.9134
ContinentAustralia       0.2557 0.1164 0.5162
ContinentEurope          0.1527 0.1019 0.2330
ContinentNorthAmerica    1.9523 1.3667 2.8628
ContinentSouth_America   4.6091 3.0762 7.0525

ANOVA (LR Type II):
Analysis of Deviance Table (Type II tests)

Response: floR
          LR Chisq Df Pr(>Chisq)    
Continent   1552.2  5  < 2.2e-16 ***
---
Signif. codes:  0 ‘***’ 0.001 ‘**’ 0.01 ‘*’ 0.05 ‘.’ 0.1 ‘ ’ 1
FDR p-value:  0 
Asia - Africa  | est= -0.6335  | SE= 0.2172  | z= -2.917  | rawP= 0.04125  | FDR= 0.2535
Asia - Australia  | est= 1.364  | SE= 0.3763  | z= 3.624  | rawP= 0.003933  | FDR= 0.02845
Asia - Europe  | est= 1.879  | SE= 0.2103  | z= 8.934  | rawP= 4.186e-14  | FDR= 8.991e-13
Asia - NorthAmerica  | est= -0.669  | SE= 0.188  | z= -3.558  | rawP= 0.005027  | FDR= 0.03611
Asia - South_America  | est= -1.528  | SE= 0.2112  | z= -7.236  | rawP= 6.976e-12  | FDR= 8.573e-11
Africa - Australia  | est= 1.997  | SE= 0.3447  | z= 5.794  | rawP= 1.027e-07  | FDR= 9.793e-07
Africa - Europe  | est= 2.513  | SE= 0.1465  | z= 17.15  | rawP= 0  | FDR= 0
Africa - NorthAmerica  | est= -0.03551  | SE= 0.1122  | z= -0.3165  | rawP= 0.9996  | FDR= 1
Africa - South_America  | est= -0.8945  | SE= 0.1477  | z= -6.056  | rawP= 2.092e-08  | FDR= 2.156e-07
Australia - Europe  | est= 0.5155  | SE= 0.3404  | z= 1.514  | rawP= 0.655  | FDR= 1
Australia - NorthAmerica  | est= -2.033  | SE= 0.3271  | z= -6.214  | rawP= 7.74e-09  | FDR= 8.056e-08
Australia - South_America  | est= -2.892  | SE= 0.3409  | z= -8.482  | rawP= 5.795e-14  | FDR= 9.589e-13
Europe - NorthAmerica  | est= -2.548  | SE= 0.09831  | z= -25.92  | rawP= 0  | FDR= 0
Europe - South_America  | est= -3.407  | SE= 0.1375  | z= -24.79  | rawP= 0  | FDR= 0
NorthAmerica - South_America  | est= -0.859  | SE= 0.1001  | z= -8.585  | rawP= 5.396e-14  | FDR= 9.589e-13

----------------------------------------------------------
Gene:  lnu.A.  | Reference:  Asia 
----------------------------------------------------------


Call:
glm(formula = as.formula(paste(gene, "~", group_var)), family = binomial, 
    data = data)

Coefficients:
                         Estimate Std. Error z value Pr(>|z|)
(Intercept)            -2.657e+01  2.692e+04  -0.001    0.999
ContinentAfrica         1.692e-08  3.264e+04   0.000    1.000
ContinentAustralia      1.598e-08  3.889e+04   0.000    1.000
ContinentEurope         1.691e-08  2.771e+04   0.000    1.000
ContinentNorthAmerica   1.683e-08  2.712e+04   0.000    1.000
ContinentSouth_America  2.053e+01  2.692e+04   0.001    0.999

(Dispersion parameter for binomial family taken to be 1)

    Null deviance: 21.304  on 15549  degrees of freedom
Residual deviance: 14.073  on 15544  degrees of freedom
AIC: 26.073

Number of Fisher Scoring iterations: 25


Odds Ratios (95% CI):
                        Estimate 2.5 % 97.5 %
(Intercept)                    0     0      0
ContinentAfrica                1     0    Inf
ContinentAustralia             1     0    Inf
ContinentEurope                1     0    Inf
ContinentNorthAmerica          1     0    Inf
ContinentSouth_America 824746899     0     NA

ANOVA (LR Type II):
Analysis of Deviance Table (Type II tests)

Response: lnu.A.
          LR Chisq Df Pr(>Chisq)
Continent   7.2302  5     0.2041
FDR p-value:  0.2953 
Asia - Africa  | est= -1.692e-08  | SE= 32640  | z= -5.184e-13  | rawP= 1  | FDR= 1
Asia - Australia  | est= -1.598e-08  | SE= 38890  | z= -4.11e-13  | rawP= 1  | FDR= 1
Asia - Europe  | est= -1.691e-08  | SE= 27710  | z= -6.104e-13  | rawP= 1  | FDR= 1
Asia - NorthAmerica  | est= -1.683e-08  | SE= 27120  | z= -6.206e-13  | rawP= 1  | FDR= 1
Asia - South_America  | est= -20.53  | SE= 26920  | z= -0.0007626  | rawP= 1  | FDR= 1
Africa - Australia  | est= 9.394e-10  | SE= 33600  | z= 2.796e-14  | rawP= 1  | FDR= 1
Africa - Europe  | est= 1.007e-11  | SE= 19600  | z= 5.141e-16  | rawP= 1  | FDR= 1
Africa - NorthAmerica  | est= 8.848e-11  | SE= 18760  | z= 4.716e-15  | rawP= 1  | FDR= 1
Africa - South_America  | est= -20.53  | SE= 18460  | z= -0.001112  | rawP= 1  | FDR= 1
Australia - Europe  | est= -9.293e-10  | SE= 28820  | z= -3.224e-14  | rawP= 1  | FDR= 1
Australia - NorthAmerica  | est= -8.509e-10  | SE= 28260  | z= -3.011e-14  | rawP= 1  | FDR= 1
Australia - South_America  | est= -20.53  | SE= 28070  | z= -0.0007315  | rawP= 1  | FDR= 1
Europe - NorthAmerica  | est= 7.841e-11  | SE= 7357  | z= 1.066e-14  | rawP= 1  | FDR= 1
Europe - South_America  | est= -20.53  | SE= 6563  | z= -0.003128  | rawP= 1  | FDR= 1
NorthAmerica - South_America  | est= -20.53  | SE= 3324  | z= -0.006177  | rawP= 1  | FDR= 1

----------------------------------------------------------
Gene:  lnu.C.  | Reference:  Asia 
----------------------------------------------------------


Call:
glm(formula = as.formula(paste(gene, "~", group_var)), family = binomial, 
    data = data)

Coefficients:
                         Estimate Std. Error z value Pr(>|z|)
(Intercept)            -2.657e+01  2.692e+04  -0.001    0.999
ContinentAfrica         3.572e-09  3.264e+04   0.000    1.000
ContinentAustralia      3.568e-09  3.889e+04   0.000    1.000
ContinentEurope         1.858e+01  2.692e+04   0.001    0.999
ContinentNorthAmerica   3.586e-09  2.712e+04   0.000    1.000
ContinentSouth_America  3.564e-09  3.205e+04   0.000    1.000

(Dispersion parameter for binomial family taken to be 1)

    Null deviance: 21.304  on 15549  degrees of freedom
Residual deviance: 17.975  on 15544  degrees of freedom
AIC: 29.975

Number of Fisher Scoring iterations: 25


Odds Ratios (95% CI):
                        Estimate 2.5 % 97.5 %
(Intercept)                    0     0      0
ContinentAfrica                1     0    Inf
ContinentAustralia             1     0    Inf
ContinentEurope        117140401     0     NA
ContinentNorthAmerica          1     0    Inf
ContinentSouth_America         1     0    Inf

ANOVA (LR Type II):
Analysis of Deviance Table (Type II tests)

Response: lnu.C.
          LR Chisq Df Pr(>Chisq)
Continent   3.3289  5     0.6494
FDR p-value:  0.7614 
Asia - Africa  | est= -3.572e-09  | SE= 32640  | z= -1.094e-13  | rawP= 1  | FDR= 1
Asia - Australia  | est= -3.568e-09  | SE= 38890  | z= -9.176e-14  | rawP= 1  | FDR= 1
Asia - Europe  | est= -18.58  | SE= 26920  | z= -0.0006901  | rawP= 1  | FDR= 1
Asia - NorthAmerica  | est= -3.586e-09  | SE= 27120  | z= -1.322e-13  | rawP= 1  | FDR= 1
Asia - South_America  | est= -3.564e-09  | SE= 32050  | z= -1.112e-13  | rawP= 1  | FDR= 1
Africa - Australia  | est= 3.827e-12  | SE= 33600  | z= 1.139e-16  | rawP= 1  | FDR= 1
Africa - Europe  | est= -18.58  | SE= 18460  | z= -0.001006  | rawP= 1  | FDR= 1
Africa - NorthAmerica  | est= -1.371e-11  | SE= 18760  | z= -7.309e-16  | rawP= 1  | FDR= 1
Africa - South_America  | est= 8.22e-12  | SE= 25370  | z= 3.24e-16  | rawP= 1  | FDR= 1
Australia - Europe  | est= -18.58  | SE= 28070  | z= -0.000662  | rawP= 1  | FDR= 1
Australia - NorthAmerica  | est= -1.754e-11  | SE= 28260  | z= -6.206e-16  | rawP= 1  | FDR= 1
Australia - South_America  | est= 4.394e-12  | SE= 33020  | z= 1.331e-16  | rawP= 1  | FDR= 1
Europe - NorthAmerica  | est= 18.58  | SE= 3324  | z= 0.005589  | rawP= 1  | FDR= 1
Europe - South_America  | est= 18.58  | SE= 17400  | z= 0.001068  | rawP= 1  | FDR= 1
NorthAmerica - South_America  | est= 2.193e-11  | SE= 17710  | z= 1.238e-15  | rawP= 1  | FDR= 1

----------------------------------------------------------
Gene:  lnu.F.  | Reference:  Asia 
----------------------------------------------------------


Call:
glm(formula = as.formula(paste(gene, "~", group_var)), family = binomial, 
    data = data)

Coefficients:
                         Estimate Std. Error z value Pr(>|z|)
(Intercept)            -2.157e+01  2.210e+03  -0.010    0.992
ContinentAfrica         2.140e-07  2.680e+03   0.000    1.000
ContinentAustralia      2.153e-07  3.192e+03   0.000    1.000
ContinentEurope         1.537e+01  2.210e+03   0.007    0.994
ContinentNorthAmerica   1.222e+01  2.210e+03   0.006    0.996
ContinentSouth_America  1.623e+01  2.210e+03   0.007    0.994

(Dispersion parameter for binomial family taken to be 1)

    Null deviance: 152.18  on 15549  degrees of freedom
Residual deviance: 132.40  on 15544  degrees of freedom
AIC: 144.4

Number of Fisher Scoring iterations: 20


Odds Ratios (95% CI):
                         Estimate 2.5 %       97.5 %
(Intercept)                   0.0     0 0.000000e+00
ContinentAfrica               1.0     0 1.380941e+50
ContinentAustralia            1.0     0 5.417878e+59
ContinentEurope         4743775.3     0           NA
ContinentNorthAmerica    202375.7     0           NA
ContinentSouth_America 11140856.7     0           NA

ANOVA (LR Type II):
Analysis of Deviance Table (Type II tests)

Response: lnu.F.
          LR Chisq Df Pr(>Chisq)   
Continent   19.775  5   0.001377 **
---
Signif. codes:  0 ‘***’ 0.001 ‘**’ 0.01 ‘*’ 0.05 ‘.’ 0.1 ‘ ’ 1
FDR p-value:  0.002927 
Asia - Africa  | est= -2.14e-07  | SE= 2680  | z= -7.988e-11  | rawP= 1  | FDR= 1
Asia - Australia  | est= -2.153e-07  | SE= 3192  | z= -6.743e-11  | rawP= 1  | FDR= 1
Asia - Europe  | est= -15.37  | SE= 2210  | z= -0.006957  | rawP= 1  | FDR= 1
Asia - NorthAmerica  | est= -12.22  | SE= 2210  | z= -0.005529  | rawP= 1  | FDR= 1
Asia - South_America  | est= -16.23  | SE= 2210  | z= -0.007343  | rawP= 1  | FDR= 1
Africa - Australia  | est= -1.233e-09  | SE= 2758  | z= -4.472e-13  | rawP= 1  | FDR= 1
Africa - Europe  | est= -15.37  | SE= 1516  | z= -0.01014  | rawP= 1  | FDR= 1
Africa - NorthAmerica  | est= -12.22  | SE= 1516  | z= -0.008061  | rawP= 1  | FDR= 1
Africa - South_America  | est= -16.23  | SE= 1516  | z= -0.01071  | rawP= 1  | FDR= 1
Australia - Europe  | est= -15.37  | SE= 2304  | z= -0.006672  | rawP= 1  | FDR= 1
Australia - NorthAmerica  | est= -12.22  | SE= 2304  | z= -0.005303  | rawP= 1  | FDR= 1
Australia - South_America  | est= -16.23  | SE= 2304  | z= -0.007043  | rawP= 1  | FDR= 1
Europe - NorthAmerica  | est= 3.154  | SE= 1.08  | z= 2.92  | rawP= 0.04089  | FDR= 0.2528
Europe - South_America  | est= -0.8538  | SE= 0.8182  | z= -1.044  | rawP= 0.9032  | FDR= 1
NorthAmerica - South_America  | est= -4.008  | SE= 1.226  | z= -3.27  | rawP= 0.01373  | FDR= 0.09591

----------------------------------------------------------
Gene:  lnu.G.  | Reference:  Asia 
----------------------------------------------------------


Call:
glm(formula = as.formula(paste(gene, "~", group_var)), family = binomial, 
    data = data)

Coefficients:
                        Estimate Std. Error z value Pr(>|z|)    
(Intercept)              -5.1591     1.0029  -5.144 2.69e-07 ***
ContinentAfrica         -16.4070  1515.6316  -0.011   0.9914    
ContinentAustralia      -16.4070  2303.8391  -0.007   0.9943    
ContinentEurope           0.5133     1.0207   0.503   0.6150    
ContinentNorthAmerica    -4.1891     1.4163  -2.958   0.0031 ** 
ContinentSouth_America  -16.4070  1428.0984  -0.011   0.9908    
---
Signif. codes:  0 ‘***’ 0.001 ‘**’ 0.01 ‘*’ 0.05 ‘.’ 0.1 ‘ ’ 1

(Dispersion parameter for binomial family taken to be 1)

    Null deviance: 434.98  on 15549  degrees of freedom
Residual deviance: 349.45  on 15544  degrees of freedom
AIC: 361.45

Number of Fisher Scoring iterations: 20


Odds Ratios (95% CI):
                       Estimate  2.5 %       97.5 %
(Intercept)              0.0057 0.0003 2.550000e-02
ContinentAfrica          0.0000 0.0000 8.225336e+27
ContinentAustralia       0.0000 0.0000 1.374380e+46
ContinentEurope          1.6708 0.3537 2.987610e+01
ContinentNorthAmerica    0.0152 0.0006 3.844000e-01
ContinentSouth_America   0.0000 0.0000 7.788071e+25

ANOVA (LR Type II):
Analysis of Deviance Table (Type II tests)

Response: lnu.G.
          LR Chisq Df Pr(>Chisq)    
Continent   85.528  5  < 2.2e-16 ***
---
Signif. codes:  0 ‘***’ 0.001 ‘**’ 0.01 ‘*’ 0.05 ‘.’ 0.1 ‘ ’ 1
FDR p-value:  2.333e-16 
Asia - Africa  | est= 16.41  | SE= 1516  | z= 0.01083  | rawP= 1  | FDR= 1
Asia - Australia  | est= 16.41  | SE= 2304  | z= 0.007122  | rawP= 1  | FDR= 1
Asia - Europe  | est= -0.5133  | SE= 1.021  | z= -0.5029  | rawP= 0.9961  | FDR= 1
Asia - NorthAmerica  | est= 4.189  | SE= 1.416  | z= 2.958  | rawP= 0.03659  | FDR= 0.229
Asia - South_America  | est= 16.41  | SE= 1428  | z= 0.01149  | rawP= 1  | FDR= 1
Africa - Australia  | est= 1.14e-10  | SE= 2758  | z= 4.134e-14  | rawP= 1  | FDR= 1
Africa - Europe  | est= -16.92  | SE= 1516  | z= -0.01116  | rawP= 1  | FDR= 1
Africa - NorthAmerica  | est= -12.22  | SE= 1516  | z= -0.008061  | rawP= 1  | FDR= 1
Africa - South_America  | est= 4.835e-12  | SE= 2082  | z= 2.322e-15  | rawP= 1  | FDR= 1
Australia - Europe  | est= -16.92  | SE= 2304  | z= -0.007344  | rawP= 1  | FDR= 1
Australia - NorthAmerica  | est= -12.22  | SE= 2304  | z= -0.005303  | rawP= 1  | FDR= 1
Australia - South_America  | est= -1.092e-10  | SE= 2711  | z= -4.028e-14  | rawP= 1  | FDR= 1
Europe - NorthAmerica  | est= 4.702  | SE= 1.018  | z= 4.62  | rawP= 5.641e-05  | FDR= 0.0004603
Europe - South_America  | est= 16.92  | SE= 1428  | z= 0.01185  | rawP= 1  | FDR= 1
NorthAmerica - South_America  | est= 12.22  | SE= 1428  | z= 0.008555  | rawP= 1  | FDR= 1

----------------------------------------------------------
Gene:  mcr.1.1  | Reference:  Asia 
----------------------------------------------------------


Call:
glm(formula = as.formula(paste(gene, "~", group_var)), family = binomial, 
    data = data)

Coefficients:
                         Estimate Std. Error z value Pr(>|z|)
(Intercept)            -2.457e+01  9.903e+03  -0.002    0.998
ContinentAfrica        -1.217e-08  1.201e+04   0.000    1.000
ContinentAustralia      1.949e+01  9.903e+03   0.002    0.998
ContinentEurope         1.907e+01  9.903e+03   0.002    0.998
ContinentNorthAmerica  -1.217e-08  9.979e+03   0.000    1.000
ContinentSouth_America -1.215e-08  1.179e+04   0.000    1.000

(Dispersion parameter for binomial family taken to be 1)

    Null deviance: 210.25  on 15549  degrees of freedom
Residual deviance: 168.17  on 15544  degrees of freedom
AIC: 180.17

Number of Fisher Scoring iterations: 23


Odds Ratios (95% CI):
                        Estimate 2.5 %        97.5 %
(Intercept)                    0     0  0.000000e+00
ContinentAfrica                1     0 1.396997e+184
ContinentAustralia     291600332     0            NA
ContinentEurope        190952468     0            NA
ContinentNorthAmerica          1     0 1.026505e+153
ContinentSouth_America         1     0 6.468710e+180

ANOVA (LR Type II):
Analysis of Deviance Table (Type II tests)

Response: mcr.1.1
          LR Chisq Df Pr(>Chisq)    
Continent   42.077  5  5.682e-08 ***
---
Signif. codes:  0 ‘***’ 0.001 ‘**’ 0.01 ‘*’ 0.05 ‘.’ 0.1 ‘ ’ 1
FDR p-value:  1.68e-07 
Asia - Africa  | est= 1.217e-08  | SE= 12010  | z= 1.014e-12  | rawP= 1  | FDR= 1
Asia - Australia  | est= -19.49  | SE= 9903  | z= -0.001968  | rawP= 1  | FDR= 1
Asia - Europe  | est= -19.07  | SE= 9903  | z= -0.001925  | rawP= 1  | FDR= 1
Asia - NorthAmerica  | est= 1.217e-08  | SE= 9979  | z= 1.219e-12  | rawP= 1  | FDR= 1
Asia - South_America  | est= 1.215e-08  | SE= 11790  | z= 1.03e-12  | rawP= 1  | FDR= 1
Africa - Australia  | est= -19.49  | SE= 6793  | z= -0.002869  | rawP= 1  | FDR= 1
Africa - Europe  | est= -19.07  | SE= 6793  | z= -0.002807  | rawP= 1  | FDR= 1
Africa - NorthAmerica  | est= -9.101e-12  | SE= 6902  | z= -1.319e-15  | rawP= 1  | FDR= 1
Africa - South_America  | est= -2.495e-11  | SE= 9333  | z= -2.673e-15  | rawP= 1  | FDR= 1
Australia - Europe  | est= 0.4234  | SE= 1.044  | z= 0.4055  | rawP= 0.9986  | FDR= 1
Australia - NorthAmerica  | est= 19.49  | SE= 1223  | z= 0.01594  | rawP= 1  | FDR= 1
Australia - South_America  | est= 19.49  | SE= 6400  | z= 0.003045  | rawP= 1  | FDR= 1
Europe - NorthAmerica  | est= 19.07  | SE= 1223  | z= 0.01559  | rawP= 1  | FDR= 1
Europe - South_America  | est= 19.07  | SE= 6400  | z= 0.002979  | rawP= 1  | FDR= 1
NorthAmerica - South_America  | est= -1.585e-11  | SE= 6516  | z= -2.432e-15  | rawP= 1  | FDR= 1

----------------------------------------------------------
Gene:  mcr.9  | Reference:  Asia 
----------------------------------------------------------


Call:
glm(formula = as.formula(paste(gene, "~", group_var)), family = binomial, 
    data = data)

Coefficients:
                         Estimate Std. Error z value Pr(>|z|)
(Intercept)            -2.157e+01  2.210e+03  -0.010    0.992
ContinentAfrica         5.701e-09  2.680e+03   0.000    1.000
ContinentAustralia      5.705e-09  3.192e+03   0.000    1.000
ContinentEurope         1.588e+01  2.210e+03   0.007    0.994
ContinentNorthAmerica   1.452e+01  2.210e+03   0.007    0.995
ContinentSouth_America  4.818e-09  2.631e+03   0.000    1.000

(Dispersion parameter for binomial family taken to be 1)

    Null deviance: 306.22  on 15549  degrees of freedom
Residual deviance: 294.57  on 15544  degrees of freedom
AIC: 306.57

Number of Fisher Scoring iterations: 20


Odds Ratios (95% CI):
                       Estimate 2.5 %       97.5 %
(Intercept)                   0     0 0.000000e+00
ContinentAfrica               1     0 4.365753e+33
ContinentAustralia            1     0 1.192987e+40
ContinentEurope         7917069     0           NA
ContinentNorthAmerica   2025345     0           NA
ContinentSouth_America        1     0 1.073810e+33

ANOVA (LR Type II):
Analysis of Deviance Table (Type II tests)

Response: mcr.9
          LR Chisq Df Pr(>Chisq)  
Continent   11.648  5    0.03995 *
---
Signif. codes:  0 ‘***’ 0.001 ‘**’ 0.01 ‘*’ 0.05 ‘.’ 0.1 ‘ ’ 1
FDR p-value:  0.07148 
Asia - Africa  | est= -5.701e-09  | SE= 2680  | z= -2.127e-12  | rawP= 1  | FDR= 1
Asia - Australia  | est= -5.705e-09  | SE= 3192  | z= -1.787e-12  | rawP= 1  | FDR= 1
Asia - Europe  | est= -15.88  | SE= 2210  | z= -0.007188  | rawP= 1  | FDR= 1
Asia - NorthAmerica  | est= -14.52  | SE= 2210  | z= -0.006571  | rawP= 1  | FDR= 1
Asia - South_America  | est= -4.818e-09  | SE= 2631  | z= -1.831e-12  | rawP= 1  | FDR= 1
Africa - Australia  | est= -4.094e-12  | SE= 2758  | z= -1.485e-15  | rawP= 1  | FDR= 1
Africa - Europe  | est= -15.88  | SE= 1516  | z= -0.01048  | rawP= 1  | FDR= 1
Africa - NorthAmerica  | est= -14.52  | SE= 1516  | z= -0.009581  | rawP= 1  | FDR= 1
Africa - South_America  | est= 8.83e-10  | SE= 2082  | z= 4.24e-13  | rawP= 1  | FDR= 1
Australia - Europe  | est= -15.88  | SE= 2304  | z= -0.006895  | rawP= 1  | FDR= 1
Australia - NorthAmerica  | est= -14.52  | SE= 2304  | z= -0.006303  | rawP= 1  | FDR= 1
Australia - South_America  | est= 8.871e-10  | SE= 2711  | z= 3.273e-13  | rawP= 1  | FDR= 1
Europe - NorthAmerica  | est= 1.363  | SE= 0.4477  | z= 3.045  | rawP= 0.02815  | FDR= 0.1852
Europe - South_America  | est= 15.88  | SE= 1428  | z= 0.01112  | rawP= 1  | FDR= 1
NorthAmerica - South_America  | est= 14.52  | SE= 1428  | z= 0.01017  | rawP= 1  | FDR= 1

----------------------------------------------------------
Gene:  mef.B.  | Reference:  Asia 
----------------------------------------------------------


Call:
glm(formula = as.formula(paste(gene, "~", group_var)), family = binomial, 
    data = data)

Coefficients:
                         Estimate Std. Error z value Pr(>|z|)
(Intercept)            -2.257e+01  3.643e+03  -0.006    0.995
ContinentAfrica         1.665e+01  3.643e+03   0.005    0.996
ContinentAustralia     -2.753e-09  5.263e+03   0.000    1.000
ContinentEurope         1.568e+01  3.643e+03   0.004    0.997
ContinentNorthAmerica   1.322e+01  3.643e+03   0.004    0.997
ContinentSouth_America -2.339e-09  4.338e+03   0.000    1.000

(Dispersion parameter for binomial family taken to be 1)

    Null deviance: 90.422  on 15549  degrees of freedom
Residual deviance: 81.862  on 15544  degrees of freedom
AIC: 93.862

Number of Fisher Scoring iterations: 21


Odds Ratios (95% CI):
                         Estimate 2.5 %        97.5 %
(Intercept)                   0.0     0  0.000000e+00
ContinentAfrica        17019434.6     0            NA
ContinentAustralia            1.0     0 1.218484e+134
ContinentEurope         6440880.9     0            NA
ContinentNorthAmerica    550114.2     0            NA
ContinentSouth_America        1.0     0 3.256446e+110

ANOVA (LR Type II):
Analysis of Deviance Table (Type II tests)

Response: mef.B.
          LR Chisq Df Pr(>Chisq)
Continent   8.5602  5     0.1279
FDR p-value:  0.2175 
Asia - Africa  | est= -16.65  | SE= 3643  | z= -0.00457  | rawP= 1  | FDR= 1
Asia - Australia  | est= 2.753e-09  | SE= 5263  | z= 5.231e-13  | rawP= 1  | FDR= 1
Asia - Europe  | est= -15.68  | SE= 3643  | z= -0.004303  | rawP= 1  | FDR= 1
Asia - NorthAmerica  | est= -13.22  | SE= 3643  | z= -0.003628  | rawP= 1  | FDR= 1
Asia - South_America  | est= 2.339e-09  | SE= 4338  | z= 5.393e-13  | rawP= 1  | FDR= 1
Africa - Australia  | est= 16.65  | SE= 3798  | z= 0.004383  | rawP= 1  | FDR= 1
Africa - Europe  | est= 0.9717  | SE= 1.156  | z= 0.8406  | rawP= 0.9599  | FDR= 1
Africa - NorthAmerica  | est= 3.432  | SE= 1.415  | z= 2.425  | rawP= 0.1475  | FDR= 0.8202
Africa - South_America  | est= 16.65  | SE= 2355  | z= 0.007071  | rawP= 1  | FDR= 1
Australia - Europe  | est= -15.68  | SE= 3798  | z= -0.004128  | rawP= 1  | FDR= 1
Australia - NorthAmerica  | est= -13.22  | SE= 3798  | z= -0.00348  | rawP= 1  | FDR= 1
Australia - South_America  | est= -4.141e-10  | SE= 4469  | z= -9.266e-14  | rawP= 1  | FDR= 1
Europe - NorthAmerica  | est= 2.46  | SE= 1.155  | z= 2.13  | rawP= 0.2715  | FDR= 1
Europe - South_America  | est= 15.68  | SE= 2355  | z= 0.006659  | rawP= 1  | FDR= 1
NorthAmerica - South_America  | est= 13.22  | SE= 2355  | z= 0.005614  | rawP= 1  | FDR= 1

----------------------------------------------------------
Gene:  mph.A.  | Reference:  Asia 
----------------------------------------------------------


Call:
glm(formula = as.formula(paste(gene, "~", group_var)), family = binomial, 
    data = data)

Coefficients:
                         Estimate Std. Error z value Pr(>|z|)
(Intercept)            -2.157e+01  2.210e+03  -0.010    0.992
ContinentAfrica         1.565e+01  2.210e+03   0.007    0.994
ContinentAustralia      1.049e-07  3.192e+03   0.000    1.000
ContinentEurope         1.358e+01  2.210e+03   0.006    0.995
ContinentNorthAmerica   1.360e+01  2.210e+03   0.006    0.995
ContinentSouth_America  1.623e+01  2.210e+03   0.007    0.994

(Dispersion parameter for binomial family taken to be 1)

    Null deviance: 137.15  on 15549  degrees of freedom
Residual deviance: 128.87  on 15544  degrees of freedom
AIC: 140.87

Number of Fisher Scoring iterations: 20


Odds Ratios (95% CI):
                         Estimate 2.5 %       97.5 %
(Intercept)                   0.0     0 0.000000e+00
ContinentAfrica         6261100.7     0           NA
ContinentAustralia            1.0     0 1.391354e+64
ContinentEurope          789285.9     0           NA
ContinentNorthAmerica    809714.5     0           NA
ContinentSouth_America 11140855.5     0           NA

ANOVA (LR Type II):
Analysis of Deviance Table (Type II tests)

Response: mph.A.
          LR Chisq Df Pr(>Chisq)
Continent   8.2803  5     0.1415
FDR p-value:  0.2346 
Asia - Africa  | est= -15.65  | SE= 2210  | z= -0.007082  | rawP= 1  | FDR= 1
Asia - Australia  | est= -1.049e-07  | SE= 3192  | z= -3.285e-11  | rawP= 1  | FDR= 1
Asia - Europe  | est= -13.58  | SE= 2210  | z= -0.006145  | rawP= 1  | FDR= 1
Asia - NorthAmerica  | est= -13.6  | SE= 2210  | z= -0.006157  | rawP= 1  | FDR= 1
Asia - South_America  | est= -16.23  | SE= 2210  | z= -0.007343  | rawP= 1  | FDR= 1
Africa - Australia  | est= 15.65  | SE= 2304  | z= 0.006793  | rawP= 1  | FDR= 1
Africa - Europe  | est= 2.071  | SE= 1.415  | z= 1.463  | rawP= 0.6878  | FDR= 1
Africa - NorthAmerica  | est= 2.045  | SE= 1.119  | z= 1.827  | rawP= 0.4479  | FDR= 1
Africa - South_America  | est= -0.5763  | SE= 1.227  | z= -0.4697  | rawP= 0.9972  | FDR= 1
Australia - Europe  | est= -13.58  | SE= 2304  | z= -0.005894  | rawP= 1  | FDR= 1
Australia - NorthAmerica  | est= -13.6  | SE= 2304  | z= -0.005905  | rawP= 1  | FDR= 1
Australia - South_America  | est= -16.23  | SE= 2304  | z= -0.007043  | rawP= 1  | FDR= 1
Europe - NorthAmerica  | est= -0.02555  | SE= 1.118  | z= -0.02285  | rawP= 1  | FDR= 1
Europe - South_America  | est= -2.647  | SE= 1.226  | z= -2.159  | rawP= 0.257  | FDR= 1
NorthAmerica - South_America  | est= -2.622  | SE= 0.8675  | z= -3.022  | rawP= 0.03018  | FDR= 0.1973

----------------------------------------------------------
Gene:  mph.B.  | Reference:  Asia 
----------------------------------------------------------


Call:
glm(formula = as.formula(paste(gene, "~", group_var)), family = binomial, 
    data = data)

Coefficients:
                         Estimate Std. Error z value Pr(>|z|)
(Intercept)            -2.657e+01  2.692e+04  -0.001    0.999
ContinentAfrica         4.709e-09  3.264e+04   0.000    1.000
ContinentAustralia      4.703e-09  3.889e+04   0.000    1.000
ContinentEurope         1.858e+01  2.692e+04   0.001    0.999
ContinentNorthAmerica   4.694e-09  2.712e+04   0.000    1.000
ContinentSouth_America  4.777e-09  3.205e+04   0.000    1.000

(Dispersion parameter for binomial family taken to be 1)

    Null deviance: 21.304  on 15549  degrees of freedom
Residual deviance: 17.975  on 15544  degrees of freedom
AIC: 29.975

Number of Fisher Scoring iterations: 25


Odds Ratios (95% CI):
                        Estimate 2.5 % 97.5 %
(Intercept)                    0     0      0
ContinentAfrica                1     0    Inf
ContinentAustralia             1     0    Inf
ContinentEurope        117140401     0     NA
ContinentNorthAmerica          1     0    Inf
ContinentSouth_America         1     0    Inf

ANOVA (LR Type II):
Analysis of Deviance Table (Type II tests)

Response: mph.B.
          LR Chisq Df Pr(>Chisq)
Continent   3.3289  5     0.6494
FDR p-value:  0.7614 
Asia - Africa  | est= -4.709e-09  | SE= 32640  | z= -1.443e-13  | rawP= 1  | FDR= 1
Asia - Australia  | est= -4.703e-09  | SE= 38890  | z= -1.209e-13  | rawP= 1  | FDR= 1
Asia - Europe  | est= -18.58  | SE= 26920  | z= -0.0006901  | rawP= 1  | FDR= 1
Asia - NorthAmerica  | est= -4.694e-09  | SE= 27120  | z= -1.731e-13  | rawP= 1  | FDR= 1
Asia - South_America  | est= -4.777e-09  | SE= 32050  | z= -1.49e-13  | rawP= 1  | FDR= 1
Africa - Australia  | est= 5.726e-12  | SE= 33600  | z= 1.704e-16  | rawP= 1  | FDR= 1
Africa - Europe  | est= -18.58  | SE= 18460  | z= -0.001006  | rawP= 1  | FDR= 1
Africa - NorthAmerica  | est= 1.479e-11  | SE= 18760  | z= 7.881e-16  | rawP= 1  | FDR= 1
Africa - South_America  | est= -6.794e-11  | SE= 25370  | z= -2.678e-15  | rawP= 1  | FDR= 1
Australia - Europe  | est= -18.58  | SE= 28070  | z= -0.000662  | rawP= 1  | FDR= 1
Australia - NorthAmerica  | est= 9.06e-12  | SE= 28260  | z= 3.206e-16  | rawP= 1  | FDR= 1
Australia - South_America  | est= -7.366e-11  | SE= 33020  | z= -2.231e-15  | rawP= 1  | FDR= 1
Europe - NorthAmerica  | est= 18.58  | SE= 3324  | z= 0.005589  | rawP= 1  | FDR= 1
Europe - South_America  | est= 18.58  | SE= 17400  | z= 0.001068  | rawP= 1  | FDR= 1
NorthAmerica - South_America  | est= -8.272e-11  | SE= 17710  | z= -4.67e-15  | rawP= 1  | FDR= 1

----------------------------------------------------------
Gene:  mph.E.  | Reference:  Asia 
----------------------------------------------------------


Call:
glm(formula = as.formula(paste(gene, "~", group_var)), family = binomial, 
    data = data)

Coefficients:
                         Estimate Std. Error z value Pr(>|z|)
(Intercept)            -2.557e+01  1.633e+04  -0.002    0.999
ContinentAfrica         3.828e-09  1.980e+04   0.000    1.000
ContinentAustralia      3.828e-09  2.359e+04   0.000    1.000
ContinentEurope         3.815e-09  1.681e+04   0.000    1.000
ContinentNorthAmerica   1.622e+01  1.633e+04   0.001    0.999
ContinentSouth_America  3.811e-09  1.944e+04   0.000    1.000

(Dispersion parameter for binomial family taken to be 1)

    Null deviance: 21.304  on 15549  degrees of freedom
Residual deviance: 20.696  on 15544  degrees of freedom
AIC: 32.696

Number of Fisher Scoring iterations: 24


Odds Ratios (95% CI):
                       Estimate 2.5 % 97.5 %
(Intercept)                   0     0      0
ContinentAfrica               1     0    Inf
ContinentAustralia            1     0    Inf
ContinentEurope               1     0    Inf
ContinentNorthAmerica  11049338     0     NA
ContinentSouth_America        1     0    Inf

ANOVA (LR Type II):
Analysis of Deviance Table (Type II tests)

Response: mph.E.
          LR Chisq Df Pr(>Chisq)
Continent  0.60711  5     0.9877
FDR p-value:  0.9877 
Asia - Africa  | est= -3.828e-09  | SE= 19800  | z= -1.933e-13  | rawP= 1  | FDR= 1
Asia - Australia  | est= -3.828e-09  | SE= 23590  | z= -1.623e-13  | rawP= 1  | FDR= 1
Asia - Europe  | est= -3.815e-09  | SE= 16810  | z= -2.27e-13  | rawP= 1  | FDR= 1
Asia - NorthAmerica  | est= -16.22  | SE= 16330  | z= -0.0009933  | rawP= 1  | FDR= 1
Asia - South_America  | est= -3.811e-09  | SE= 19440  | z= -1.96e-13  | rawP= 1  | FDR= 1
Africa - Australia  | est= -2.877e-13  | SE= 20380  | z= -1.412e-17  | rawP= 1  | FDR= 1
Africa - Europe  | est= 1.317e-11  | SE= 11890  | z= 1.108e-15  | rawP= 1  | FDR= 1
Africa - NorthAmerica  | est= -16.22  | SE= 11200  | z= -0.001448  | rawP= 1  | FDR= 1
Africa - South_America  | est= 1.742e-11  | SE= 15390  | z= 1.132e-15  | rawP= 1  | FDR= 1
Australia - Europe  | est= 1.346e-11  | SE= 17480  | z= 7.7e-16  | rawP= 1  | FDR= 1
Australia - NorthAmerica  | est= -16.22  | SE= 17020  | z= -0.0009527  | rawP= 1  | FDR= 1
Australia - South_America  | est= 1.771e-11  | SE= 20030  | z= 8.841e-16  | rawP= 1  | FDR= 1
Europe - NorthAmerica  | est= -16.22  | SE= 3981  | z= -0.004074  | rawP= 1  | FDR= 1
Europe - South_America  | est= 4.245e-12  | SE= 11280  | z= 3.764e-16  | rawP= 1  | FDR= 1
NorthAmerica - South_America  | est= 16.22  | SE= 10550  | z= 0.001537  | rawP= 1  | FDR= 1

----------------------------------------------------------
Gene:  msr.E.  | Reference:  Asia 
----------------------------------------------------------


Call:
glm(formula = as.formula(paste(gene, "~", group_var)), family = binomial, 
    data = data)

Coefficients:
                         Estimate Std. Error z value Pr(>|z|)
(Intercept)            -2.557e+01  1.633e+04  -0.002    0.999
ContinentAfrica         3.828e-09  1.980e+04   0.000    1.000
ContinentAustralia      3.828e-09  2.359e+04   0.000    1.000
ContinentEurope         3.815e-09  1.681e+04   0.000    1.000
ContinentNorthAmerica   1.622e+01  1.633e+04   0.001    0.999
ContinentSouth_America  3.811e-09  1.944e+04   0.000    1.000

(Dispersion parameter for binomial family taken to be 1)

    Null deviance: 21.304  on 15549  degrees of freedom
Residual deviance: 20.696  on 15544  degrees of freedom
AIC: 32.696

Number of Fisher Scoring iterations: 24


Odds Ratios (95% CI):
                       Estimate 2.5 % 97.5 %
(Intercept)                   0     0      0
ContinentAfrica               1     0    Inf
ContinentAustralia            1     0    Inf
ContinentEurope               1     0    Inf
ContinentNorthAmerica  11049338     0     NA
ContinentSouth_America        1     0    Inf

ANOVA (LR Type II):
Analysis of Deviance Table (Type II tests)

Response: msr.E.
          LR Chisq Df Pr(>Chisq)
Continent  0.60711  5     0.9877
FDR p-value:  0.9877 
Asia - Africa  | est= -3.828e-09  | SE= 19800  | z= -1.933e-13  | rawP= 1  | FDR= 1
Asia - Australia  | est= -3.828e-09  | SE= 23590  | z= -1.623e-13  | rawP= 1  | FDR= 1
Asia - Europe  | est= -3.815e-09  | SE= 16810  | z= -2.27e-13  | rawP= 1  | FDR= 1
Asia - NorthAmerica  | est= -16.22  | SE= 16330  | z= -0.0009933  | rawP= 1  | FDR= 1
Asia - South_America  | est= -3.811e-09  | SE= 19440  | z= -1.96e-13  | rawP= 1  | FDR= 1
Africa - Australia  | est= -2.877e-13  | SE= 20380  | z= -1.412e-17  | rawP= 1  | FDR= 1
Africa - Europe  | est= 1.317e-11  | SE= 11890  | z= 1.108e-15  | rawP= 1  | FDR= 1
Africa - NorthAmerica  | est= -16.22  | SE= 11200  | z= -0.001448  | rawP= 1  | FDR= 1
Africa - South_America  | est= 1.742e-11  | SE= 15390  | z= 1.132e-15  | rawP= 1  | FDR= 1
Australia - Europe  | est= 1.346e-11  | SE= 17480  | z= 7.7e-16  | rawP= 1  | FDR= 1
Australia - NorthAmerica  | est= -16.22  | SE= 17020  | z= -0.0009527  | rawP= 1  | FDR= 1
Australia - South_America  | est= 1.771e-11  | SE= 20030  | z= 8.841e-16  | rawP= 1  | FDR= 1
Europe - NorthAmerica  | est= -16.22  | SE= 3981  | z= -0.004074  | rawP= 1  | FDR= 1
Europe - South_America  | est= 4.245e-12  | SE= 11280  | z= 3.764e-16  | rawP= 1  | FDR= 1
NorthAmerica - South_America  | est= 16.22  | SE= 10550  | z= 0.001537  | rawP= 1  | FDR= 1

----------------------------------------------------------
Gene:  oqxA  | Reference:  Asia 
----------------------------------------------------------


Call:
glm(formula = as.formula(paste(gene, "~", group_var)), family = binomial, 
    data = data)

Coefficients:
                         Estimate Std. Error z value Pr(>|z|)
(Intercept)            -2.657e+01  2.692e+04  -0.001    0.999
ContinentAfrica         2.065e+01  2.692e+04   0.001    0.999
ContinentAustralia     -2.909e-09  3.889e+04   0.000    1.000
ContinentEurope        -2.907e-09  2.771e+04   0.000    1.000
ContinentNorthAmerica  -2.907e-09  2.712e+04   0.000    1.000
ContinentSouth_America -2.898e-09  3.205e+04   0.000    1.000

(Dispersion parameter for binomial family taken to be 1)

    Null deviance: 21.304  on 15549  degrees of freedom
Residual deviance: 13.835  on 15544  degrees of freedom
AIC: 25.835

Number of Fisher Scoring iterations: 25


Odds Ratios (95% CI):
                        Estimate 2.5 % 97.5 %
(Intercept)                    0     0      0
ContinentAfrica        929229641     0     NA
ContinentAustralia             1     0    Inf
ContinentEurope                1     0    Inf
ContinentNorthAmerica          1     0    Inf
ContinentSouth_America         1     0    Inf

ANOVA (LR Type II):
Analysis of Deviance Table (Type II tests)

Response: oqxA
          LR Chisq Df Pr(>Chisq)
Continent   7.4685  5     0.1881
FDR p-value:  0.2842 
Asia - Africa  | est= -20.65  | SE= 26920  | z= -0.0007671  | rawP= 1  | FDR= 1
Asia - Australia  | est= 2.909e-09  | SE= 38890  | z= 7.479e-14  | rawP= 1  | FDR= 1
Asia - Europe  | est= 2.907e-09  | SE= 27710  | z= 1.049e-13  | rawP= 1  | FDR= 1
Asia - NorthAmerica  | est= 2.907e-09  | SE= 27120  | z= 1.072e-13  | rawP= 1  | FDR= 1
Asia - South_America  | est= 2.898e-09  | SE= 32050  | z= 9.041e-14  | rawP= 1  | FDR= 1
Africa - Australia  | est= 20.65  | SE= 28070  | z= 0.0007357  | rawP= 1  | FDR= 1
Africa - Europe  | est= 20.65  | SE= 6563  | z= 0.003146  | rawP= 1  | FDR= 1
Africa - NorthAmerica  | est= 20.65  | SE= 3324  | z= 0.006213  | rawP= 1  | FDR= 1
Africa - South_America  | est= 20.65  | SE= 17400  | z= 0.001187  | rawP= 1  | FDR= 1
Australia - Europe  | est= -1.445e-12  | SE= 28820  | z= -5.014e-17  | rawP= 1  | FDR= 1
Australia - NorthAmerica  | est= -1.253e-12  | SE= 28260  | z= -4.433e-17  | rawP= 1  | FDR= 1
Australia - South_America  | est= -1.098e-11  | SE= 33020  | z= -3.324e-16  | rawP= 1  | FDR= 1
Europe - NorthAmerica  | est= 1.924e-13  | SE= 7357  | z= 2.616e-17  | rawP= 1  | FDR= 1
Europe - South_America  | est= -9.533e-12  | SE= 18590  | z= -5.127e-16  | rawP= 1  | FDR= 1
NorthAmerica - South_America  | est= -9.725e-12  | SE= 17710  | z= -5.49e-16  | rawP= 1  | FDR= 1

----------------------------------------------------------
Gene:  oqxB  | Reference:  Asia 
----------------------------------------------------------


Call:
glm(formula = as.formula(paste(gene, "~", group_var)), family = binomial, 
    data = data)

Coefficients:
                         Estimate Std. Error z value Pr(>|z|)
(Intercept)            -2.657e+01  2.692e+04  -0.001    0.999
ContinentAfrica         2.065e+01  2.692e+04   0.001    0.999
ContinentAustralia     -2.909e-09  3.889e+04   0.000    1.000
ContinentEurope        -2.907e-09  2.771e+04   0.000    1.000
ContinentNorthAmerica  -2.907e-09  2.712e+04   0.000    1.000
ContinentSouth_America -2.898e-09  3.205e+04   0.000    1.000

(Dispersion parameter for binomial family taken to be 1)

    Null deviance: 21.304  on 15549  degrees of freedom
Residual deviance: 13.835  on 15544  degrees of freedom
AIC: 25.835

Number of Fisher Scoring iterations: 25


Odds Ratios (95% CI):
                        Estimate 2.5 % 97.5 %
(Intercept)                    0     0      0
ContinentAfrica        929229641     0     NA
ContinentAustralia             1     0    Inf
ContinentEurope                1     0    Inf
ContinentNorthAmerica          1     0    Inf
ContinentSouth_America         1     0    Inf

ANOVA (LR Type II):
Analysis of Deviance Table (Type II tests)

Response: oqxB
          LR Chisq Df Pr(>Chisq)
Continent   7.4685  5     0.1881
FDR p-value:  0.2842 
Asia - Africa  | est= -20.65  | SE= 26920  | z= -0.0007671  | rawP= 1  | FDR= 1
Asia - Australia  | est= 2.909e-09  | SE= 38890  | z= 7.479e-14  | rawP= 1  | FDR= 1
Asia - Europe  | est= 2.907e-09  | SE= 27710  | z= 1.049e-13  | rawP= 1  | FDR= 1
Asia - NorthAmerica  | est= 2.907e-09  | SE= 27120  | z= 1.072e-13  | rawP= 1  | FDR= 1
Asia - South_America  | est= 2.898e-09  | SE= 32050  | z= 9.041e-14  | rawP= 1  | FDR= 1
Africa - Australia  | est= 20.65  | SE= 28070  | z= 0.0007357  | rawP= 1  | FDR= 1
Africa - Europe  | est= 20.65  | SE= 6563  | z= 0.003146  | rawP= 1  | FDR= 1
Africa - NorthAmerica  | est= 20.65  | SE= 3324  | z= 0.006213  | rawP= 1  | FDR= 1
Africa - South_America  | est= 20.65  | SE= 17400  | z= 0.001187  | rawP= 1  | FDR= 1
Australia - Europe  | est= -1.445e-12  | SE= 28820  | z= -5.014e-17  | rawP= 1  | FDR= 1
Australia - NorthAmerica  | est= -1.253e-12  | SE= 28260  | z= -4.433e-17  | rawP= 1  | FDR= 1
Australia - South_America  | est= -1.098e-11  | SE= 33020  | z= -3.324e-16  | rawP= 1  | FDR= 1
Europe - NorthAmerica  | est= 1.924e-13  | SE= 7357  | z= 2.616e-17  | rawP= 1  | FDR= 1
Europe - South_America  | est= -9.533e-12  | SE= 18590  | z= -5.127e-16  | rawP= 1  | FDR= 1
NorthAmerica - South_America  | est= -9.725e-12  | SE= 17710  | z= -5.49e-16  | rawP= 1  | FDR= 1

----------------------------------------------------------
Gene:  qnrS1  | Reference:  Asia 
----------------------------------------------------------


Call:
glm(formula = as.formula(paste(gene, "~", group_var)), family = binomial, 
    data = data)

Coefficients:
                        Estimate Std. Error z value Pr(>|z|)    
(Intercept)              -5.1591     1.0029  -5.144 2.69e-07 ***
ContinentAfrica         -15.4070   919.2774  -0.017  0.98663    
ContinentAustralia      -15.4070  1397.3493  -0.011  0.99120    
ContinentEurope           0.8741     1.0154   0.861  0.38934    
ContinentNorthAmerica    -3.4959     1.2271  -2.849  0.00439 ** 
ContinentSouth_America    0.2270     1.1582   0.196  0.84463    
---
Signif. codes:  0 ‘***’ 0.001 ‘**’ 0.01 ‘*’ 0.05 ‘.’ 0.1 ‘ ’ 1

(Dispersion parameter for binomial family taken to be 1)

    Null deviance: 627.6  on 15549  degrees of freedom
Residual deviance: 509.9  on 15544  degrees of freedom
AIC: 521.9

Number of Fisher Scoring iterations: 19


Odds Ratios (95% CI):
                       Estimate  2.5 %       97.5 %
(Intercept)              0.0057 0.0003 2.550000e-02
ContinentAfrica          0.0000 0.0000 2.344662e+11
ContinentAustralia       0.0000 0.0000 5.792570e+20
ContinentEurope          2.3967 0.5167 4.264490e+01
ContinentNorthAmerica    0.0303 0.0029 6.543000e-01
ContinentSouth_America   1.2548 0.1594 2.546300e+01

ANOVA (LR Type II):
Analysis of Deviance Table (Type II tests)

Response: qnrS1
          LR Chisq Df Pr(>Chisq)    
Continent   117.69  5  < 2.2e-16 ***
---
Signif. codes:  0 ‘***’ 0.001 ‘**’ 0.01 ‘*’ 0.05 ‘.’ 0.1 ‘ ’ 1
FDR p-value:  4.697e-23 
Asia - Africa  | est= 15.41  | SE= 919.3  | z= 0.01676  | rawP= 1  | FDR= 1
Asia - Australia  | est= 15.41  | SE= 1397  | z= 0.01103  | rawP= 1  | FDR= 1
Asia - Europe  | est= -0.8741  | SE= 1.015  | z= -0.8608  | rawP= 0.9557  | FDR= 1
Asia - NorthAmerica  | est= 3.496  | SE= 1.227  | z= 2.849  | rawP= 0.05012  | FDR= 0.3025
Asia - South_America  | est= -0.227  | SE= 1.158  | z= -0.196  | rawP= 1  | FDR= 1
Africa - Australia  | est= -8.936e-11  | SE= 1673  | z= -5.343e-14  | rawP= 1  | FDR= 1
Africa - Europe  | est= -16.28  | SE= 919.3  | z= -0.01771  | rawP= 1  | FDR= 1
Africa - NorthAmerica  | est= -11.91  | SE= 919.3  | z= -0.01296  | rawP= 1  | FDR= 1
Africa - South_America  | est= -15.63  | SE= 919.3  | z= -0.01701  | rawP= 1  | FDR= 1
Australia - Europe  | est= -16.28  | SE= 1397  | z= -0.01165  | rawP= 1  | FDR= 1
Australia - NorthAmerica  | est= -11.91  | SE= 1397  | z= -0.008524  | rawP= 1  | FDR= 1
Australia - South_America  | est= -15.63  | SE= 1397  | z= -0.01119  | rawP= 1  | FDR= 1
Europe - NorthAmerica  | est= 4.37  | SE= 0.7249  | z= 6.029  | rawP= 2.476e-08  | FDR= 2.476e-07
Europe - South_America  | est= 0.6471  | SE= 0.6009  | z= 1.077  | rawP= 0.8907  | FDR= 1
NorthAmerica - South_America  | est= -3.723  | SE= 0.9142  | z= -4.072  | rawP= 0.0006632  | FDR= 0.005164

----------------------------------------------------------
Gene:  rmtE  | Reference:  Asia 
----------------------------------------------------------


Call:
glm(formula = as.formula(paste(gene, "~", group_var)), family = binomial, 
    data = data)

Coefficients:
                         Estimate Std. Error z value Pr(>|z|)
(Intercept)            -2.557e+01  1.633e+04  -0.002    0.999
ContinentAfrica         3.800e-09  1.980e+04   0.000    1.000
ContinentAustralia      3.810e-09  2.359e+04   0.000    1.000
ContinentEurope         3.793e-09  1.681e+04   0.000    1.000
ContinentNorthAmerica   1.622e+01  1.633e+04   0.001    0.999
ContinentSouth_America  3.790e-09  1.944e+04   0.000    1.000

(Dispersion parameter for binomial family taken to be 1)

    Null deviance: 21.304  on 15549  degrees of freedom
Residual deviance: 20.696  on 15544  degrees of freedom
AIC: 32.696

Number of Fisher Scoring iterations: 24


Odds Ratios (95% CI):
                       Estimate 2.5 % 97.5 %
(Intercept)                   0     0      0
ContinentAfrica               1     0    Inf
ContinentAustralia            1     0    Inf
ContinentEurope               1     0    Inf
ContinentNorthAmerica  11049338     0     NA
ContinentSouth_America        1     0    Inf

ANOVA (LR Type II):
Analysis of Deviance Table (Type II tests)

Response: rmtE
          LR Chisq Df Pr(>Chisq)
Continent  0.60711  5     0.9877
FDR p-value:  0.9877 
Asia - Africa  | est= -3.8e-09  | SE= 19800  | z= -1.919e-13  | rawP= 1  | FDR= 1
Asia - Australia  | est= -3.81e-09  | SE= 23590  | z= -1.615e-13  | rawP= 1  | FDR= 1
Asia - Europe  | est= -3.793e-09  | SE= 16810  | z= -2.257e-13  | rawP= 1  | FDR= 1
Asia - NorthAmerica  | est= -16.22  | SE= 16330  | z= -0.0009933  | rawP= 1  | FDR= 1
Asia - South_America  | est= -3.79e-09  | SE= 19440  | z= -1.949e-13  | rawP= 1  | FDR= 1
Africa - Australia  | est= -1.059e-11  | SE= 20380  | z= -5.197e-16  | rawP= 1  | FDR= 1
Africa - Europe  | est= 6.513e-12  | SE= 11890  | z= 5.479e-16  | rawP= 1  | FDR= 1
Africa - NorthAmerica  | est= -16.22  | SE= 11200  | z= -0.001448  | rawP= 1  | FDR= 1
Africa - South_America  | est= 9.99e-12  | SE= 15390  | z= 6.493e-16  | rawP= 1  | FDR= 1
Australia - Europe  | est= 1.71e-11  | SE= 17480  | z= 9.783e-16  | rawP= 1  | FDR= 1
Australia - NorthAmerica  | est= -16.22  | SE= 17020  | z= -0.0009527  | rawP= 1  | FDR= 1
Australia - South_America  | est= 2.058e-11  | SE= 20030  | z= 1.028e-15  | rawP= 1  | FDR= 1
Europe - NorthAmerica  | est= -16.22  | SE= 3981  | z= -0.004074  | rawP= 1  | FDR= 1
Europe - South_America  | est= 3.478e-12  | SE= 11280  | z= 3.084e-16  | rawP= 1  | FDR= 1
NorthAmerica - South_America  | est= 16.22  | SE= 10550  | z= 0.001537  | rawP= 1  | FDR= 1

----------------------------------------------------------
Gene:  sul1  | Reference:  Asia 
----------------------------------------------------------


Call:
glm(formula = as.formula(paste(gene, "~", group_var)), family = binomial, 
    data = data)

Coefficients:
                       Estimate Std. Error z value Pr(>|z|)    
(Intercept)              1.0312     0.1717   6.005 1.92e-09 ***
ContinentAfrica         -1.7854     0.2046  -8.728  < 2e-16 ***
ContinentAustralia      -3.1678     0.3086 -10.264  < 2e-16 ***
ContinentEurope         -1.4219     0.1758  -8.089 6.02e-16 ***
ContinentNorthAmerica   -0.4587     0.1728  -2.654  0.00796 ** 
ContinentSouth_America   0.6456     0.2179   2.963  0.00304 ** 
---
Signif. codes:  0 ‘***’ 0.001 ‘**’ 0.01 ‘*’ 0.05 ‘.’ 0.1 ‘ ’ 1

(Dispersion parameter for binomial family taken to be 1)

    Null deviance: 21072  on 15549  degrees of freedom
Residual deviance: 20122  on 15544  degrees of freedom
AIC: 20134

Number of Fisher Scoring iterations: 4


Odds Ratios (95% CI):
                       Estimate  2.5 % 97.5 %
(Intercept)              2.8043 2.0192 3.9654
ContinentAfrica          0.1677 0.1115 0.2488
ContinentAustralia       0.0421 0.0223 0.0753
ContinentEurope          0.2412 0.1693 0.3378
ContinentNorthAmerica    0.6321 0.4461 0.8799
ContinentSouth_America   1.9072 1.2400 2.9181

ANOVA (LR Type II):
Analysis of Deviance Table (Type II tests)

Response: sul1
          LR Chisq Df Pr(>Chisq)    
Continent   949.23  5  < 2.2e-16 ***
---
Signif. codes:  0 ‘***’ 0.001 ‘**’ 0.01 ‘*’ 0.05 ‘.’ 0.1 ‘ ’ 1
FDR p-value:  5.724e-202 
Asia - Africa  | est= 1.785  | SE= 0.2046  | z= 8.728  | rawP= 4.863e-14  | FDR= 9.359e-13
Asia - Australia  | est= 3.168  | SE= 0.3086  | z= 10.26  | rawP= 6.672e-14  | FDR= 9.864e-13
Asia - Europe  | est= 1.422  | SE= 0.1758  | z= 8.089  | rawP= 8.471e-14  | FDR= 1.122e-12
Asia - NorthAmerica  | est= 0.4587  | SE= 0.1728  | z= 2.654  | rawP= 0.08476  | FDR= 0.4912
Asia - South_America  | est= -0.6456  | SE= 0.2179  | z= -2.963  | rawP= 0.03602  | FDR= 0.2268
Africa - Australia  | est= 1.382  | SE= 0.2795  | z= 4.946  | rawP= 1.123e-05  | FDR= 9.879e-05
Africa - Europe  | est= -0.3635  | SE= 0.1173  | z= -3.098  | rawP= 0.02391  | FDR= 0.1594
Africa - NorthAmerica  | est= -1.327  | SE= 0.1128  | z= -11.76  | rawP= 0  | FDR= 0
Africa - South_America  | est= -2.431  | SE= 0.1742  | z= -13.96  | rawP= 0  | FDR= 0
Australia - Europe  | est= -1.746  | SE= 0.2592  | z= -6.736  | rawP= 2.441e-10  | FDR= 2.798e-09
Australia - NorthAmerica  | est= -2.709  | SE= 0.2572  | z= -10.53  | rawP= 5.762e-14  | FDR= 9.589e-13
Australia - South_America  | est= -3.813  | SE= 0.2894  | z= -13.18  | rawP= 0  | FDR= 0
Europe - NorthAmerica  | est= -0.9633  | SE= 0.0423  | z= -22.77  | rawP= 0  | FDR= 0
Europe - South_America  | est= -2.068  | SE= 0.1393  | z= -14.85  | rawP= 0  | FDR= 0
NorthAmerica - South_America  | est= -1.104  | SE= 0.1355  | z= -8.149  | rawP= 7.816e-14  | FDR= 1.088e-12

----------------------------------------------------------
Gene:  sul2  | Reference:  Asia 
----------------------------------------------------------


Call:
glm(formula = as.formula(paste(gene, "~", group_var)), family = binomial, 
    data = data)

Coefficients:
                       Estimate Std. Error z value Pr(>|z|)    
(Intercept)             -4.4601     0.7112  -6.271 3.58e-10 ***
ContinentAfrica          2.3439     0.7306   3.208  0.00134 ** 
ContinentAustralia     -13.1059   311.7915  -0.042  0.96647    
ContinentEurope          0.7452     0.7214   1.033  0.30162    
ContinentNorthAmerica   -0.3583     0.7188  -0.498  0.61818    
ContinentSouth_America   0.2285     0.8215   0.278  0.78094    
---
Signif. codes:  0 ‘***’ 0.001 ‘**’ 0.01 ‘*’ 0.05 ‘.’ 0.1 ‘ ’ 1

(Dispersion parameter for binomial family taken to be 1)

    Null deviance: 2225.1  on 15549  degrees of freedom
Residual deviance: 2071.8  on 15544  degrees of freedom
AIC: 2083.8

Number of Fisher Scoring iterations: 16


Odds Ratios (95% CI):
                       Estimate  2.5 %  97.5 %
(Intercept)              0.0116 0.0019  0.0361
ContinentAfrica         10.4217 3.1518 64.4653
ContinentAustralia       0.0000 0.0000  0.0000
ContinentEurope          2.1068 0.6545 12.8900
ContinentNorthAmerica    0.6989 0.2188  4.2628
ContinentSouth_America   1.2567 0.2863  8.6346

ANOVA (LR Type II):
Analysis of Deviance Table (Type II tests)

Response: sul2
          LR Chisq Df Pr(>Chisq)    
Continent   153.34  5  < 2.2e-16 ***
---
Signif. codes:  0 ‘***’ 0.001 ‘**’ 0.01 ‘*’ 0.05 ‘.’ 0.1 ‘ ’ 1
FDR p-value:  1.471e-30 
Asia - Africa  | est= -2.344  | SE= 0.7306  | z= -3.208  | rawP= 0.01683  | FDR= 0.116
Asia - Australia  | est= 13.11  | SE= 311.8  | z= 0.04203  | rawP= 1  | FDR= 1
Asia - Europe  | est= -0.7452  | SE= 0.7214  | z= -1.033  | rawP= 0.907  | FDR= 1
Asia - NorthAmerica  | est= 0.3583  | SE= 0.7188  | z= 0.4984  | rawP= 0.9962  | FDR= 1
Asia - South_America  | est= -0.2285  | SE= 0.8215  | z= -0.2781  | rawP= 0.9998  | FDR= 1
Africa - Australia  | est= 15.45  | SE= 311.8  | z= 0.04955  | rawP= 1  | FDR= 1
Africa - Europe  | est= 1.599  | SE= 0.2065  | z= 7.742  | rawP= 1.824e-13  | FDR= 2.327e-12
Africa - NorthAmerica  | est= 2.702  | SE= 0.1974  | z= 13.69  | rawP= 0  | FDR= 0
Africa - South_America  | est= 2.115  | SE= 0.444  | z= 4.765  | rawP= 2.786e-05  | FDR= 0.0002329
Australia - Europe  | est= -13.85  | SE= 311.8  | z= -0.04442  | rawP= 1  | FDR= 1
Australia - NorthAmerica  | est= -12.75  | SE= 311.8  | z= -0.04089  | rawP= 1  | FDR= 1
Australia - South_America  | est= -13.33  | SE= 311.8  | z= -0.04277  | rawP= 1  | FDR= 1
Europe - NorthAmerica  | est= 1.103  | SE= 0.16  | z= 6.898  | rawP= 7.918e-11  | FDR= 9.178e-10
Europe - South_America  | est= 0.5167  | SE= 0.4286  | z= 1.206  | rawP= 0.8344  | FDR= 1
NorthAmerica - South_America  | est= -0.5868  | SE= 0.4243  | z= -1.383  | rawP= 0.7375  | FDR= 1

----------------------------------------------------------
Gene:  sul3  | Reference:  Asia 
----------------------------------------------------------


Call:
glm(formula = as.formula(paste(gene, "~", group_var)), family = binomial, 
    data = data)

Coefficients:
                        Estimate Std. Error z value Pr(>|z|)    
(Intercept)             -5.15906    1.00287  -5.144 2.69e-07 ***
ContinentAfrica         -0.75715    1.41720  -0.534   0.5932    
ContinentAustralia       0.08388    1.41845   0.059   0.9528    
ContinentEurope          0.01054    1.03195   0.010   0.9919    
ContinentNorthAmerica   -1.88576    1.05159  -1.793   0.0729 .  
ContinentSouth_America -15.40701  866.18583  -0.018   0.9858    
---
Signif. codes:  0 ‘***’ 0.001 ‘**’ 0.01 ‘*’ 0.05 ‘.’ 0.1 ‘ ’ 1

(Dispersion parameter for binomial family taken to be 1)

    Null deviance: 434.98  on 15549  degrees of freedom
Residual deviance: 408.37  on 15544  degrees of freedom
AIC: 420.37

Number of Fisher Scoring iterations: 19


Odds Ratios (95% CI):
                       Estimate  2.5 %       97.5 %
(Intercept)              0.0057 0.0003 2.550000e-02
ContinentAfrica          0.4690 0.0185 1.190640e+01
ContinentAustralia       1.0875 0.0428 2.765320e+01
ContinentEurope          1.0106 0.2058 1.826170e+01
ContinentNorthAmerica    0.1517 0.0288 2.792000e+00
ContinentSouth_America   0.0000     NA 3.889869e+13

ANOVA (LR Type II):
Analysis of Deviance Table (Type II tests)

Response: sul3
          LR Chisq Df Pr(>Chisq)    
Continent    26.61  5  6.792e-05 ***
---
Signif. codes:  0 ‘***’ 0.001 ‘**’ 0.01 ‘*’ 0.05 ‘.’ 0.1 ‘ ’ 1
FDR p-value:  0.000149 
Asia - Africa  | est= 0.7571  | SE= 1.417  | z= 0.5343  | rawP= 0.9948  | FDR= 1
Asia - Australia  | est= -0.08388  | SE= 1.418  | z= -0.05914  | rawP= 1  | FDR= 1
Asia - Europe  | est= -0.01054  | SE= 1.032  | z= -0.01021  | rawP= 1  | FDR= 1
Asia - NorthAmerica  | est= 1.886  | SE= 1.052  | z= 1.793  | rawP= 0.4701  | FDR= 1
Asia - South_America  | est= 15.41  | SE= 866.2  | z= 0.01779  | rawP= 1  | FDR= 1
Africa - Australia  | est= -0.841  | SE= 1.417  | z= -0.5934  | rawP= 0.9915  | FDR= 1
Africa - Europe  | est= -0.7677  | SE= 1.03  | z= -0.745  | rawP= 0.9763  | FDR= 1
Africa - NorthAmerica  | est= 1.129  | SE= 1.05  | z= 1.075  | rawP= 0.8916  | FDR= 1
Africa - South_America  | est= 14.65  | SE= 866.2  | z= 0.01691  | rawP= 1  | FDR= 1
Australia - Europe  | est= 0.07335  | SE= 1.032  | z= 0.07106  | rawP= 1  | FDR= 1
Australia - NorthAmerica  | est= 1.97  | SE= 1.052  | z= 1.873  | rawP= 0.4192  | FDR= 1
Australia - South_America  | est= 15.49  | SE= 866.2  | z= 0.01788  | rawP= 1  | FDR= 1
Europe - NorthAmerica  | est= 1.896  | SE= 0.3991  | z= 4.752  | rawP= 2.971e-05  | FDR= 0.0002464
Europe - South_America  | est= 15.42  | SE= 866.2  | z= 0.0178  | rawP= 1  | FDR= 1
NorthAmerica - South_America  | est= 13.52  | SE= 866.2  | z= 0.01561  | rawP= 1  | FDR= 1

----------------------------------------------------------
Gene:  tet.A.  | Reference:  Asia 
----------------------------------------------------------


Call:
glm(formula = as.formula(paste(gene, "~", group_var)), family = binomial, 
    data = data)

Coefficients:
                       Estimate Std. Error z value Pr(>|z|)    
(Intercept)              1.1216     0.1756   6.388 1.68e-10 ***
ContinentAfrica         -1.4470     0.2046  -7.072 1.53e-12 ***
ContinentAustralia      -3.1941     0.3056 -10.453  < 2e-16 ***
ContinentEurope         -1.4955     0.1796  -8.329  < 2e-16 ***
ContinentNorthAmerica   -0.4912     0.1767  -2.780  0.00543 ** 
ContinentSouth_America   0.8547     0.2306   3.707  0.00021 ***
---
Signif. codes:  0 ‘***’ 0.001 ‘**’ 0.01 ‘*’ 0.05 ‘.’ 0.1 ‘ ’ 1

(Dispersion parameter for binomial family taken to be 1)

    Null deviance: 20902  on 15549  degrees of freedom
Residual deviance: 19931  on 15544  degrees of freedom
AIC: 19943

Number of Fisher Scoring iterations: 4


Odds Ratios (95% CI):
                       Estimate  2.5 % 97.5 %
(Intercept)              3.0698 2.1959 4.3787
ContinentAfrica          0.2353 0.1562 0.3489
ContinentAustralia       0.0410 0.0219 0.0730
ContinentEurope          0.2241 0.1560 0.3159
ContinentNorthAmerica    0.6119 0.4281 0.8573
ContinentSouth_America   2.3506 1.4924 3.6925

ANOVA (LR Type II):
Analysis of Deviance Table (Type II tests)

Response: tet.A.
          LR Chisq Df Pr(>Chisq)    
Continent   970.51  5  < 2.2e-16 ***
---
Signif. codes:  0 ‘***’ 0.001 ‘**’ 0.01 ‘*’ 0.05 ‘.’ 0.1 ‘ ’ 1
FDR p-value:  1.65e-206 
Asia - Africa  | est= 1.447  | SE= 0.2046  | z= 7.072  | rawP= 2.301e-11  | FDR= 2.698e-10
Asia - Australia  | est= 3.194  | SE= 0.3056  | z= 10.45  | rawP= 5.829e-14  | FDR= 9.589e-13
Asia - Europe  | est= 1.495  | SE= 0.1796  | z= 8.329  | rawP= 6.495e-14  | FDR= 9.864e-13
Asia - NorthAmerica  | est= 0.4912  | SE= 0.1767  | z= 2.78  | rawP= 0.06065  | FDR= 0.3589
Asia - South_America  | est= -0.8547  | SE= 0.2306  | z= -3.707  | rawP= 0.002878  | FDR= 0.02143
Africa - Australia  | est= 1.747  | SE= 0.2713  | z= 6.44  | rawP= 1.787e-09  | FDR= 1.96e-08
Africa - Europe  | est= 0.04844  | SE= 0.1116  | z= 0.4342  | rawP= 0.9981  | FDR= 1
Africa - NorthAmerica  | est= -0.9558  | SE= 0.1069  | z= -8.943  | rawP= 4.119e-14  | FDR= 8.991e-13
Africa - South_America  | est= -2.302  | SE= 0.1827  | z= -12.6  | rawP= 0  | FDR= 0
Australia - Europe  | est= -1.699  | SE= 0.2529  | z= -6.717  | rawP= 2.785e-10  | FDR= 3.156e-09
Australia - NorthAmerica  | est= -2.703  | SE= 0.2509  | z= -10.77  | rawP= 6.017e-14  | FDR= 9.742e-13
Australia - South_America  | est= -4.049  | SE= 0.2913  | z= -13.9  | rawP= 0  | FDR= 0
Europe - NorthAmerica  | est= -1.004  | SE= 0.04232  | z= -23.73  | rawP= 0  | FDR= 0
Europe - South_America  | est= -2.35  | SE= 0.1541  | z= -15.26  | rawP= 0  | FDR= 0
NorthAmerica - South_America  | est= -1.346  | SE= 0.1507  | z= -8.931  | rawP= 4.197e-14  | FDR= 8.991e-13

----------------------------------------------------------
Gene:  tet.B.  | Reference:  Asia 
----------------------------------------------------------


Call:
glm(formula = as.formula(paste(gene, "~", group_var)), family = binomial, 
    data = data)

Coefficients:
                         Estimate Std. Error z value Pr(>|z|)
(Intercept)            -2.057e+01  1.340e+03  -0.015    0.988
ContinentAfrica        -2.874e-09  1.625e+03   0.000    1.000
ContinentAustralia     -2.877e-09  1.936e+03   0.000    1.000
ContinentEurope         1.258e+01  1.340e+03   0.009    0.993
ContinentNorthAmerica   1.577e+01  1.340e+03   0.012    0.991
ContinentSouth_America -2.615e-09  1.596e+03   0.000    1.000

(Dispersion parameter for binomial family taken to be 1)

    Null deviance: 1158.0  on 15549  degrees of freedom
Residual deviance: 1108.5  on 15544  degrees of freedom
AIC: 1120.5

Number of Fisher Scoring iterations: 19


Odds Ratios (95% CI):
                       Estimate 2.5 %        97.5 %
(Intercept)                   0     0  0.000000e+00
ContinentAfrica               1     0  1.323563e+09
ContinentAustralia            1     0  7.363237e+10
ContinentEurope          290362     0 4.782916e+220
ContinentNorthAmerica   7055453     0 1.162033e+222
ContinentSouth_America        1     0  9.048449e+08

ANOVA (LR Type II):
Analysis of Deviance Table (Type II tests)

Response: tet.B.
          LR Chisq Df Pr(>Chisq)    
Continent   49.488  5  1.764e-09 ***
---
Signif. codes:  0 ‘***’ 0.001 ‘**’ 0.01 ‘*’ 0.05 ‘.’ 0.1 ‘ ’ 1
FDR p-value:  6.313e-09 
Asia - Africa  | est= 2.874e-09  | SE= 1625  | z= 1.769e-12  | rawP= 1  | FDR= 1
Asia - Australia  | est= 2.877e-09  | SE= 1936  | z= 1.486e-12  | rawP= 1  | FDR= 1
Asia - Europe  | est= -12.58  | SE= 1340  | z= -0.009385  | rawP= 1  | FDR= 1
Asia - NorthAmerica  | est= -15.77  | SE= 1340  | z= -0.01177  | rawP= 1  | FDR= 1
Asia - South_America  | est= 2.615e-09  | SE= 1596  | z= 1.639e-12  | rawP= 1  | FDR= 1
Africa - Australia  | est= 2.992e-12  | SE= 1673  | z= 1.789e-15  | rawP= 1  | FDR= 1
Africa - Europe  | est= -12.58  | SE= 919.3  | z= -0.01368  | rawP= 1  | FDR= 1
Africa - NorthAmerica  | est= -15.77  | SE= 919.3  | z= -0.01715  | rawP= 1  | FDR= 1
Africa - South_America  | est= -2.591e-10  | SE= 1263  | z= -2.051e-13  | rawP= 1  | FDR= 1
Australia - Europe  | est= -12.58  | SE= 1397  | z= -0.009002  | rawP= 1  | FDR= 1
Australia - NorthAmerica  | est= -15.77  | SE= 1397  | z= -0.01129  | rawP= 1  | FDR= 1
Australia - South_America  | est= -2.621e-10  | SE= 1644  | z= -1.594e-13  | rawP= 1  | FDR= 1
Europe - NorthAmerica  | est= -3.19  | SE= 1.006  | z= -3.173  | rawP= 0.01886  | FDR= 0.1282
Europe - South_America  | est= 12.58  | SE= 866.2  | z= 0.01452  | rawP= 1  | FDR= 1
NorthAmerica - South_America  | est= 15.77  | SE= 866.2  | z= 0.01821  | rawP= 1  | FDR= 1

----------------------------------------------------------
Gene:  tet.C.  | Reference:  Asia 
----------------------------------------------------------


Call:
glm(formula = as.formula(paste(gene, "~", group_var)), family = binomial, 
    data = data)

Coefficients:
                         Estimate Std. Error z value Pr(>|z|)
(Intercept)            -2.357e+01  6.007e+03  -0.004    0.997
ContinentAfrica        -4.208e-09  7.284e+03   0.000    1.000
ContinentAustralia     -4.208e-09  8.678e+03   0.000    1.000
ContinentEurope        -4.229e-09  6.183e+03   0.000    1.000
ContinentNorthAmerica   1.583e+01  6.007e+03   0.003    0.998
ContinentSouth_America -4.166e-09  7.152e+03   0.000    1.000

(Dispersion parameter for binomial family taken to be 1)

    Null deviance: 90.422  on 15549  degrees of freedom
Residual deviance: 87.386  on 15544  degrees of freedom
AIC: 99.386

Number of Fisher Scoring iterations: 22


Odds Ratios (95% CI):
                       Estimate 2.5 %        97.5 %
(Intercept)                   0     0  0.000000e+00
ContinentAfrica               1     0 2.707204e+187
ContinentAustralia            1     0 1.973487e+223
ContinentEurope               1     0 1.249782e+159
ContinentNorthAmerica   7479433     0            NA
ContinentSouth_America        1     0 1.092995e+184

ANOVA (LR Type II):
Analysis of Deviance Table (Type II tests)

Response: tet.C.
          LR Chisq Df Pr(>Chisq)
Continent    3.036  5     0.6944
FDR p-value:  0.8004 
Asia - Africa  | est= 4.208e-09  | SE= 7284  | z= 5.777e-13  | rawP= 1  | FDR= 1
Asia - Australia  | est= 4.208e-09  | SE= 8678  | z= 4.85e-13  | rawP= 1  | FDR= 1
Asia - Europe  | est= 4.229e-09  | SE= 6183  | z= 6.841e-13  | rawP= 1  | FDR= 1
Asia - NorthAmerica  | est= -15.83  | SE= 6007  | z= -0.002635  | rawP= 1  | FDR= 1
Asia - South_America  | est= 4.166e-09  | SE= 7152  | z= 5.825e-13  | rawP= 1  | FDR= 1
Africa - Australia  | est= 3.928e-13  | SE= 7496  | z= 5.241e-17  | rawP= 1  | FDR= 1
Africa - Europe  | est= 2.138e-11  | SE= 4372  | z= 4.89e-15  | rawP= 1  | FDR= 1
Africa - NorthAmerica  | est= -15.83  | SE= 4120  | z= -0.003842  | rawP= 1  | FDR= 1
Africa - South_America  | est= -4.207e-11  | SE= 5661  | z= -7.432e-15  | rawP= 1  | FDR= 1
Australia - Europe  | est= 2.099e-11  | SE= 6431  | z= 3.263e-15  | rawP= 1  | FDR= 1
Australia - NorthAmerica  | est= -15.83  | SE= 6262  | z= -0.002527  | rawP= 1  | FDR= 1
Australia - South_America  | est= -4.247e-11  | SE= 7368  | z= -5.763e-15  | rawP= 1  | FDR= 1
Europe - NorthAmerica  | est= -15.83  | SE= 1465  | z= -0.01081  | rawP= 1  | FDR= 1
Europe - South_America  | est= -6.345e-11  | SE= 4149  | z= -1.529e-14  | rawP= 1  | FDR= 1
NorthAmerica - South_America  | est= 15.83  | SE= 3882  | z= 0.004077  | rawP= 1  | FDR= 1

----------------------------------------------------------
Gene:  tet.D.  | Reference:  Asia 
----------------------------------------------------------


Call:
glm(formula = as.formula(paste(gene, "~", group_var)), family = binomial, 
    data = data)

Coefficients:
                         Estimate Std. Error z value Pr(>|z|)
(Intercept)            -2.057e+01  1.340e+03  -0.015    0.988
ContinentAfrica         2.004e-08  1.625e+03   0.000    1.000
ContinentAustralia      2.073e-08  1.936e+03   0.000    1.000
ContinentEurope         1.563e+01  1.340e+03   0.012    0.991
ContinentNorthAmerica   1.330e+01  1.340e+03   0.010    0.992
ContinentSouth_America  1.453e+01  1.340e+03   0.011    0.991

(Dispersion parameter for binomial family taken to be 1)

    Null deviance: 434.98  on 15549  degrees of freedom
Residual deviance: 395.83  on 15544  degrees of freedom
AIC: 407.83

Number of Fisher Scoring iterations: 19


Odds Ratios (95% CI):
                        Estimate 2.5 %       97.5 %
(Intercept)                  0.0     0 0.000000e+00
ContinentAfrica              1.0     0 2.761392e+16
ContinentAustralia           1.0     0 3.862946e+19
ContinentEurope        6139324.1     0 7.382290e+82
ContinentNorthAmerica   595962.3     0 7.166233e+81
ContinentSouth_America 2044343.2     0 2.458355e+82

ANOVA (LR Type II):
Analysis of Deviance Table (Type II tests)

Response: tet.D.
          LR Chisq Df Pr(>Chisq)    
Continent   39.154  5  2.211e-07 ***
---
Signif. codes:  0 ‘***’ 0.001 ‘**’ 0.01 ‘*’ 0.05 ‘.’ 0.1 ‘ ’ 1
FDR p-value:  6.265e-07 
Asia - Africa  | est= -2.004e-08  | SE= 1625  | z= -1.233e-11  | rawP= 1  | FDR= 1
Asia - Australia  | est= -2.073e-08  | SE= 1936  | z= -1.07e-11  | rawP= 1  | FDR= 1
Asia - Europe  | est= -15.63  | SE= 1340  | z= -0.01166  | rawP= 1  | FDR= 1
Asia - NorthAmerica  | est= -13.3  | SE= 1340  | z= -0.009922  | rawP= 1  | FDR= 1
Asia - South_America  | est= -14.53  | SE= 1340  | z= -0.01084  | rawP= 1  | FDR= 1
Africa - Australia  | est= -6.885e-10  | SE= 1673  | z= -4.116e-13  | rawP= 1  | FDR= 1
Africa - Europe  | est= -15.63  | SE= 919.3  | z= -0.017  | rawP= 1  | FDR= 1
Africa - NorthAmerica  | est= -13.3  | SE= 919.3  | z= -0.01447  | rawP= 1  | FDR= 1
Africa - South_America  | est= -14.53  | SE= 919.3  | z= -0.01581  | rawP= 1  | FDR= 1
Australia - Europe  | est= -15.63  | SE= 1397  | z= -0.01119  | rawP= 1  | FDR= 1
Australia - NorthAmerica  | est= -13.3  | SE= 1397  | z= -0.009517  | rawP= 1  | FDR= 1
Australia - South_America  | est= -14.53  | SE= 1397  | z= -0.0104  | rawP= 1  | FDR= 1
Europe - NorthAmerica  | est= 2.332  | SE= 0.416  | z= 5.607  | rawP= 3.084e-07  | FDR= 2.886e-06
Europe - South_America  | est= 1.1  | SE= 1.025  | z= 1.073  | rawP= 0.8922  | FDR= 1
NorthAmerica - South_America  | est= -1.233  | SE= 1.062  | z= -1.161  | rawP= 0.8554  | FDR= 1

----------------------------------------------------------
Gene:  tet.G.  | Reference:  Asia 
----------------------------------------------------------


Call:
glm(formula = as.formula(paste(gene, "~", group_var)), family = binomial, 
    data = data)

Coefficients:
                         Estimate Std. Error z value Pr(>|z|)    
(Intercept)               -3.7554     0.5058  -7.424 1.13e-13 ***
ContinentAfrica          -22.8107 18464.1692  -0.001    0.999    
ContinentAustralia       -22.8107 28066.5030  -0.001    0.999    
ContinentEurope          -22.8107  6563.4524  -0.003    0.997    
ContinentNorthAmerica    -22.8107  3323.9097  -0.007    0.995    
ContinentSouth_America   -22.8107 17397.7959  -0.001    0.999    
---
Signif. codes:  0 ‘***’ 0.001 ‘**’ 0.01 ‘*’ 0.05 ‘.’ 0.1 ‘ ’ 1

(Dispersion parameter for binomial family taken to be 1)

    Null deviance: 74.123  on 15549  degrees of freedom
Residual deviance: 38.136  on 15544  degrees of freedom
AIC: 50.136

Number of Fisher Scoring iterations: 25


Odds Ratios (95% CI):
                       Estimate  2.5 %        97.5 %
(Intercept)              0.0234 0.0072  5.520000e-02
ContinentAfrica          0.0000     NA           Inf
ContinentAustralia       0.0000     NA           Inf
ContinentEurope          0.0000     NA           Inf
ContinentNorthAmerica    0.0000     NA 3.058923e+166
ContinentSouth_America   0.0000     NA           Inf

ANOVA (LR Type II):
Analysis of Deviance Table (Type II tests)

Response: tet.G.
          LR Chisq Df Pr(>Chisq)    
Continent   35.987  5  9.554e-07 ***
---
Signif. codes:  0 ‘***’ 0.001 ‘**’ 0.01 ‘*’ 0.05 ‘.’ 0.1 ‘ ’ 1
FDR p-value:  2.499e-06 
Asia - Africa  | est= 22.81  | SE= 18460  | z= 0.001235  | rawP= 1  | FDR= 1
Asia - Australia  | est= 22.81  | SE= 28070  | z= 0.0008127  | rawP= 1  | FDR= 1
Asia - Europe  | est= 22.81  | SE= 6563  | z= 0.003475  | rawP= 1  | FDR= 1
Asia - NorthAmerica  | est= 22.81  | SE= 3324  | z= 0.006863  | rawP= 1  | FDR= 1
Asia - South_America  | est= 22.81  | SE= 17400  | z= 0.001311  | rawP= 1  | FDR= 1
Africa - Australia  | est= -4.268e-10  | SE= 33600  | z= -1.27e-14  | rawP= 1  | FDR= 1
Africa - Europe  | est= -4.18e-10  | SE= 19600  | z= -2.133e-14  | rawP= 1  | FDR= 1
Africa - NorthAmerica  | est= -4.185e-10  | SE= 18760  | z= -2.231e-14  | rawP= 1  | FDR= 1
Africa - South_America  | est= -4.119e-10  | SE= 25370  | z= -1.624e-14  | rawP= 1  | FDR= 1
Australia - Europe  | est= 8.793e-12  | SE= 28820  | z= 3.051e-16  | rawP= 1  | FDR= 1
Australia - NorthAmerica  | est= 8.271e-12  | SE= 28260  | z= 2.926e-16  | rawP= 1  | FDR= 1
Australia - South_America  | est= 1.483e-11  | SE= 33020  | z= 4.491e-16  | rawP= 1  | FDR= 1
Europe - NorthAmerica  | est= -5.222e-13  | SE= 7357  | z= -7.099e-17  | rawP= 1  | FDR= 1
Europe - South_America  | est= 6.036e-12  | SE= 18590  | z= 3.246e-16  | rawP= 1  | FDR= 1
NorthAmerica - South_America  | est= 6.558e-12  | SE= 17710  | z= 3.703e-16  | rawP= 1  | FDR= 1

----------------------------------------------------------
Gene:  tet.M.  | Reference:  Asia 
----------------------------------------------------------


Call:
glm(formula = as.formula(paste(gene, "~", group_var)), family = binomial, 
    data = data)

Coefficients:
                       Estimate Std. Error z value Pr(>|z|)    
(Intercept)              -5.159      1.003  -5.144 2.69e-07 ***
ContinentAfrica         -16.407   1515.632  -0.011   0.9914    
ContinentAustralia      -16.407   2303.839  -0.007   0.9943    
ContinentEurope          -1.441      1.121  -1.286   0.1986    
ContinentNorthAmerica    -2.803      1.121  -2.501   0.0124 *  
ContinentSouth_America  -16.407   1428.098  -0.011   0.9908    
---
Signif. codes:  0 ‘***’ 0.001 ‘**’ 0.01 ‘*’ 0.05 ‘.’ 0.1 ‘ ’ 1

(Dispersion parameter for binomial family taken to be 1)

    Null deviance: 152.18  on 15549  degrees of freedom
Residual deviance: 144.82  on 15544  degrees of freedom
AIC: 156.82

Number of Fisher Scoring iterations: 20


Odds Ratios (95% CI):
                       Estimate  2.5 %       97.5 %
(Intercept)              0.0057 0.0003 2.550000e-02
ContinentAfrica          0.0000     NA 9.417191e+51
ContinentAustralia       0.0000     NA 5.113139e+82
ContinentEurope          0.2367 0.0348 4.644300e+00
ContinentNorthAmerica    0.0607 0.0089 1.189800e+00
ContinentSouth_America   0.0000     NA 3.636774e+48

ANOVA (LR Type II):
Analysis of Deviance Table (Type II tests)

Response: tet.M.
          LR Chisq Df Pr(>Chisq)
Continent   7.3547  5     0.1956
FDR p-value:  0.2891 
Asia - Africa  | est= 16.41  | SE= 1516  | z= 0.01083  | rawP= 1  | FDR= 1
Asia - Australia  | est= 16.41  | SE= 2304  | z= 0.007122  | rawP= 1  | FDR= 1
Asia - Europe  | est= 1.441  | SE= 1.121  | z= 1.286  | rawP= 0.7931  | FDR= 1
Asia - NorthAmerica  | est= 2.803  | SE= 1.121  | z= 2.501  | rawP= 0.1237  | FDR= 0.7011
Asia - South_America  | est= 16.41  | SE= 1428  | z= 0.01149  | rawP= 1  | FDR= 1
Africa - Australia  | est= 3.987e-11  | SE= 2758  | z= 1.446e-14  | rawP= 1  | FDR= 1
Africa - Europe  | est= -14.97  | SE= 1516  | z= -0.009875  | rawP= 1  | FDR= 1
Africa - NorthAmerica  | est= -13.6  | SE= 1516  | z= -0.008976  | rawP= 1  | FDR= 1
Africa - South_America  | est= -6.439e-11  | SE= 2082  | z= -3.092e-14  | rawP= 1  | FDR= 1
Australia - Europe  | est= -14.97  | SE= 2304  | z= -0.006496  | rawP= 1  | FDR= 1
Australia - NorthAmerica  | est= -13.6  | SE= 2304  | z= -0.005905  | rawP= 1  | FDR= 1
Australia - South_America  | est= -1.043e-10  | SE= 2711  | z= -3.847e-14  | rawP= 1  | FDR= 1
Europe - NorthAmerica  | est= 1.362  | SE= 0.7074  | z= 1.925  | rawP= 0.3867  | FDR= 1
Europe - South_America  | est= 14.97  | SE= 1428  | z= 0.01048  | rawP= 1  | FDR= 1
NorthAmerica - South_America  | est= 13.6  | SE= 1428  | z= 0.009526  | rawP= 1  | FDR= 1

----------------------------------------------------------
Gene:  tet.O.32.O.  | Reference:  Asia 
----------------------------------------------------------


Call:
glm(formula = as.formula(paste(gene, "~", group_var)), family = binomial, 
    data = data)

Coefficients:
                         Estimate Std. Error z value Pr(>|z|)
(Intercept)            -2.657e+01  2.692e+04  -0.001    0.999
ContinentAfrica         5.757e-10  3.264e+04   0.000    1.000
ContinentAustralia      5.687e-10  3.889e+04   0.000    1.000
ContinentEurope         1.858e+01  2.692e+04   0.001    0.999
ContinentNorthAmerica   5.799e-10  2.712e+04   0.000    1.000
ContinentSouth_America  5.774e-10  3.205e+04   0.000    1.000

(Dispersion parameter for binomial family taken to be 1)

    Null deviance: 21.304  on 15549  degrees of freedom
Residual deviance: 17.975  on 15544  degrees of freedom
AIC: 29.975

Number of Fisher Scoring iterations: 25


Odds Ratios (95% CI):
                        Estimate 2.5 % 97.5 %
(Intercept)                    0     0      0
ContinentAfrica                1     0    Inf
ContinentAustralia             1     0    Inf
ContinentEurope        117140400     0     NA
ContinentNorthAmerica          1     0    Inf
ContinentSouth_America         1     0    Inf

ANOVA (LR Type II):
Analysis of Deviance Table (Type II tests)

Response: tet.O.32.O.
          LR Chisq Df Pr(>Chisq)
Continent   3.3289  5     0.6494
FDR p-value:  0.7614 
Asia - Africa  | est= -5.757e-10  | SE= 32640  | z= -1.764e-14  | rawP= 1  | FDR= 1
Asia - Australia  | est= -5.687e-10  | SE= 38890  | z= -1.462e-14  | rawP= 1  | FDR= 1
Asia - Europe  | est= -18.58  | SE= 26920  | z= -0.0006901  | rawP= 1  | FDR= 1
Asia - NorthAmerica  | est= -5.799e-10  | SE= 27120  | z= -2.138e-14  | rawP= 1  | FDR= 1
Asia - South_America  | est= -5.774e-10  | SE= 32050  | z= -1.801e-14  | rawP= 1  | FDR= 1
Africa - Australia  | est= 6.966e-12  | SE= 33600  | z= 2.073e-16  | rawP= 1  | FDR= 1
Africa - Europe  | est= -18.58  | SE= 18460  | z= -0.001006  | rawP= 1  | FDR= 1
Africa - NorthAmerica  | est= -4.207e-12  | SE= 18760  | z= -2.242e-16  | rawP= 1  | FDR= 1
Africa - South_America  | est= -1.648e-12  | SE= 25370  | z= -6.495e-17  | rawP= 1  | FDR= 1
Australia - Europe  | est= -18.58  | SE= 28070  | z= -0.000662  | rawP= 1  | FDR= 1
Australia - NorthAmerica  | est= -1.117e-11  | SE= 28260  | z= -3.953e-16  | rawP= 1  | FDR= 1
Australia - South_America  | est= -8.614e-12  | SE= 33020  | z= -2.609e-16  | rawP= 1  | FDR= 1
Europe - NorthAmerica  | est= 18.58  | SE= 3324  | z= 0.005589  | rawP= 1  | FDR= 1
Europe - South_America  | est= 18.58  | SE= 17400  | z= 0.001068  | rawP= 1  | FDR= 1
NorthAmerica - South_America  | est= 2.559e-12  | SE= 17710  | z= 1.445e-16  | rawP= 1  | FDR= 1

----------------------------------------------------------
Gene:  tet.X.  | Reference:  Asia 
----------------------------------------------------------


Call:
glm(formula = as.formula(paste(gene, "~", group_var)), family = binomial, 
    data = data)

Coefficients:
                         Estimate Std. Error z value Pr(>|z|)
(Intercept)            -2.657e+01  2.692e+04  -0.001    0.999
ContinentAfrica         6.039e-09  3.264e+04   0.000    1.000
ContinentAustralia      6.034e-09  3.889e+04   0.000    1.000
ContinentEurope         1.858e+01  2.692e+04   0.001    0.999
ContinentNorthAmerica   6.011e-09  2.712e+04   0.000    1.000
ContinentSouth_America  6.061e-09  3.205e+04   0.000    1.000

(Dispersion parameter for binomial family taken to be 1)

    Null deviance: 21.304  on 15549  degrees of freedom
Residual deviance: 17.975  on 15544  degrees of freedom
AIC: 29.975

Number of Fisher Scoring iterations: 25


Odds Ratios (95% CI):
                        Estimate 2.5 % 97.5 %
(Intercept)                    0     0      0
ContinentAfrica                1     0    Inf
ContinentAustralia             1     0    Inf
ContinentEurope        117140401     0     NA
ContinentNorthAmerica          1     0    Inf
ContinentSouth_America         1     0    Inf

ANOVA (LR Type II):
Analysis of Deviance Table (Type II tests)

Response: tet.X.
          LR Chisq Df Pr(>Chisq)
Continent   3.3289  5     0.6494
FDR p-value:  0.7614 
Asia - Africa  | est= -6.039e-09  | SE= 32640  | z= -1.85e-13  | rawP= 1  | FDR= 1
Asia - Australia  | est= -6.034e-09  | SE= 38890  | z= -1.552e-13  | rawP= 1  | FDR= 1
Asia - Europe  | est= -18.58  | SE= 26920  | z= -0.0006901  | rawP= 1  | FDR= 1
Asia - NorthAmerica  | est= -6.011e-09  | SE= 27120  | z= -2.216e-13  | rawP= 1  | FDR= 1
Asia - South_America  | est= -6.061e-09  | SE= 32050  | z= -1.891e-13  | rawP= 1  | FDR= 1
Africa - Australia  | est= 4.563e-12  | SE= 33600  | z= 1.358e-16  | rawP= 1  | FDR= 1
Africa - Europe  | est= -18.58  | SE= 18460  | z= -0.001006  | rawP= 1  | FDR= 1
Africa - NorthAmerica  | est= 2.761e-11  | SE= 18760  | z= 1.471e-15  | rawP= 1  | FDR= 1
Africa - South_America  | est= -2.279e-11  | SE= 25370  | z= -8.984e-16  | rawP= 1  | FDR= 1
Australia - Europe  | est= -18.58  | SE= 28070  | z= -0.000662  | rawP= 1  | FDR= 1
Australia - NorthAmerica  | est= 2.304e-11  | SE= 28260  | z= 8.153e-16  | rawP= 1  | FDR= 1
Australia - South_America  | est= -2.736e-11  | SE= 33020  | z= -8.284e-16  | rawP= 1  | FDR= 1
Europe - NorthAmerica  | est= 18.58  | SE= 3324  | z= 0.005589  | rawP= 1  | FDR= 1
Europe - South_America  | est= 18.58  | SE= 17400  | z= 0.001068  | rawP= 1  | FDR= 1
NorthAmerica - South_America  | est= -5.04e-11  | SE= 17710  | z= -2.845e-15  | rawP= 1  | FDR= 1

----------------------------------------------------------
Gene:  aac.6...Ib  | Reference:  Australia 
----------------------------------------------------------


Call:
glm(formula = as.formula(paste(gene, "~", group_var)), family = binomial, 
    data = data)

Coefficients:
                         Estimate Std. Error z value Pr(>|z|)
(Intercept)            -2.557e+01  1.702e+04  -0.002    0.999
ContinentAsia           2.219e-06  2.359e+04   0.000    1.000
ContinentAfrica         2.219e-06  2.038e+04   0.000    1.000
ContinentEurope         1.868e+01  1.702e+04   0.001    0.999
ContinentNorthAmerica   2.210e-06  1.714e+04   0.000    1.000
ContinentSouth_America  2.023e+01  1.702e+04   0.001    0.999

(Dispersion parameter for binomial family taken to be 1)

    Null deviance: 90.422  on 15549  degrees of freedom
Residual deviance: 72.700  on 15544  degrees of freedom
AIC: 84.7

Number of Fisher Scoring iterations: 24


Odds Ratios (95% CI):
                        Estimate 2.5 % 97.5 %
(Intercept)                    0     0      0
ContinentAsia                  1     0    Inf
ContinentAfrica                1     0    Inf
ContinentEurope        129368837     0     NA
ContinentNorthAmerica          1     0    Inf
ContinentSouth_America 608271382     0     NA

ANOVA (LR Type II):
Analysis of Deviance Table (Type II tests)

Response: aac.6...Ib
          LR Chisq Df Pr(>Chisq)   
Continent   17.722  5   0.003315 **
---
Signif. codes:  0 ‘***’ 0.001 ‘**’ 0.01 ‘*’ 0.05 ‘.’ 0.1 ‘ ’ 1
FDR p-value:  0.006831 
Australia - Asia  | est= -2.219e-06  | SE= 23590  | z= -9.406e-11  | rawP= 1  | FDR= 1
Australia - Africa  | est= -2.219e-06  | SE= 20380  | z= -1.089e-10  | rawP= 1  | FDR= 1
Australia - Europe  | est= -18.68  | SE= 17020  | z= -0.001097  | rawP= 1  | FDR= 1
Australia - NorthAmerica  | est= -2.21e-06  | SE= 17140  | z= -1.289e-10  | rawP= 1  | FDR= 1
Australia - South_America  | est= -20.23  | SE= 17020  | z= -0.001188  | rawP= 1  | FDR= 1
Asia - Africa  | est= -5.268e-10  | SE= 19800  | z= -2.661e-14  | rawP= 1  | FDR= 1
Asia - Europe  | est= -18.68  | SE= 16330  | z= -0.001144  | rawP= 1  | FDR= 1
Asia - NorthAmerica  | est= 9.21e-09  | SE= 16450  | z= 5.598e-13  | rawP= 1  | FDR= 1
Asia - South_America  | est= -20.23  | SE= 16330  | z= -0.001239  | rawP= 1  | FDR= 1
Africa - Europe  | est= -18.68  | SE= 11200  | z= -0.001668  | rawP= 1  | FDR= 1
Africa - NorthAmerica  | est= 9.737e-09  | SE= 11380  | z= 8.557e-13  | rawP= 1  | FDR= 1
Africa - South_America  | est= -20.23  | SE= 11200  | z= -0.001806  | rawP= 1  | FDR= 1
Europe - NorthAmerica  | est= 18.68  | SE= 2016  | z= 0.009265  | rawP= 1  | FDR= 1
Europe - South_America  | est= -1.548  | SE= 0.9144  | z= -1.693  | rawP= 0.5364  | FDR= 1
NorthAmerica - South_America  | est= -20.23  | SE= 2016  | z= -0.01003  | rawP= 1  | FDR= 1

----------------------------------------------------------
Gene:  aadA  | Reference:  Australia 
----------------------------------------------------------


Call:
glm(formula = as.formula(paste(gene, "~", group_var)), family = binomial, 
    data = data)

Coefficients:
                       Estimate Std. Error z value Pr(>|z|)    
(Intercept)             -5.0752     1.0031  -5.059 4.21e-07 ***
ContinentAsia            1.0263     1.1599   0.885    0.376    
ContinentAfrica         -0.1452     1.2284  -0.118    0.906    
ContinentEurope          0.9320     1.0141   0.919    0.358    
ContinentNorthAmerica   -0.4851     1.0144  -0.478    0.633    
ContinentSouth_America   0.6587     1.0994   0.599    0.549    
---
Signif. codes:  0 ‘***’ 0.001 ‘**’ 0.01 ‘*’ 0.05 ‘.’ 0.1 ‘ ’ 1

(Dispersion parameter for binomial family taken to be 1)

    Null deviance: 1218.8  on 15549  degrees of freedom
Residual deviance: 1173.0  on 15544  degrees of freedom
AIC: 1185

Number of Fisher Scoring iterations: 8


Odds Ratios (95% CI):
                       Estimate  2.5 %  97.5 %
(Intercept)              0.0062 0.0004  0.0278
ContinentAsia            2.7907 0.3533 56.7321
ContinentAfrica          0.8649 0.0823 18.6890
ContinentEurope          2.5397 0.5501 45.1312
ContinentNorthAmerica    0.6157 0.1332 10.9441
ContinentSouth_America   1.9324 0.3085 37.1751

ANOVA (LR Type II):
Analysis of Deviance Table (Type II tests)

Response: aadA
          LR Chisq Df Pr(>Chisq)    
Continent   45.771  5  1.011e-08 ***
---
Signif. codes:  0 ‘***’ 0.001 ‘**’ 0.01 ‘*’ 0.05 ‘.’ 0.1 ‘ ’ 1
FDR p-value:  3.274e-08 
Australia - Asia  | est= -1.026  | SE= 1.16  | z= -0.8848  | rawP= 0.9503  | FDR= 1
Australia - Africa  | est= 0.1452  | SE= 1.228  | z= 0.1182  | rawP= 1  | FDR= 1
Australia - Europe  | est= -0.932  | SE= 1.014  | z= -0.9191  | rawP= 0.9418  | FDR= 1
Australia - NorthAmerica  | est= 0.4851  | SE= 1.014  | z= 0.4782  | rawP= 0.9969  | FDR= 1
Australia - South_America  | est= -0.6587  | SE= 1.099  | z= -0.5992  | rawP= 0.9911  | FDR= 1
Asia - Africa  | est= 1.171  | SE= 0.9175  | z= 1.277  | rawP= 0.7979  | FDR= 1
Asia - Europe  | est= 0.09425  | SE= 0.601  | z= 0.1568  | rawP= 1  | FDR= 1
Asia - NorthAmerica  | est= 1.511  | SE= 0.6016  | z= 2.512  | rawP= 0.1205  | FDR= 0.6864
Asia - South_America  | est= 0.3675  | SE= 0.7359  | z= 0.4994  | rawP= 0.9962  | FDR= 1
Africa - Europe  | est= -1.077  | SE= 0.7244  | z= -1.487  | rawP= 0.6727  | FDR= 1
Africa - NorthAmerica  | est= 0.3399  | SE= 0.7249  | z= 0.4689  | rawP= 0.9972  | FDR= 1
Africa - South_America  | est= -0.8039  | SE= 0.8397  | z= -0.9574  | rawP= 0.9312  | FDR= 1
Europe - NorthAmerica  | est= 1.417  | SE= 0.2119  | z= 6.688  | rawP= 3.396e-10  | FDR= 3.807e-09
Europe - South_America  | est= 0.2733  | SE= 0.4738  | z= 0.5768  | rawP= 0.9926  | FDR= 1
NorthAmerica - South_America  | est= -1.144  | SE= 0.4746  | z= -2.41  | rawP= 0.1526  | FDR= 0.8413

----------------------------------------------------------
Gene:  blaCTX.M  | Reference:  Australia 
----------------------------------------------------------


Call:
glm(formula = as.formula(paste(gene, "~", group_var)), family = binomial, 
    data = data)

Coefficients:
                       Estimate Std. Error z value Pr(>|z|)    
(Intercept)            -2.71469    0.32653  -8.314  < 2e-16 ***
ContinentAsia           1.21759    0.38061   3.199  0.00138 ** 
ContinentAfrica         1.76810    0.34636   5.105 3.31e-07 ***
ContinentEurope        -0.09644    0.33611  -0.287  0.77417    
ContinentNorthAmerica   1.68202    0.32722   5.140 2.74e-07 ***
ContinentSouth_America  3.01771    0.34116   8.846  < 2e-16 ***
---
Signif. codes:  0 ‘***’ 0.001 ‘**’ 0.01 ‘*’ 0.05 ‘.’ 0.1 ‘ ’ 1

(Dispersion parameter for binomial family taken to be 1)

    Null deviance: 16751  on 15549  degrees of freedom
Residual deviance: 15754  on 15544  degrees of freedom
AIC: 15766

Number of Fisher Scoring iterations: 5


Odds Ratios (95% CI):
                       Estimate   2.5 %  97.5 %
(Intercept)              0.0662  0.0326  0.1190
ContinentAsia            3.3790  1.6564  7.4757
ContinentAfrica          5.8597  3.1133 12.2723
ContinentEurope          0.9081  0.4940  1.8705
ContinentNorthAmerica    5.3764  2.9862 10.9180
ContinentSouth_America  20.4444 10.9983 42.4681

ANOVA (LR Type II):
Analysis of Deviance Table (Type II tests)

Response: blaCTX.M
          LR Chisq Df Pr(>Chisq)    
Continent   997.04  5  < 2.2e-16 ***
---
Signif. codes:  0 ‘***’ 0.001 ‘**’ 0.01 ‘*’ 0.05 ‘.’ 0.1 ‘ ’ 1
FDR p-value:  3.568e-212 
Australia - Asia  | est= -1.218  | SE= 0.3806  | z= -3.199  | rawP= 0.01733  | FDR= 0.1186
Australia - Africa  | est= -1.768  | SE= 0.3464  | z= -5.105  | rawP= 4.923e-06  | FDR= 4.366e-05
Australia - Europe  | est= 0.09644  | SE= 0.3361  | z= 0.2869  | rawP= 0.9997  | FDR= 1
Australia - NorthAmerica  | est= -1.682  | SE= 0.3272  | z= -5.14  | rawP= 4.077e-06  | FDR= 3.648e-05
Australia - South_America  | est= -3.018  | SE= 0.3412  | z= -8.846  | rawP= 4.408e-14  | FDR= 8.991e-13
Asia - Africa  | est= -0.5505  | SE= 0.2271  | z= -2.424  | rawP= 0.148  | FDR= 0.8202
Asia - Europe  | est= 1.314  | SE= 0.2112  | z= 6.223  | rawP= 7.322e-09  | FDR= 7.7e-08
Asia - NorthAmerica  | est= -0.4644  | SE= 0.1967  | z= -2.361  | rawP= 0.1701  | FDR= 0.9132
Asia - South_America  | est= -1.8  | SE= 0.2191  | z= -8.216  | rawP= 7.194e-14  | FDR= 1.035e-12
Africa - Europe  | est= 1.865  | SE= 0.1403  | z= 13.29  | rawP= 0  | FDR= 0
Africa - NorthAmerica  | est= 0.08608  | SE= 0.1175  | z= 0.7328  | rawP= 0.9779  | FDR= 1
Africa - South_America  | est= -1.25  | SE= 0.152  | z= -8.219  | rawP= 7.205e-14  | FDR= 1.035e-12
Europe - NorthAmerica  | est= -1.778  | SE= 0.08245  | z= -21.57  | rawP= 0  | FDR= 0
Europe - South_America  | est= -3.114  | SE= 0.1269  | z= -24.53  | rawP= 0  | FDR= 0
NorthAmerica - South_America  | est= -1.336  | SE= 0.1011  | z= -13.21  | rawP= 0  | FDR= 0

----------------------------------------------------------
Gene:  blaOXA  | Reference:  Australia 
----------------------------------------------------------


Call:
glm(formula = as.formula(paste(gene, "~", group_var)), family = binomial, 
    data = data)

Coefficients:
                         Estimate Std. Error z value Pr(>|z|)
(Intercept)            -2.657e+01  2.807e+04  -0.001    0.999
ContinentAsia           3.060e-08  3.889e+04   0.000    1.000
ContinentAfrica        -5.225e-12  3.360e+04   0.000    1.000
ContinentEurope         1.927e+01  2.807e+04   0.001    0.999
ContinentNorthAmerica   6.841e-14  2.826e+04   0.000    1.000
ContinentSouth_America  2.716e-12  3.302e+04   0.000    1.000

(Dispersion parameter for binomial family taken to be 1)

    Null deviance: 39.834  on 15549  degrees of freedom
Residual deviance: 33.176  on 15544  degrees of freedom
AIC: 45.176

Number of Fisher Scoring iterations: 25


Odds Ratios (95% CI):
                        Estimate 2.5 % 97.5 %
(Intercept)                    0     0      0
ContinentAsia                  1     0    Inf
ContinentAfrica                1     0    Inf
ContinentEurope        234360434     0     NA
ContinentNorthAmerica          1     0    Inf
ContinentSouth_America         1     0    Inf

ANOVA (LR Type II):
Analysis of Deviance Table (Type II tests)

Response: blaOXA
          LR Chisq Df Pr(>Chisq)
Continent   6.6583  5     0.2473
FDR p-value:  0.3504 
Australia - Asia  | est= -3.06e-08  | SE= 38890  | z= -7.868e-13  | rawP= 1  | FDR= 1
Australia - Africa  | est= 5.225e-12  | SE= 33600  | z= 1.555e-16  | rawP= 1  | FDR= 1
Australia - Europe  | est= -19.27  | SE= 28070  | z= -0.0006867  | rawP= 1  | FDR= 1
Australia - NorthAmerica  | est= -6.841e-14  | SE= 28260  | z= -2.421e-18  | rawP= 1  | FDR= 1
Australia - South_America  | est= -2.716e-12  | SE= 33020  | z= -8.224e-17  | rawP= 1  | FDR= 1
Asia - Africa  | est= 3.06e-08  | SE= 32640  | z= 9.375e-13  | rawP= 1  | FDR= 1
Asia - Europe  | est= -19.27  | SE= 26920  | z= -0.0007159  | rawP= 1  | FDR= 1
Asia - NorthAmerica  | est= 3.06e-08  | SE= 27120  | z= 1.128e-12  | rawP= 1  | FDR= 1
[truncated: 1,145,016 more chars]
