# Supplementary material for: Population dynamics and genomic characterization of Salmonella Infantis reveal poultry as a major reservoir of antimicrobial resistance genes and pESI megaplasmid
Source: Microbiol Spectr. 2026 Apr 23;14(6):e04020-25. doi: 10.1128/spectrum.04020-25 (PMC13228007; doi:10.1128/spectrum.04020-25)
Supplement: File S4 — Raw odds ratio results from logistic regression analyses comparing the prevalence of AMR genes, plasmid types, and pESI-like megaplasmids among global sources. [file spectrum.04020-25-s0004.txt]

Table contains the Raw odds ratio results from logistic regression analyses comparing the prevalence of AMR genes, plasmid types, and pESI-like mega plasmids among global sources.
----------------------------------------------------------
AMR AMR AMR AMR AMR AMR  AMR AMR AMR  AMR AMR AMR  AMR AMR AMR 
----------------------------------------------------------

----------------------------------------------------------
Gene:  aac.6...Ib  | Reference:  Animal 
----------------------------------------------------------


Call:
glm(formula = as.formula(paste(gene, "~", group_var)), family = binomial, 
    data = data)

Coefficients:
                Estimate Std. Error z value Pr(>|z|)    
(Intercept)      -6.6815     0.7075  -9.443   <2e-16 ***
SourceChicken   -19.8846  3780.8590  -0.005    0.996    
SourceEgg       -19.8846 79631.7471   0.000    1.000    
SourceFish      -19.8846 86372.7568   0.000    1.000    
SourceHuman     -19.8846  6196.5072  -0.003    0.997    
SourcePlant     -19.8846 77712.6278   0.000    1.000    
---
Signif. codes:  0 ‘***’ 0.001 ‘**’ 0.01 ‘*’ 0.05 ‘.’ 0.1 ‘ ’ 1

(Dispersion parameter for binomial family taken to be 1)

    Null deviance: 39.366  on 13829  degrees of freedom
Residual deviance: 30.728  on 13824  degrees of freedom
AIC: 42.728

Number of Fisher Scoring iterations: 25


Odds Ratios (95% CI):
              Estimate 2.5 %        97.5 %
(Intercept)     0.0013 2e-04  3.900000e-03
SourceChicken   0.0000    NA 2.516785e+279
SourceEgg       0.0000    NA           Inf
SourceFish      0.0000    NA           Inf
SourceHuman     0.0000    NA           Inf
SourcePlant     0.0000    NA           Inf

ANOVA (LR Type II):
Analysis of Deviance Table (Type II tests)

Response: aac.6...Ib
       LR Chisq Df Pr(>Chisq)
Source   8.6371  5     0.1244
FDR p-value:  0.2009 
Animal - Chicken  | est= 19.88  | SE= 3781  | z= 0.005259  | rawP= 1  | FDR= 1
Animal - Egg  | est= 19.88  | SE= 79630  | z= 0.0002497  | rawP= 1  | FDR= 1
Animal - Fish  | est= 19.88  | SE= 86370  | z= 0.0002302  | rawP= 1  | FDR= 1
Animal - Human  | est= 19.88  | SE= 6197  | z= 0.003209  | rawP= 1  | FDR= 1
Animal - Plant  | est= 19.88  | SE= 77710  | z= 0.0002559  | rawP= 1  | FDR= 1
Chicken - Egg  | est= -2.199e-11  | SE= 79720  | z= -2.759e-16  | rawP= 1  | FDR= 1
Chicken - Fish  | est= -8.018e-12  | SE= 86460  | z= -9.275e-17  | rawP= 1  | FDR= 1
Chicken - Human  | est= -3.82e-10  | SE= 7259  | z= -5.263e-14  | rawP= 1  | FDR= 1
Chicken - Plant  | est= -7.468e-12  | SE= 77800  | z= -9.598e-17  | rawP= 1  | FDR= 1
Egg - Fish  | est= 1.397e-11  | SE= 117500  | z= 1.189e-16  | rawP= 1  | FDR= 1
Egg - Human  | est= -3.6e-10  | SE= 79870  | z= -4.508e-15  | rawP= 1  | FDR= 1
Egg - Plant  | est= 1.452e-11  | SE= 111300  | z= 1.305e-16  | rawP= 1  | FDR= 1
Fish - Human  | est= -3.74e-10  | SE= 86590  | z= -4.319e-15  | rawP= 1  | FDR= 1
Fish - Plant  | est= 5.507e-13  | SE= 116200  | z= 4.74e-18  | rawP= 1  | FDR= 1
Human - Plant  | est= 3.746e-10  | SE= 77960  | z= 4.805e-15  | rawP= 1  | FDR= 1

----------------------------------------------------------
Gene:  aadA  | Reference:  Animal 
----------------------------------------------------------


Call:
glm(formula = as.formula(paste(gene, "~", group_var)), family = binomial, 
    data = data)

Coefficients:
              Estimate Std. Error z value Pr(>|z|)    
(Intercept)    -4.0630     0.1941 -20.933  < 2e-16 ***
SourceChicken  -2.8294     0.3859  -7.333 2.26e-13 ***
SourceEgg     -13.5031   884.6288  -0.015  0.98782    
SourceFish    -13.5031   959.5147  -0.014  0.98877    
SourceHuman    -0.7355     0.2739  -2.686  0.00724 ** 
SourcePlant   -13.5031   863.3093  -0.016  0.98752    
---
Signif. codes:  0 ‘***’ 0.001 ‘**’ 0.01 ‘*’ 0.05 ‘.’ 0.1 ‘ ’ 1

(Dispersion parameter for binomial family taken to be 1)

    Null deviance: 805.04  on 13829  degrees of freedom
Residual deviance: 729.28  on 13824  degrees of freedom
AIC: 741.28

Number of Fisher Scoring iterations: 16


Odds Ratios (95% CI):
              Estimate  2.5 %       97.5 %
(Intercept)     0.0172 0.0115 2.460000e-02
SourceChicken   0.0590 0.0262 1.211000e-01
SourceEgg       0.0000     NA 1.953930e+16
SourceFish      0.0000     NA 6.744237e+19
SourceHuman     0.4792 0.2793 8.223000e-01
SourcePlant     0.0000     NA 2.106921e+15

ANOVA (LR Type II):
Analysis of Deviance Table (Type II tests)

Response: aadA
       LR Chisq Df Pr(>Chisq)    
Source   75.757  5  6.464e-15 ***
---
Signif. codes:  0 ‘***’ 0.001 ‘**’ 0.01 ‘*’ 0.05 ‘.’ 0.1 ‘ ’ 1
FDR p-value:  2.227e-14 
Animal - Chicken  | est= 2.829  | SE= 0.3859  | z= 7.333  | rawP= 3.428e-12  | FDR= 9.378e-11
Animal - Egg  | est= 13.5  | SE= 884.6  | z= 0.01526  | rawP= 1  | FDR= 1
Animal - Fish  | est= 13.5  | SE= 959.5  | z= 0.01407  | rawP= 1  | FDR= 1
Animal - Human  | est= 0.7355  | SE= 0.2739  | z= 2.686  | rawP= 0.07809  | FDR= 1
Animal - Plant  | est= 13.5  | SE= 863.3  | z= 0.01564  | rawP= 1  | FDR= 1
Chicken - Egg  | est= 10.67  | SE= 884.6  | z= 0.01207  | rawP= 1  | FDR= 1
Chicken - Fish  | est= 10.67  | SE= 959.5  | z= 0.01112  | rawP= 1  | FDR= 1
Chicken - Human  | est= -2.094  | SE= 0.3854  | z= -5.432  | rawP= 8.3e-07  | FDR= 1.979e-05
Chicken - Plant  | est= 10.67  | SE= 863.3  | z= 0.01236  | rawP= 1  | FDR= 1
Egg - Fish  | est= -1.191e-11  | SE= 1305  | z= -9.128e-15  | rawP= 1  | FDR= 1
Egg - Human  | est= -12.77  | SE= 884.6  | z= -0.01443  | rawP= 1  | FDR= 1
Egg - Plant  | est= -3.986e-11  | SE= 1236  | z= -3.225e-14  | rawP= 1  | FDR= 1
Fish - Human  | est= -12.77  | SE= 959.5  | z= -0.01331  | rawP= 1  | FDR= 1
Fish - Plant  | est= -2.795e-11  | SE= 1291  | z= -2.166e-14  | rawP= 1  | FDR= 1
Human - Plant  | est= 12.77  | SE= 863.3  | z= 0.01479  | rawP= 1  | FDR= 1

----------------------------------------------------------
Gene:  blaCTX.M  | Reference:  Animal 
----------------------------------------------------------


Call:
glm(formula = as.formula(paste(gene, "~", group_var)), family = binomial, 
    data = data)

Coefficients:
              Estimate Std. Error z value Pr(>|z|)    
(Intercept)    -3.1761     0.1276 -24.894  < 2e-16 ***
SourceChicken   2.4873     0.1296  19.200  < 2e-16 ***
SourceEgg     -11.3900   197.3875  -0.058 0.953985    
SourceFish    -11.3900   214.0968  -0.053 0.957572    
SourceHuman     0.5409     0.1454   3.722 0.000198 ***
SourcePlant   -11.3900   192.6304  -0.059 0.952850    
---
Signif. codes:  0 ‘***’ 0.001 ‘**’ 0.01 ‘*’ 0.05 ‘.’ 0.1 ‘ ’ 1

(Dispersion parameter for binomial family taken to be 1)

    Null deviance: 15084  on 13829  degrees of freedom
Residual deviance: 13466  on 13824  degrees of freedom
AIC: 13478

Number of Fisher Scoring iterations: 13


Odds Ratios (95% CI):
              Estimate  2.5 %  97.5 %
(Intercept)     0.0417 0.0322  0.0531
SourceChicken  12.0293 9.4151 15.6583
SourceEgg       0.0000     NA  1.0717
SourceFish      0.0000     NA  6.4934
SourceHuman     1.7176 1.3000  2.3004
SourcePlant     0.0000     NA  0.6570

ANOVA (LR Type II):
Analysis of Deviance Table (Type II tests)

Response: blaCTX.M
       LR Chisq Df Pr(>Chisq)    
Source   1618.1  5  < 2.2e-16 ***
---
Signif. codes:  0 ‘***’ 0.001 ‘**’ 0.01 ‘*’ 0.05 ‘.’ 0.1 ‘ ’ 1
FDR p-value:  0 
Animal - Chicken  | est= -2.487  | SE= 0.1296  | z= -19.2  | rawP= 0  | FDR= 0
Animal - Egg  | est= 11.39  | SE= 197.4  | z= 0.0577  | rawP= 1  | FDR= 1
Animal - Fish  | est= 11.39  | SE= 214.1  | z= 0.0532  | rawP= 1  | FDR= 1
Animal - Human  | est= -0.5409  | SE= 0.1454  | z= -3.722  | rawP= 0.002721  | FDR= 0.04687
Animal - Plant  | est= 11.39  | SE= 192.6  | z= 0.05913  | rawP= 1  | FDR= 1
Chicken - Egg  | est= 13.88  | SE= 197.4  | z= 0.0703  | rawP= 1  | FDR= 1
Chicken - Fish  | est= 13.88  | SE= 214.1  | z= 0.06482  | rawP= 1  | FDR= 1
Chicken - Human  | est= 1.946  | SE= 0.07318  | z= 26.6  | rawP= 0  | FDR= 0
Chicken - Plant  | est= 13.88  | SE= 192.6  | z= 0.07204  | rawP= 1  | FDR= 1
Egg - Fish  | est= -1.247e-10  | SE= 291.2  | z= -4.282e-13  | rawP= 1  | FDR= 1
Egg - Human  | est= -11.93  | SE= 197.4  | z= -0.06044  | rawP= 1  | FDR= 1
Egg - Plant  | est= 2.302e-11  | SE= 275.8  | z= 8.348e-14  | rawP= 1  | FDR= 1
Fish - Human  | est= -11.93  | SE= 214.1  | z= -0.05573  | rawP= 1  | FDR= 1
Fish - Plant  | est= 1.477e-10  | SE= 288  | z= 5.129e-13  | rawP= 1  | FDR= 1
Human - Plant  | est= 11.93  | SE= 192.6  | z= 0.06194  | rawP= 1  | FDR= 1

----------------------------------------------------------
Gene:  blaOXA  | Reference:  Animal 
----------------------------------------------------------


Call:
glm(formula = as.formula(paste(gene, "~", group_var)), family = binomial, 
    data = data)

Coefficients:
               Estimate Std. Error z value Pr(>|z|)    
(Intercept)      -7.375      1.000  -7.373 1.67e-13 ***
SourceChicken   -18.191   2293.207  -0.008    0.994    
SourceEgg       -18.191  48299.096   0.000    1.000    
SourceFish      -18.191  52387.725   0.000    1.000    
SourceHuman      -0.727      1.415  -0.514    0.607    
SourcePlant     -18.191  47135.091   0.000    1.000    
---
Signif. codes:  0 ‘***’ 0.001 ‘**’ 0.01 ‘*’ 0.05 ‘.’ 0.1 ‘ ’ 1

(Dispersion parameter for binomial family taken to be 1)

    Null deviance: 39.366  on 13829  degrees of freedom
Residual deviance: 34.956  on 13824  degrees of freedom
AIC: 46.956

Number of Fisher Scoring iterations: 24


Odds Ratios (95% CI):
              Estimate  2.5 %        97.5 %
(Intercept)     0.0006 0.0000  2.800000e-03
SourceChicken   0.0000     NA 8.198163e+169
SourceEgg       0.0000     NA           Inf
SourceFish      0.0000     NA           Inf
SourceHuman     0.4833 0.0191  1.222810e+01
SourcePlant     0.0000     NA           Inf

ANOVA (LR Type II):
Analysis of Deviance Table (Type II tests)

Response: blaOXA
       LR Chisq Df Pr(>Chisq)
Source   4.4095  5     0.4921
FDR p-value:  0.6656 
Animal - Chicken  | est= 18.19  | SE= 2293  | z= 0.007932  | rawP= 1  | FDR= 1
Animal - Egg  | est= 18.19  | SE= 48300  | z= 0.0003766  | rawP= 1  | FDR= 1
Animal - Fish  | est= 18.19  | SE= 52390  | z= 0.0003472  | rawP= 1  | FDR= 1
Animal - Human  | est= 0.727  | SE= 1.415  | z= 0.514  | rawP= 0.9957  | FDR= 1
Animal - Plant  | est= 18.19  | SE= 47140  | z= 0.0003859  | rawP= 1  | FDR= 1
Chicken - Egg  | est= -5.226e-12  | SE= 48350  | z= -1.081e-16  | rawP= 1  | FDR= 1
Chicken - Fish  | est= 5.969e-13  | SE= 52440  | z= 1.138e-17  | rawP= 1  | FDR= 1
Chicken - Human  | est= -17.46  | SE= 2293  | z= -0.007615  | rawP= 1  | FDR= 1
Chicken - Plant  | est= 5.482e-12  | SE= 47190  | z= 1.162e-16  | rawP= 1  | FDR= 1
Egg - Fish  | est= 5.823e-12  | SE= 71260  | z= 8.172e-17  | rawP= 1  | FDR= 1
Egg - Human  | est= -17.46  | SE= 48300  | z= -0.0003616  | rawP= 1  | FDR= 1
Egg - Plant  | est= 1.071e-11  | SE= 67490  | z= 1.587e-16  | rawP= 1  | FDR= 1
Fish - Human  | est= -17.46  | SE= 52390  | z= -0.0003334  | rawP= 1  | FDR= 1
Fish - Plant  | est= 4.885e-12  | SE= 70470  | z= 6.932e-17  | rawP= 1  | FDR= 1
Human - Plant  | est= 17.46  | SE= 47140  | z= 0.0003705  | rawP= 1  | FDR= 1

----------------------------------------------------------
Gene:  blaTEM  | Reference:  Animal 
----------------------------------------------------------


Call:
glm(formula = as.formula(paste(gene, "~", group_var)), family = binomial, 
    data = data)

Coefficients:
              Estimate Std. Error z value Pr(>|z|)    
(Intercept)    -3.6363     0.1582 -22.983  < 2e-16 ***
SourceChicken  -0.9786     0.1914  -5.112 3.18e-07 ***
SourceEgg     -12.9298   536.5545  -0.024    0.981    
SourceFish    -12.9298   581.9751  -0.022    0.982    
SourceHuman     0.7036     0.1770   3.974 7.06e-05 ***
SourcePlant   -12.9298   523.6236  -0.025    0.980    
---
Signif. codes:  0 ‘***’ 0.001 ‘**’ 0.01 ‘*’ 0.05 ‘.’ 0.1 ‘ ’ 1

(Dispersion parameter for binomial family taken to be 1)

    Null deviance: 2853.8  on 13829  degrees of freedom
Residual deviance: 2681.4  on 13824  degrees of freedom
AIC: 2693.4

Number of Fisher Scoring iterations: 15


Odds Ratios (95% CI):
              Estimate  2.5 %       97.5 %
(Intercept)     0.0263 0.0190 3.540000e-02
SourceChicken   0.3758 0.2601 5.520000e-01
SourceEgg       0.0000     NA 7.717221e+07
SourceFish      0.0000     NA 1.040442e+10
SourceHuman     2.0210 1.4436 2.894900e+00
SourcePlant     0.0000     NA 2.035468e+07

ANOVA (LR Type II):
Analysis of Deviance Table (Type II tests)

Response: blaTEM
       LR Chisq Df Pr(>Chisq)    
Source    172.4  5  < 2.2e-16 ***
---
Signif. codes:  0 ‘***’ 0.001 ‘**’ 0.01 ‘*’ 0.05 ‘.’ 0.1 ‘ ’ 1
FDR p-value:  1.267e-34 
Animal - Chicken  | est= 0.9786  | SE= 0.1914  | z= 5.112  | rawP= 4.73e-06  | FDR= 0.000104
Animal - Egg  | est= 12.93  | SE= 536.6  | z= 0.0241  | rawP= 1  | FDR= 1
Animal - Fish  | est= 12.93  | SE= 582  | z= 0.02222  | rawP= 1  | FDR= 1
Animal - Human  | est= -0.7036  | SE= 0.177  | z= -3.974  | rawP= 0.0009961  | FDR= 0.01782
Animal - Plant  | est= 12.93  | SE= 523.6  | z= 0.02469  | rawP= 1  | FDR= 1
Chicken - Egg  | est= 11.95  | SE= 536.6  | z= 0.02227  | rawP= 1  | FDR= 1
Chicken - Fish  | est= 11.95  | SE= 582  | z= 0.02054  | rawP= 1  | FDR= 1
Chicken - Human  | est= -1.682  | SE= 0.1338  | z= -12.57  | rawP= 0  | FDR= 0
Chicken - Plant  | est= 11.95  | SE= 523.6  | z= 0.02282  | rawP= 1  | FDR= 1
Egg - Fish  | est= 7.788e-12  | SE= 791.6  | z= 9.838e-15  | rawP= 1  | FDR= 1
Egg - Human  | est= -13.63  | SE= 536.6  | z= -0.02541  | rawP= 1  | FDR= 1
Egg - Plant  | est= 2.203e-11  | SE= 749.7  | z= 2.939e-14  | rawP= 1  | FDR= 1
Fish - Human  | est= -13.63  | SE= 582  | z= -0.02343  | rawP= 1  | FDR= 1
Fish - Plant  | est= 1.424e-11  | SE= 782.9  | z= 1.819e-14  | rawP= 1  | FDR= 1
Human - Plant  | est= 13.63  | SE= 523.6  | z= 0.02604  | rawP= 1  | FDR= 1

----------------------------------------------------------
Gene:  catA  | Reference:  Animal 
----------------------------------------------------------


Call:
glm(formula = as.formula(paste(gene, "~", group_var)), family = binomial, 
    data = data)

Coefficients:
                Estimate Std. Error z value Pr(>|z|)    
(Intercept)      -5.0670     0.3172 -15.973   <2e-16 ***
SourceChicken   -19.4991  1390.9003  -0.014   0.9888    
SourceEgg       -19.4991 29294.8826  -0.001   0.9995    
SourceFish      -19.4991 31774.7615  -0.001   0.9995    
SourceHuman      -1.9360     0.6590  -2.938   0.0033 ** 
SourcePlant     -19.4991 28588.8781  -0.001   0.9995    
---
Signif. codes:  0 ‘***’ 0.001 ‘**’ 0.01 ‘*’ 0.05 ‘.’ 0.1 ‘ ’ 1

(Dispersion parameter for binomial family taken to be 1)

    Null deviance: 207.20  on 13829  degrees of freedom
Residual deviance: 169.42  on 13824  degrees of freedom
AIC: 181.42

Number of Fisher Scoring iterations: 23


Odds Ratios (95% CI):
              Estimate  2.5 %       97.5 %
(Intercept)     0.0063 0.0032 1.110000e-02
SourceChicken   0.0000     NA 8.030081e+36
SourceEgg       0.0000     NA          Inf
SourceFish      0.0000     NA          Inf
SourceHuman     0.1443 0.0323 4.724000e-01
SourcePlant     0.0000     NA          Inf

ANOVA (LR Type II):
Analysis of Deviance Table (Type II tests)

Response: catA
       LR Chisq Df Pr(>Chisq)    
Source   37.774  5  4.188e-07 ***
---
Signif. codes:  0 ‘***’ 0.001 ‘**’ 0.01 ‘*’ 0.05 ‘.’ 0.1 ‘ ’ 1
FDR p-value:  1.082e-06 
Animal - Chicken  | est= 19.5  | SE= 1391  | z= 0.01402  | rawP= 1  | FDR= 1
Animal - Egg  | est= 19.5  | SE= 29290  | z= 0.0006656  | rawP= 1  | FDR= 1
Animal - Fish  | est= 19.5  | SE= 31770  | z= 0.0006137  | rawP= 1  | FDR= 1
Animal - Human  | est= 1.936  | SE= 0.659  | z= 2.938  | rawP= 0.0388  | FDR= 0.5821
Animal - Plant  | est= 19.5  | SE= 28590  | z= 0.0006821  | rawP= 1  | FDR= 1
Chicken - Egg  | est= 9.901e-12  | SE= 29330  | z= 3.376e-16  | rawP= 1  | FDR= 1
Chicken - Fish  | est= 1.182e-11  | SE= 31810  | z= 3.717e-16  | rawP= 1  | FDR= 1
Chicken - Human  | est= -17.56  | SE= 1391  | z= -0.01263  | rawP= 1  | FDR= 1
Chicken - Plant  | est= -1.226e-12  | SE= 28620  | z= -4.282e-17  | rawP= 1  | FDR= 1
Egg - Fish  | est= 1.922e-12  | SE= 43220  | z= 4.447e-17  | rawP= 1  | FDR= 1
Egg - Human  | est= -17.56  | SE= 29290  | z= -0.0005995  | rawP= 1  | FDR= 1
Egg - Plant  | est= -1.113e-11  | SE= 40930  | z= -2.718e-16  | rawP= 1  | FDR= 1
Fish - Human  | est= -17.56  | SE= 31770  | z= -0.0005527  | rawP= 1  | FDR= 1
Fish - Plant  | est= -1.305e-11  | SE= 42740  | z= -3.053e-16  | rawP= 1  | FDR= 1
Human - Plant  | est= 17.56  | SE= 28590  | z= 0.0006143  | rawP= 1  | FDR= 1

----------------------------------------------------------
Gene:  dfrA  | Reference:  Animal 
----------------------------------------------------------


Call:
glm(formula = as.formula(paste(gene, "~", group_var)), family = binomial, 
    data = data)

Coefficients:
              Estimate Std. Error z value Pr(>|z|)    
(Intercept)    -2.9691     0.1161 -25.574   <2e-16 ***
SourceChicken   2.1183     0.1184  17.892   <2e-16 ***
SourceEgg     -10.5970   119.7216  -0.089   0.9295    
SourceFish      1.4287     0.6467   2.209   0.0272 *  
SourceHuman     1.4184     0.1248  11.365   <2e-16 ***
SourcePlant     0.7178     0.7524   0.954   0.3401    
---
Signif. codes:  0 ‘***’ 0.001 ‘**’ 0.01 ‘*’ 0.05 ‘.’ 0.1 ‘ ’ 1

(Dispersion parameter for binomial family taken to be 1)

    Null deviance: 15235  on 13829  degrees of freedom
Residual deviance: 14543  on 13824  degrees of freedom
AIC: 14555

Number of Fisher Scoring iterations: 12


Odds Ratios (95% CI):
              Estimate  2.5 %  97.5 %
(Intercept)     0.0513 0.0406  0.0640
SourceChicken   8.3166 6.6419 10.5710
SourceEgg       0.0000     NA  0.0262
SourceFish      4.1731 0.9480 13.1105
SourceHuman     4.1307 3.2549  5.3123
SourcePlant     2.0499 0.3230  7.2303

ANOVA (LR Type II):
Analysis of Deviance Table (Type II tests)

Response: dfrA
       LR Chisq Df Pr(>Chisq)    
Source   692.05  5  < 2.2e-16 ***
---
Signif. codes:  0 ‘***’ 0.001 ‘**’ 0.01 ‘*’ 0.05 ‘.’ 0.1 ‘ ’ 1
FDR p-value:  1.77e-146 
Animal - Chicken  | est= -2.118  | SE= 0.1184  | z= -17.89  | rawP= 0  | FDR= 0
Animal - Egg  | est= 10.6  | SE= 119.7  | z= 0.08851  | rawP= 1  | FDR= 1
Animal - Fish  | est= -1.429  | SE= 0.6467  | z= -2.209  | rawP= 0.2334  | FDR= 1
Animal - Human  | est= -1.418  | SE= 0.1248  | z= -11.37  | rawP= 0  | FDR= 0
Animal - Plant  | est= -0.7178  | SE= 0.7524  | z= -0.954  | rawP= 0.9322  | FDR= 1
Chicken - Egg  | est= 12.72  | SE= 119.7  | z= 0.1062  | rawP= 1  | FDR= 1
Chicken - Fish  | est= 0.6896  | SE= 0.6366  | z= 1.083  | rawP= 0.8883  | FDR= 1
Chicken - Human  | est= 0.6998  | SE= 0.05133  | z= 13.63  | rawP= 0  | FDR= 0
Chicken - Plant  | est= 1.4  | SE= 0.7438  | z= 1.883  | rawP= 0.4127  | FDR= 1
Egg - Fish  | est= -12.03  | SE= 119.7  | z= -0.1004  | rawP= 1  | FDR= 1
Egg - Human  | est= -12.02  | SE= 119.7  | z= -0.1004  | rawP= 1  | FDR= 1
Egg - Plant  | est= -11.31  | SE= 119.7  | z= -0.09451  | rawP= 1  | FDR= 1
Fish - Human  | est= 0.0102  | SE= 0.6379  | z= 0.016  | rawP= 1  | FDR= 1
Fish - Plant  | est= 0.7108  | SE= 0.9785  | z= 0.7265  | rawP= 0.9788  | FDR= 1
Human - Plant  | est= 0.7006  | SE= 0.7448  | z= 0.9407  | rawP= 0.936  | FDR= 1

----------------------------------------------------------
Gene:  fosA  | Reference:  Animal 
----------------------------------------------------------


Call:
glm(formula = as.formula(paste(gene, "~", group_var)), family = binomial, 
    data = data)

Coefficients:
              Estimate Std. Error z value Pr(>|z|)    
(Intercept)    -4.2259     0.2100 -20.120  < 2e-16 ***
SourceChicken   2.3973     0.2123  11.294  < 2e-16 ***
SourceEgg     -11.3402   325.4368  -0.035 0.972203    
SourceFish    -11.3402   352.9858  -0.032 0.974371    
SourceHuman     0.8576     0.2313   3.707 0.000209 ***
SourcePlant   -11.3402   317.5938  -0.036 0.971516    
---
Signif. codes:  0 ‘***’ 0.001 ‘**’ 0.01 ‘*’ 0.05 ‘.’ 0.1 ‘ ’ 1

(Dispersion parameter for binomial family taken to be 1)

    Null deviance: 8894.7  on 13829  degrees of freedom
Residual deviance: 8339.9  on 13824  degrees of freedom
AIC: 8351.9

Number of Fisher Scoring iterations: 14


Odds Ratios (95% CI):
              Estimate  2.5 %     97.5 %
(Intercept)     0.0146 0.0094     0.0215
SourceChicken  10.9940 7.4361    17.1552
SourceEgg       0.0000     NA  1516.7216
SourceFish      0.0000     NA 31798.7784
SourceHuman     2.3576 1.5278     3.7998
SourcePlant     0.0000     NA   645.1807

ANOVA (LR Type II):
Analysis of Deviance Table (Type II tests)

Response: fosA
       LR Chisq Df Pr(>Chisq)    
Source   554.88  5  < 2.2e-16 ***
---
Signif. codes:  0 ‘***’ 0.001 ‘**’ 0.01 ‘*’ 0.05 ‘.’ 0.1 ‘ ’ 1
FDR p-value:  7.017e-117 
Animal - Chicken  | est= -2.397  | SE= 0.2123  | z= -11.29  | rawP= 7.994e-15  | FDR= 2.974e-13
Animal - Egg  | est= 11.34  | SE= 325.4  | z= 0.03485  | rawP= 1  | FDR= 1
Animal - Fish  | est= 11.34  | SE= 353  | z= 0.03213  | rawP= 1  | FDR= 1
Animal - Human  | est= -0.8576  | SE= 0.2313  | z= -3.707  | rawP= 0.002874  | FDR= 0.04859
Animal - Plant  | est= 11.34  | SE= 317.6  | z= 0.03571  | rawP= 1  | FDR= 1
Chicken - Egg  | est= 13.74  | SE= 325.4  | z= 0.04221  | rawP= 1  | FDR= 1
Chicken - Fish  | est= 13.74  | SE= 353  | z= 0.03892  | rawP= 1  | FDR= 1
Chicken - Human  | est= 1.54  | SE= 0.1017  | z= 15.13  | rawP= 0  | FDR= 0
Chicken - Plant  | est= 13.74  | SE= 317.6  | z= 0.04326  | rawP= 1  | FDR= 1
Egg - Fish  | est= -1.364e-10  | SE= 480.1  | z= -2.841e-13  | rawP= 1  | FDR= 1
Egg - Human  | est= -12.2  | SE= 325.4  | z= -0.03748  | rawP= 1  | FDR= 1
Egg - Plant  | est= 2.922e-11  | SE= 454.7  | z= 6.426e-14  | rawP= 1  | FDR= 1
Fish - Human  | est= -12.2  | SE= 353  | z= -0.03456  | rawP= 1  | FDR= 1
Fish - Plant  | est= 1.656e-10  | SE= 474.8  | z= 3.488e-13  | rawP= 1  | FDR= 1
Human - Plant  | est= 12.2  | SE= 317.6  | z= 0.03841  | rawP= 1  | FDR= 1

----------------------------------------------------------
Gene:  qnrB  | Reference:  Animal 
----------------------------------------------------------


Call:
glm(formula = as.formula(paste(gene, "~", group_var)), family = binomial, 
    data = data)

Coefficients:
               Estimate Std. Error z value Pr(>|z|)    
(Intercept)     -4.8028     0.2785 -17.246  < 2e-16 ***
SourceChicken   -2.2076     0.4502  -4.904 9.41e-07 ***
SourceEgg      -13.7633  1458.5064  -0.009   0.9925    
SourceFish     -13.7633  1581.9723  -0.009   0.9931    
SourceHuman     -0.9942     0.4217  -2.357   0.0184 *  
SourcePlant    -13.7633  1423.3565  -0.010   0.9923    
---
Signif. codes:  0 ‘***’ 0.001 ‘**’ 0.01 ‘*’ 0.05 ‘.’ 0.1 ‘ ’ 1

(Dispersion parameter for binomial family taken to be 1)

    Null deviance: 440.17  on 13829  degrees of freedom
Residual deviance: 415.12  on 13824  degrees of freedom
AIC: 427.12

Number of Fisher Scoring iterations: 17


Odds Ratios (95% CI):
              Estimate  2.5 %       97.5 %
(Intercept)     0.0082 0.0045 1.350000e-02
SourceChicken   0.1100 0.0435 2.613000e-01
SourceEgg       0.0000 0.0000 4.977604e+27
SourceFish      0.0000 0.0000 3.528833e+30
SourceHuman     0.3700 0.1576 8.429000e-01
SourcePlant     0.0000 0.0000 7.681942e+26

ANOVA (LR Type II):
Analysis of Deviance Table (Type II tests)

Response: qnrB
       LR Chisq Df Pr(>Chisq)    
Source   25.048  5  0.0001364 ***
---
Signif. codes:  0 ‘***’ 0.001 ‘**’ 0.01 ‘*’ 0.05 ‘.’ 0.1 ‘ ’ 1
FDR p-value:  0.0003132 
Animal - Chicken  | est= 2.208  | SE= 0.4502  | z= 4.904  | rawP= 1.392e-05  | FDR= 0.0002943
Animal - Egg  | est= 13.76  | SE= 1459  | z= 0.009437  | rawP= 1  | FDR= 1
Animal - Fish  | est= 13.76  | SE= 1582  | z= 0.0087  | rawP= 1  | FDR= 1
Animal - Human  | est= 0.9942  | SE= 0.4217  | z= 2.357  | rawP= 0.1715  | FDR= 1
Animal - Plant  | est= 13.76  | SE= 1423  | z= 0.00967  | rawP= 1  | FDR= 1
Chicken - Egg  | est= 11.56  | SE= 1459  | z= 0.007923  | rawP= 1  | FDR= 1
Chicken - Fish  | est= 11.56  | SE= 1582  | z= 0.007305  | rawP= 1  | FDR= 1
Chicken - Human  | est= -1.213  | SE= 0.4748  | z= -2.556  | rawP= 0.1085  | FDR= 1
Chicken - Plant  | est= 11.56  | SE= 1423  | z= 0.008119  | rawP= 1  | FDR= 1
Egg - Fish  | est= 1.011e-11  | SE= 2152  | z= 4.697e-15  | rawP= 1  | FDR= 1
Egg - Human  | est= -12.77  | SE= 1459  | z= -0.008755  | rawP= 1  | FDR= 1
Egg - Plant  | est= -1.895e-11  | SE= 2038  | z= -9.298e-15  | rawP= 1  | FDR= 1
Fish - Human  | est= -12.77  | SE= 1582  | z= -0.008072  | rawP= 1  | FDR= 1
Fish - Plant  | est= -2.905e-11  | SE= 2128  | z= -1.365e-14  | rawP= 1  | FDR= 1
Human - Plant  | est= 12.77  | SE= 1423  | z= 0.008971  | rawP= 1  | FDR= 1

----------------------------------------------------------
Gene:  qnrD  | Reference:  Animal 
----------------------------------------------------------


Call:
glm(formula = as.formula(paste(gene, "~", group_var)), family = binomial, 
    data = data)

Coefficients:
                Estimate Std. Error z value Pr(>|z|)
(Intercept)   -2.557e+01  5.405e+03  -0.005    0.996
SourceChicken  4.373e-07  5.871e+03   0.000    1.000
SourceEgg      4.373e-07  4.860e+04   0.000    1.000
SourceFish     4.373e-07  5.267e+04   0.000    1.000
SourceHuman    1.856e+01  5.405e+03   0.003    0.997
SourcePlant    4.374e-07  4.744e+04   0.000    1.000

(Dispersion parameter for binomial family taken to be 1)

    Null deviance: 56.615  on 13829  degrees of freedom
Residual deviance: 48.021  on 13824  degrees of freedom
AIC: 60.021

Number of Fisher Scoring iterations: 24


Odds Ratios (95% CI):
               Estimate 2.5 %        97.5 %
(Intercept)           0     0  0.000000e+00
SourceChicken         1     0 3.006857e+192
SourceEgg             1     0           Inf
SourceFish            1     0           Inf
SourceHuman   115294871     0            NA
SourcePlant           1     0           Inf

ANOVA (LR Type II):
Analysis of Deviance Table (Type II tests)

Response: qnrD
       LR Chisq Df Pr(>Chisq)
Source   8.5941  5     0.1264
FDR p-value:  0.2009 
Animal - Chicken  | est= -4.373e-07  | SE= 5871  | z= -7.449e-11  | rawP= 1  | FDR= 1
Animal - Egg  | est= -4.373e-07  | SE= 48600  | z= -8.999e-12  | rawP= 1  | FDR= 1
Animal - Fish  | est= -4.373e-07  | SE= 52670  | z= -8.304e-12  | rawP= 1  | FDR= 1
Animal - Human  | est= -18.56  | SE= 5405  | z= -0.003434  | rawP= 1  | FDR= 1
Animal - Plant  | est= -4.374e-07  | SE= 47440  | z= -9.218e-12  | rawP= 1  | FDR= 1
Chicken - Egg  | est= -2.2e-12  | SE= 48350  | z= -4.549e-17  | rawP= 1  | FDR= 1
Chicken - Fish  | est= -4.744e-12  | SE= 52440  | z= -9.047e-17  | rawP= 1  | FDR= 1
Chicken - Human  | est= -18.56  | SE= 2293  | z= -0.008095  | rawP= 1  | FDR= 1
Chicken - Plant  | est= -1.71e-11  | SE= 47190  | z= -3.624e-16  | rawP= 1  | FDR= 1
Egg - Fish  | est= -2.544e-12  | SE= 71260  | z= -3.571e-17  | rawP= 1  | FDR= 1
Egg - Human  | est= -18.56  | SE= 48300  | z= -0.0003843  | rawP= 1  | FDR= 1
Egg - Plant  | est= -1.49e-11  | SE= 67490  | z= -2.208e-16  | rawP= 1  | FDR= 1
Fish - Human  | est= -18.56  | SE= 52390  | z= -0.0003543  | rawP= 1  | FDR= 1
Fish - Plant  | est= -1.236e-11  | SE= 70470  | z= -1.753e-16  | rawP= 1  | FDR= 1
Human - Plant  | est= 18.56  | SE= 47140  | z= 0.0003938  | rawP= 1  | FDR= 1

----------------------------------------------------------
Gene:  blaCMY  | Reference:  Animal 
----------------------------------------------------------


Call:
glm(formula = as.formula(paste(gene, "~", group_var)), family = binomial, 
    data = data)

Coefficients:
              Estimate Std. Error z value Pr(>|z|)    
(Intercept)    -3.8280     0.1734 -22.082  < 2e-16 ***
SourceChicken  -1.4966     0.2311  -6.475 9.47e-11 ***
SourceEgg     -13.7381   884.6288  -0.016    0.988    
SourceFish    -13.7381   959.5147  -0.014    0.989    
SourceHuman    -1.3244     0.2881  -4.597 4.28e-06 ***
SourcePlant   -13.7381   863.3093  -0.016    0.987    
---
Signif. codes:  0 ‘***’ 0.001 ‘**’ 0.01 ‘*’ 0.05 ‘.’ 0.1 ‘ ’ 1

(Dispersion parameter for binomial family taken to be 1)

    Null deviance: 1145.6  on 13829  degrees of freedom
Residual deviance: 1107.1  on 13824  degrees of freedom
AIC: 1119.1

Number of Fisher Scoring iterations: 16


Odds Ratios (95% CI):
              Estimate  2.5 %       97.5 %
(Intercept)     0.0218 0.0152 3.000000e-02
SourceChicken   0.2239 0.1426 3.542000e-01
SourceEgg       0.0000     NA 1.833338e+16
SourceFish      0.0000     NA 6.033625e+19
SourceHuman     0.2660 0.1484 4.626000e-01
SourcePlant     0.0000     NA 2.025053e+15

ANOVA (LR Type II):
Analysis of Deviance Table (Type II tests)

Response: blaCMY
       LR Chisq Df Pr(>Chisq)    
Source   38.557  5  2.916e-07 ***
---
Signif. codes:  0 ‘***’ 0.001 ‘**’ 0.01 ‘*’ 0.05 ‘.’ 0.1 ‘ ’ 1
FDR p-value:  7.861e-07 
Animal - Chicken  | est= 1.497  | SE= 0.2311  | z= 6.475  | rawP= 1.42e-09  | FDR= 3.668e-08
Animal - Egg  | est= 13.74  | SE= 884.6  | z= 0.01553  | rawP= 1  | FDR= 1
Animal - Fish  | est= 13.74  | SE= 959.5  | z= 0.01432  | rawP= 1  | FDR= 1
Animal - Human  | est= 1.324  | SE= 0.2881  | z= 4.597  | rawP= 6.276e-05  | FDR= 0.001216
Animal - Plant  | est= 13.74  | SE= 863.3  | z= 0.01591  | rawP= 1  | FDR= 1
Chicken - Egg  | est= 12.24  | SE= 884.6  | z= 0.01384  | rawP= 1  | FDR= 1
Chicken - Fish  | est= 12.24  | SE= 959.5  | z= 0.01276  | rawP= 1  | FDR= 1
Chicken - Human  | est= -0.1722  | SE= 0.2762  | z= -0.6235  | rawP= 0.9893  | FDR= 1
Chicken - Plant  | est= 12.24  | SE= 863.3  | z= 0.01418  | rawP= 1  | FDR= 1
Egg - Fish  | est= -1.918e-11  | SE= 1305  | z= -1.47e-14  | rawP= 1  | FDR= 1
Egg - Human  | est= -12.41  | SE= 884.6  | z= -0.01403  | rawP= 1  | FDR= 1
Egg - Plant  | est= 3.274e-11  | SE= 1236  | z= 2.648e-14  | rawP= 1  | FDR= 1
Fish - Human  | est= -12.41  | SE= 959.5  | z= -0.01294  | rawP= 1  | FDR= 1
Fish - Plant  | est= 5.192e-11  | SE= 1291  | z= 4.022e-14  | rawP= 1  | FDR= 1
Human - Plant  | est= 12.41  | SE= 863.3  | z= 0.01438  | rawP= 1  | FDR= 1

----------------------------------------------------------
Gene:  aac.3..IIa  | Reference:  Animal 
----------------------------------------------------------


Call:
glm(formula = as.formula(paste(gene, "~", group_var)), family = binomial, 
    data = data)

Coefficients:
                Estimate Std. Error z value Pr(>|z|)
(Intercept)   -2.657e+01  8.911e+03  -0.003    0.998
SourceChicken -2.313e-07  9.680e+03   0.000    1.000
SourceEgg     -2.313e-07  8.013e+04   0.000    1.000
SourceFish    -2.313e-07  8.683e+04   0.000    1.000
SourceHuman    1.846e+01  8.911e+03   0.002    0.998
SourcePlant   -2.313e-07  7.822e+04   0.000    1.000

(Dispersion parameter for binomial family taken to be 1)

    Null deviance: 21.069  on 13829  degrees of freedom
Residual deviance: 18.205  on 13824  degrees of freedom
AIC: 30.205

Number of Fisher Scoring iterations: 25


Odds Ratios (95% CI):
               Estimate 2.5 % 97.5 %
(Intercept)           0     0      0
SourceChicken         1     0    Inf
SourceEgg             1     0    Inf
SourceFish            1     0    Inf
SourceHuman   104404639     0     NA
SourcePlant           1     0    Inf

ANOVA (LR Type II):
Analysis of Deviance Table (Type II tests)

Response: aac.3..IIa
       LR Chisq Df Pr(>Chisq)
Source   2.8643  5     0.7209
FDR p-value:  0.7706 
Animal - Chicken  | est= 2.313e-07  | SE= 9680  | z= 2.389e-11  | rawP= 1  | FDR= 1
Animal - Egg  | est= 2.313e-07  | SE= 80130  | z= 2.886e-12  | rawP= 1  | FDR= 1
Animal - Fish  | est= 2.313e-07  | SE= 86830  | z= 2.663e-12  | rawP= 1  | FDR= 1
Animal - Human  | est= -18.46  | SE= 8911  | z= -0.002072  | rawP= 1  | FDR= 1
Animal - Plant  | est= 2.313e-07  | SE= 78220  | z= 2.957e-12  | rawP= 1  | FDR= 1
Chicken - Egg  | est= -1.012e-11  | SE= 79720  | z= -1.27e-16  | rawP= 1  | FDR= 1
Chicken - Fish  | est= -2.81e-11  | SE= 86460  | z= -3.25e-16  | rawP= 1  | FDR= 1
Chicken - Human  | est= -18.46  | SE= 3781  | z= -0.004883  | rawP= 1  | FDR= 1
Chicken - Plant  | est= 3.002e-12  | SE= 77800  | z= 3.859e-17  | rawP= 1  | FDR= 1
Egg - Fish  | est= -1.798e-11  | SE= 117500  | z= -1.53e-16  | rawP= 1  | FDR= 1
Egg - Human  | est= -18.46  | SE= 79630  | z= -0.0002319  | rawP= 1  | FDR= 1
Egg - Plant  | est= 1.312e-11  | SE= 111300  | z= 1.18e-16  | rawP= 1  | FDR= 1
Fish - Human  | est= -18.46  | SE= 86370  | z= -0.0002138  | rawP= 1  | FDR= 1
Fish - Plant  | est= 3.11e-11  | SE= 116200  | z= 2.677e-16  | rawP= 1  | FDR= 1
Human - Plant  | est= 18.46  | SE= 77710  | z= 0.0002376  | rawP= 1  | FDR= 1

----------------------------------------------------------
Gene:  aac.3..IId  | Reference:  Animal 
----------------------------------------------------------


Call:
glm(formula = as.formula(paste(gene, "~", group_var)), family = binomial, 
    data = data)

Coefficients:
               Estimate Std. Error z value Pr(>|z|)    
(Intercept)     -7.3753     1.0003  -7.373 1.67e-13 ***
SourceChicken   -0.6164     1.1550  -0.534  0.59354    
SourceEgg      -11.1908  1458.5067  -0.008  0.99388    
SourceFish     -11.1908  1581.9725  -0.007  0.99436    
SourceHuman      2.1110     1.0294   2.051  0.04030 *  
SourcePlant      4.3795     1.4320   3.058  0.00223 ** 
---
Signif. codes:  0 ‘***’ 0.001 ‘**’ 0.01 ‘*’ 0.05 ‘.’ 0.1 ‘ ’ 1

(Dispersion parameter for binomial family taken to be 1)

    Null deviance: 327.48  on 13829  degrees of freedom
Residual deviance: 291.81  on 13824  degrees of freedom
AIC: 303.81

Number of Fisher Scoring iterations: 17


Odds Ratios (95% CI):
              Estimate  2.5 %       97.5 %
(Intercept)     0.0006 0.0000 2.800000e-03
SourceChicken   0.5399 0.0691 1.091760e+01
SourceEgg       0.0000     NA 3.997273e+33
SourceFish      0.0000     NA 7.205230e+36
SourceHuman     8.2568 1.6944 1.488455e+02
SourcePlant    79.8000 3.0841 2.066259e+03

ANOVA (LR Type II):
Analysis of Deviance Table (Type II tests)

Response: aac.3..IId
       LR Chisq Df Pr(>Chisq)    
Source   35.667  5  1.107e-06 ***
---
Signif. codes:  0 ‘***’ 0.001 ‘**’ 0.01 ‘*’ 0.05 ‘.’ 0.1 ‘ ’ 1
FDR p-value:  2.746e-06 
Animal - Chicken  | est= 0.6164  | SE= 1.155  | z= 0.5337  | rawP= 0.9948  | FDR= 1
Animal - Egg  | est= 11.19  | SE= 1459  | z= 0.007673  | rawP= 1  | FDR= 1
Animal - Fish  | est= 11.19  | SE= 1582  | z= 0.007074  | rawP= 1  | FDR= 1
Animal - Human  | est= -2.111  | SE= 1.029  | z= -2.051  | rawP= 0.3136  | FDR= 1
Animal - Plant  | est= -4.38  | SE= 1.432  | z= -3.058  | rawP= 0.02703  | FDR= 0.419
Chicken - Egg  | est= 10.57  | SE= 1459  | z= 0.00725  | rawP= 1  | FDR= 1
Chicken - Fish  | est= 10.57  | SE= 1582  | z= 0.006684  | rawP= 1  | FDR= 1
Chicken - Human  | est= -2.727  | SE= 0.6266  | z= -4.353  | rawP= 0.0001946  | FDR= 0.00362
Chicken - Plant  | est= -4.996  | SE= 1.176  | z= -4.248  | rawP= 0.0003115  | FDR= 0.00568
Egg - Fish  | est= -1.129e-11  | SE= 2152  | z= -5.246e-15  | rawP= 1  | FDR= 1
Egg - Human  | est= -13.3  | SE= 1459  | z= -0.00912  | rawP= 1  | FDR= 1
Egg - Plant  | est= -15.57  | SE= 1459  | z= -0.01068  | rawP= 1  | FDR= 1
Fish - Human  | est= -13.3  | SE= 1582  | z= -0.008408  | rawP= 1  | FDR= 1
Fish - Plant  | est= -15.57  | SE= 1582  | z= -0.009842  | rawP= 1  | FDR= 1
Human - Plant  | est= -2.268  | SE= 1.053  | z= -2.154  | rawP= 0.2597  | FDR= 1

----------------------------------------------------------
Gene:  aac.3..IV  | Reference:  Animal 
----------------------------------------------------------


Call:
glm(formula = as.formula(paste(gene, "~", group_var)), family = binomial, 
    data = data)

Coefficients:
                Estimate Std. Error z value Pr(>|z|)
(Intercept)   -2.357e+01  1.988e+03  -0.012    0.991
SourceChicken  1.725e+01  1.988e+03   0.009    0.993
SourceEgg     -6.093e-10  1.788e+04   0.000    1.000
SourceFish    -4.923e-12  1.937e+04   0.000    1.000
SourceHuman   -7.981e-11  2.422e+03   0.000    1.000
SourcePlant   -2.145e-10  1.745e+04   0.000    1.000

(Dispersion parameter for binomial family taken to be 1)

    Null deviance: 248.37  on 13829  degrees of freedom
Residual deviance: 234.15  on 13824  degrees of freedom
AIC: 246.15

Number of Fisher Scoring iterations: 22


Odds Ratios (95% CI):
              Estimate 2.5 %        97.5 %
(Intercept)          0     0  0.000000e+00
SourceChicken 31009581     0            NA
SourceEgg            1     0 5.574975e+250
SourceFish           1     0 5.248983e+271
SourceHuman          1     0  9.236614e+33
SourcePlant          1     0 6.010781e+244

ANOVA (LR Type II):
Analysis of Deviance Table (Type II tests)

Response: aac.3..IV
       LR Chisq Df Pr(>Chisq)  
Source   14.216  5    0.01429 *
---
Signif. codes:  0 ‘***’ 0.001 ‘**’ 0.01 ‘*’ 0.05 ‘.’ 0.1 ‘ ’ 1
FDR p-value:  0.02769 
Animal - Chicken  | est= -17.25  | SE= 1988  | z= -0.008675  | rawP= 1  | FDR= 1
Animal - Egg  | est= 6.093e-10  | SE= 17880  | z= 3.408e-14  | rawP= 1  | FDR= 1
Animal - Fish  | est= 4.923e-12  | SE= 19370  | z= 2.541e-16  | rawP= 1  | FDR= 1
Animal - Human  | est= 7.982e-11  | SE= 2422  | z= 3.296e-14  | rawP= 1  | FDR= 1
Animal - Plant  | est= 2.145e-10  | SE= 17450  | z= 1.229e-14  | rawP= 1  | FDR= 1
Chicken - Egg  | est= 17.25  | SE= 17770  | z= 0.0009708  | rawP= 1  | FDR= 1
Chicken - Fish  | est= 17.25  | SE= 19270  | z= 0.0008951  | rawP= 1  | FDR= 1
Chicken - Human  | est= 17.25  | SE= 1383  | z= 0.01248  | rawP= 1  | FDR= 1
Chicken - Plant  | est= 17.25  | SE= 17340  | z= 0.0009948  | rawP= 1  | FDR= 1
Egg - Fish  | est= -6.043e-10  | SE= 26210  | z= -2.305e-14  | rawP= 1  | FDR= 1
Egg - Human  | est= -5.294e-10  | SE= 17820  | z= -2.971e-14  | rawP= 1  | FDR= 1
Egg - Plant  | est= -3.948e-10  | SE= 24830  | z= -1.59e-14  | rawP= 1  | FDR= 1
Fish - Human  | est= 7.489e-11  | SE= 19320  | z= 3.876e-15  | rawP= 1  | FDR= 1
Fish - Plant  | est= 2.096e-10  | SE= 25920  | z= 8.083e-15  | rawP= 1  | FDR= 1
Human - Plant  | est= 1.347e-10  | SE= 17400  | z= 7.742e-15  | rawP= 1  | FDR= 1

----------------------------------------------------------
Gene:  aac.3..IVa  | Reference:  Animal 
----------------------------------------------------------


Call:
glm(formula = as.formula(paste(gene, "~", group_var)), family = binomial, 
    data = data)

Coefficients:
               Estimate Std. Error z value Pr(>|z|)    
(Intercept)    -2.73851    0.10477 -26.139   <2e-16 ***
SourceChicken   2.80255    0.10690  26.217   <2e-16 ***
SourceEgg     -11.82756  197.38745  -0.060    0.952    
SourceFish      0.72361    0.76003   0.952    0.341    
SourceHuman     0.01779    0.12728   0.140    0.889    
SourcePlant   -11.82756  192.63043  -0.061    0.951    
---
Signif. codes:  0 ‘***’ 0.001 ‘**’ 0.01 ‘*’ 0.05 ‘.’ 0.1 ‘ ’ 1

(Dispersion parameter for binomial family taken to be 1)

    Null deviance: 17958  on 13829  degrees of freedom
Residual deviance: 14565  on 13824  degrees of freedom
AIC: 14577

Number of Fisher Scoring iterations: 13


Odds Ratios (95% CI):
              Estimate   2.5 %  97.5 %
(Intercept)     0.0647  0.0523  0.0789
SourceChicken  16.4867 13.4469 20.4553
SourceEgg       0.0000      NA  0.6987
SourceFish      2.0619  0.3220  7.4468
SourceHuman     1.0180  0.7956  1.3110
SourcePlant     0.0000      NA  0.4284

ANOVA (LR Type II):
Analysis of Deviance Table (Type II tests)

Response: aac.3..IVa
       LR Chisq Df Pr(>Chisq)    
Source     3393  5  < 2.2e-16 ***
---
Signif. codes:  0 ‘***’ 0.001 ‘**’ 0.01 ‘*’ 0.05 ‘.’ 0.1 ‘ ’ 1
FDR p-value:  0 
Animal - Chicken  | est= -2.803  | SE= 0.1069  | z= -26.22  | rawP= 0  | FDR= 0
Animal - Egg  | est= 11.83  | SE= 197.4  | z= 0.05992  | rawP= 1  | FDR= 1
Animal - Fish  | est= -0.7236  | SE= 0.76  | z= -0.9521  | rawP= 0.9327  | FDR= 1
Animal - Human  | est= -0.01779  | SE= 0.1273  | z= -0.1398  | rawP= 1  | FDR= 1
Animal - Plant  | est= 11.83  | SE= 192.6  | z= 0.0614  | rawP= 1  | FDR= 1
Chicken - Egg  | est= 14.63  | SE= 197.4  | z= 0.07412  | rawP= 1  | FDR= 1
Chicken - Fish  | est= 2.079  | SE= 0.7531  | z= 2.761  | rawP= 0.06396  | FDR= 0.8877
Chicken - Human  | est= 2.785  | SE= 0.07534  | z= 36.96  | rawP= 0  | FDR= 0
Chicken - Plant  | est= 14.63  | SE= 192.6  | z= 0.07595  | rawP= 1  | FDR= 1
Egg - Fish  | est= -12.55  | SE= 197.4  | z= -0.06359  | rawP= 1  | FDR= 1
Egg - Human  | est= -11.85  | SE= 197.4  | z= -0.06001  | rawP= 1  | FDR= 1
Egg - Plant  | est= -3.461e-11  | SE= 275.8  | z= -1.255e-13  | rawP= 1  | FDR= 1
Fish - Human  | est= 0.7058  | SE= 0.7562  | z= 0.9333  | rawP= 0.938  | FDR= 1
Fish - Plant  | est= 12.55  | SE= 192.6  | z= 0.06516  | rawP= 1  | FDR= 1
Human - Plant  | est= 11.85  | SE= 192.6  | z= 0.06149  | rawP= 1  | FDR= 1

----------------------------------------------------------
Gene:  aac.3..VIa  | Reference:  Animal 
----------------------------------------------------------


Call:
glm(formula = as.formula(paste(gene, "~", group_var)), family = binomial, 
    data = data)

Coefficients:
              Estimate Std. Error z value Pr(>|z|)    
(Intercept)    -5.1730     0.3343 -15.475   <2e-16 ***
SourceChicken  -0.7369     0.3918  -1.881    0.060 .  
SourceEgg     -12.3931   884.6289  -0.014    0.989    
SourceFish    -12.3931   959.5147  -0.013    0.990    
SourceHuman    -0.4410     0.4420  -0.998    0.318    
SourcePlant   -12.3931   863.3094  -0.014    0.989    
---
Signif. codes:  0 ‘***’ 0.001 ‘**’ 0.01 ‘*’ 0.05 ‘.’ 0.1 ‘ ’ 1

(Dispersion parameter for binomial family taken to be 1)

    Null deviance: 605.37  on 13829  degrees of freedom
Residual deviance: 601.69  on 13824  degrees of freedom
AIC: 613.69

Number of Fisher Scoring iterations: 16


Odds Ratios (95% CI):
              Estimate  2.5 %       97.5 %
(Intercept)     0.0057 0.0027 1.020000e-02
SourceChicken   0.4786 0.2299 1.089800e+00
SourceEgg       0.0000 0.0000 2.413871e+12
SourceFish      0.0000 0.0000 7.701189e+13
SourceHuman     0.6434 0.2717 1.579200e+00
SourcePlant     0.0000 0.0000 9.006999e+11

ANOVA (LR Type II):
Analysis of Deviance Table (Type II tests)

Response: aac.3..VIa
       LR Chisq Df Pr(>Chisq)
Source   3.6818  5     0.5961
FDR p-value:  0.7699 
Animal - Chicken  | est= 0.7369  | SE= 0.3918  | z= 1.881  | rawP= 0.4141  | FDR= 1
Animal - Egg  | est= 12.39  | SE= 884.6  | z= 0.01401  | rawP= 1  | FDR= 1
Animal - Fish  | est= 12.39  | SE= 959.5  | z= 0.01292  | rawP= 1  | FDR= 1
Animal - Human  | est= 0.441  | SE= 0.442  | z= 0.9978  | rawP= 0.9188  | FDR= 1
Animal - Plant  | est= 12.39  | SE= 863.3  | z= 0.01436  | rawP= 1  | FDR= 1
Chicken - Egg  | est= 11.66  | SE= 884.6  | z= 0.01318  | rawP= 1  | FDR= 1
Chicken - Fish  | est= 11.66  | SE= 959.5  | z= 0.01215  | rawP= 1  | FDR= 1
Chicken - Human  | est= -0.2959  | SE= 0.3541  | z= -0.8354  | rawP= 0.961  | FDR= 1
Chicken - Plant  | est= 11.66  | SE= 863.3  | z= 0.0135  | rawP= 1  | FDR= 1
Egg - Fish  | est= 1.176e-10  | SE= 1305  | z= 9.008e-14  | rawP= 1  | FDR= 1
Egg - Human  | est= -11.95  | SE= 884.6  | z= -0.01351  | rawP= 1  | FDR= 1
Egg - Plant  | est= 4.568e-11  | SE= 1236  | z= 3.696e-14  | rawP= 1  | FDR= 1
Fish - Human  | est= -11.95  | SE= 959.5  | z= -0.01246  | rawP= 1  | FDR= 1
Fish - Plant  | est= -7.188e-11  | SE= 1291  | z= -5.569e-14  | rawP= 1  | FDR= 1
Human - Plant  | est= 11.95  | SE= 863.3  | z= 0.01384  | rawP= 1  | FDR= 1

----------------------------------------------------------
Gene:  aac.6...IIc  | Reference:  Animal 
----------------------------------------------------------


Call:
glm(formula = as.formula(paste(gene, "~", group_var)), family = binomial, 
    data = data)

Coefficients:
                Estimate Std. Error z value Pr(>|z|)    
(Intercept)      -5.7633     0.4479 -12.867   <2e-16 ***
SourceChicken   -19.8028  2293.2069  -0.009    0.993    
SourceEgg       -19.8028 48299.0961   0.000    1.000    
SourceFish      -19.8028 52387.7251   0.000    1.000    
SourceHuman     -19.8028  3758.3716  -0.005    0.996    
SourcePlant     -19.8028 47135.0914   0.000    1.000    
---
Signif. codes:  0 ‘***’ 0.001 ‘**’ 0.01 ‘*’ 0.05 ‘.’ 0.1 ‘ ’ 1

(Dispersion parameter for binomial family taken to be 1)

    Null deviance: 89.250  on 13829  degrees of freedom
Residual deviance: 67.649  on 13824  degrees of freedom
AIC: 79.649

Number of Fisher Scoring iterations: 24


Odds Ratios (95% CI):
              Estimate  2.5 %        97.5 %
(Intercept)     0.0031 0.0011  6.800000e-03
SourceChicken   0.0000     NA 6.896154e+104
SourceEgg       0.0000     NA           Inf
SourceFish      0.0000     NA           Inf
SourceHuman     0.0000     NA 2.072050e+177
SourcePlant     0.0000     NA           Inf

ANOVA (LR Type II):
Analysis of Deviance Table (Type II tests)

Response: aac.6...IIc
       LR Chisq Df Pr(>Chisq)    
Source   21.601  5  0.0006234 ***
---
Signif. codes:  0 ‘***’ 0.001 ‘**’ 0.01 ‘*’ 0.05 ‘.’ 0.1 ‘ ’ 1
FDR p-value:  0.001288 
Animal - Chicken  | est= 19.8  | SE= 2293  | z= 0.008635  | rawP= 1  | FDR= 1
Animal - Egg  | est= 19.8  | SE= 48300  | z= 0.00041  | rawP= 1  | FDR= 1
Animal - Fish  | est= 19.8  | SE= 52390  | z= 0.000378  | rawP= 1  | FDR= 1
Animal - Human  | est= 19.8  | SE= 3758  | z= 0.005269  | rawP= 1  | FDR= 1
Animal - Plant  | est= 19.8  | SE= 47140  | z= 0.0004201  | rawP= 1  | FDR= 1
Chicken - Egg  | est= 1.967e-11  | SE= 48350  | z= 4.068e-16  | rawP= 1  | FDR= 1
Chicken - Fish  | est= 1.457e-13  | SE= 52440  | z= 2.778e-18  | rawP= 1  | FDR= 1
Chicken - Human  | est= 4.966e-10  | SE= 4403  | z= 1.128e-13  | rawP= 1  | FDR= 1
Chicken - Plant  | est= 6.025e-12  | SE= 47190  | z= 1.277e-16  | rawP= 1  | FDR= 1
Egg - Fish  | est= -1.953e-11  | SE= 71260  | z= -2.74e-16  | rawP= 1  | FDR= 1
Egg - Human  | est= 4.769e-10  | SE= 48450  | z= 9.845e-15  | rawP= 1  | FDR= 1
Egg - Plant  | est= -1.365e-11  | SE= 67490  | z= -2.022e-16  | rawP= 1  | FDR= 1
Fish - Human  | est= 4.965e-10  | SE= 52520  | z= 9.452e-15  | rawP= 1  | FDR= 1
Fish - Plant  | est= 5.88e-12  | SE= 70470  | z= 8.343e-17  | rawP= 1  | FDR= 1
Human - Plant  | est= -4.906e-10  | SE= 47280  | z= -1.037e-14  | rawP= 1  | FDR= 1

----------------------------------------------------------
Gene:  aac.6...Iaa  | Reference:  Animal 
----------------------------------------------------------


Call:
glm(formula = as.formula(paste(gene, "~", group_var)), family = binomial, 
    data = data)

Coefficients:
                Estimate Std. Error z value Pr(>|z|)
(Intercept)    2.257e+01  1.206e+03   0.019    0.985
SourceChicken -1.348e+01  1.206e+03  -0.011    0.991
SourceEgg      8.811e-09  1.084e+04   0.000    1.000
SourceFish     7.886e-09  1.175e+04   0.000    1.000
SourceHuman   -1.607e+01  1.206e+03  -0.013    0.989
SourcePlant    9.694e-09  1.059e+04   0.000    1.000

(Dispersion parameter for binomial family taken to be 1)

    Null deviance: 104.911  on 13829  degrees of freedom
Residual deviance:  95.105  on 13824  degrees of freedom
AIC: 107.11

Number of Fisher Scoring iterations: 21


Odds Ratios (95% CI):
                Estimate 2.5 %        97.5 %
(Intercept)   6314210853   Inf           Inf
SourceChicken          0    NA  1.475826e+50
SourceEgg              1     0 1.061950e+251
SourceFish             1     0 1.055227e+272
SourceHuman            0    NA  1.097306e+49
SourcePlant            1     0 1.127540e+245

ANOVA (LR Type II):
Analysis of Deviance Table (Type II tests)

Response: aac.6...Iaa
       LR Chisq Df Pr(>Chisq)  
Source   9.8063  5    0.08091 .
---
Signif. codes:  0 ‘***’ 0.001 ‘**’ 0.01 ‘*’ 0.05 ‘.’ 0.1 ‘ ’ 1
FDR p-value:  0.1394 
Animal - Chicken  | est= 13.48  | SE= 1206  | z= 0.01117  | rawP= 1  | FDR= 1
Animal - Egg  | est= -8.811e-09  | SE= 10840  | z= -8.125e-13  | rawP= 1  | FDR= 1
Animal - Fish  | est= -7.886e-09  | SE= 11750  | z= -6.71e-13  | rawP= 1  | FDR= 1
Animal - Human  | est= 16.07  | SE= 1206  | z= 0.01333  | rawP= 1  | FDR= 1
Animal - Plant  | est= -9.694e-09  | SE= 10590  | z= -9.157e-13  | rawP= 1  | FDR= 1
Chicken - Egg  | est= -13.48  | SE= 10780  | z= -0.00125  | rawP= 1  | FDR= 1
Chicken - Fish  | est= -13.48  | SE= 11690  | z= -0.001153  | rawP= 1  | FDR= 1
Chicken - Human  | est= 2.599  | SE= 1.096  | z= 2.372  | rawP= 0.1661  | FDR= 1
Chicken - Plant  | est= -13.48  | SE= 10520  | z= -0.001281  | rawP= 1  | FDR= 1
Egg - Fish  | est= 9.252e-10  | SE= 15900  | z= 5.819e-14  | rawP= 1  | FDR= 1
Egg - Human  | est= 16.07  | SE= 10780  | z= 0.001492  | rawP= 1  | FDR= 1
Egg - Plant  | est= -8.833e-10  | SE= 15060  | z= -5.866e-14  | rawP= 1  | FDR= 1
Fish - Human  | est= 16.07  | SE= 11690  | z= 0.001375  | rawP= 1  | FDR= 1
Fish - Plant  | est= -1.809e-09  | SE= 15720  | z= -1.15e-13  | rawP= 1  | FDR= 1
Human - Plant  | est= -16.07  | SE= 10520  | z= -0.001528  | rawP= 1  | FDR= 1

----------------------------------------------------------
Gene:  ant.2....Ia  | Reference:  Animal 
----------------------------------------------------------


Call:
glm(formula = as.formula(paste(gene, "~", group_var)), family = binomial, 
    data = data)

Coefficients:
              Estimate Std. Error z value Pr(>|z|)    
(Intercept)    -4.9711     0.3026 -16.430  < 2e-16 ***
SourceChicken  -3.0206     0.6519  -4.634  3.6e-06 ***
SourceEgg     -12.5950   884.6289  -0.014   0.9886    
SourceFish    -12.5950   959.5147  -0.013   0.9895    
SourceHuman     0.6661     0.3385   1.968   0.0491 *  
SourcePlant   -12.5950   863.3094  -0.015   0.9884    
---
Signif. codes:  0 ‘***’ 0.001 ‘**’ 0.01 ‘*’ 0.05 ‘.’ 0.1 ‘ ’ 1

(Dispersion parameter for binomial family taken to be 1)

    Null deviance: 750.76  on 13829  degrees of freedom
Residual deviance: 652.82  on 13824  degrees of freedom
AIC: 664.82

Number of Fisher Scoring iterations: 16


Odds Ratios (95% CI):
              Estimate  2.5 %       97.5 %
(Intercept)     0.0069 0.0036 1.190000e-02
SourceChicken   0.0488 0.0110 1.564000e-01
SourceEgg       0.0000 0.0000 3.538630e+10
SourceFish      0.0000 0.0000 8.032684e+11
SourceHuman     1.9466 1.0405 3.975100e+00
SourcePlant     0.0000 0.0000 1.454735e+10

ANOVA (LR Type II):
Analysis of Deviance Table (Type II tests)

Response: ant.2....Ia
       LR Chisq Df Pr(>Chisq)    
Source   97.937  5  < 2.2e-16 ***
---
Signif. codes:  0 ‘***’ 0.001 ‘**’ 0.01 ‘*’ 0.05 ‘.’ 0.1 ‘ ’ 1
FDR p-value:  5.244e-19 
Animal - Chicken  | est= 3.021  | SE= 0.6519  | z= 4.634  | rawP= 5.279e-05  | FDR= 0.001045
Animal - Egg  | est= 12.59  | SE= 884.6  | z= 0.01424  | rawP= 1  | FDR= 1
Animal - Fish  | est= 12.59  | SE= 959.5  | z= 0.01313  | rawP= 1  | FDR= 1
Animal - Human  | est= -0.6661  | SE= 0.3385  | z= -1.968  | rawP= 0.3609  | FDR= 1
Animal - Plant  | est= 12.59  | SE= 863.3  | z= 0.01459  | rawP= 1  | FDR= 1
Chicken - Egg  | est= 9.574  | SE= 884.6  | z= 0.01082  | rawP= 1  | FDR= 1
Chicken - Fish  | est= 9.574  | SE= 959.5  | z= 0.009978  | rawP= 1  | FDR= 1
Chicken - Human  | est= -3.687  | SE= 0.5971  | z= -6.175  | rawP= 9.927e-09  | FDR= 2.43e-07
Chicken - Plant  | est= 9.574  | SE= 863.3  | z= 0.01109  | rawP= 1  | FDR= 1
Egg - Fish  | est= -2.76e-11  | SE= 1305  | z= -2.115e-14  | rawP= 1  | FDR= 1
Egg - Human  | est= -13.26  | SE= 884.6  | z= -0.01499  | rawP= 1  | FDR= 1
Egg - Plant  | est= -1.47e-11  | SE= 1236  | z= -1.189e-14  | rawP= 1  | FDR= 1
Fish - Human  | est= -13.26  | SE= 959.5  | z= -0.01382  | rawP= 1  | FDR= 1
Fish - Plant  | est= 1.29e-11  | SE= 1291  | z= 9.994e-15  | rawP= 1  | FDR= 1
Human - Plant  | est= 13.26  | SE= 863.3  | z= 0.01536  | rawP= 1  | FDR= 1

----------------------------------------------------------
Gene:  ant.3....Ia  | Reference:  Animal 
----------------------------------------------------------


Call:
glm(formula = as.formula(paste(gene, "~", group_var)), family = binomial, 
    data = data)

Coefficients:
               Estimate Std. Error z value Pr(>|z|)    
(Intercept)    -2.30396    0.08709 -26.454  < 2e-16 ***
SourceChicken   3.85347    0.09146  42.132  < 2e-16 ***
SourceEgg     -11.26210  119.72161  -0.094  0.92505    
SourceFish      1.42849    0.53937   2.648  0.00809 ** 
SourceHuman     1.23620    0.09579  12.905  < 2e-16 ***
SourcePlant     0.05267    0.74848   0.070  0.94390    
---
Signif. codes:  0 ‘***’ 0.001 ‘**’ 0.01 ‘*’ 0.05 ‘.’ 0.1 ‘ ’ 1

(Dispersion parameter for binomial family taken to be 1)

    Null deviance: 18602  on 13829  degrees of freedom
Residual deviance: 12995  on 13824  degrees of freedom
AIC: 13007

Number of Fisher Scoring iterations: 12


Odds Ratios (95% CI):
              Estimate   2.5 %  97.5 %
(Intercept)     0.0999  0.0838  0.1180
SourceChicken  47.1563 39.5563 56.6277
SourceEgg       0.0000      NA  0.0135
SourceFish      4.1724  1.3125 11.4206
SourceHuman     3.4425  2.8620  4.1673
SourcePlant     1.0541  0.1669  3.6786

ANOVA (LR Type II):
Analysis of Deviance Table (Type II tests)

Response: ant.3....Ia
       LR Chisq Df Pr(>Chisq)    
Source   5606.5  5  < 2.2e-16 ***
---
Signif. codes:  0 ‘***’ 0.001 ‘**’ 0.01 ‘*’ 0.05 ‘.’ 0.1 ‘ ’ 1
FDR p-value:  0 
Animal - Chicken  | est= -3.853  | SE= 0.09146  | z= -42.13  | rawP= 0  | FDR= 0
Animal - Egg  | est= 11.26  | SE= 119.7  | z= 0.09407  | rawP= 1  | FDR= 1
Animal - Fish  | est= -1.428  | SE= 0.5394  | z= -2.648  | rawP= 0.08596  | FDR= 1
Animal - Human  | est= -1.236  | SE= 0.09579  | z= -12.91  | rawP= 0  | FDR= 0
Animal - Plant  | est= -0.05267  | SE= 0.7485  | z= -0.07037  | rawP= 1  | FDR= 1
Chicken - Egg  | est= 15.12  | SE= 119.7  | z= 0.1263  | rawP= 1  | FDR= 1
Chicken - Fish  | est= 2.425  | SE= 0.533  | z= 4.549  | rawP= 7.872e-05  | FDR= 0.001494
Chicken - Human  | est= 2.617  | SE= 0.04869  | z= 53.76  | rawP= 0  | FDR= 0
Chicken - Plant  | est= 3.801  | SE= 0.7439  | z= 5.109  | rawP= 4.809e-06  | FDR= 0.000104
Egg - Fish  | est= -12.69  | SE= 119.7  | z= -0.106  | rawP= 1  | FDR= 1
Egg - Human  | est= -12.5  | SE= 119.7  | z= -0.1044  | rawP= 1  | FDR= 1
Egg - Plant  | est= -11.31  | SE= 119.7  | z= -0.09451  | rawP= 1  | FDR= 1
Fish - Human  | est= 0.1923  | SE= 0.5338  | z= 0.3603  | rawP= 0.9992  | FDR= 1
Fish - Plant  | est= 1.376  | SE= 0.9143  | z= 1.505  | rawP= 0.6612  | FDR= 1
Human - Plant  | est= 1.184  | SE= 0.7445  | z= 1.59  | rawP= 0.6053  | FDR= 1

----------------------------------------------------------
Gene:  ant.6..Ia  | Reference:  Animal 
----------------------------------------------------------


Call:
glm(formula = as.formula(paste(gene, "~", group_var)), family = binomial, 
    data = data)

Coefficients:
                Estimate Std. Error z value Pr(>|z|)
(Intercept)   -2.657e+01  8.911e+03  -0.003    0.998
SourceChicken  1.748e-08  9.680e+03   0.000    1.000
SourceEgg      1.746e-08  8.013e+04   0.000    1.000
SourceFish     1.749e-08  8.683e+04   0.000    1.000
SourceHuman    1.846e+01  8.911e+03   0.002    0.998
SourcePlant    1.746e-08  7.822e+04   0.000    1.000

(Dispersion parameter for binomial family taken to be 1)

    Null deviance: 21.069  on 13829  degrees of freedom
Residual deviance: 18.205  on 13824  degrees of freedom
AIC: 30.205

Number of Fisher Scoring iterations: 25


Odds Ratios (95% CI):
               Estimate 2.5 % 97.5 %
(Intercept)           0     0      0
SourceChicken         1     0    Inf
SourceEgg             1     0    Inf
SourceFish            1     0    Inf
SourceHuman   104404665     0     NA
SourcePlant           1     0    Inf

ANOVA (LR Type II):
Analysis of Deviance Table (Type II tests)

Response: ant.6..Ia
       LR Chisq Df Pr(>Chisq)
Source   2.8643  5     0.7209
FDR p-value:  0.7706 
Animal - Chicken  | est= -1.748e-08  | SE= 9680  | z= -1.805e-12  | rawP= 1  | FDR= 1
Animal - Egg  | est= -1.746e-08  | SE= 80130  | z= -2.179e-13  | rawP= 1  | FDR= 1
Animal - Fish  | est= -1.749e-08  | SE= 86830  | z= -2.014e-13  | rawP= 1  | FDR= 1
Animal - Human  | est= -18.46  | SE= 8911  | z= -0.002072  | rawP= 1  | FDR= 1
Animal - Plant  | est= -1.746e-08  | SE= 78220  | z= -2.232e-13  | rawP= 1  | FDR= 1
Chicken - Egg  | est= 1.322e-11  | SE= 79720  | z= 1.658e-16  | rawP= 1  | FDR= 1
Chicken - Fish  | est= -1.425e-11  | SE= 86460  | z= -1.648e-16  | rawP= 1  | FDR= 1
Chicken - Human  | est= -18.46  | SE= 3781  | z= -0.004883  | rawP= 1  | FDR= 1
Chicken - Plant  | est= 1.426e-11  | SE= 77800  | z= 1.833e-16  | rawP= 1  | FDR= 1
Egg - Fish  | est= -2.747e-11  | SE= 117500  | z= -2.338e-16  | rawP= 1  | FDR= 1
Egg - Human  | est= -18.46  | SE= 79630  | z= -0.0002319  | rawP= 1  | FDR= 1
Egg - Plant  | est= 1.045e-12  | SE= 111300  | z= 9.39e-18  | rawP= 1  | FDR= 1
Fish - Human  | est= -18.46  | SE= 86370  | z= -0.0002138  | rawP= 1  | FDR= 1
Fish - Plant  | est= 2.851e-11  | SE= 116200  | z= 2.454e-16  | rawP= 1  | FDR= 1
Human - Plant  | est= 18.46  | SE= 77710  | z= 0.0002376  | rawP= 1  | FDR= 1

----------------------------------------------------------
Gene:  aph.3....Ib  | Reference:  Animal 
----------------------------------------------------------


Call:
glm(formula = as.formula(paste(gene, "~", group_var)), family = binomial, 
    data = data)

Coefficients:
              Estimate Std. Error z value Pr(>|z|)    
(Intercept)    -3.3525     0.1384 -24.216  < 2e-16 ***
SourceChicken  -2.4028     0.2345 -10.246  < 2e-16 ***
SourceEgg     -13.2136   536.5545  -0.025 0.980353    
SourceFish      0.5799     1.0400   0.558 0.577125    
SourceHuman    -0.6896     0.1924  -3.584 0.000338 ***
SourcePlant   -13.2136   523.6236  -0.025 0.979868    
---
Signif. codes:  0 ‘***’ 0.001 ‘**’ 0.01 ‘*’ 0.05 ‘.’ 0.1 ‘ ’ 1

(Dispersion parameter for binomial family taken to be 1)

    Null deviance: 1564.6  on 13829  degrees of freedom
Residual deviance: 1433.7  on 13824  degrees of freedom
AIC: 1445.7

Number of Fisher Scoring iterations: 15


Odds Ratios (95% CI):
              Estimate  2.5 %       97.5 %
(Intercept)     0.0350 0.0264 4.540000e-02
SourceChicken   0.0905 0.0564 1.420000e-01
SourceEgg       0.0000     NA 6.054216e+07
SourceFish      1.7859 0.0981 8.998400e+00
SourceHuman     0.5018 0.3440 7.328000e-01
SourcePlant     0.0000     NA 1.600113e+07

ANOVA (LR Type II):
Analysis of Deviance Table (Type II tests)

Response: aph.3....Ib
       LR Chisq Df Pr(>Chisq)    
Source   130.88  5  < 2.2e-16 ***
---
Signif. codes:  0 ‘***’ 0.001 ‘**’ 0.01 ‘*’ 0.05 ‘.’ 0.1 ‘ ’ 1
FDR p-value:  7.391e-26 
Animal - Chicken  | est= 2.403  | SE= 0.2345  | z= 10.25  | rawP= 4.852e-14  | FDR= 1.671e-12
Animal - Egg  | est= 13.21  | SE= 536.6  | z= 0.02463  | rawP= 1  | FDR= 1
Animal - Fish  | est= -0.5799  | SE= 1.04  | z= -0.5576  | rawP= 0.9936  | FDR= 1
Animal - Human  | est= 0.6896  | SE= 0.1924  | z= 3.584  | rawP= 0.00456  | FDR= 0.07573
Animal - Plant  | est= 13.21  | SE= 523.6  | z= 0.02523  | rawP= 1  | FDR= 1
Chicken - Egg  | est= 10.81  | SE= 536.6  | z= 0.02015  | rawP= 1  | FDR= 1
Chicken - Fish  | est= -2.983  | SE= 1.048  | z= -2.846  | rawP= 0.05052  | FDR= 0.7228
Chicken - Human  | est= -1.713  | SE= 0.2317  | z= -7.394  | rawP= 2.172e-12  | FDR= 6.125e-11
Chicken - Plant  | est= 10.81  | SE= 523.6  | z= 0.02065  | rawP= 1  | FDR= 1
Egg - Fish  | est= -13.79  | SE= 536.6  | z= -0.02571  | rawP= 1  | FDR= 1
Egg - Human  | est= -12.52  | SE= 536.6  | z= -0.02334  | rawP= 1  | FDR= 1
Egg - Plant  | est= -8.813e-12  | SE= 749.7  | z= -1.175e-14  | rawP= 1  | FDR= 1
Fish - Human  | est= 1.27  | SE= 1.039  | z= 1.221  | rawP= 0.8266  | FDR= 1
Fish - Plant  | est= 13.79  | SE= 523.6  | z= 0.02634  | rawP= 1  | FDR= 1
Human - Plant  | est= 12.52  | SE= 523.6  | z= 0.02392  | rawP= 1  | FDR= 1

----------------------------------------------------------
Gene:  aph.3...IIa  | Reference:  Animal 
----------------------------------------------------------


Call:
glm(formula = as.formula(paste(gene, "~", group_var)), family = binomial, 
    data = data)

Coefficients:
                Estimate Std. Error z value Pr(>|z|)    
(Intercept)      -6.6815     0.7075  -9.443   <2e-16 ***
SourceChicken   -19.8846  3780.8590  -0.005    0.996    
SourceEgg       -19.8846 79631.7471   0.000    1.000    
SourceFish      -19.8846 86372.7568   0.000    1.000    
SourceHuman     -19.8846  6196.5072  -0.003    0.997    
SourcePlant     -19.8846 77712.6278   0.000    1.000    
---
Signif. codes:  0 ‘***’ 0.001 ‘**’ 0.01 ‘*’ 0.05 ‘.’ 0.1 ‘ ’ 1

(Dispersion parameter for binomial family taken to be 1)

    Null deviance: 39.366  on 13829  degrees of freedom
Residual deviance: 30.728  on 13824  degrees of freedom
AIC: 42.728

Number of Fisher Scoring iterations: 25


Odds Ratios (95% CI):
              Estimate 2.5 %        97.5 %
(Intercept)     0.0013 2e-04  3.900000e-03
SourceChicken   0.0000    NA 2.516785e+279
SourceEgg       0.0000    NA           Inf
SourceFish      0.0000    NA           Inf
SourceHuman     0.0000    NA           Inf
SourcePlant     0.0000    NA           Inf

ANOVA (LR Type II):
Analysis of Deviance Table (Type II tests)

Response: aph.3...IIa
       LR Chisq Df Pr(>Chisq)
Source   8.6371  5     0.1244
FDR p-value:  0.2009 
Animal - Chicken  | est= 19.88  | SE= 3781  | z= 0.005259  | rawP= 1  | FDR= 1
Animal - Egg  | est= 19.88  | SE= 79630  | z= 0.0002497  | rawP= 1  | FDR= 1
Animal - Fish  | est= 19.88  | SE= 86370  | z= 0.0002302  | rawP= 1  | FDR= 1
Animal - Human  | est= 19.88  | SE= 6197  | z= 0.003209  | rawP= 1  | FDR= 1
Animal - Plant  | est= 19.88  | SE= 77710  | z= 0.0002559  | rawP= 1  | FDR= 1
Chicken - Egg  | est= -3.73e-13  | SE= 79720  | z= -4.679e-18  | rawP= 1  | FDR= 1
Chicken - Fish  | est= 5.901e-12  | SE= 86460  | z= 6.826e-17  | rawP= 1  | FDR= 1
Chicken - Human  | est= -3.765e-10  | SE= 7259  | z= -5.187e-14  | rawP= 1  | FDR= 1
Chicken - Plant  | est= 6.398e-12  | SE= 77800  | z= 8.224e-17  | rawP= 1  | FDR= 1
Egg - Fish  | est= 6.274e-12  | SE= 117500  | z= 5.341e-17  | rawP= 1  | FDR= 1
Egg - Human  | est= -3.761e-10  | SE= 79870  | z= -4.709e-15  | rawP= 1  | FDR= 1
Egg - Plant  | est= 6.771e-12  | SE= 111300  | z= 6.086e-17  | rawP= 1  | FDR= 1
Fish - Human  | est= -3.824e-10  | SE= 86590  | z= -4.416e-15  | rawP= 1  | FDR= 1
Fish - Plant  | est= 4.974e-13  | SE= 116200  | z= 4.281e-18  | rawP= 1  | FDR= 1
Human - Plant  | est= 3.829e-10  | SE= 77960  | z= 4.912e-15  | rawP= 1  | FDR= 1

----------------------------------------------------------
Gene:  aph.3...Ia  | Reference:  Animal 
----------------------------------------------------------


Call:
glm(formula = as.formula(paste(gene, "~", group_var)), family = binomial, 
    data = data)

Coefficients:
              Estimate Std. Error z value Pr(>|z|)    
(Intercept)    -3.1440     0.1257 -25.009  < 2e-16 ***
SourceChicken   2.1302     0.1280  16.643  < 2e-16 ***
SourceEgg     -11.4220   197.3875  -0.058   0.9539    
SourceFish      1.6036     0.6485   2.473   0.0134 *  
SourceHuman     1.0615     0.1374   7.726 1.11e-14 ***
SourcePlant   -11.4220   192.6304  -0.059   0.9527    
---
Signif. codes:  0 ‘***’ 0.001 ‘**’ 0.01 ‘*’ 0.05 ‘.’ 0.1 ‘ ’ 1

(Dispersion parameter for binomial family taken to be 1)

    Null deviance: 13927  on 13829  degrees of freedom
Residual deviance: 13148  on 13824  degrees of freedom
AIC: 13160

Number of Fisher Scoring iterations: 13


Odds Ratios (95% CI):
              Estimate  2.5 %  97.5 %
(Intercept)     0.0431 0.0334  0.0547
SourceChicken   8.4165 6.6055 10.9181
SourceEgg       0.0000     NA  1.0388
SourceFish      4.9708 1.1264 15.6850
SourceHuman     2.8907 2.2241  3.8144
SourcePlant     0.0000     NA  0.6369

ANOVA (LR Type II):
Analysis of Deviance Table (Type II tests)

Response: aph.3...Ia
       LR Chisq Df Pr(>Chisq)    
Source   778.58  5  < 2.2e-16 ***
---
Signif. codes:  0 ‘***’ 0.001 ‘**’ 0.01 ‘*’ 0.05 ‘.’ 0.1 ‘ ’ 1
FDR p-value:  3.853e-165 
Animal - Chicken  | est= -2.13  | SE= 0.128  | z= -16.64  | rawP= 0  | FDR= 0
Animal - Egg  | est= 11.42  | SE= 197.4  | z= 0.05787  | rawP= 1  | FDR= 1
Animal - Fish  | est= -1.604  | SE= 0.6485  | z= -2.473  | rawP= 0.1322  | FDR= 1
Animal - Human  | est= -1.062  | SE= 0.1374  | z= -7.726  | rawP= 2.023e-13  | FDR= 6.271e-12
Animal - Plant  | est= 11.42  | SE= 192.6  | z= 0.0593  | rawP= 1  | FDR= 1
Chicken - Egg  | est= 13.55  | SE= 197.4  | z= 0.06866  | rawP= 1  | FDR= 1
Chicken - Fish  | est= 0.5266  | SE= 0.6367  | z= 0.8271  | rawP= 0.9626  | FDR= 1
Chicken - Human  | est= 1.069  | SE= 0.06041  | z= 17.69  | rawP= 0  | FDR= 0
Chicken - Plant  | est= 13.55  | SE= 192.6  | z= 0.07035  | rawP= 1  | FDR= 1
Egg - Fish  | est= -13.03  | SE= 197.4  | z= -0.06599  | rawP= 1  | FDR= 1
Egg - Human  | est= -12.48  | SE= 197.4  | z= -0.06324  | rawP= 1  | FDR= 1
Egg - Plant  | est= -5.937e-12  | SE= 275.8  | z= -2.152e-14  | rawP= 1  | FDR= 1
Fish - Human  | est= 0.5421  | SE= 0.6386  | z= 0.8488  | rawP= 0.9582  | FDR= 1
Fish - Plant  | est= 13.03  | SE= 192.6  | z= 0.06762  | rawP= 1  | FDR= 1
Human - Plant  | est= 12.48  | SE= 192.6  | z= 0.06481  | rawP= 1  | FDR= 1

----------------------------------------------------------
Gene:  aph.4..Ia  | Reference:  Animal 
----------------------------------------------------------


Call:
glm(formula = as.formula(paste(gene, "~", group_var)), family = binomial, 
    data = data)

Coefficients:
               Estimate Std. Error z value Pr(>|z|)    
(Intercept)    -2.76068    0.10579 -26.095   <2e-16 ***
SourceChicken   2.83510    0.10791  26.274   <2e-16 ***
SourceEgg     -11.80539  197.38745  -0.060    0.952    
SourceFish      0.74577    0.76017   0.981    0.327    
SourceHuman     0.03996    0.12813   0.312    0.755    
SourcePlant   -11.80539  192.63043  -0.061    0.951    
---
Signif. codes:  0 ‘***’ 0.001 ‘**’ 0.01 ‘*’ 0.05 ‘.’ 0.1 ‘ ’ 1

(Dispersion parameter for binomial family taken to be 1)

    Null deviance: 17983  on 13829  degrees of freedom
Residual deviance: 14551  on 13824  degrees of freedom
AIC: 14563

Number of Fisher Scoring iterations: 13


Odds Ratios (95% CI):
              Estimate   2.5 %  97.5 %
(Intercept)     0.0632  0.0511  0.0773
SourceChicken  17.0321 13.8662 21.1769
SourceEgg       0.0000      NA  0.7141
SourceFish      2.1081  0.3292  7.6166
SourceHuman     1.0408  0.8121  1.3428
SourcePlant     0.0000      NA  0.4379

ANOVA (LR Type II):
Analysis of Deviance Table (Type II tests)

Response: aph.4..Ia
       LR Chisq Df Pr(>Chisq)    
Source   3432.5  5  < 2.2e-16 ***
---
Signif. codes:  0 ‘***’ 0.001 ‘**’ 0.01 ‘*’ 0.05 ‘.’ 0.1 ‘ ’ 1
FDR p-value:  0 
Animal - Chicken  | est= -2.835  | SE= 0.1079  | z= -26.27  | rawP= 0  | FDR= 0
Animal - Egg  | est= 11.81  | SE= 197.4  | z= 0.05981  | rawP= 1  | FDR= 1
Animal - Fish  | est= -0.7458  | SE= 0.7602  | z= -0.9811  | rawP= 0.9241  | FDR= 1
Animal - Human  | est= -0.03996  | SE= 0.1281  | z= -0.3119  | rawP= 0.9996  | FDR= 1
Animal - Plant  | est= 11.81  | SE= 192.6  | z= 0.06129  | rawP= 1  | FDR= 1
Chicken - Egg  | est= 14.64  | SE= 197.4  | z= 0.07417  | rawP= 1  | FDR= 1
Chicken - Fish  | est= 2.089  | SE= 0.7531  | z= 2.774  | rawP= 0.06161  | FDR= 0.8681
Chicken - Human  | est= 2.795  | SE= 0.07534  | z= 37.1  | rawP= 0  | FDR= 0
Chicken - Plant  | est= 14.64  | SE= 192.6  | z= 0.076  | rawP= 1  | FDR= 1
Egg - Fish  | est= -12.55  | SE= 197.4  | z= -0.06359  | rawP= 1  | FDR= 1
Egg - Human  | est= -11.85  | SE= 197.4  | z= -0.06001  | rawP= 1  | FDR= 1
Egg - Plant  | est= -5.707e-11  | SE= 275.8  | z= -2.069e-13  | rawP= 1  | FDR= 1
Fish - Human  | est= 0.7058  | SE= 0.7562  | z= 0.9333  | rawP= 0.938  | FDR= 1
Fish - Plant  | est= 12.55  | SE= 192.6  | z= 0.06516  | rawP= 1  | FDR= 1
Human - Plant  | est= 11.85  | SE= 192.6  | z= 0.06149  | rawP= 1  | FDR= 1

----------------------------------------------------------
Gene:  aph.6..Ic  | Reference:  Animal 
----------------------------------------------------------


Call:
glm(formula = as.formula(paste(gene, "~", group_var)), family = binomial, 
    data = data)

Coefficients:
               Estimate Std. Error z value Pr(>|z|)    
(Intercept)      -7.375      1.000  -7.373 1.67e-13 ***
SourceChicken   -19.191   3780.859  -0.005    0.996    
SourceEgg       -19.191  79631.747   0.000    1.000    
SourceFish      -19.191  86372.757   0.000    1.000    
SourceHuman     -19.191   6196.507  -0.003    0.998    
SourcePlant     -19.191  77712.628   0.000    1.000    
---
Signif. codes:  0 ‘***’ 0.001 ‘**’ 0.01 ‘*’ 0.05 ‘.’ 0.1 ‘ ’ 1

(Dispersion parameter for binomial family taken to be 1)

    Null deviance: 21.069  on 13829  degrees of freedom
Residual deviance: 16.751  on 13824  degrees of freedom
AIC: 28.751

Number of Fisher Scoring iterations: 25


Odds Ratios (95% CI):
              Estimate 2.5 % 97.5 %
(Intercept)      6e-04     0 0.0028
SourceChicken    0e+00    NA    Inf
SourceEgg        0e+00    NA    Inf
SourceFish       0e+00    NA    Inf
SourceHuman      0e+00    NA    Inf
SourcePlant      0e+00    NA    Inf

ANOVA (LR Type II):
Analysis of Deviance Table (Type II tests)

Response: aph.6..Ic
       LR Chisq Df Pr(>Chisq)
Source    4.318  5     0.5046
FDR p-value:  0.6656 
Animal - Chicken  | est= 19.19  | SE= 3781  | z= 0.005076  | rawP= 1  | FDR= 1
Animal - Egg  | est= 19.19  | SE= 79630  | z= 0.000241  | rawP= 1  | FDR= 1
Animal - Fish  | est= 19.19  | SE= 86370  | z= 0.0002222  | rawP= 1  | FDR= 1
Animal - Human  | est= 19.19  | SE= 6197  | z= 0.003097  | rawP= 1  | FDR= 1
Animal - Plant  | est= 19.19  | SE= 77710  | z= 0.0002469  | rawP= 1  | FDR= 1
Chicken - Egg  | est= 2.742e-11  | SE= 79720  | z= 3.439e-16  | rawP= 1  | FDR= 1
Chicken - Fish  | est= 3.139e-11  | SE= 86460  | z= 3.631e-16  | rawP= 1  | FDR= 1
Chicken - Human  | est= 2.36e-11  | SE= 7259  | z= 3.251e-15  | rawP= 1  | FDR= 1
Chicken - Plant  | est= 2.192e-12  | SE= 77800  | z= 2.817e-17  | rawP= 1  | FDR= 1
Egg - Fish  | est= 3.968e-12  | SE= 117500  | z= 3.378e-17  | rawP= 1  | FDR= 1
Egg - Human  | est= -3.823e-12  | SE= 79870  | z= -4.786e-17  | rawP= 1  | FDR= 1
Egg - Plant  | est= -2.523e-11  | SE= 111300  | z= -2.267e-16  | rawP= 1  | FDR= 1
Fish - Human  | est= -7.791e-12  | SE= 86590  | z= -8.997e-17  | rawP= 1  | FDR= 1
Fish - Plant  | est= -2.92e-11  | SE= 116200  | z= -2.513e-16  | rawP= 1  | FDR= 1
Human - Plant  | est= -2.141e-11  | SE= 77960  | z= -2.746e-16  | rawP= 1  | FDR= 1

----------------------------------------------------------
Gene:  aph.6..Id  | Reference:  Animal 
----------------------------------------------------------


Call:
glm(formula = as.formula(paste(gene, "~", group_var)), family = binomial, 
    data = data)

Coefficients:
              Estimate Std. Error z value Pr(>|z|)    
(Intercept)    -3.3525     0.1384 -24.216   <2e-16 ***
SourceChicken  -2.4028     0.2345 -10.246   <2e-16 ***
SourceEgg     -13.2136   536.5545  -0.025   0.9804    
SourceFish      0.5799     1.0400   0.558   0.5771    
SourceHuman    -0.6374     0.1901  -3.353   0.0008 ***
SourcePlant   -13.2136   523.6236  -0.025   0.9799    
---
Signif. codes:  0 ‘***’ 0.001 ‘**’ 0.01 ‘*’ 0.05 ‘.’ 0.1 ‘ ’ 1

(Dispersion parameter for binomial family taken to be 1)

    Null deviance: 1592.0  on 13829  degrees of freedom
Residual deviance: 1457.8  on 13824  degrees of freedom
AIC: 1469.8

Number of Fisher Scoring iterations: 15


Odds Ratios (95% CI):
              Estimate  2.5 %       97.5 %
(Intercept)     0.0350 0.0264 4.540000e-02
SourceChicken   0.0905 0.0564 1.420000e-01
SourceEgg       0.0000     NA 6.054216e+07
SourceFish      1.7859 0.0981 8.998400e+00
SourceHuman     0.5287 0.3643 7.690000e-01
SourcePlant     0.0000     NA 1.600113e+07

ANOVA (LR Type II):
Analysis of Deviance Table (Type II tests)

Response: aph.6..Id
       LR Chisq Df Pr(>Chisq)    
Source   134.22  5  < 2.2e-16 ***
---
Signif. codes:  0 ‘***’ 0.001 ‘**’ 0.01 ‘*’ 0.05 ‘.’ 0.1 ‘ ’ 1
FDR p-value:  1.567e-26 
Animal - Chicken  | est= 2.403  | SE= 0.2345  | z= 10.25  | rawP= 4.852e-14  | FDR= 1.671e-12
Animal - Egg  | est= 13.21  | SE= 536.6  | z= 0.02463  | rawP= 1  | FDR= 1
Animal - Fish  | est= -0.5799  | SE= 1.04  | z= -0.5576  | rawP= 0.9936  | FDR= 1
Animal - Human  | est= 0.6374  | SE= 0.1901  | z= 3.353  | rawP= 0.01038  | FDR= 0.1664
Animal - Plant  | est= 13.21  | SE= 523.6  | z= 0.02523  | rawP= 1  | FDR= 1
Chicken - Egg  | est= 10.81  | SE= 536.6  | z= 0.02015  | rawP= 1  | FDR= 1
Chicken - Fish  | est= -2.983  | SE= 1.048  | z= -2.846  | rawP= 0.05052  | FDR= 0.7228
Chicken - Human  | est= -1.765  | SE= 0.2298  | z= -7.683  | rawP= 2.693e-13  | FDR= 8.11e-12
Chicken - Plant  | est= 10.81  | SE= 523.6  | z= 0.02065  | rawP= 1  | FDR= 1
Egg - Fish  | est= -13.79  | SE= 536.6  | z= -0.02571  | rawP= 1  | FDR= 1
Egg - Human  | est= -12.58  | SE= 536.6  | z= -0.02344  | rawP= 1  | FDR= 1
Egg - Plant  | est= 6.905e-11  | SE= 749.7  | z= 9.21e-14  | rawP= 1  | FDR= 1
Fish - Human  | est= 1.217  | SE= 1.039  | z= 1.172  | rawP= 0.8505  | FDR= 1
Fish - Plant  | est= 13.79  | SE= 523.6  | z= 0.02634  | rawP= 1  | FDR= 1
Human - Plant  | est= 12.58  | SE= 523.6  | z= 0.02402  | rawP= 1  | FDR= 1

----------------------------------------------------------
Gene:  blaACC.1  | Reference:  Animal 
----------------------------------------------------------


Call:
glm(formula = as.formula(paste(gene, "~", group_var)), family = binomial, 
    data = data)

Coefficients:
                Estimate Std. Error z value Pr(>|z|)    
(Intercept)      -5.7633     0.4479 -12.867   <2e-16 ***
SourceChicken   -19.8028  2293.2069  -0.009    0.993    
SourceEgg       -19.8028 48299.0961   0.000    1.000    
SourceFish      -19.8028 52387.7251   0.000    1.000    
SourceHuman     -19.8028  3758.3716  -0.005    0.996    
SourcePlant     -19.8028 47135.0914   0.000    1.000    
---
Signif. codes:  0 ‘***’ 0.001 ‘**’ 0.01 ‘*’ 0.05 ‘.’ 0.1 ‘ ’ 1

(Dispersion parameter for binomial family taken to be 1)

    Null deviance: 89.250  on 13829  degrees of freedom
Residual deviance: 67.649  on 13824  degrees of freedom
AIC: 79.649

Number of Fisher Scoring iterations: 24


Odds Ratios (95% CI):
              Estimate  2.5 %        97.5 %
(Intercept)     0.0031 0.0011  6.800000e-03
SourceChicken   0.0000     NA 6.896154e+104
SourceEgg       0.0000     NA           Inf
SourceFish      0.0000     NA           Inf
SourceHuman     0.0000     NA 2.072050e+177
SourcePlant     0.0000     NA           Inf

ANOVA (LR Type II):
Analysis of Deviance Table (Type II tests)

Response: blaACC.1
       LR Chisq Df Pr(>Chisq)    
Source   21.601  5  0.0006234 ***
---
Signif. codes:  0 ‘***’ 0.001 ‘**’ 0.01 ‘*’ 0.05 ‘.’ 0.1 ‘ ’ 1
FDR p-value:  0.001288 
Animal - Chicken  | est= 19.8  | SE= 2293  | z= 0.008635  | rawP= 1  | FDR= 1
Animal - Egg  | est= 19.8  | SE= 48300  | z= 0.00041  | rawP= 1  | FDR= 1
Animal - Fish  | est= 19.8  | SE= 52390  | z= 0.000378  | rawP= 1  | FDR= 1
Animal - Human  | est= 19.8  | SE= 3758  | z= 0.005269  | rawP= 1  | FDR= 1
Animal - Plant  | est= 19.8  | SE= 47140  | z= 0.0004201  | rawP= 1  | FDR= 1
Chicken - Egg  | est= 9.564e-12  | SE= 48350  | z= 1.978e-16  | rawP= 1  | FDR= 1
Chicken - Fish  | est= -1.346e-12  | SE= 52440  | z= -2.568e-17  | rawP= 1  | FDR= 1
Chicken - Human  | est= 5.316e-10  | SE= 4403  | z= 1.208e-13  | rawP= 1  | FDR= 1
Chicken - Plant  | est= 5.02e-12  | SE= 47190  | z= 1.064e-16  | rawP= 1  | FDR= 1
Egg - Fish  | est= -1.091e-11  | SE= 71260  | z= -1.531e-16  | rawP= 1  | FDR= 1
Egg - Human  | est= 5.221e-10  | SE= 48450  | z= 1.078e-14  | rawP= 1  | FDR= 1
Egg - Plant  | est= -4.544e-12  | SE= 67490  | z= -6.733e-17  | rawP= 1  | FDR= 1
Fish - Human  | est= 5.33e-10  | SE= 52520  | z= 1.015e-14  | rawP= 1  | FDR= 1
Fish - Plant  | est= 6.366e-12  | SE= 70470  | z= 9.034e-17  | rawP= 1  | FDR= 1
Human - Plant  | est= -5.266e-10  | SE= 47280  | z= -1.114e-14  | rawP= 1  | FDR= 1

----------------------------------------------------------
Gene:  blaCARB.2  | Reference:  Animal 
----------------------------------------------------------


Call:
glm(formula = as.formula(paste(gene, "~", group_var)), family = binomial, 
    data = data)

Coefficients:
                Estimate Std. Error z value Pr(>|z|)
(Intercept)   -2.357e+01  1.988e+03  -0.012    0.991
SourceChicken  1.517e+01  1.988e+03   0.008    0.994
SourceEgg     -2.458e-08  1.788e+04   0.000    1.000
SourceFish    -2.472e-08  1.937e+04   0.000    1.000
SourceHuman    1.616e+01  1.988e+03   0.008    0.994
SourcePlant   -2.476e-08  1.745e+04   0.000    1.000

(Dispersion parameter for binomial family taken to be 1)

    Null deviance: 73.185  on 13829  degrees of freedom
Residual deviance: 71.226  on 13824  degrees of freedom
AIC: 83.226

Number of Fisher Scoring iterations: 22


Odds Ratios (95% CI):
              Estimate 2.5 % 97.5 %
(Intercept)          0     0      0
SourceChicken  3870079     0     NA
SourceEgg            1     0    Inf
SourceFish           1     0    Inf
SourceHuman   10399153     0     NA
SourcePlant          1     0    Inf

ANOVA (LR Type II):
Analysis of Deviance Table (Type II tests)

Response: blaCARB.2
       LR Chisq Df Pr(>Chisq)
Source   1.9591  5     0.8548
FDR p-value:  0.8773 
Animal - Chicken  | est= -15.17  | SE= 1988  | z= -0.007629  | rawP= 1  | FDR= 1
Animal - Egg  | est= 2.458e-08  | SE= 17880  | z= 1.375e-12  | rawP= 1  | FDR= 1
Animal - Fish  | est= 2.472e-08  | SE= 19370  | z= 1.276e-12  | rawP= 1  | FDR= 1
Animal - Human  | est= -16.16  | SE= 1988  | z= -0.008126  | rawP= 1  | FDR= 1
Animal - Plant  | est= 2.476e-08  | SE= 17450  | z= 1.418e-12  | rawP= 1  | FDR= 1
Chicken - Egg  | est= 15.17  | SE= 17770  | z= 0.0008537  | rawP= 1  | FDR= 1
Chicken - Fish  | est= 15.17  | SE= 19270  | z= 0.0007871  | rawP= 1  | FDR= 1
Chicken - Human  | est= -0.9884  | SE= 1  | z= -0.9882  | rawP= 0.9219  | FDR= 1
Chicken - Plant  | est= 15.17  | SE= 17340  | z= 0.0008748  | rawP= 1  | FDR= 1
Egg - Fish  | est= 1.355e-10  | SE= 26210  | z= 5.168e-15  | rawP= 1  | FDR= 1
Egg - Human  | est= -16.16  | SE= 17770  | z= -0.0009093  | rawP= 1  | FDR= 1
Egg - Plant  | est= 1.74e-10  | SE= 24830  | z= 7.009e-15  | rawP= 1  | FDR= 1
Fish - Human  | est= -16.16  | SE= 19270  | z= -0.0008384  | rawP= 1  | FDR= 1
Fish - Plant  | est= 3.853e-11  | SE= 25920  | z= 1.486e-15  | rawP= 1  | FDR= 1
Human - Plant  | est= 16.16  | SE= 17340  | z= 0.0009318  | rawP= 1  | FDR= 1

----------------------------------------------------------
Gene:  blaHERA.3  | Reference:  Animal 
----------------------------------------------------------


Call:
glm(formula = as.formula(paste(gene, "~", group_var)), family = binomial, 
    data = data)

Coefficients:
                Estimate Std. Error z value Pr(>|z|)
(Intercept)   -2.257e+01  1.206e+03  -0.019    0.985
SourceChicken  1.509e+01  1.206e+03   0.013    0.990
SourceEgg      6.667e-09  1.084e+04   0.000    1.000
SourceFish     6.455e-09  1.175e+04   0.000    1.000
SourceHuman    1.446e+01  1.206e+03   0.012    0.990
SourcePlant    6.413e-09  1.059e+04   0.000    1.000

(Dispersion parameter for binomial family taken to be 1)

    Null deviance: 104.91  on 13829  degrees of freedom
Residual deviance: 103.01  on 13824  degrees of freedom
AIC: 115.01

Number of Fisher Scoring iterations: 21


Odds Ratios (95% CI):
              Estimate 2.5 %        97.5 %
(Intercept)          0     0  0.000000e+00
SourceChicken  3560511     0            NA
SourceEgg            1     0 1.049245e+254
SourceFish           1     0 1.856176e+275
SourceHuman    1912238     0            NA
SourcePlant          1     0 9.454421e+247

ANOVA (LR Type II):
Analysis of Deviance Table (Type II tests)

Response: blaHERA.3
       LR Chisq Df Pr(>Chisq)
Source   1.8972  5     0.8632
FDR p-value:  0.8773 
Animal - Chicken  | est= -15.09  | SE= 1206  | z= -0.01251  | rawP= 1  | FDR= 1
Animal - Egg  | est= -6.667e-09  | SE= 10840  | z= -6.148e-13  | rawP= 1  | FDR= 1
Animal - Fish  | est= -6.455e-09  | SE= 11750  | z= -5.493e-13  | rawP= 1  | FDR= 1
Animal - Human  | est= -14.46  | SE= 1206  | z= -0.01199  | rawP= 1  | FDR= 1
Animal - Plant  | est= -6.413e-09  | SE= 10590  | z= -6.058e-13  | rawP= 1  | FDR= 1
Chicken - Egg  | est= 15.09  | SE= 10780  | z= 0.0014  | rawP= 1  | FDR= 1
Chicken - Fish  | est= 15.09  | SE= 11690  | z= 0.001291  | rawP= 1  | FDR= 1
Chicken - Human  | est= 0.6216  | SE= 1.096  | z= 0.5674  | rawP= 0.9931  | FDR= 1
Chicken - Plant  | est= 15.09  | SE= 10520  | z= 0.001434  | rawP= 1  | FDR= 1
Egg - Fish  | est= 2.118e-10  | SE= 15900  | z= 1.332e-14  | rawP= 1  | FDR= 1
Egg - Human  | est= -14.46  | SE= 10780  | z= -0.001342  | rawP= 1  | FDR= 1
Egg - Plant  | est= 2.54e-10  | SE= 15060  | z= 1.686e-14  | rawP= 1  | FDR= 1
Fish - Human  | est= -14.46  | SE= 11690  | z= -0.001237  | rawP= 1  | FDR= 1
Fish - Plant  | est= 4.217e-11  | SE= 15720  | z= 2.682e-15  | rawP= 1  | FDR= 1
Human - Plant  | est= 14.46  | SE= 10520  | z= 0.001375  | rawP= 1  | FDR= 1

----------------------------------------------------------
Gene:  blaIMP.27  | Reference:  Animal 
----------------------------------------------------------


Call:
glm(formula = as.formula(paste(gene, "~", group_var)), family = binomial, 
    data = data)

Coefficients:
               Estimate Std. Error z value Pr(>|z|)    
(Intercept)      -7.375      1.000  -7.373 1.67e-13 ***
SourceChicken   -19.191   3780.859  -0.005    0.996    
SourceEgg       -19.191  79631.747   0.000    1.000    
SourceFish      -19.191  86372.757   0.000    1.000    
SourceHuman     -19.191   6196.507  -0.003    0.998    
SourcePlant     -19.191  77712.628   0.000    1.000    
---
Signif. codes:  0 ‘***’ 0.001 ‘**’ 0.01 ‘*’ 0.05 ‘.’ 0.1 ‘ ’ 1

(Dispersion parameter for binomial family taken to be 1)

    Null deviance: 21.069  on 13829  degrees of freedom
Residual deviance: 16.751  on 13824  degrees of freedom
AIC: 28.751

Number of Fisher Scoring iterations: 25


Odds Ratios (95% CI):
              Estimate 2.5 % 97.5 %
(Intercept)      6e-04     0 0.0028
SourceChicken    0e+00    NA    Inf
SourceEgg        0e+00    NA    Inf
SourceFish       0e+00    NA    Inf
SourceHuman      0e+00    NA    Inf
SourcePlant      0e+00    NA    Inf

ANOVA (LR Type II):
Analysis of Deviance Table (Type II tests)

Response: blaIMP.27
       LR Chisq Df Pr(>Chisq)
Source    4.318  5     0.5046
FDR p-value:  0.6656 
Animal - Chicken  | est= 19.19  | SE= 3781  | z= 0.005076  | rawP= 1  | FDR= 1
Animal - Egg  | est= 19.19  | SE= 79630  | z= 0.000241  | rawP= 1  | FDR= 1
Animal - Fish  | est= 19.19  | SE= 86370  | z= 0.0002222  | rawP= 1  | FDR= 1
Animal - Human  | est= 19.19  | SE= 6197  | z= 0.003097  | rawP= 1  | FDR= 1
Animal - Plant  | est= 19.19  | SE= 77710  | z= 0.0002469  | rawP= 1  | FDR= 1
Chicken - Egg  | est= 2.38e-11  | SE= 79720  | z= 2.985e-16  | rawP= 1  | FDR= 1
Chicken - Fish  | est= 2.753e-11  | SE= 86460  | z= 3.185e-16  | rawP= 1  | FDR= 1
Chicken - Human  | est= -9.052e-12  | SE= 7259  | z= -1.247e-15  | rawP= 1  | FDR= 1
Chicken - Plant  | est= 7.276e-12  | SE= 77800  | z= 9.352e-17  | rawP= 1  | FDR= 1
Egg - Fish  | est= 3.737e-12  | SE= 117500  | z= 3.181e-17  | rawP= 1  | FDR= 1
Egg - Human  | est= -3.285e-11  | SE= 79870  | z= -4.113e-16  | rawP= 1  | FDR= 1
Egg - Plant  | est= -1.652e-11  | SE= 111300  | z= -1.485e-16  | rawP= 1  | FDR= 1
Fish - Human  | est= -3.659e-11  | SE= 86590  | z= -4.225e-16  | rawP= 1  | FDR= 1
Fish - Plant  | est= -2.026e-11  | SE= 116200  | z= -1.744e-16  | rawP= 1  | FDR= 1
Human - Plant  | est= 1.633e-11  | SE= 77960  | z= 2.094e-16  | rawP= 1  | FDR= 1

----------------------------------------------------------
Gene:  blaSHV.12  | Reference:  Animal 
----------------------------------------------------------


Call:
glm(formula = as.formula(paste(gene, "~", group_var)), family = binomial, 
    data = data)

Coefficients:
                Estimate Std. Error z value Pr(>|z|)    
(Intercept)      -5.4256     0.3788 -14.323   <2e-16 ***
SourceChicken   -19.1405  1390.9003  -0.014   0.9890    
SourceEgg       -19.1405 29294.8826  -0.001   0.9995    
SourceFish      -19.1405 31774.7615  -0.001   0.9995    
SourceHuman      -1.5775     0.6907  -2.284   0.0224 *  
SourcePlant     -19.1405 28588.8781  -0.001   0.9995    
---
Signif. codes:  0 ‘***’ 0.001 ‘**’ 0.01 ‘*’ 0.05 ‘.’ 0.1 ‘ ’ 1

(Dispersion parameter for binomial family taken to be 1)

    Null deviance: 164.63  on 13829  degrees of freedom
Residual deviance: 138.01  on 13824  degrees of freedom
AIC: 150.01

Number of Fisher Scoring iterations: 23


Odds Ratios (95% CI):
              Estimate  2.5 %       97.5 %
(Intercept)     0.0044 0.0019 8.500000e-03
SourceChicken   0.0000     NA 4.441423e+42
SourceEgg       0.0000     NA          Inf
SourceFish      0.0000     NA          Inf
SourceHuman     0.2065 0.0445 7.438000e-01
SourcePlant     0.0000     NA          Inf

ANOVA (LR Type II):
Analysis of Deviance Table (Type II tests)

Response: blaSHV.12
       LR Chisq Df Pr(>Chisq)    
Source   26.623  5  6.754e-05 ***
---
Signif. codes:  0 ‘***’ 0.001 ‘**’ 0.01 ‘*’ 0.05 ‘.’ 0.1 ‘ ’ 1
FDR p-value:  0.0001611 
Animal - Chicken  | est= 19.14  | SE= 1391  | z= 0.01376  | rawP= 1  | FDR= 1
Animal - Egg  | est= 19.14  | SE= 29290  | z= 0.0006534  | rawP= 1  | FDR= 1
Animal - Fish  | est= 19.14  | SE= 31770  | z= 0.0006024  | rawP= 1  | FDR= 1
Animal - Human  | est= 1.577  | SE= 0.6907  | z= 2.284  | rawP= 0.2006  | FDR= 1
Animal - Plant  | est= 19.14  | SE= 28590  | z= 0.0006695  | rawP= 1  | FDR= 1
Chicken - Egg  | est= -1.644e-11  | SE= 29330  | z= -5.605e-16  | rawP= 1  | FDR= 1
Chicken - Fish  | est= 7.983e-12  | SE= 31810  | z= 2.51e-16  | rawP= 1  | FDR= 1
Chicken - Human  | est= -17.56  | SE= 1391  | z= -0.01263  | rawP= 1  | FDR= 1
Chicken - Plant  | est= -1.245e-11  | SE= 28620  | z= -4.349e-16  | rawP= 1  | FDR= 1
Egg - Fish  | est= 2.442e-11  | SE= 43220  | z= 5.651e-16  | rawP= 1  | FDR= 1
Egg - Human  | est= -17.56  | SE= 29290  | z= -0.0005995  | rawP= 1  | FDR= 1
Egg - Plant  | est= 3.99e-12  | SE= 40930  | z= 9.747e-17  | rawP= 1  | FDR= 1
Fish - Human  | est= -17.56  | SE= 31770  | z= -0.0005527  | rawP= 1  | FDR= 1
Fish - Plant  | est= -2.043e-11  | SE= 42740  | z= -4.78e-16  | rawP= 1  | FDR= 1
Human - Plant  | est= 17.56  | SE= 28590  | z= 0.0006143  | rawP= 1  | FDR= 1

----------------------------------------------------------
Gene:  blaVEB.1  | Reference:  Animal 
----------------------------------------------------------


Call:
glm(formula = as.formula(paste(gene, "~", group_var)), family = binomial, 
    data = data)

Coefficients:
                Estimate Std. Error z value Pr(>|z|)
(Intercept)   -2.657e+01  8.911e+03  -0.003    0.998
SourceChicken -1.964e-07  9.680e+03   0.000    1.000
SourceEgg     -1.964e-07  8.013e+04   0.000    1.000
SourceFish    -1.964e-07  8.683e+04   0.000    1.000
SourceHuman    1.846e+01  8.911e+03   0.002    0.998
SourcePlant   -1.964e-07  7.822e+04   0.000    1.000

(Dispersion parameter for binomial family taken to be 1)

    Null deviance: 21.069  on 13829  degrees of freedom
Residual deviance: 18.205  on 13824  degrees of freedom
AIC: 30.205

Number of Fisher Scoring iterations: 25


Odds Ratios (95% CI):
               Estimate 2.5 % 97.5 %
(Intercept)           0     0      0
SourceChicken         1     0    Inf
SourceEgg             1     0    Inf
SourceFish            1     0    Inf
SourceHuman   104404643     0     NA
SourcePlant           1     0    Inf

ANOVA (LR Type II):
Analysis of Deviance Table (Type II tests)

Response: blaVEB.1
       LR Chisq Df Pr(>Chisq)
Source   2.8643  5     0.7209
FDR p-value:  0.7706 
Animal - Chicken  | est= 1.964e-07  | SE= 9680  | z= 2.029e-11  | rawP= 1  | FDR= 1
Animal - Egg  | est= 1.964e-07  | SE= 80130  | z= 2.451e-12  | rawP= 1  | FDR= 1
Animal - Fish  | est= 1.964e-07  | SE= 86830  | z= 2.261e-12  | rawP= 1  | FDR= 1
Animal - Human  | est= -18.46  | SE= 8911  | z= -0.002072  | rawP= 1  | FDR= 1
Animal - Plant  | est= 1.964e-07  | SE= 78220  | z= 2.511e-12  | rawP= 1  | FDR= 1
Chicken - Egg  | est= 1.122e-11  | SE= 79720  | z= 1.407e-16  | rawP= 1  | FDR= 1
Chicken - Fish  | est= -1.524e-11  | SE= 86460  | z= -1.762e-16  | rawP= 1  | FDR= 1
Chicken - Human  | est= -18.46  | SE= 3781  | z= -0.004883  | rawP= 1  | FDR= 1
Chicken - Plant  | est= 1.385e-11  | SE= 77800  | z= 1.78e-16  | rawP= 1  | FDR= 1
Egg - Fish  | est= -2.645e-11  | SE= 117500  | z= -2.252e-16  | rawP= 1  | FDR= 1
Egg - Human  | est= -18.46  | SE= 79630  | z= -0.0002319  | rawP= 1  | FDR= 1
Egg - Plant  | est= 2.632e-12  | SE= 111300  | z= 2.366e-17  | rawP= 1  | FDR= 1
Fish - Human  | est= -18.46  | SE= 86370  | z= -0.0002138  | rawP= 1  | FDR= 1
Fish - Plant  | est= 2.909e-11  | SE= 116200  | z= 2.503e-16  | rawP= 1  | FDR= 1
Human - Plant  | est= 18.46  | SE= 77710  | z= 0.0002376  | rawP= 1  | FDR= 1

----------------------------------------------------------
Gene:  blaVIM.1  | Reference:  Animal 
----------------------------------------------------------


Call:
glm(formula = as.formula(paste(gene, "~", group_var)), family = binomial, 
    data = data)

Coefficients:
                Estimate Std. Error z value Pr(>|z|)    
(Intercept)      -5.7633     0.4479 -12.867   <2e-16 ***
SourceChicken   -19.8028  2293.2069  -0.009    0.993    
SourceEgg       -19.8028 48299.0961   0.000    1.000    
SourceFish      -19.8028 52387.7251   0.000    1.000    
SourceHuman     -19.8028  3758.3716  -0.005    0.996    
SourcePlant     -19.8028 47135.0914   0.000    1.000    
---
Signif. codes:  0 ‘***’ 0.001 ‘**’ 0.01 ‘*’ 0.05 ‘.’ 0.1 ‘ ’ 1

(Dispersion parameter for binomial family taken to be 1)

    Null deviance: 89.250  on 13829  degrees of freedom
Residual deviance: 67.649  on 13824  degrees of freedom
AIC: 79.649

Number of Fisher Scoring iterations: 24


Odds Ratios (95% CI):
              Estimate  2.5 %        97.5 %
(Intercept)     0.0031 0.0011  6.800000e-03
SourceChicken   0.0000     NA 6.896154e+104
SourceEgg       0.0000     NA           Inf
SourceFish      0.0000     NA           Inf
SourceHuman     0.0000     NA 2.072050e+177
SourcePlant     0.0000     NA           Inf

ANOVA (LR Type II):
Analysis of Deviance Table (Type II tests)

Response: blaVIM.1
       LR Chisq Df Pr(>Chisq)    
Source   21.601  5  0.0006234 ***
---
Signif. codes:  0 ‘***’ 0.001 ‘**’ 0.01 ‘*’ 0.05 ‘.’ 0.1 ‘ ’ 1
FDR p-value:  0.001288 
Animal - Chicken  | est= 19.8  | SE= 2293  | z= 0.008635  | rawP= 1  | FDR= 1
Animal - Egg  | est= 19.8  | SE= 48300  | z= 0.00041  | rawP= 1  | FDR= 1
Animal - Fish  | est= 19.8  | SE= 52390  | z= 0.000378  | rawP= 1  | FDR= 1
Animal - Human  | est= 19.8  | SE= 3758  | z= 0.005269  | rawP= 1  | FDR= 1
Animal - Plant  | est= 19.8  | SE= 47140  | z= 0.0004201  | rawP= 1  | FDR= 1
Chicken - Egg  | est= 9.564e-12  | SE= 48350  | z= 1.978e-16  | rawP= 1  | FDR= 1
Chicken - Fish  | est= -1.346e-12  | SE= 52440  | z= -2.568e-17  | rawP= 1  | FDR= 1
Chicken - Human  | est= 5.316e-10  | SE= 4403  | z= 1.208e-13  | rawP= 1  | FDR= 1
Chicken - Plant  | est= 5.02e-12  | SE= 47190  | z= 1.064e-16  | rawP= 1  | FDR= 1
Egg - Fish  | est= -1.091e-11  | SE= 71260  | z= -1.531e-16  | rawP= 1  | FDR= 1
Egg - Human  | est= 5.221e-10  | SE= 48450  | z= 1.078e-14  | rawP= 1  | FDR= 1
Egg - Plant  | est= -4.544e-12  | SE= 67490  | z= -6.733e-17  | rawP= 1  | FDR= 1
Fish - Human  | est= 5.33e-10  | SE= 52520  | z= 1.015e-14  | rawP= 1  | FDR= 1
Fish - Plant  | est= 6.366e-12  | SE= 70470  | z= 9.034e-17  | rawP= 1  | FDR= 1
Human - Plant  | est= -5.266e-10  | SE= 47280  | z= -1.114e-14  | rawP= 1  | FDR= 1

----------------------------------------------------------
Gene:  catB3  | Reference:  Animal 
----------------------------------------------------------


Call:
glm(formula = as.formula(paste(gene, "~", group_var)), family = binomial, 
    data = data)

Coefficients:
                Estimate Std. Error z value Pr(>|z|)
(Intercept)   -2.657e+01  8.911e+03  -0.003    0.998
SourceChicken -2.439e-07  9.680e+03   0.000    1.000
SourceEgg     -2.439e-07  8.013e+04   0.000    1.000
SourceFish    -2.439e-07  8.683e+04   0.000    1.000
SourceHuman    1.846e+01  8.911e+03   0.002    0.998
SourcePlant   -2.439e-07  7.822e+04   0.000    1.000

(Dispersion parameter for binomial family taken to be 1)

    Null deviance: 21.069  on 13829  degrees of freedom
Residual deviance: 18.205  on 13824  degrees of freedom
AIC: 30.205

Number of Fisher Scoring iterations: 25


Odds Ratios (95% CI):
               Estimate 2.5 % 97.5 %
(Intercept)           0     0      0
SourceChicken         1     0    Inf
SourceEgg             1     0    Inf
SourceFish            1     0    Inf
SourceHuman   104404638     0     NA
SourcePlant           1     0    Inf

ANOVA (LR Type II):
Analysis of Deviance Table (Type II tests)

Response: catB3
       LR Chisq Df Pr(>Chisq)
Source   2.8643  5     0.7209
FDR p-value:  0.7706 
Animal - Chicken  | est= 2.439e-07  | SE= 9680  | z= 2.52e-11  | rawP= 1  | FDR= 1
Animal - Egg  | est= 2.439e-07  | SE= 80130  | z= 3.044e-12  | rawP= 1  | FDR= 1
Animal - Fish  | est= 2.439e-07  | SE= 86830  | z= 2.809e-12  | rawP= 1  | FDR= 1
Animal - Human  | est= -18.46  | SE= 8911  | z= -0.002072  | rawP= 1  | FDR= 1
Animal - Plant  | est= 2.439e-07  | SE= 78220  | z= 3.119e-12  | rawP= 1  | FDR= 1
Chicken - Egg  | est= 1.214e-12  | SE= 79720  | z= 1.523e-17  | rawP= 1  | FDR= 1
Chicken - Fish  | est= -2.177e-11  | SE= 86460  | z= -2.519e-16  | rawP= 1  | FDR= 1
Chicken - Human  | est= -18.46  | SE= 3781  | z= -0.004883  | rawP= 1  | FDR= 1
Chicken - Plant  | est= 3.739e-12  | SE= 77800  | z= 4.806e-17  | rawP= 1  | FDR= 1
Egg - Fish  | est= -2.299e-11  | SE= 117500  | z= -1.957e-16  | rawP= 1  | FDR= 1
Egg - Human  | est= -18.46  | SE= 79630  | z= -0.0002319  | rawP= 1  | FDR= 1
Egg - Plant  | est= 2.525e-12  | SE= 111300  | z= 2.269e-17  | rawP= 1  | FDR= 1
Fish - Human  | est= -18.46  | SE= 86370  | z= -0.0002138  | rawP= 1  | FDR= 1
Fish - Plant  | est= 2.551e-11  | SE= 116200  | z= 2.196e-16  | rawP= 1  | FDR= 1
Human - Plant  | est= 18.46  | SE= 77710  | z= 0.0002376  | rawP= 1  | FDR= 1

----------------------------------------------------------
Gene:  cmlA1  | Reference:  Animal 
----------------------------------------------------------


Call:
glm(formula = as.formula(paste(gene, "~", group_var)), family = binomial, 
    data = data)

Coefficients:
              Estimate Std. Error z value Pr(>|z|)    
(Intercept)    -5.7633     0.4479 -12.867  < 2e-16 ***
SourceChicken  -2.2284     0.7308  -3.049 0.002294 ** 
SourceEgg     -11.8028   884.6289  -0.013 0.989355    
SourceFish    -11.8028   959.5148  -0.012 0.990186    
SourceHuman     1.6472     0.4688   3.513 0.000442 ***
SourcePlant   -11.8028   863.3094  -0.014 0.989092    
---
Signif. codes:  0 ‘***’ 0.001 ‘**’ 0.01 ‘*’ 0.05 ‘.’ 0.1 ‘ ’ 1

(Dispersion parameter for binomial family taken to be 1)

    Null deviance: 783.42  on 13829  degrees of freedom
Residual deviance: 664.77  on 13824  degrees of freedom
AIC: 676.77

Number of Fisher Scoring iterations: 16


Odds Ratios (95% CI):
              Estimate  2.5 %       97.5 %
(Intercept)     0.0031 0.0011 6.800000e-03
SourceChicken   0.1077 0.0221 4.394000e-01
SourceEgg       0.0000 0.0000 3.813760e+10
SourceFish      0.0000 0.0000 8.147150e+11
SourceHuman     5.1924 2.2848 1.493500e+01
SourcePlant     0.0000 0.0000 1.595183e+10

ANOVA (LR Type II):
Analysis of Deviance Table (Type II tests)

Response: cmlA1
       LR Chisq Df Pr(>Chisq)    
Source   118.66  5  < 2.2e-16 ***
---
Signif. codes:  0 ‘***’ 0.001 ‘**’ 0.01 ‘*’ 0.05 ‘.’ 0.1 ‘ ’ 1
FDR p-value:  2.498e-23 
Animal - Chicken  | est= 2.228  | SE= 0.7308  | z= 3.049  | rawP= 0.0278  | FDR= 0.4238
Animal - Egg  | est= 11.8  | SE= 884.6  | z= 0.01334  | rawP= 1  | FDR= 1
Animal - Fish  | est= 11.8  | SE= 959.5  | z= 0.0123  | rawP= 1  | FDR= 1
Animal - Human  | est= -1.647  | SE= 0.4688  | z= -3.513  | rawP= 0.005905  | FDR= 0.09634
Animal - Plant  | est= 11.8  | SE= 863.3  | z= 0.01367  | rawP= 1  | FDR= 1
Chicken - Egg  | est= 9.574  | SE= 884.6  | z= 0.01082  | rawP= 1  | FDR= 1
Chicken - Fish  | est= 9.574  | SE= 959.5  | z= 0.009978  | rawP= 1  | FDR= 1
Chicken - Human  | est= -3.876  | SE= 0.5938  | z= -6.527  | rawP= 1.009e-09  | FDR= 2.681e-08
Chicken - Plant  | est= 9.574  | SE= 863.3  | z= 0.01109  | rawP= 1  | FDR= 1
Egg - Fish  | est= -1.792e-11  | SE= 1305  | z= -1.373e-14  | rawP= 1  | FDR= 1
Egg - Human  | est= -13.45  | SE= 884.6  | z= -0.0152  | rawP= 1  | FDR= 1
Egg - Plant  | est= -8.864e-12  | SE= 1236  | z= -7.171e-15  | rawP= 1  | FDR= 1
Fish - Human  | est= -13.45  | SE= 959.5  | z= -0.01402  | rawP= 1  | FDR= 1
Fish - Plant  | est= 9.052e-12  | SE= 1291  | z= 7.013e-15  | rawP= 1  | FDR= 1
Human - Plant  | est= 13.45  | SE= 863.3  | z= 0.01558  | rawP= 1  | FDR= 1

----------------------------------------------------------
Gene:  dfrB3  | Reference:  Animal 
----------------------------------------------------------


Call:
glm(formula = as.formula(paste(gene, "~", group_var)), family = binomial, 
    data = data)

Coefficients:
               Estimate Std. Error z value Pr(>|z|)    
(Intercept)      -7.375      1.000  -7.373 1.67e-13 ***
SourceChicken   -19.191   3780.859  -0.005    0.996    
SourceEgg       -19.191  79631.747   0.000    1.000    
SourceFish      -19.191  86372.757   0.000    1.000    
SourceHuman     -19.191   6196.507  -0.003    0.998    
SourcePlant     -19.191  77712.628   0.000    1.000    
---
Signif. codes:  0 ‘***’ 0.001 ‘**’ 0.01 ‘*’ 0.05 ‘.’ 0.1 ‘ ’ 1

(Dispersion parameter for binomial family taken to be 1)

    Null deviance: 21.069  on 13829  degrees of freedom
Residual deviance: 16.751  on 13824  degrees of freedom
AIC: 28.751

Number of Fisher Scoring iterations: 25


Odds Ratios (95% CI):
              Estimate 2.5 % 97.5 %
(Intercept)      6e-04     0 0.0028
SourceChicken    0e+00    NA    Inf
SourceEgg        0e+00    NA    Inf
SourceFish       0e+00    NA    Inf
SourceHuman      0e+00    NA    Inf
SourcePlant      0e+00    NA    Inf

ANOVA (LR Type II):
Analysis of Deviance Table (Type II tests)

Response: dfrB3
       LR Chisq Df Pr(>Chisq)
Source    4.318  5     0.5046
FDR p-value:  0.6656 
Animal - Chicken  | est= 19.19  | SE= 3781  | z= 0.005076  | rawP= 1  | FDR= 1
Animal - Egg  | est= 19.19  | SE= 79630  | z= 0.000241  | rawP= 1  | FDR= 1
Animal - Fish  | est= 19.19  | SE= 86370  | z= 0.0002222  | rawP= 1  | FDR= 1
Animal - Human  | est= 19.19  | SE= 6197  | z= 0.003097  | rawP= 1  | FDR= 1
Animal - Plant  | est= 19.19  | SE= 77710  | z= 0.0002469  | rawP= 1  | FDR= 1
Chicken - Egg  | est= 4.038e-11  | SE= 79720  | z= 5.065e-16  | rawP= 1  | FDR= 1
Chicken - Fish  | est= 4.041e-11  | SE= 86460  | z= 4.674e-16  | rawP= 1  | FDR= 1
Chicken - Human  | est= 5.825e-11  | SE= 7259  | z= 8.024e-15  | rawP= 1  | FDR= 1
Chicken - Plant  | est= 1.667e-11  | SE= 77800  | z= 2.143e-16  | rawP= 1  | FDR= 1
Egg - Fish  | est= 3.553e-14  | SE= 117500  | z= 3.024e-19  | rawP= 1  | FDR= 1
Egg - Human  | est= 1.787e-11  | SE= 79870  | z= 2.237e-16  | rawP= 1  | FDR= 1
Egg - Plant  | est= -2.37e-11  | SE= 111300  | z= -2.13e-16  | rawP= 1  | FDR= 1
Fish - Human  | est= 1.783e-11  | SE= 86590  | z= 2.06e-16  | rawP= 1  | FDR= 1
Fish - Plant  | est= -2.374e-11  | SE= 116200  | z= -2.043e-16  | rawP= 1  | FDR= 1
Human - Plant  | est= -4.157e-11  | SE= 77960  | z= -5.333e-16  | rawP= 1  | FDR= 1

----------------------------------------------------------
Gene:  ere.A.  | Reference:  Animal 
----------------------------------------------------------


Call:
glm(formula = as.formula(paste(gene, "~", group_var)), family = binomial, 
    data = data)

Coefficients:
                Estimate Std. Error z value Pr(>|z|)    
(Intercept)      -5.1730     0.3343 -15.475   <2e-16 ***
SourceChicken   -19.3931  1390.9003  -0.014    0.989    
SourceEgg       -19.3931 29294.8826  -0.001    0.999    
SourceFish      -19.3931 31774.7615  -0.001    1.000    
SourceHuman     -19.3931  2279.5676  -0.009    0.993    
SourcePlant     -19.3931 28588.8781  -0.001    0.999    
---
Signif. codes:  0 ‘***’ 0.001 ‘**’ 0.01 ‘*’ 0.05 ‘.’ 0.1 ‘ ’ 1

(Dispersion parameter for binomial family taken to be 1)

    Null deviance: 150.07  on 13829  degrees of freedom
Residual deviance: 111.17  on 13824  degrees of freedom
AIC: 123.17

Number of Fisher Scoring iterations: 23


Odds Ratios (95% CI):
              Estimate  2.5 %       97.5 %
(Intercept)     0.0057 0.0027 1.020000e-02
SourceChicken   0.0000     NA 2.128208e+44
SourceEgg       0.0000     NA          Inf
SourceFish      0.0000     NA          Inf
SourceHuman     0.0000     NA 1.073963e+78
SourcePlant     0.0000     NA          Inf

ANOVA (LR Type II):
Analysis of Deviance Table (Type II tests)

Response: ere.A.
       LR Chisq Df Pr(>Chisq)    
Source   38.902  5  2.485e-07 ***
---
Signif. codes:  0 ‘***’ 0.001 ‘**’ 0.01 ‘*’ 0.05 ‘.’ 0.1 ‘ ’ 1
FDR p-value:  7.004e-07 
Animal - Chicken  | est= 19.39  | SE= 1391  | z= 0.01394  | rawP= 1  | FDR= 1
Animal - Egg  | est= 19.39  | SE= 29290  | z= 0.000662  | rawP= 1  | FDR= 1
Animal - Fish  | est= 19.39  | SE= 31770  | z= 0.0006103  | rawP= 1  | FDR= 1
Animal - Human  | est= 19.39  | SE= 2280  | z= 0.008507  | rawP= 1  | FDR= 1
Animal - Plant  | est= 19.39  | SE= 28590  | z= 0.0006783  | rawP= 1  | FDR= 1
Chicken - Egg  | est= 4.458e-11  | SE= 29330  | z= 1.52e-15  | rawP= 1  | FDR= 1
Chicken - Fish  | est= 6.253e-12  | SE= 31810  | z= 1.966e-16  | rawP= 1  | FDR= 1
Chicken - Human  | est= 3.678e-11  | SE= 2670  | z= 1.377e-14  | rawP= 1  | FDR= 1
Chicken - Plant  | est= 7.656e-12  | SE= 28620  | z= 2.675e-16  | rawP= 1  | FDR= 1
Egg - Fish  | est= -3.832e-11  | SE= 43220  | z= -8.867e-16  | rawP= 1  | FDR= 1
Egg - Human  | est= -7.798e-12  | SE= 29380  | z= -2.654e-16  | rawP= 1  | FDR= 1
Egg - Plant  | est= -3.692e-11  | SE= 40930  | z= -9.02e-16  | rawP= 1  | FDR= 1
Fish - Human  | est= 3.052e-11  | SE= 31860  | z= 9.582e-16  | rawP= 1  | FDR= 1
Fish - Plant  | est= 1.403e-12  | SE= 42740  | z= 3.283e-17  | rawP= 1  | FDR= 1
Human - Plant  | est= -2.912e-11  | SE= 28680  | z= -1.015e-15  | rawP= 1  | FDR= 1

----------------------------------------------------------
Gene:  erm.B.  | Reference:  Animal 
----------------------------------------------------------


Call:
glm(formula = as.formula(paste(gene, "~", group_var)), family = binomial, 
    data = data)

Coefficients:
                Estimate Std. Error z value Pr(>|z|)
(Intercept)   -2.457e+01  3.278e+03  -0.007    0.994
SourceChicken -3.853e-07  3.561e+03   0.000    1.000
SourceEgg     -3.853e-07  2.948e+04   0.000    1.000
SourceFish    -3.853e-07  3.194e+04   0.000    1.000
SourceHuman    1.841e+01  3.278e+03   0.006    0.996
SourcePlant   -3.853e-07  2.878e+04   0.000    1.000

(Dispersion parameter for binomial family taken to be 1)

    Null deviance: 120.24  on 13829  degrees of freedom
Residual deviance: 100.18  on 13824  degrees of freedom
AIC: 112.18

Number of Fisher Scoring iterations: 23


Odds Ratios (95% CI):
              Estimate 2.5 %       97.5 %
(Intercept)          0     0 0.000000e+00
SourceChicken        1     0 1.980763e+75
SourceEgg            1     0          Inf
SourceFish           1     0          Inf
SourceHuman   99087454     0           NA
SourcePlant          1     0          Inf

ANOVA (LR Type II):
Analysis of Deviance Table (Type II tests)

Response: erm.B.
       LR Chisq Df Pr(>Chisq)   
Source   20.059  5   0.001218 **
---
Signif. codes:  0 ‘***’ 0.001 ‘**’ 0.01 ‘*’ 0.05 ‘.’ 0.1 ‘ ’ 1
FDR p-value:  0.002436 
Animal - Chicken  | est= 3.853e-07  | SE= 3561  | z= 1.082e-10  | rawP= 1  | FDR= 1
Animal - Egg  | est= 3.853e-07  | SE= 29480  | z= 1.307e-11  | rawP= 1  | FDR= 1
Animal - Fish  | est= 3.853e-07  | SE= 31940  | z= 1.206e-11  | rawP= 1  | FDR= 1
Animal - Human  | est= -18.41  | SE= 3278  | z= -0.005616  | rawP= 1  | FDR= 1
Animal - Plant  | est= 3.853e-07  | SE= 28780  | z= 1.339e-11  | rawP= 1  | FDR= 1
Chicken - Egg  | est= -6.719e-12  | SE= 29330  | z= -2.291e-16  | rawP= 1  | FDR= 1
Chicken - Fish  | est= -6.401e-12  | SE= 31810  | z= -2.013e-16  | rawP= 1  | FDR= 1
Chicken - Human  | est= -18.41  | SE= 1391  | z= -0.01324  | rawP= 1  | FDR= 1
Chicken - Plant  | est= -5.443e-12  | SE= 28620  | z= -1.902e-16  | rawP= 1  | FDR= 1
Egg - Fish  | est= 3.179e-13  | SE= 43220  | z= 7.356e-18  | rawP= 1  | FDR= 1
Egg - Human  | est= -18.41  | SE= 29290  | z= -0.0006285  | rawP= 1  | FDR= 1
Egg - Plant  | est= 1.276e-12  | SE= 40930  | z= 3.117e-17  | rawP= 1  | FDR= 1
Fish - Human  | est= -18.41  | SE= 31770  | z= -0.0005794  | rawP= 1  | FDR= 1
Fish - Plant  | est= 9.578e-13  | SE= 42740  | z= 2.241e-17  | rawP= 1  | FDR= 1
Human - Plant  | est= 18.41  | SE= 28590  | z= 0.000644  | rawP= 1  | FDR= 1

----------------------------------------------------------
Gene:  floR  | Reference:  Animal 
----------------------------------------------------------


Call:
glm(formula = as.formula(paste(gene, "~", group_var)), family = binomial, 
    data = data)

Coefficients:
               Estimate Std. Error z value Pr(>|z|)    
(Intercept)    -2.81807    0.10851 -25.970   <2e-16 ***
SourceChicken   2.49657    0.11062  22.568   <2e-16 ***
SourceEgg     -11.74800  197.38745  -0.060   0.9525    
SourceFish      0.04548    1.03647   0.044   0.9650    
SourceHuman     0.24428    0.12796   1.909   0.0563 .  
SourcePlant   -11.74800  192.63043  -0.061   0.9514    
---
Signif. codes:  0 ‘***’ 0.001 ‘**’ 0.01 ‘*’ 0.05 ‘.’ 0.1 ‘ ’ 1

(Dispersion parameter for binomial family taken to be 1)

    Null deviance: 16732  on 13829  degrees of freedom
Residual deviance: 14463  on 13824  degrees of freedom
AIC: 14475

Number of Fisher Scoring iterations: 13


Odds Ratios (95% CI):
              Estimate  2.5 %  97.5 %
(Intercept)     0.0597 0.0479  0.0734
SourceChicken  12.1408 9.8350 15.1817
SourceEgg       0.0000     NA  0.7555
SourceFish      1.0465 0.0577  5.2152
SourceHuman     1.2767 0.9973  1.6479
SourcePlant     0.0000     NA  0.4633

ANOVA (LR Type II):
Analysis of Deviance Table (Type II tests)

Response: floR
       LR Chisq Df Pr(>Chisq)    
Source   2269.4  5  < 2.2e-16 ***
---
Signif. codes:  0 ‘***’ 0.001 ‘**’ 0.01 ‘*’ 0.05 ‘.’ 0.1 ‘ ’ 1
FDR p-value:  0 
Animal - Chicken  | est= -2.497  | SE= 0.1106  | z= -22.57  | rawP= 0  | FDR= 0
Animal - Egg  | est= 11.75  | SE= 197.4  | z= 0.05952  | rawP= 1  | FDR= 1
Animal - Fish  | est= -0.04548  | SE= 1.036  | z= -0.04388  | rawP= 1  | FDR= 1
Animal - Human  | est= -0.2443  | SE= 0.128  | z= -1.909  | rawP= 0.3965  | FDR= 1
Animal - Plant  | est= 11.75  | SE= 192.6  | z= 0.06099  | rawP= 1  | FDR= 1
Chicken - Egg  | est= 14.24  | SE= 197.4  | z= 0.07217  | rawP= 1  | FDR= 1
Chicken - Fish  | est= 2.451  | SE= 1.031  | z= 2.377  | rawP= 0.1641  | FDR= 1
Chicken - Human  | est= 2.252  | SE= 0.07115  | z= 31.66  | rawP= 0  | FDR= 0
Chicken - Plant  | est= 14.24  | SE= 192.6  | z= 0.07395  | rawP= 1  | FDR= 1
Egg - Fish  | est= -11.79  | SE= 197.4  | z= -0.05975  | rawP= 1  | FDR= 1
Egg - Human  | est= -11.99  | SE= 197.4  | z= -0.06076  | rawP= 1  | FDR= 1
Egg - Plant  | est= -6.734e-11  | SE= 275.8  | z= -2.442e-13  | rawP= 1  | FDR= 1
Fish - Human  | est= -0.1988  | SE= 1.033  | z= -0.1925  | rawP= 1  | FDR= 1
Fish - Plant  | est= 11.79  | SE= 192.6  | z= 0.06122  | rawP= 1  | FDR= 1
Human - Plant  | est= 11.99  | SE= 192.6  | z= 0.06226  | rawP= 1  | FDR= 1

----------------------------------------------------------
Gene:  lnu.A.  | Reference:  Animal 
----------------------------------------------------------


Call:
glm(formula = as.formula(paste(gene, "~", group_var)), family = binomial, 
    data = data)

Coefficients:
                Estimate Std. Error z value Pr(>|z|)
(Intercept)   -2.557e+01  5.405e+03  -0.005    0.996
SourceChicken  1.648e+01  5.405e+03   0.003    0.998
SourceEgg     -6.421e-10  4.860e+04   0.000    1.000
SourceFish    -1.724e-10  5.267e+04   0.000    1.000
SourceHuman    1.011e-10  6.583e+03   0.000    1.000
SourcePlant    2.751e-10  4.744e+04   0.000    1.000

(Dispersion parameter for binomial family taken to be 1)

    Null deviance: 21.069  on 13829  degrees of freedom
Residual deviance: 20.181  on 13824  degrees of freedom
AIC: 32.181

Number of Fisher Scoring iterations: 24


Odds Ratios (95% CI):
              Estimate 2.5 % 97.5 %
(Intercept)          0     0      0
SourceChicken 14296506     0     NA
SourceEgg            1     0    Inf
SourceFish           1     0    Inf
SourceHuman          1     0    Inf
SourcePlant          1     0    Inf

ANOVA (LR Type II):
Analysis of Deviance Table (Type II tests)

Response: lnu.A.
       LR Chisq Df Pr(>Chisq)
Source  0.88792  5     0.9711
FDR p-value:  0.9711 
Animal - Chicken  | est= -16.48  | SE= 5405  | z= -0.003048  | rawP= 1  | FDR= 1
Animal - Egg  | est= 6.421e-10  | SE= 48600  | z= 1.321e-14  | rawP= 1  | FDR= 1
Animal - Fish  | est= 1.724e-10  | SE= 52670  | z= 3.273e-15  | rawP= 1  | FDR= 1
Animal - Human  | est= -1.011e-10  | SE= 6583  | z= -1.536e-14  | rawP= 1  | FDR= 1
Animal - Plant  | est= -2.751e-10  | SE= 47440  | z= -5.799e-15  | rawP= 1  | FDR= 1
Chicken - Egg  | est= 16.48  | SE= 48300  | z= 0.0003411  | rawP= 1  | FDR= 1
Chicken - Fish  | est= 16.48  | SE= 52390  | z= 0.0003145  | rawP= 1  | FDR= 1
Chicken - Human  | est= 16.48  | SE= 3758  | z= 0.004384  | rawP= 1  | FDR= 1
Chicken - Plant  | est= 16.48  | SE= 47140  | z= 0.0003495  | rawP= 1  | FDR= 1
Egg - Fish  | est= -4.697e-10  | SE= 71260  | z= -6.591e-15  | rawP= 1  | FDR= 1
Egg - Human  | est= -7.432e-10  | SE= 48450  | z= -1.534e-14  | rawP= 1  | FDR= 1
Egg - Plant  | est= -9.172e-10  | SE= 67490  | z= -1.359e-14  | rawP= 1  | FDR= 1
Fish - Human  | est= -2.735e-10  | SE= 52520  | z= -5.207e-15  | rawP= 1  | FDR= 1
Fish - Plant  | est= -4.475e-10  | SE= 70470  | z= -6.35e-15  | rawP= 1  | FDR= 1
Human - Plant  | est= -1.74e-10  | SE= 47280  | z= -3.681e-15  | rawP= 1  | FDR= 1

----------------------------------------------------------
Gene:  lnu.C.  | Reference:  Animal 
----------------------------------------------------------


Call:
glm(formula = as.formula(paste(gene, "~", group_var)), family = binomial, 
    data = data)

Coefficients:
                Estimate Std. Error z value Pr(>|z|)
(Intercept)   -2.657e+01  8.911e+03  -0.003    0.998
SourceChicken -1.389e-07  9.680e+03   0.000    1.000
SourceEgg     -1.389e-07  8.013e+04   0.000    1.000
SourceFish    -1.389e-07  8.683e+04   0.000    1.000
SourceHuman    1.846e+01  8.911e+03   0.002    0.998
SourcePlant   -1.389e-07  7.822e+04   0.000    1.000

(Dispersion parameter for binomial family taken to be 1)

    Null deviance: 21.069  on 13829  degrees of freedom
Residual deviance: 18.205  on 13824  degrees of freedom
AIC: 30.205

Number of Fisher Scoring iterations: 25


Odds Ratios (95% CI):
               Estimate 2.5 % 97.5 %
(Intercept)           0     0      0
SourceChicken         1     0    Inf
SourceEgg             1     0    Inf
SourceFish            1     0    Inf
SourceHuman   104404649     0     NA
SourcePlant           1     0    Inf

ANOVA (LR Type II):
Analysis of Deviance Table (Type II tests)

Response: lnu.C.
       LR Chisq Df Pr(>Chisq)
Source   2.8643  5     0.7209
FDR p-value:  0.7706 
Animal - Chicken  | est= 1.389e-07  | SE= 9680  | z= 1.435e-11  | rawP= 1  | FDR= 1
Animal - Egg  | est= 1.389e-07  | SE= 80130  | z= 1.733e-12  | rawP= 1  | FDR= 1
Animal - Fish  | est= 1.389e-07  | SE= 86830  | z= 1.599e-12  | rawP= 1  | FDR= 1
Animal - Human  | est= -18.46  | SE= 8911  | z= -0.002072  | rawP= 1  | FDR= 1
Animal - Plant  | est= 1.389e-07  | SE= 78220  | z= 1.776e-12  | rawP= 1  | FDR= 1
Chicken - Egg  | est= -2.598e-12  | SE= 79720  | z= -3.258e-17  | rawP= 1  | FDR= 1
Chicken - Fish  | est= -1.652e-11  | SE= 86460  | z= -1.911e-16  | rawP= 1  | FDR= 1
Chicken - Human  | est= -18.46  | SE= 3781  | z= -0.004883  | rawP= 1  | FDR= 1
Chicken - Plant  | est= 9.571e-12  | SE= 77800  | z= 1.23e-16  | rawP= 1  | FDR= 1
Egg - Fish  | est= -1.392e-11  | SE= 117500  | z= -1.185e-16  | rawP= 1  | FDR= 1
Egg - Human  | est= -18.46  | SE= 79630  | z= -0.0002319  | rawP= 1  | FDR= 1
Egg - Plant  | est= 1.217e-11  | SE= 111300  | z= 1.094e-16  | rawP= 1  | FDR= 1
Fish - Human  | est= -18.46  | SE= 86370  | z= -0.0002138  | rawP= 1  | FDR= 1
Fish - Plant  | est= 2.609e-11  | SE= 116200  | z= 2.246e-16  | rawP= 1  | FDR= 1
Human - Plant  | est= 18.46  | SE= 77710  | z= 0.0002376  | rawP= 1  | FDR= 1

----------------------------------------------------------
Gene:  lnu.F.  | Reference:  Animal 
----------------------------------------------------------


Call:
glm(formula = as.formula(paste(gene, "~", group_var)), family = binomial, 
    data = data)

Coefficients:
               Estimate Std. Error z value Pr(>|z|)    
(Intercept)     -7.3753     1.0003  -7.373 1.67e-13 ***
SourceChicken   -1.0220     1.2250  -0.834    0.404    
SourceEgg      -12.1908  2404.6706  -0.005    0.996    
SourceFish     -12.1908  2608.2314  -0.005    0.996    
SourceHuman      0.8836     1.0959   0.806    0.420    
SourcePlant    -12.1908  2346.7182  -0.005    0.996    
---
Signif. codes:  0 ‘***’ 0.001 ‘**’ 0.01 ‘*’ 0.05 ‘.’ 0.1 ‘ ’ 1

(Dispersion parameter for binomial family taken to be 1)

    Null deviance: 135.28  on 13829  degrees of freedom
Residual deviance: 129.26  on 13824  degrees of freedom
AIC: 141.26

Number of Fisher Scoring iterations: 18


Odds Ratios (95% CI):
              Estimate  2.5 %        97.5 %
(Intercept)     0.0006 0.0000  2.800000e-03
SourceChicken   0.3599 0.0344  7.746600e+00
SourceEgg       0.0000     NA  2.629947e+93
SourceFish      0.0000     NA 5.975045e+101
SourceHuman     2.4196 0.3898  4.637880e+01
SourcePlant     0.0000     NA  1.098851e+91

ANOVA (LR Type II):
Analysis of Deviance Table (Type II tests)

Response: lnu.F.
       LR Chisq Df Pr(>Chisq)
Source   6.0132  5     0.3049
FDR p-value:  0.4548 
Animal - Chicken  | est= 1.022  | SE= 1.225  | z= 0.8343  | rawP= 0.9612  | FDR= 1
Animal - Egg  | est= 12.19  | SE= 2405  | z= 0.00507  | rawP= 1  | FDR= 1
Animal - Fish  | est= 12.19  | SE= 2608  | z= 0.004674  | rawP= 1  | FDR= 1
Animal - Human  | est= -0.8836  | SE= 1.096  | z= -0.8063  | rawP= 0.9665  | FDR= 1
Animal - Plant  | est= 12.19  | SE= 2347  | z= 0.005195  | rawP= 1  | FDR= 1
Chicken - Egg  | est= 11.17  | SE= 2405  | z= 0.004645  | rawP= 1  | FDR= 1
Chicken - Fish  | est= 11.17  | SE= 2608  | z= 0.004282  | rawP= 1  | FDR= 1
Chicken - Human  | est= -1.906  | SE= 0.8369  | z= -2.277  | rawP= 0.2034  | FDR= 1
Chicken - Plant  | est= 11.17  | SE= 2347  | z= 0.004759  | rawP= 1  | FDR= 1
Egg - Fish  | est= 2.618e-11  | SE= 3548  | z= 7.379e-15  | rawP= 1  | FDR= 1
Egg - Human  | est= -13.07  | SE= 2405  | z= -0.005437  | rawP= 1  | FDR= 1
Egg - Plant  | est= -3.697e-12  | SE= 3360  | z= -1.1e-15  | rawP= 1  | FDR= 1
Fish - Human  | est= -13.07  | SE= 2608  | z= -0.005013  | rawP= 1  | FDR= 1
Fish - Plant  | est= -2.987e-11  | SE= 3509  | z= -8.515e-15  | rawP= 1  | FDR= 1
Human - Plant  | est= 13.07  | SE= 2347  | z= 0.005571  | rawP= 1  | FDR= 1

----------------------------------------------------------
Gene:  lnu.G.  | Reference:  Animal 
----------------------------------------------------------


Call:
glm(formula = as.formula(paste(gene, "~", group_var)), family = binomial, 
    data = data)

Coefficients:
                Estimate Std. Error z value Pr(>|z|)
(Intercept)   -2.157e+01  7.315e+02  -0.029    0.976
SourceChicken  1.248e+01  7.315e+02   0.017    0.986
SourceEgg     -4.554e-08  6.577e+03   0.000    1.000
SourceFish    -4.550e-08  7.128e+03   0.000    1.000
SourceHuman    1.651e+01  7.315e+02   0.023    0.982
SourcePlant   -4.547e-08  6.421e+03   0.000    1.000

(Dispersion parameter for binomial family taken to be 1)

    Null deviance: 327.48  on 13829  degrees of freedom
Residual deviance: 274.49  on 13824  degrees of freedom
AIC: 286.49

Number of Fisher Scoring iterations: 20


Odds Ratios (95% CI):
                Estimate 2.5 %        97.5 %
(Intercept)          0.0     0  0.000000e+00
SourceChicken   261849.6     0            NA
SourceEgg            1.0    NA 3.440784e+172
SourceFish           1.0    NA 9.302474e+186
SourceHuman   14862958.1     0            NA
SourcePlant          1.0    NA 2.695216e+168

ANOVA (LR Type II):
Analysis of Deviance Table (Type II tests)

Response: lnu.G.
       LR Chisq Df Pr(>Chisq)    
Source   52.995  5  3.371e-10 ***
---
Signif. codes:  0 ‘***’ 0.001 ‘**’ 0.01 ‘*’ 0.05 ‘.’ 0.1 ‘ ’ 1
FDR p-value:  1.045e-09 
Animal - Chicken  | est= -12.48  | SE= 731.5  | z= -0.01705  | rawP= 1  | FDR= 1
Animal - Egg  | est= 4.554e-08  | SE= 6577  | z= 6.923e-12  | rawP= 1  | FDR= 1
Animal - Fish  | est= 4.55e-08  | SE= 7128  | z= 6.383e-12  | rawP= 1  | FDR= 1
Animal - Human  | est= -16.51  | SE= 731.5  | z= -0.02258  | rawP= 1  | FDR= 1
Animal - Plant  | est= 4.547e-08  | SE= 6421  | z= 7.081e-12  | rawP= 1  | FDR= 1
Chicken - Egg  | est= 12.48  | SE= 6537  | z= 0.001909  | rawP= 1  | FDR= 1
Chicken - Fish  | est= 12.48  | SE= 7090  | z= 0.00176  | rawP= 1  | FDR= 1
Chicken - Human  | est= -4.039  | SE= 1.024  | z= -3.945  | rawP= 0.001123  | FDR= 0.0197
Chicken - Plant  | est= 12.48  | SE= 6379  | z= 0.001956  | rawP= 1  | FDR= 1
Egg - Fish  | est= -3.939e-11  | SE= 9643  | z= -4.084e-15  | rawP= 1  | FDR= 1
Egg - Human  | est= -16.51  | SE= 6537  | z= -0.002526  | rawP= 1  | FDR= 1
Egg - Plant  | est= -7.042e-11  | SE= 9133  | z= -7.71e-15  | rawP= 1  | FDR= 1
Fish - Human  | est= -16.51  | SE= 7090  | z= -0.002329  | rawP= 1  | FDR= 1
Fish - Plant  | est= -3.103e-11  | SE= 9537  | z= -3.254e-15  | rawP= 1  | FDR= 1
Human - Plant  | est= 16.51  | SE= 6379  | z= 0.002589  | rawP= 1  | FDR= 1

----------------------------------------------------------
Gene:  mcr.9  | Reference:  Animal 
----------------------------------------------------------


Call:
glm(formula = as.formula(paste(gene, "~", group_var)), family = binomial, 
    data = data)

Coefficients:
                Estimate Std. Error z value Pr(>|z|)    
(Intercept)      -5.0670     0.3172 -15.973   <2e-16 ***
SourceChicken   -19.4991  1390.9003  -0.014    0.989    
SourceEgg       -19.4991 29294.8826  -0.001    0.999    
SourceFish      -19.4991 31774.7615  -0.001    1.000    
SourceHuman     -19.4991  2279.5676  -0.009    0.993    
SourcePlant     -19.4991 28588.8781  -0.001    0.999    
---
Signif. codes:  0 ‘***’ 0.001 ‘**’ 0.01 ‘*’ 0.05 ‘.’ 0.1 ‘ ’ 1

(Dispersion parameter for binomial family taken to be 1)

    Null deviance: 164.63  on 13829  degrees of freedom
Residual deviance: 121.40  on 13824  degrees of freedom
AIC: 133.4

Number of Fisher Scoring iterations: 23


Odds Ratios (95% CI):
              Estimate  2.5 %       97.5 %
(Intercept)     0.0063 0.0032 1.110000e-02
SourceChicken   0.0000     NA 7.693299e+41
SourceEgg       0.0000     NA          Inf
SourceFish      0.0000     NA          Inf
SourceHuman     0.0000     NA 1.143747e+74
SourcePlant     0.0000     NA          Inf

ANOVA (LR Type II):
Analysis of Deviance Table (Type II tests)

Response: mcr.9
       LR Chisq Df Pr(>Chisq)    
Source    43.23  5  3.319e-08 ***
---
Signif. codes:  0 ‘***’ 0.001 ‘**’ 0.01 ‘*’ 0.05 ‘.’ 0.1 ‘ ’ 1
FDR p-value:  9.8e-08 
Animal - Chicken  | est= 19.5  | SE= 1391  | z= 0.01402  | rawP= 1  | FDR= 1
Animal - Egg  | est= 19.5  | SE= 29290  | z= 0.0006656  | rawP= 1  | FDR= 1
Animal - Fish  | est= 19.5  | SE= 31770  | z= 0.0006137  | rawP= 1  | FDR= 1
Animal - Human  | est= 19.5  | SE= 2280  | z= 0.008554  | rawP= 1  | FDR= 1
Animal - Plant  | est= 19.5  | SE= 28590  | z= 0.0006821  | rawP= 1  | FDR= 1
Chicken - Egg  | est= -4.658e-12  | SE= 29330  | z= -1.588e-16  | rawP= 1  | FDR= 1
Chicken - Fish  | est= 5.034e-12  | SE= 31810  | z= 1.583e-16  | rawP= 1  | FDR= 1
Chicken - Human  | est= -3.231e-11  | SE= 2670  | z= -1.21e-14  | rawP= 1  | FDR= 1
Chicken - Plant  | est= 7.894e-12  | SE= 28620  | z= 2.758e-16  | rawP= 1  | FDR= 1
Egg - Fish  | est= 9.692e-12  | SE= 43220  | z= 2.243e-16  | rawP= 1  | FDR= 1
Egg - Human  | est= -2.765e-11  | SE= 29380  | z= -9.412e-16  | rawP= 1  | FDR= 1
Egg - Plant  | est= 1.255e-11  | SE= 40930  | z= 3.066e-16  | rawP= 1  | FDR= 1
Fish - Human  | est= -3.735e-11  | SE= 31860  | z= -1.172e-15  | rawP= 1  | FDR= 1
Fish - Plant  | est= 2.86e-12  | SE= 42740  | z= 6.691e-17  | rawP= 1  | FDR= 1
Human - Plant  | est= 4.021e-11  | SE= 28680  | z= 1.402e-15  | rawP= 1  | FDR= 1

----------------------------------------------------------
Gene:  mef.B.  | Reference:  Animal 
----------------------------------------------------------


Call:
glm(formula = as.formula(paste(gene, "~", group_var)), family = binomial, 
    data = data)

Coefficients:
                Estimate Std. Error z value Pr(>|z|)
(Intercept)   -2.657e+01  8.911e+03  -0.003    0.998
SourceChicken -1.114e-07  9.680e+03   0.000    1.000
SourceEgg     -1.114e-07  8.013e+04   0.000    1.000
SourceFish    -1.114e-07  8.683e+04   0.000    1.000
SourceHuman    1.846e+01  8.911e+03   0.002    0.998
SourcePlant   -1.114e-07  7.822e+04   0.000    1.000

(Dispersion parameter for binomial family taken to be 1)

    Null deviance: 21.069  on 13829  degrees of freedom
Residual deviance: 18.205  on 13824  degrees of freedom
AIC: 30.205

Number of Fisher Scoring iterations: 25


Odds Ratios (95% CI):
               Estimate 2.5 % 97.5 %
(Intercept)           0     0      0
SourceChicken         1     0    Inf
SourceEgg             1     0    Inf
SourceFish            1     0    Inf
SourceHuman   104404652     0     NA
SourcePlant           1     0    Inf

ANOVA (LR Type II):
Analysis of Deviance Table (Type II tests)

Response: mef.B.
       LR Chisq Df Pr(>Chisq)
Source   2.8643  5     0.7209
FDR p-value:  0.7706 
Animal - Chicken  | est= 1.114e-07  | SE= 9680  | z= 1.151e-11  | rawP= 1  | FDR= 1
Animal - Egg  | est= 1.114e-07  | SE= 80130  | z= 1.391e-12  | rawP= 1  | FDR= 1
Animal - Fish  | est= 1.114e-07  | SE= 86830  | z= 1.283e-12  | rawP= 1  | FDR= 1
Animal - Human  | est= -18.46  | SE= 8911  | z= -0.002072  | rawP= 1  | FDR= 1
Animal - Plant  | est= 1.114e-07  | SE= 78220  | z= 1.425e-12  | rawP= 1  | FDR= 1
Chicken - Egg  | est= -1.447e-12  | SE= 79720  | z= -1.815e-17  | rawP= 1  | FDR= 1
Chicken - Fish  | est= -1.796e-11  | SE= 86460  | z= -2.078e-16  | rawP= 1  | FDR= 1
Chicken - Human  | est= -18.46  | SE= 3781  | z= -0.004883  | rawP= 1  | FDR= 1
Chicken - Plant  | est= -4.024e-12  | SE= 77800  | z= -5.172e-17  | rawP= 1  | FDR= 1
Egg - Fish  | est= -1.652e-11  | SE= 117500  | z= -1.406e-16  | rawP= 1  | FDR= 1
Egg - Human  | est= -18.46  | SE= 79630  | z= -0.0002319  | rawP= 1  | FDR= 1
Egg - Plant  | est= -2.578e-12  | SE= 111300  | z= -2.317e-17  | rawP= 1  | FDR= 1
Fish - Human  | est= -18.46  | SE= 86370  | z= -0.0002138  | rawP= 1  | FDR= 1
Fish - Plant  | est= 1.394e-11  | SE= 116200  | z= 1.2e-16  | rawP= 1  | FDR= 1
Human - Plant  | est= 18.46  | SE= 77710  | z= 0.0002376  | rawP= 1  | FDR= 1

----------------------------------------------------------
Gene:  mph.A.  | Reference:  Animal 
----------------------------------------------------------


Call:
glm(formula = as.formula(paste(gene, "~", group_var)), family = binomial, 
    data = data)

Coefficients:
                Estimate Std. Error z value Pr(>|z|)    
(Intercept)   -7.375e+00  1.000e+00  -7.373 1.67e-13 ***
SourceChicken -1.819e+01  2.293e+03  -0.008    0.994    
SourceEgg     -1.819e+01  4.830e+04   0.000    1.000    
SourceFish    -1.819e+01  5.239e+04   0.000    1.000    
SourceHuman   -3.358e-02  1.225e+00  -0.027    0.978    
SourcePlant   -1.819e+01  4.714e+04   0.000    1.000    
---
Signif. codes:  0 ‘***’ 0.001 ‘**’ 0.01 ‘*’ 0.05 ‘.’ 0.1 ‘ ’ 1

(Dispersion parameter for binomial family taken to be 1)

    Null deviance: 56.615  on 13829  degrees of freedom
Residual deviance: 50.388  on 13824  degrees of freedom
AIC: 62.388

Number of Fisher Scoring iterations: 24


Odds Ratios (95% CI):
              Estimate  2.5 %        97.5 %
(Intercept)     0.0006 0.0000  2.800000e-03
SourceChicken   0.0000     NA 5.358548e+138
SourceEgg       0.0000     NA           Inf
SourceFish      0.0000     NA           Inf
SourceHuman     0.9670 0.0926  2.081730e+01
SourcePlant     0.0000     NA           Inf

ANOVA (LR Type II):
Analysis of Deviance Table (Type II tests)

Response: mph.A.
       LR Chisq Df Pr(>Chisq)
Source   6.2276  5     0.2847
FDR p-value:  0.4413 
Animal - Chicken  | est= 18.19  | SE= 2293  | z= 0.007932  | rawP= 1  | FDR= 1
Animal - Egg  | est= 18.19  | SE= 48300  | z= 0.0003766  | rawP= 1  | FDR= 1
Animal - Fish  | est= 18.19  | SE= 52390  | z= 0.0003472  | rawP= 1  | FDR= 1
Animal - Human  | est= 0.03358  | SE= 1.225  | z= 0.02741  | rawP= 1  | FDR= 1
Animal - Plant  | est= 18.19  | SE= 47140  | z= 0.0003859  | rawP= 1  | FDR= 1
Chicken - Egg  | est= -1.627e-11  | SE= 48350  | z= -3.366e-16  | rawP= 1  | FDR= 1
Chicken - Fish  | est= 3.457e-12  | SE= 52440  | z= 6.592e-17  | rawP= 1  | FDR= 1
Chicken - Human  | est= -18.16  | SE= 2293  | z= -0.007918  | rawP= 1  | FDR= 1
Chicken - Plant  | est= -7.319e-13  | SE= 47190  | z= -1.551e-17  | rawP= 1  | FDR= 1
Egg - Fish  | est= 1.973e-11  | SE= 71260  | z= 2.769e-16  | rawP= 1  | FDR= 1
Egg - Human  | est= -18.16  | SE= 48300  | z= -0.0003759  | rawP= 1  | FDR= 1
Egg - Plant  | est= 1.554e-11  | SE= 67490  | z= 2.303e-16  | rawP= 1  | FDR= 1
Fish - Human  | est= -18.16  | SE= 52390  | z= -0.0003466  | rawP= 1  | FDR= 1
Fish - Plant  | est= -4.189e-12  | SE= 70470  | z= -5.944e-17  | rawP= 1  | FDR= 1
Human - Plant  | est= 18.16  | SE= 47140  | z= 0.0003852  | rawP= 1  | FDR= 1

----------------------------------------------------------
Gene:  oqxA  | Reference:  Animal 
----------------------------------------------------------


Call:
glm(formula = as.formula(paste(gene, "~", group_var)), family = binomial, 
    data = data)

Coefficients:
                Estimate Std. Error z value Pr(>|z|)
(Intercept)   -2.657e+01  8.911e+03  -0.003    0.998
SourceChicken -1.114e-07  9.680e+03   0.000    1.000
SourceEgg     -1.114e-07  8.013e+04   0.000    1.000
SourceFish    -1.114e-07  8.683e+04   0.000    1.000
SourceHuman    1.846e+01  8.911e+03   0.002    0.998
SourcePlant   -1.114e-07  7.822e+04   0.000    1.000

(Dispersion parameter for binomial family taken to be 1)

    Null deviance: 21.069  on 13829  degrees of freedom
Residual deviance: 18.205  on 13824  degrees of freedom
AIC: 30.205

Number of Fisher Scoring iterations: 25


Odds Ratios (95% CI):
               Estimate 2.5 % 97.5 %
(Intercept)           0     0      0
SourceChicken         1     0    Inf
SourceEgg             1     0    Inf
SourceFish            1     0    Inf
SourceHuman   104404652     0     NA
SourcePlant           1     0    Inf

ANOVA (LR Type II):
Analysis of Deviance Table (Type II tests)

Response: oqxA
       LR Chisq Df Pr(>Chisq)
Source   2.8643  5     0.7209
FDR p-value:  0.7706 
Animal - Chicken  | est= 1.114e-07  | SE= 9680  | z= 1.151e-11  | rawP= 1  | FDR= 1
Animal - Egg  | est= 1.114e-07  | SE= 80130  | z= 1.391e-12  | rawP= 1  | FDR= 1
Animal - Fish  | est= 1.114e-07  | SE= 86830  | z= 1.283e-12  | rawP= 1  | FDR= 1
Animal - Human  | est= -18.46  | SE= 8911  | z= -0.002072  | rawP= 1  | FDR= 1
Animal - Plant  | est= 1.114e-07  | SE= 78220  | z= 1.425e-12  | rawP= 1  | FDR= 1
Chicken - Egg  | est= -1.447e-12  | SE= 79720  | z= -1.815e-17  | rawP= 1  | FDR= 1
Chicken - Fish  | est= -1.796e-11  | SE= 86460  | z= -2.078e-16  | rawP= 1  | FDR= 1
Chicken - Human  | est= -18.46  | SE= 3781  | z= -0.004883  | rawP= 1  | FDR= 1
Chicken - Plant  | est= -4.024e-12  | SE= 77800  | z= -5.172e-17  | rawP= 1  | FDR= 1
Egg - Fish  | est= -1.652e-11  | SE= 117500  | z= -1.406e-16  | rawP= 1  | FDR= 1
Egg - Human  | est= -18.46  | SE= 79630  | z= -0.0002319  | rawP= 1  | FDR= 1
Egg - Plant  | est= -2.578e-12  | SE= 111300  | z= -2.317e-17  | rawP= 1  | FDR= 1
Fish - Human  | est= -18.46  | SE= 86370  | z= -0.0002138  | rawP= 1  | FDR= 1
Fish - Plant  | est= 1.394e-11  | SE= 116200  | z= 1.2e-16  | rawP= 1  | FDR= 1
Human - Plant  | est= 18.46  | SE= 77710  | z= 0.0002376  | rawP= 1  | FDR= 1

----------------------------------------------------------
Gene:  oqxB  | Reference:  Animal 
----------------------------------------------------------


Call:
glm(formula = as.formula(paste(gene, "~", group_var)), family = binomial, 
    data = data)

Coefficients:
                Estimate Std. Error z value Pr(>|z|)
(Intercept)   -2.657e+01  8.911e+03  -0.003    0.998
SourceChicken -1.114e-07  9.680e+03   0.000    1.000
SourceEgg     -1.114e-07  8.013e+04   0.000    1.000
SourceFish    -1.114e-07  8.683e+04   0.000    1.000
SourceHuman    1.846e+01  8.911e+03   0.002    0.998
SourcePlant   -1.114e-07  7.822e+04   0.000    1.000

(Dispersion parameter for binomial family taken to be 1)

    Null deviance: 21.069  on 13829  degrees of freedom
Residual deviance: 18.205  on 13824  degrees of freedom
AIC: 30.205

Number of Fisher Scoring iterations: 25


Odds Ratios (95% CI):
               Estimate 2.5 % 97.5 %
(Intercept)           0     0      0
SourceChicken         1     0    Inf
SourceEgg             1     0    Inf
SourceFish            1     0    Inf
SourceHuman   104404652     0     NA
SourcePlant           1     0    Inf

ANOVA (LR Type II):
Analysis of Deviance Table (Type II tests)

Response: oqxB
       LR Chisq Df Pr(>Chisq)
Source   2.8643  5     0.7209
FDR p-value:  0.7706 
Animal - Chicken  | est= 1.114e-07  | SE= 9680  | z= 1.151e-11  | rawP= 1  | FDR= 1
Animal - Egg  | est= 1.114e-07  | SE= 80130  | z= 1.391e-12  | rawP= 1  | FDR= 1
Animal - Fish  | est= 1.114e-07  | SE= 86830  | z= 1.283e-12  | rawP= 1  | FDR= 1
Animal - Human  | est= -18.46  | SE= 8911  | z= -0.002072  | rawP= 1  | FDR= 1
Animal - Plant  | est= 1.114e-07  | SE= 78220  | z= 1.425e-12  | rawP= 1  | FDR= 1
Chicken - Egg  | est= -1.447e-12  | SE= 79720  | z= -1.815e-17  | rawP= 1  | FDR= 1
Chicken - Fish  | est= -1.796e-11  | SE= 86460  | z= -2.078e-16  | rawP= 1  | FDR= 1
Chicken - Human  | est= -18.46  | SE= 3781  | z= -0.004883  | rawP= 1  | FDR= 1
Chicken - Plant  | est= -4.024e-12  | SE= 77800  | z= -5.172e-17  | rawP= 1  | FDR= 1
Egg - Fish  | est= -1.652e-11  | SE= 117500  | z= -1.406e-16  | rawP= 1  | FDR= 1
Egg - Human  | est= -18.46  | SE= 79630  | z= -0.0002319  | rawP= 1  | FDR= 1
Egg - Plant  | est= -2.578e-12  | SE= 111300  | z= -2.317e-17  | rawP= 1  | FDR= 1
Fish - Human  | est= -18.46  | SE= 86370  | z= -0.0002138  | rawP= 1  | FDR= 1
Fish - Plant  | est= 1.394e-11  | SE= 116200  | z= 1.2e-16  | rawP= 1  | FDR= 1
Human - Plant  | est= 18.46  | SE= 77710  | z= 0.0002376  | rawP= 1  | FDR= 1

----------------------------------------------------------
Gene:  qnrS1  | Reference:  Animal 
----------------------------------------------------------


Call:
glm(formula = as.formula(paste(gene, "~", group_var)), family = binomial, 
    data = data)

Coefficients:
              Estimate Std. Error z value Pr(>|z|)    
(Intercept)    -6.2754     0.5779 -10.859   <2e-16 ***
SourceChicken  -0.1055     0.6330  -0.167    0.868    
SourceEgg     -11.2907   884.6290  -0.013    0.990    
SourceFish    -11.2907   959.5148  -0.012    0.991    
SourceHuman     1.0112     0.6270   1.613    0.107    
SourcePlant   -11.2907   863.3095  -0.013    0.990    
---
Signif. codes:  0 ‘***’ 0.001 ‘**’ 0.01 ‘*’ 0.05 ‘.’ 0.1 ‘ ’ 1

(Dispersion parameter for binomial family taken to be 1)

    Null deviance: 488.46  on 13829  degrees of freedom
Residual deviance: 478.18  on 13824  degrees of freedom
AIC: 490.18

Number of Fisher Scoring iterations: 16


Odds Ratios (95% CI):
              Estimate  2.5 %       97.5 %
(Intercept)     0.0019 0.0005 4.900000e-03
SourceChicken   0.8999 0.2965 3.888300e+00
SourceEgg       0.0000 0.0000 4.314122e+14
SourceFish      0.0000 0.0000 1.944731e+16
SourceHuman     2.7488 0.9220 1.178660e+01
SourcePlant     0.0000 0.0000 1.458879e+14

ANOVA (LR Type II):
Analysis of Deviance Table (Type II tests)

Response: qnrS1
       LR Chisq Df Pr(>Chisq)  
Source   10.277  5    0.06776 .
---
Signif. codes:  0 ‘***’ 0.001 ‘**’ 0.01 ‘*’ 0.05 ‘.’ 0.1 ‘ ’ 1
FDR p-value:  0.1236 
Animal - Chicken  | est= 0.1055  | SE= 0.633  | z= 0.1667  | rawP= 1  | FDR= 1
Animal - Egg  | est= 11.29  | SE= 884.6  | z= 0.01276  | rawP= 1  | FDR= 1
Animal - Fish  | est= 11.29  | SE= 959.5  | z= 0.01177  | rawP= 1  | FDR= 1
Animal - Human  | est= -1.011  | SE= 0.627  | z= -1.613  | rawP= 0.59  | FDR= 1
Animal - Plant  | est= 11.29  | SE= 863.3  | z= 0.01308  | rawP= 1  | FDR= 1
Chicken - Egg  | est= 11.19  | SE= 884.6  | z= 0.01264  | rawP= 1  | FDR= 1
Chicken - Fish  | est= 11.19  | SE= 959.5  | z= 0.01166  | rawP= 1  | FDR= 1
Chicken - Human  | est= -1.117  | SE= 0.3548  | z= -3.147  | rawP= 0.02048  | FDR= 0.3228
Chicken - Plant  | est= 11.19  | SE= 863.3  | z= 0.01296  | rawP= 1  | FDR= 1
Egg - Fish  | est= 5.798e-11  | SE= 1305  | z= 4.443e-14  | rawP= 1  | FDR= 1
Egg - Human  | est= -12.3  | SE= 884.6  | z= -0.01391  | rawP= 1  | FDR= 1
Egg - Plant  | est= 2.441e-11  | SE= 1236  | z= 1.975e-14  | rawP= 1  | FDR= 1
Fish - Human  | est= -12.3  | SE= 959.5  | z= -0.01282  | rawP= 1  | FDR= 1
Fish - Plant  | est= -3.357e-11  | SE= 1291  | z= -2.601e-14  | rawP= 1  | FDR= 1
Human - Plant  | est= 12.3  | SE= 863.3  | z= 0.01425  | rawP= 1  | FDR= 1

----------------------------------------------------------
Gene:  rmtE  | Reference:  Animal 
----------------------------------------------------------


Call:
glm(formula = as.formula(paste(gene, "~", group_var)), family = binomial, 
    data = data)

Coefficients:
               Estimate Std. Error z value Pr(>|z|)    
(Intercept)      -7.375      1.000  -7.373 1.67e-13 ***
SourceChicken   -19.191   3780.859  -0.005    0.996    
SourceEgg       -19.191  79631.747   0.000    1.000    
SourceFish      -19.191  86372.757   0.000    1.000    
SourceHuman     -19.191   6196.507  -0.003    0.998    
SourcePlant     -19.191  77712.628   0.000    1.000    
---
Signif. codes:  0 ‘***’ 0.001 ‘**’ 0.01 ‘*’ 0.05 ‘.’ 0.1 ‘ ’ 1

(Dispersion parameter for binomial family taken to be 1)

    Null deviance: 21.069  on 13829  degrees of freedom
Residual deviance: 16.751  on 13824  degrees of freedom
AIC: 28.751

Number of Fisher Scoring iterations: 25


Odds Ratios (95% CI):
              Estimate 2.5 % 97.5 %
(Intercept)      6e-04     0 0.0028
SourceChicken    0e+00    NA    Inf
SourceEgg        0e+00    NA    Inf
SourceFish       0e+00    NA    Inf
SourceHuman      0e+00    NA    Inf
SourcePlant      0e+00    NA    Inf

ANOVA (LR Type II):
Analysis of Deviance Table (Type II tests)

Response: rmtE
       LR Chisq Df Pr(>Chisq)
Source    4.318  5     0.5046
FDR p-value:  0.6656 
Animal - Chicken  | est= 19.19  | SE= 3781  | z= 0.005076  | rawP= 1  | FDR= 1
Animal - Egg  | est= 19.19  | SE= 79630  | z= 0.000241  | rawP= 1  | FDR= 1
Animal - Fish  | est= 19.19  | SE= 86370  | z= 0.0002222  | rawP= 1  | FDR= 1
Animal - Human  | est= 19.19  | SE= 6197  | z= 0.003097  | rawP= 1  | FDR= 1
Animal - Plant  | est= 19.19  | SE= 77710  | z= 0.0002469  | rawP= 1  | FDR= 1
Chicken - Egg  | est= 8.804e-12  | SE= 79720  | z= 1.104e-16  | rawP= 1  | FDR= 1
Chicken - Fish  | est= 1.685e-11  | SE= 86460  | z= 1.949e-16  | rawP= 1  | FDR= 1
Chicken - Human  | est= 3.309e-11  | SE= 7259  | z= 4.558e-15  | rawP= 1  | FDR= 1
Chicken - Plant  | est= -6.203e-12  | SE= 77800  | z= -7.973e-17  | rawP= 1  | FDR= 1
Egg - Fish  | est= 8.047e-12  | SE= 117500  | z= 6.85e-17  | rawP= 1  | FDR= 1
Egg - Human  | est= 2.428e-11  | SE= 79870  | z= 3.04e-16  | rawP= 1  | FDR= 1
Egg - Plant  | est= -1.501e-11  | SE= 111300  | z= -1.349e-16  | rawP= 1  | FDR= 1
Fish - Human  | est= 1.624e-11  | SE= 86590  | z= 1.875e-16  | rawP= 1  | FDR= 1
Fish - Plant  | est= -2.305e-11  | SE= 116200  | z= -1.984e-16  | rawP= 1  | FDR= 1
Human - Plant  | est= -3.929e-11  | SE= 77960  | z= -5.04e-16  | rawP= 1  | FDR= 1

----------------------------------------------------------
Gene:  sul1  | Reference:  Animal 
----------------------------------------------------------


Call:
glm(formula = as.formula(paste(gene, "~", group_var)), family = binomial, 
    data = data)

Coefficients:
               Estimate Std. Error z value Pr(>|z|)    
(Intercept)    -2.17447    0.08266 -26.307   <2e-16 ***
SourceChicken   3.74835    0.08732  42.926   <2e-16 ***
SourceEgg     -11.39159  119.72161  -0.095   0.9242    
SourceFish      0.99582    0.57772   1.724   0.0848 .  
SourceHuman     1.18474    0.09146  12.954   <2e-16 ***
SourcePlant    -0.07682    0.74797  -0.103   0.9182    
---
Signif. codes:  0 ‘***’ 0.001 ‘**’ 0.01 ‘*’ 0.05 ‘.’ 0.1 ‘ ’ 1

(Dispersion parameter for binomial family taken to be 1)

    Null deviance: 18518  on 13829  degrees of freedom
Residual deviance: 13080  on 13824  degrees of freedom
AIC: 13092

Number of Fisher Scoring iterations: 12


Odds Ratios (95% CI):
              Estimate   2.5 %  97.5 %
(Intercept)     0.1137  0.0963  0.1332
SourceChicken  42.4512 35.8831 50.5400
SourceEgg       0.0000      NA  0.0119
SourceFish      2.7069  0.7556  7.7520
SourceHuman     3.2699  2.7405  3.9231
SourcePlant     0.9261  0.1467  3.2274

ANOVA (LR Type II):
Analysis of Deviance Table (Type II tests)

Response: sul1
       LR Chisq Df Pr(>Chisq)    
Source   5438.5  5  < 2.2e-16 ***
---
Signif. codes:  0 ‘***’ 0.001 ‘**’ 0.01 ‘*’ 0.05 ‘.’ 0.1 ‘ ’ 1
FDR p-value:  0 
Animal - Chicken  | est= -3.748  | SE= 0.08732  | z= -42.93  | rawP= 0  | FDR= 0
Animal - Egg  | est= 11.39  | SE= 119.7  | z= 0.09515  | rawP= 1  | FDR= 1
Animal - Fish  | est= -0.9958  | SE= 0.5777  | z= -1.724  | rawP= 0.5159  | FDR= 1
Animal - Human  | est= -1.185  | SE= 0.09146  | z= -12.95  | rawP= 0  | FDR= 0
Animal - Plant  | est= 0.07682  | SE= 0.748  | z= 0.1027  | rawP= 1  | FDR= 1
Chicken - Egg  | est= 15.14  | SE= 119.7  | z= 0.1265  | rawP= 1  | FDR= 1
Chicken - Fish  | est= 2.753  | SE= 0.5725  | z= 4.808  | rawP= 2.249e-05  | FDR= 0.0004647
Chicken - Human  | est= 2.564  | SE= 0.04822  | z= 53.16  | rawP= 0  | FDR= 0
Chicken - Plant  | est= 3.825  | SE= 0.7439  | z= 5.142  | rawP= 4.045e-06  | FDR= 9.175e-05
Egg - Fish  | est= -12.39  | SE= 119.7  | z= -0.1035  | rawP= 1  | FDR= 1
Egg - Human  | est= -12.58  | SE= 119.7  | z= -0.105  | rawP= 1  | FDR= 1
Egg - Plant  | est= -11.31  | SE= 119.7  | z= -0.09451  | rawP= 1  | FDR= 1
Fish - Human  | est= -0.1889  | SE= 0.5731  | z= -0.3297  | rawP= 0.9995  | FDR= 1
Fish - Plant  | est= 1.073  | SE= 0.9378  | z= 1.144  | rawP= 0.8631  | FDR= 1
Human - Plant  | est= 1.262  | SE= 0.7444  | z= 1.695  | rawP= 0.5353  | FDR= 1

----------------------------------------------------------
Gene:  sul2  | Reference:  Animal 
----------------------------------------------------------


Call:
glm(formula = as.formula(paste(gene, "~", group_var)), family = binomial, 
    data = data)

Coefficients:
               Estimate Std. Error z value Pr(>|z|)    
(Intercept)    -3.68760    0.16212 -22.746  < 2e-16 ***
SourceChicken  -1.76118    0.22959  -7.671 1.71e-14 ***
SourceEgg     -12.87847  536.55454  -0.024    0.981    
SourceFish    -12.87847  581.97510  -0.022    0.982    
SourceHuman     0.07761    0.19516   0.398    0.691    
SourcePlant   -12.87847  523.62361  -0.025    0.980    
---
Signif. codes:  0 ‘***’ 0.001 ‘**’ 0.01 ‘*’ 0.05 ‘.’ 0.1 ‘ ’ 1

(Dispersion parameter for binomial family taken to be 1)

    Null deviance: 1780.6  on 13829  degrees of freedom
Residual deviance: 1661.3  on 13824  degrees of freedom
AIC: 1673.3

Number of Fisher Scoring iterations: 15


Odds Ratios (95% CI):
              Estimate  2.5 %       97.5 %
(Intercept)     0.0250 0.0179 3.390000e-02
SourceChicken   0.1718 0.1093 2.699000e-01
SourceEgg       0.0000     NA 8.040281e+07
SourceFish      0.0000     NA 1.085778e+10
SourceHuman     1.0807 0.7429 1.600200e+00
SourcePlant     0.0000     NA 2.119253e+07

ANOVA (LR Type II):
Analysis of Deviance Table (Type II tests)

Response: sul2
       LR Chisq Df Pr(>Chisq)    
Source    119.3  5  < 2.2e-16 ***
---
Signif. codes:  0 ‘***’ 0.001 ‘**’ 0.01 ‘*’ 0.05 ‘.’ 0.1 ‘ ’ 1
FDR p-value:  1.958e-23 
Animal - Chicken  | est= 1.761  | SE= 0.2296  | z= 7.671  | rawP= 2.915e-13  | FDR= 8.489e-12
Animal - Egg  | est= 12.88  | SE= 536.6  | z= 0.024  | rawP= 1  | FDR= 1
Animal - Fish  | est= 12.88  | SE= 582  | z= 0.02213  | rawP= 1  | FDR= 1
Animal - Human  | est= -0.07761  | SE= 0.1952  | z= -0.3977  | rawP= 0.9987  | FDR= 1
Animal - Plant  | est= 12.88  | SE= 523.6  | z= 0.02459  | rawP= 1  | FDR= 1
Chicken - Egg  | est= 11.12  | SE= 536.6  | z= 0.02072  | rawP= 1  | FDR= 1
Chicken - Fish  | est= 11.12  | SE= 582  | z= 0.0191  | rawP= 1  | FDR= 1
Chicken - Human  | est= -1.839  | SE= 0.1955  | z= -9.404  | rawP= 5.562e-14  | FDR= 1.851e-12
Chicken - Plant  | est= 11.12  | SE= 523.6  | z= 0.02123  | rawP= 1  | FDR= 1
Egg - Fish  | est= 1.712e-12  | SE= 791.6  | z= 2.163e-15  | rawP= 1  | FDR= 1
Egg - Human  | est= -12.96  | SE= 536.6  | z= -0.02415  | rawP= 1  | FDR= 1
Egg - Plant  | est= 4.426e-11  | SE= 749.7  | z= 5.903e-14  | rawP= 1  | FDR= 1
Fish - Human  | est= -12.96  | SE= 582  | z= -0.02226  | rawP= 1  | FDR= 1
Fish - Plant  | est= 4.255e-11  | SE= 782.9  | z= 5.435e-14  | rawP= 1  | FDR= 1
Human - Plant  | est= 12.96  | SE= 523.6  | z= 0.02474  | rawP= 1  | FDR= 1

----------------------------------------------------------
Gene:  sul3  | Reference:  Animal 
----------------------------------------------------------


Call:
glm(formula = as.formula(paste(gene, "~", group_var)), family = binomial, 
    data = data)

Coefficients:
               Estimate Std. Error z value Pr(>|z|)    
(Intercept)     -6.6815     0.7075  -9.443   <2e-16 ***
SourceChicken   -1.3102     0.9133  -1.435    0.151    
SourceEgg      -11.8846  1458.5065  -0.008    0.993    
SourceFish     -11.8846  1581.9724  -0.008    0.994    
SourceHuman      0.6608     0.7912   0.835    0.404    
SourcePlant    -11.8846  1423.3566  -0.008    0.993    
---
Signif. codes:  0 ‘***’ 0.001 ‘**’ 0.01 ‘*’ 0.05 ‘.’ 0.1 ‘ ’ 1

(Dispersion parameter for binomial family taken to be 1)

    Null deviance: 207.20  on 13829  degrees of freedom
Residual deviance: 197.03  on 13824  degrees of freedom
AIC: 209.03

Number of Fisher Scoring iterations: 17


Odds Ratios (95% CI):
              Estimate  2.5 %       97.5 %
(Intercept)     0.0013 0.0002 3.900000e-03
SourceChicken   0.2698 0.0447 2.049300e+00
SourceEgg       0.0000     NA 1.413256e+43
SourceFish      0.0000     NA 1.737440e+47
SourceHuman     1.9363 0.4845 1.283820e+01
SourcePlant     0.0000     NA 9.680865e+41

ANOVA (LR Type II):
Analysis of Deviance Table (Type II tests)

Response: sul3
       LR Chisq Df Pr(>Chisq)  
Source   10.168  5    0.07061 .
---
Signif. codes:  0 ‘***’ 0.001 ‘**’ 0.01 ‘*’ 0.05 ‘.’ 0.1 ‘ ’ 1
FDR p-value:  0.1251 
Animal - Chicken  | est= 1.31  | SE= 0.9133  | z= 1.435  | rawP= 0.7058  | FDR= 1
Animal - Egg  | est= 11.88  | SE= 1459  | z= 0.008148  | rawP= 1  | FDR= 1
Animal - Fish  | est= 11.88  | SE= 1582  | z= 0.007513  | rawP= 1  | FDR= 1
Animal - Human  | est= -0.6608  | SE= 0.7912  | z= -0.8352  | rawP= 0.961  | FDR= 1
Animal - Plant  | est= 11.88  | SE= 1423  | z= 0.00835  | rawP= 1  | FDR= 1
Chicken - Egg  | est= 10.57  | SE= 1459  | z= 0.00725  | rawP= 1  | FDR= 1
Chicken - Fish  | est= 10.57  | SE= 1582  | z= 0.006684  | rawP= 1  | FDR= 1
Chicken - Human  | est= -1.971  | SE= 0.6773  | z= -2.91  | rawP= 0.04209  | FDR= 0.6213
Chicken - Plant  | est= 10.57  | SE= 1423  | z= 0.007429  | rawP= 1  | FDR= 1
Egg - Fish  | est= -4.495e-11  | SE= 2152  | z= -2.089e-14  | rawP= 1  | FDR= 1
Egg - Human  | est= -12.55  | SE= 1459  | z= -0.008602  | rawP= 1  | FDR= 1
Egg - Plant  | est= -3.811e-11  | SE= 2038  | z= -1.87e-14  | rawP= 1  | FDR= 1
Fish - Human  | est= -12.55  | SE= 1582  | z= -0.00793  | rawP= 1  | FDR= 1
Fish - Plant  | est= 6.843e-12  | SE= 2128  | z= 3.215e-15  | rawP= 1  | FDR= 1
Human - Plant  | est= 12.55  | SE= 1423  | z= 0.008814  | rawP= 1  | FDR= 1

----------------------------------------------------------
Gene:  tet.A.  | Reference:  Animal 
----------------------------------------------------------


Call:
glm(formula = as.formula(paste(gene, "~", group_var)), family = binomial, 
    data = data)

Coefficients:
               Estimate Std. Error z value Pr(>|z|)    
(Intercept)    -2.13413    0.08135 -26.235   <2e-16 ***
SourceChicken   3.80882    0.08640  44.082   <2e-16 ***
SourceEgg     -11.43194  119.72160  -0.095   0.9239    
SourceFish      1.25866    0.53847   2.337   0.0194 *  
SourceHuman     1.22419    0.08998  13.605   <2e-16 ***
SourcePlant    -0.11716    0.74783  -0.157   0.8755    
---
Signif. codes:  0 ‘***’ 0.001 ‘**’ 0.01 ‘*’ 0.05 ‘.’ 0.1 ‘ ’ 1

(Dispersion parameter for binomial family taken to be 1)

    Null deviance: 18347  on 13829  degrees of freedom
Residual deviance: 12809  on 13824  degrees of freedom
AIC: 12821

Number of Fisher Scoring iterations: 12


Odds Ratios (95% CI):
              Estimate   2.5 %  97.5 %
(Intercept)     0.1183  0.1006  0.1384
SourceChicken  45.0973 38.1829 53.5854
SourceEgg       0.0000      NA  0.0114
SourceFish      3.5207  1.1091  9.6181
SourceHuman     3.4014  2.8588  4.0687
SourcePlant     0.8894  0.1409  3.0986

ANOVA (LR Type II):
Analysis of Deviance Table (Type II tests)

Response: tet.A.
       LR Chisq Df Pr(>Chisq)    
Source   5538.1  5  < 2.2e-16 ***
---
Signif. codes:  0 ‘***’ 0.001 ‘**’ 0.01 ‘*’ 0.05 ‘.’ 0.1 ‘ ’ 1
FDR p-value:  0 
Animal - Chicken  | est= -3.809  | SE= 0.0864  | z= -44.08  | rawP= 0  | FDR= 0
Animal - Egg  | est= 11.43  | SE= 119.7  | z= 0.09549  | rawP= 1  | FDR= 1
Animal - Fish  | est= -1.259  | SE= 0.5385  | z= -2.337  | rawP= 0.179  | FDR= 1
Animal - Human  | est= -1.224  | SE= 0.08998  | z= -13.6  | rawP= 0  | FDR= 0
Animal - Plant  | est= 0.1172  | SE= 0.7478  | z= 0.1567  | rawP= 1  | FDR= 1
Chicken - Egg  | est= 15.24  | SE= 119.7  | z= 0.1273  | rawP= 1  | FDR= 1
Chicken - Fish  | est= 2.55  | SE= 0.5331  | z= 4.784  | rawP= 2.539e-05  | FDR= 0.0005133
Chicken - Human  | est= 2.585  | SE= 0.04825  | z= 53.57  | rawP= 0  | FDR= 0
Chicken - Plant  | est= 3.926  | SE= 0.744  | z= 5.277  | rawP= 1.955e-06  | FDR= 4.546e-05
Egg - Fish  | est= -12.69  | SE= 119.7  | z= -0.106  | rawP= 1  | FDR= 1
Egg - Human  | est= -12.66  | SE= 119.7  | z= -0.1057  | rawP= 1  | FDR= 1
Egg - Plant  | est= -11.31  | SE= 119.7  | z= -0.09451  | rawP= 1  | FDR= 1
Fish - Human  | est= 0.03447  | SE= 0.5337  | z= 0.06459  | rawP= 1  | FDR= 1
Fish - Plant  | est= 1.376  | SE= 0.9143  | z= 1.505  | rawP= 0.6612  | FDR= 1
Human - Plant  | est= 1.341  | SE= 0.7444  | z= 1.802  | rawP= 0.4644  | FDR= 1

----------------------------------------------------------
Gene:  tet.B.  | Reference:  Animal 
----------------------------------------------------------


Call:
glm(formula = as.formula(paste(gene, "~", group_var)), family = binomial, 
    data = data)

Coefficients:
              Estimate Std. Error z value Pr(>|z|)    
(Intercept)    -3.5874     0.1546 -23.205  < 2e-16 ***
SourceChicken  -2.9369     0.3177  -9.244  < 2e-16 ***
SourceEgg     -13.9787   884.6288  -0.016    0.987    
SourceFish    -13.9787   959.5147  -0.015    0.988    
SourceHuman    -2.3152     0.3679  -6.294 3.09e-10 ***
SourcePlant   -13.9787   863.3093  -0.016    0.987    
---
Signif. codes:  0 ‘***’ 0.001 ‘**’ 0.01 ‘*’ 0.05 ‘.’ 0.1 ‘ ’ 1

(Dispersion parameter for binomial family taken to be 1)

    Null deviance: 826.52  on 13829  degrees of freedom
Residual deviance: 715.62  on 13824  degrees of freedom
AIC: 727.62

Number of Fisher Scoring iterations: 16


Odds Ratios (95% CI):
              Estimate  2.5 %       97.5 %
(Intercept)     0.0277 0.0201 3.700000e-02
SourceChicken   0.0530 0.0273 9.600000e-02
SourceEgg       0.0000     NA 1.576784e+16
SourceFish      0.0000     NA 5.107615e+19
SourceHuman     0.0987 0.0450 1.936000e-01
SourcePlant     0.0000     NA 1.753363e+15

ANOVA (LR Type II):
Analysis of Deviance Table (Type II tests)

Response: tet.B.
       LR Chisq Df Pr(>Chisq)    
Source   110.91  5  < 2.2e-16 ***
---
Signif. codes:  0 ‘***’ 0.001 ‘**’ 0.01 ‘*’ 0.05 ‘.’ 0.1 ‘ ’ 1
FDR p-value:  1.022e-21 
Animal - Chicken  | est= 2.937  | SE= 0.3177  | z= 9.244  | rawP= 6.573e-14  | FDR= 2.108e-12
Animal - Egg  | est= 13.98  | SE= 884.6  | z= 0.0158  | rawP= 1  | FDR= 1
Animal - Fish  | est= 13.98  | SE= 959.5  | z= 0.01457  | rawP= 1  | FDR= 1
Animal - Human  | est= 2.315  | SE= 0.3679  | z= 6.294  | rawP= 4.637e-09  | FDR= 1.166e-07
Animal - Plant  | est= 13.98  | SE= 863.3  | z= 0.01619  | rawP= 1  | FDR= 1
Chicken - Egg  | est= 11.04  | SE= 884.6  | z= 0.01248  | rawP= 1  | FDR= 1
Chicken - Fish  | est= 11.04  | SE= 959.5  | z= 0.01151  | rawP= 1  | FDR= 1
Chicken - Human  | est= -0.6216  | SE= 0.4341  | z= -1.432  | rawP= 0.7075  | FDR= 1
Chicken - Plant  | est= 11.04  | SE= 863.3  | z= 0.01279  | rawP= 1  | FDR= 1
Egg - Fish  | est= 1.623e-11  | SE= 1305  | z= 1.244e-14  | rawP= 1  | FDR= 1
Egg - Human  | est= -11.66  | SE= 884.6  | z= -0.01318  | rawP= 1  | FDR= 1
Egg - Plant  | est= -1.277e-11  | SE= 1236  | z= -1.033e-14  | rawP= 1  | FDR= 1
Fish - Human  | est= -11.66  | SE= 959.5  | z= -0.01216  | rawP= 1  | FDR= 1
Fish - Plant  | est= -2.9e-11  | SE= 1291  | z= -2.247e-14  | rawP= 1  | FDR= 1
Human - Plant  | est= 11.66  | SE= 863.3  | z= 0.01351  | rawP= 1  | FDR= 1

----------------------------------------------------------
Gene:  tet.C.  | Reference:  Animal 
----------------------------------------------------------


Call:
glm(formula = as.formula(paste(gene, "~", group_var)), family = binomial, 
    data = data)

Coefficients:
                Estimate Std. Error z value Pr(>|z|)    
(Intercept)      -6.6815     0.7075  -9.443   <2e-16 ***
SourceChicken   -17.8846  1390.9005  -0.013    0.990    
SourceEgg       -17.8846 29294.8826  -0.001    1.000    
SourceFish      -17.8846 31774.7615  -0.001    1.000    
SourceHuman      -0.3216     0.9134  -0.352    0.725    
SourcePlant     -17.8846 28588.8781  -0.001    1.000    
---
Signif. codes:  0 ‘***’ 0.001 ‘**’ 0.01 ‘*’ 0.05 ‘.’ 0.1 ‘ ’ 1

(Dispersion parameter for binomial family taken to be 1)

    Null deviance: 89.25  on 13829  degrees of freedom
Residual deviance: 78.75  on 13824  degrees of freedom
AIC: 90.75

Number of Fisher Scoring iterations: 23


Odds Ratios (95% CI):
              Estimate  2.5 %       97.5 %
(Intercept)     0.0013 0.0002 3.900000e-03
SourceChicken   0.0000     NA 1.708085e+62
SourceEgg       0.0000     NA          Inf
SourceFish      0.0000     NA          Inf
SourceHuman     0.7250 0.1200 5.508500e+00
SourcePlant     0.0000     NA          Inf

ANOVA (LR Type II):
Analysis of Deviance Table (Type II tests)

Response: tet.C.
       LR Chisq Df Pr(>Chisq)  
Source     10.5  5    0.06224 .
---
Signif. codes:  0 ‘***’ 0.001 ‘**’ 0.01 ‘*’ 0.05 ‘.’ 0.1 ‘ ’ 1
FDR p-value:  0.1169 
Animal - Chicken  | est= 17.88  | SE= 1391  | z= 0.01286  | rawP= 1  | FDR= 1
Animal - Egg  | est= 17.88  | SE= 29290  | z= 0.0006105  | rawP= 1  | FDR= 1
Animal - Fish  | est= 17.88  | SE= 31770  | z= 0.0005629  | rawP= 1  | FDR= 1
Animal - Human  | est= 0.3216  | SE= 0.9134  | z= 0.3521  | rawP= 0.9993  | FDR= 1
Animal - Plant  | est= 17.88  | SE= 28590  | z= 0.0006256  | rawP= 1  | FDR= 1
Chicken - Egg  | est= 2.029e-11  | SE= 29330  | z= 6.918e-16  | rawP= 1  | FDR= 1
Chicken - Fish  | est= 3.507e-12  | SE= 31810  | z= 1.103e-16  | rawP= 1  | FDR= 1
Chicken - Human  | est= -17.56  | SE= 1391  | z= -0.01263  | rawP= 1  | FDR= 1
Chicken - Plant  | est= 1.325e-11  | SE= 28620  | z= 4.629e-16  | rawP= 1  | FDR= 1
Egg - Fish  | est= -1.678e-11  | SE= 43220  | z= -3.883e-16  | rawP= 1  | FDR= 1
Egg - Human  | est= -17.56  | SE= 29290  | z= -0.0005995  | rawP= 1  | FDR= 1
Egg - Plant  | est= -7.041e-12  | SE= 40930  | z= -1.72e-16  | rawP= 1  | FDR= 1
Fish - Human  | est= -17.56  | SE= 31770  | z= -0.0005527  | rawP= 1  | FDR= 1
Fish - Plant  | est= 9.742e-12  | SE= 42740  | z= 2.279e-16  | rawP= 1  | FDR= 1
Human - Plant  | est= 17.56  | SE= 28590  | z= 0.0006143  | rawP= 1  | FDR= 1

----------------------------------------------------------
Gene:  tet.D.  | Reference:  Animal 
----------------------------------------------------------


Call:
glm(formula = as.formula(paste(gene, "~", group_var)), family = binomial, 
    data = data)

Coefficients:
                Estimate Std. Error z value Pr(>|z|)    
(Intercept)      -5.7633     0.4479 -12.867   <2e-16 ***
SourceChicken   -17.8028   843.6238  -0.021    0.983    
SourceEgg       -17.8028 17768.2445  -0.001    0.999    
SourceFish      -17.8028 19272.3671  -0.001    0.999    
SourceHuman       0.7116     0.4985   1.427    0.153    
SourcePlant     -17.8028 17340.0311  -0.001    0.999    
---
Signif. codes:  0 ‘***’ 0.001 ‘**’ 0.01 ‘*’ 0.05 ‘.’ 0.1 ‘ ’ 1

(Dispersion parameter for binomial family taken to be 1)

    Null deviance: 378.33  on 13829  degrees of freedom
Residual deviance: 321.95  on 13824  degrees of freedom
AIC: 333.95

Number of Fisher Scoring iterations: 22


Odds Ratios (95% CI):
              Estimate  2.5 %       97.5 %
(Intercept)     0.0031 0.0011 6.800000e-03
SourceChicken   0.0000     NA 9.516089e+12
SourceEgg       0.0000     NA          Inf
SourceFish      0.0000     NA          Inf
SourceHuman     2.0373 0.8287 6.110800e+00
SourcePlant     0.0000     NA          Inf

ANOVA (LR Type II):
Analysis of Deviance Table (Type II tests)

Response: tet.D.
       LR Chisq Df Pr(>Chisq)    
Source   56.375  5  6.801e-11 ***
---
Signif. codes:  0 ‘***’ 0.001 ‘**’ 0.01 ‘*’ 0.05 ‘.’ 0.1 ‘ ’ 1
FDR p-value:  2.219e-10 
Animal - Chicken  | est= 17.8  | SE= 843.6  | z= 0.0211  | rawP= 1  | FDR= 1
Animal - Egg  | est= 17.8  | SE= 17770  | z= 0.001002  | rawP= 1  | FDR= 1
Animal - Fish  | est= 17.8  | SE= 19270  | z= 0.0009237  | rawP= 1  | FDR= 1
Animal - Human  | est= -0.7116  | SE= 0.4985  | z= -1.427  | rawP= 0.7103  | FDR= 1
Animal - Plant  | est= 17.8  | SE= 17340  | z= 0.001027  | rawP= 1  | FDR= 1
Chicken - Egg  | est= 1.475e-11  | SE= 17790  | z= 8.294e-16  | rawP= 1  | FDR= 1
Chicken - Fish  | est= 1.265e-12  | SE= 19290  | z= 6.556e-17  | rawP= 1  | FDR= 1
Chicken - Human  | est= -18.51  | SE= 843.6  | z= -0.02195  | rawP= 1  | FDR= 1
Chicken - Plant  | est= 2.906e-12  | SE= 17360  | z= 1.674e-16  | rawP= 1  | FDR= 1
Egg - Fish  | est= -1.349e-11  | SE= 26210  | z= -5.146e-16  | rawP= 1  | FDR= 1
Egg - Human  | est= -18.51  | SE= 17770  | z= -0.001042  | rawP= 1  | FDR= 1
Egg - Plant  | est= -1.185e-11  | SE= 24830  | z= -4.772e-16  | rawP= 1  | FDR= 1
Fish - Human  | est= -18.51  | SE= 19270  | z= -0.0009607  | rawP= 1  | FDR= 1
Fish - Plant  | est= 1.641e-12  | SE= 25920  | z= 6.331e-17  | rawP= 1  | FDR= 1
Human - Plant  | est= 18.51  | SE= 17340  | z= 0.001068  | rawP= 1  | FDR= 1

----------------------------------------------------------
Gene:  tet.G.  | Reference:  Animal 
----------------------------------------------------------


Call:
glm(formula = as.formula(paste(gene, "~", group_var)), family = binomial, 
    data = data)

Coefficients:
                Estimate Std. Error z value Pr(>|z|)
(Intercept)   -2.357e+01  1.988e+03  -0.012    0.991
SourceChicken  1.517e+01  1.988e+03   0.008    0.994
SourceEgg     -2.458e-08  1.788e+04   0.000    1.000
SourceFish    -2.472e-08  1.937e+04   0.000    1.000
SourceHuman    1.616e+01  1.988e+03   0.008    0.994
SourcePlant   -2.476e-08  1.745e+04   0.000    1.000

(Dispersion parameter for binomial family taken to be 1)

    Null deviance: 73.185  on 13829  degrees of freedom
Residual deviance: 71.226  on 13824  degrees of freedom
AIC: 83.226

Number of Fisher Scoring iterations: 22


Odds Ratios (95% CI):
              Estimate 2.5 % 97.5 %
(Intercept)          0     0      0
SourceChicken  3870079     0     NA
SourceEgg            1     0    Inf
SourceFish           1     0    Inf
SourceHuman   10399153     0     NA
SourcePlant          1     0    Inf

ANOVA (LR Type II):
Analysis of Deviance Table (Type II tests)

Response: tet.G.
       LR Chisq Df Pr(>Chisq)
Source   1.9591  5     0.8548
FDR p-value:  0.8773 
Animal - Chicken  | est= -15.17  | SE= 1988  | z= -0.007629  | rawP= 1  | FDR= 1
Animal - Egg  | est= 2.458e-08  | SE= 17880  | z= 1.375e-12  | rawP= 1  | FDR= 1
Animal - Fish  | est= 2.472e-08  | SE= 19370  | z= 1.276e-12  | rawP= 1  | FDR= 1
Animal - Human  | est= -16.16  | SE= 1988  | z= -0.008126  | rawP= 1  | FDR= 1
Animal - Plant  | est= 2.476e-08  | SE= 17450  | z= 1.418e-12  | rawP= 1  | FDR= 1
Chicken - Egg  | est= 15.17  | SE= 17770  | z= 0.0008537  | rawP= 1  | FDR= 1
Chicken - Fish  | est= 15.17  | SE= 19270  | z= 0.0007871  | rawP= 1  | FDR= 1
Chicken - Human  | est= -0.9884  | SE= 1  | z= -0.9882  | rawP= 0.9219  | FDR= 1
Chicken - Plant  | est= 15.17  | SE= 17340  | z= 0.0008748  | rawP= 1  | FDR= 1
Egg - Fish  | est= 1.355e-10  | SE= 26210  | z= 5.168e-15  | rawP= 1  | FDR= 1
Egg - Human  | est= -16.16  | SE= 17770  | z= -0.0009093  | rawP= 1  | FDR= 1
Egg - Plant  | est= 1.74e-10  | SE= 24830  | z= 7.009e-15  | rawP= 1  | FDR= 1
Fish - Human  | est= -16.16  | SE= 19270  | z= -0.0008384  | rawP= 1  | FDR= 1
Fish - Plant  | est= 3.853e-11  | SE= 25920  | z= 1.486e-15  | rawP= 1  | FDR= 1
Human - Plant  | est= 16.16  | SE= 17340  | z= 0.0009318  | rawP= 1  | FDR= 1

----------------------------------------------------------
Gene:  tet.M.  | Reference:  Animal 
----------------------------------------------------------


Call:
glm(formula = as.formula(paste(gene, "~", group_var)), family = binomial, 
    data = data)

Coefficients:
               Estimate Std. Error z value Pr(>|z|)    
(Intercept)     -6.6815     0.7075  -9.443   <2e-16 ***
SourceChicken   -2.4091     1.2250  -1.967   0.0492 *  
SourceEgg      -12.8846  2404.6705  -0.005   0.9957    
SourceFish     -12.8846  2608.2314  -0.005   0.9961    
SourceHuman     -0.3216     0.9134  -0.352   0.7248    
SourcePlant    -12.8846  2346.7181  -0.005   0.9956    
---
Signif. codes:  0 ‘***’ 0.001 ‘**’ 0.01 ‘*’ 0.05 ‘.’ 0.1 ‘ ’ 1

(Dispersion parameter for binomial family taken to be 1)

    Null deviance: 104.911  on 13829  degrees of freedom
Residual deviance:  98.931  on 13824  degrees of freedom
AIC: 110.93

Number of Fisher Scoring iterations: 18


Odds Ratios (95% CI):
              Estimate  2.5 %        97.5 %
(Intercept)     0.0013 0.0002  3.900000e-03
SourceChicken   0.0899 0.0042  9.391000e-01
SourceEgg       0.0000     NA 4.650275e+106
SourceFish      0.0000     NA 1.481881e+116
SourceHuman     0.7250 0.1200  5.508500e+00
SourcePlant     0.0000     NA 9.161030e+103

ANOVA (LR Type II):
Analysis of Deviance Table (Type II tests)

Response: tet.M.
       LR Chisq Df Pr(>Chisq)
Source   5.9807  5     0.3081
FDR p-value:  0.4548 
Animal - Chicken  | est= 2.409  | SE= 1.225  | z= 1.967  | rawP= 0.3617  | FDR= 1
Animal - Egg  | est= 12.88  | SE= 2405  | z= 0.005358  | rawP= 1  | FDR= 1
Animal - Fish  | est= 12.88  | SE= 2608  | z= 0.00494  | rawP= 1  | FDR= 1
Animal - Human  | est= 0.3216  | SE= 0.9134  | z= 0.3521  | rawP= 0.9993  | FDR= 1
Animal - Plant  | est= 12.88  | SE= 2347  | z= 0.00549  | rawP= 1  | FDR= 1
Chicken - Egg  | est= 10.48  | SE= 2405  | z= 0.004356  | rawP= 1  | FDR= 1
Chicken - Fish  | est= 10.48  | SE= 2608  | z= 0.004016  | rawP= 1  | FDR= 1
Chicken - Human  | est= -2.087  | SE= 1.155  | z= -1.808  | rawP= 0.4608  | FDR= 1
Chicken - Plant  | est= 10.48  | SE= 2347  | z= 0.004464  | rawP= 1  | FDR= 1
Egg - Fish  | est= -2.262e-11  | SE= 3548  | z= -6.375e-15  | rawP= 1  | FDR= 1
Egg - Human  | est= -12.56  | SE= 2405  | z= -0.005224  | rawP= 1  | FDR= 1
Egg - Plant  | est= 7.127e-12  | SE= 3360  | z= 2.121e-15  | rawP= 1  | FDR= 1
Fish - Human  | est= -12.56  | SE= 2608  | z= -0.004817  | rawP= 1  | FDR= 1
Fish - Plant  | est= 2.974e-11  | SE= 3509  | z= 8.477e-15  | rawP= 1  | FDR= 1
Human - Plant  | est= 12.56  | SE= 2347  | z= 0.005353  | rawP= 1  | FDR= 1

----------------------------------------------------------
Gene:  tet.O.32.O.  | Reference:  Animal 
----------------------------------------------------------


Call:
glm(formula = as.formula(paste(gene, "~", group_var)), family = binomial, 
    data = data)

Coefficients:
                Estimate Std. Error z value Pr(>|z|)
(Intercept)   -2.657e+01  8.911e+03  -0.003    0.998
SourceChicken -1.967e-07  9.680e+03   0.000    1.000
SourceEgg     -1.967e-07  8.013e+04   0.000    1.000
SourceFish    -1.967e-07  8.683e+04   0.000    1.000
SourceHuman    1.846e+01  8.911e+03   0.002    0.998
SourcePlant   -1.967e-07  7.822e+04   0.000    1.000

(Dispersion parameter for binomial family taken to be 1)

    Null deviance: 21.069  on 13829  degrees of freedom
Residual deviance: 18.205  on 13824  degrees of freedom
AIC: 30.205

Number of Fisher Scoring iterations: 25


Odds Ratios (95% CI):
               Estimate 2.5 % 97.5 %
(Intercept)           0     0      0
SourceChicken         1     0    Inf
SourceEgg             1     0    Inf
SourceFish            1     0    Inf
SourceHuman   104404643     0     NA
SourcePlant           1     0    Inf

ANOVA (LR Type II):
Analysis of Deviance Table (Type II tests)

Response: tet.O.32.O.
       LR Chisq Df Pr(>Chisq)
Source   2.8643  5     0.7209
FDR p-value:  0.7706 
Animal - Chicken  | est= 1.967e-07  | SE= 9680  | z= 2.032e-11  | rawP= 1  | FDR= 1
Animal - Egg  | est= 1.967e-07  | SE= 80130  | z= 2.455e-12  | rawP= 1  | FDR= 1
Animal - Fish  | est= 1.967e-07  | SE= 86830  | z= 2.265e-12  | rawP= 1  | FDR= 1
Animal - Human  | est= -18.46  | SE= 8911  | z= -0.002072  | rawP= 1  | FDR= 1
Animal - Plant  | est= 1.967e-07  | SE= 78220  | z= 2.515e-12  | rawP= 1  | FDR= 1
Chicken - Egg  | est= 1.608e-11  | SE= 79720  | z= 2.017e-16  | rawP= 1  | FDR= 1
Chicken - Fish  | est= -9.523e-12  | SE= 86460  | z= -1.101e-16  | rawP= 1  | FDR= 1
Chicken - Human  | est= -18.46  | SE= 3781  | z= -0.004883  | rawP= 1  | FDR= 1
Chicken - Plant  | est= 9.822e-12  | SE= 77800  | z= 1.262e-16  | rawP= 1  | FDR= 1
Egg - Fish  | est= -2.56e-11  | SE= 117500  | z= -2.179e-16  | rawP= 1  | FDR= 1
Egg - Human  | est= -18.46  | SE= 79630  | z= -0.0002319  | rawP= 1  | FDR= 1
Egg - Plant  | est= -6.256e-12  | SE= 111300  | z= -5.622e-17  | rawP= 1  | FDR= 1
Fish - Human  | est= -18.46  | SE= 86370  | z= -0.0002138  | rawP= 1  | FDR= 1
Fish - Plant  | est= 1.935e-11  | SE= 116200  | z= 1.665e-16  | rawP= 1  | FDR= 1
Human - Plant  | est= 18.46  | SE= 77710  | z= 0.0002376  | rawP= 1  | FDR= 1

----------------------------------------------------------
Gene:  tet.X.  | Reference:  Animal 
----------------------------------------------------------


Call:
glm(formula = as.formula(paste(gene, "~", group_var)), family = binomial, 
    data = data)

Coefficients:
                Estimate Std. Error z value Pr(>|z|)
(Intercept)   -2.657e+01  8.911e+03  -0.003    0.998
SourceChicken -1.018e-07  9.680e+03   0.000    1.000
SourceEgg     -1.018e-07  8.013e+04   0.000    1.000
SourceFish    -1.018e-07  8.683e+04   0.000    1.000
SourceHuman    1.846e+01  8.911e+03   0.002    0.998
SourcePlant   -1.018e-07  7.822e+04   0.000    1.000

(Dispersion parameter for binomial family taken to be 1)

    Null deviance: 21.069  on 13829  degrees of freedom
Residual deviance: 18.205  on 13824  degrees of freedom
AIC: 30.205

Number of Fisher Scoring iterations: 25


Odds Ratios (95% CI):
               Estimate 2.5 % 97.5 %
(Intercept)           0     0      0
SourceChicken         1     0    Inf
SourceEgg             1     0    Inf
SourceFish            1     0    Inf
SourceHuman   104404653     0     NA
SourcePlant           1     0    Inf

ANOVA (LR Type II):
Analysis of Deviance Table (Type II tests)

Response: tet.X.
       LR Chisq Df Pr(>Chisq)
Source   2.8643  5     0.7209
FDR p-value:  0.7706 
Animal - Chicken  | est= 1.018e-07  | SE= 9680  | z= 1.052e-11  | rawP= 1  | FDR= 1
Animal - Egg  | est= 1.018e-07  | SE= 80130  | z= 1.27e-12  | rawP= 1  | FDR= 1
Animal - Fish  | est= 1.018e-07  | SE= 86830  | z= 1.172e-12  | rawP= 1  | FDR= 1
Animal - Human  | est= -18.46  | SE= 8911  | z= -0.002072  | rawP= 1  | FDR= 1
Animal - Plant  | est= 1.018e-07  | SE= 78220  | z= 1.301e-12  | rawP= 1  | FDR= 1
Chicken - Egg  | est= -4.842e-12  | SE= 79720  | z= -6.074e-17  | rawP= 1  | FDR= 1
Chicken - Fish  | est= -3.273e-11  | SE= 86460  | z= -3.786e-16  | rawP= 1  | FDR= 1
Chicken - Human  | est= -18.46  | SE= 3781  | z= -0.004883  | rawP= 1  | FDR= 1
Chicken - Plant  | est= -7.494e-12  | SE= 77800  | z= -9.631e-17  | rawP= 1  | FDR= 1
Egg - Fish  | est= -2.789e-11  | SE= 117500  | z= -2.374e-16  | rawP= 1  | FDR= 1
Egg - Human  | est= -18.46  | SE= 79630  | z= -0.0002319  | rawP= 1  | FDR= 1
Egg - Plant  | est= -2.651e-12  | SE= 111300  | z= -2.383e-17  | rawP= 1  | FDR= 1
Fish - Human  | est= -18.46  | SE= 86370  | z= -0.0002138  | rawP= 1  | FDR= 1
Fish - Plant  | est= 2.524e-11  | SE= 116200  | z= 2.172e-16  | rawP= 1  | FDR= 1
Human - Plant  | est= 18.46  | SE= 77710  | z= 0.0002376  | rawP= 1  | FDR= 1

----------------------------------------------------------
Gene:  aac.6...Ib  | Reference:  Chicken 
----------------------------------------------------------


Call:
glm(formula = as.formula(paste(gene, "~", group_var)), family = binomial, 
    data = data)

Coefficients:
               Estimate Std. Error z value Pr(>|z|)
(Intercept)  -2.657e+01  3.781e+03  -0.007    0.994
SourceAnimal  1.988e+01  3.781e+03   0.005    0.996
SourceEgg    -1.375e-13  7.972e+04   0.000    1.000
SourceFish   -2.409e-12  8.646e+04   0.000    1.000
SourceHuman   1.765e-09  7.259e+03   0.000    1.000
SourcePlant   2.230e-13  7.780e+04   0.000    1.000

(Dispersion parameter for binomial family taken to be 1)

    Null deviance: 39.366  on 13829  degrees of freedom
Residual deviance: 30.728  on 13824  degrees of freedom
AIC: 42.728

Number of Fisher Scoring iterations: 25


Odds Ratios (95% CI):
              Estimate 2.5 %        97.5 %
(Intercept)          0     0  0.000000e+00
SourceAnimal 432281126     0            NA
SourceEgg            1     0           Inf
SourceFish           1     0           Inf
SourceHuman          1     0 6.127843e+289
SourcePlant          1     0           Inf

ANOVA (LR Type II):
Analysis of Deviance Table (Type II tests)

Response: aac.6...Ib
       LR Chisq Df Pr(>Chisq)
Source   8.6371  5     0.1244
FDR p-value:  0.2009 
Chicken - Animal  | est= -19.88  | SE= 3781  | z= -0.005259  | rawP= 1  | FDR= 1
Chicken - Egg  | est= 1.375e-13  | SE= 79720  | z= 1.724e-18  | rawP= 1  | FDR= 1
Chicken - Fish  | est= 2.409e-12  | SE= 86460  | z= 2.787e-17  | rawP= 1  | FDR= 1
Chicken - Human  | est= -1.765e-09  | SE= 7259  | z= -2.431e-13  | rawP= 1  | FDR= 1
Chicken - Plant  | est= -2.23e-13  | SE= 77800  | z= -2.866e-18  | rawP= 1  | FDR= 1
Animal - Egg  | est= 19.88  | SE= 79630  | z= 0.0002497  | rawP= 1  | FDR= 1
Animal - Fish  | est= 19.88  | SE= 86370  | z= 0.0002302  | rawP= 1  | FDR= 1
Animal - Human  | est= 19.88  | SE= 6197  | z= 0.003209  | rawP= 1  | FDR= 1
Animal - Plant  | est= 19.88  | SE= 77710  | z= 0.0002559  | rawP= 1  | FDR= 1
Egg - Fish  | est= 2.272e-12  | SE= 117500  | z= 1.934e-17  | rawP= 1  | FDR= 1
Egg - Human  | est= -1.765e-09  | SE= 79870  | z= -2.21e-14  | rawP= 1  | FDR= 1
Egg - Plant  | est= -3.605e-13  | SE= 111300  | z= -3.239e-18  | rawP= 1  | FDR= 1
Fish - Human  | est= -1.767e-09  | SE= 86590  | z= -2.041e-14  | rawP= 1  | FDR= 1
Fish - Plant  | est= -2.632e-12  | SE= 116200  | z= -2.266e-17  | rawP= 1  | FDR= 1
Human - Plant  | est= 1.764e-09  | SE= 77960  | z= 2.263e-14  | rawP= 1  | FDR= 1

----------------------------------------------------------
Gene:  aadA  | Reference:  Chicken 
----------------------------------------------------------


Call:
glm(formula = as.formula(paste(gene, "~", group_var)), family = binomial, 
    data = data)

Coefficients:
             Estimate Std. Error z value Pr(>|z|)    
(Intercept)   -6.8924     0.3335 -20.667  < 2e-16 ***
SourceAnimal   2.8294     0.3859   7.333 2.26e-13 ***
SourceEgg    -10.6737   884.6289  -0.012    0.990    
SourceFish   -10.6737   959.5147  -0.011    0.991    
SourceHuman    2.0939     0.3854   5.432 5.56e-08 ***
SourcePlant  -10.6737   863.3094  -0.012    0.990    
---
Signif. codes:  0 ‘***’ 0.001 ‘**’ 0.01 ‘*’ 0.05 ‘.’ 0.1 ‘ ’ 1

(Dispersion parameter for binomial family taken to be 1)

    Null deviance: 805.04  on 13829  degrees of freedom
Residual deviance: 729.28  on 13824  degrees of freedom
AIC: 741.28

Number of Fisher Scoring iterations: 16


Odds Ratios (95% CI):
             Estimate  2.5 %       97.5 %
(Intercept)    0.0010 0.0005 1.800000e-03
SourceAnimal  16.9357 8.2590 3.821910e+01
SourceEgg      0.0000 0.0000 9.059122e+10
SourceFish     0.0000 0.0000 1.892495e+12
SourceHuman    8.1163 3.9617 1.830300e+01
SourcePlant    0.0000 0.0000 3.813342e+10

ANOVA (LR Type II):
Analysis of Deviance Table (Type II tests)

Response: aadA
       LR Chisq Df Pr(>Chisq)    
Source   75.757  5  6.464e-15 ***
---
Signif. codes:  0 ‘***’ 0.001 ‘**’ 0.01 ‘*’ 0.05 ‘.’ 0.1 ‘ ’ 1
FDR p-value:  2.227e-14 
Chicken - Animal  | est= -2.829  | SE= 0.3859  | z= -7.333  | rawP= 3.428e-12  | FDR= 9.378e-11
Chicken - Egg  | est= 10.67  | SE= 884.6  | z= 0.01207  | rawP= 1  | FDR= 1
Chicken - Fish  | est= 10.67  | SE= 959.5  | z= 0.01112  | rawP= 1  | FDR= 1
Chicken - Human  | est= -2.094  | SE= 0.3854  | z= -5.432  | rawP= 8.3e-07  | FDR= 1.979e-05
Chicken - Plant  | est= 10.67  | SE= 863.3  | z= 0.01236  | rawP= 1  | FDR= 1
Animal - Egg  | est= 13.5  | SE= 884.6  | z= 0.01526  | rawP= 1  | FDR= 1
Animal - Fish  | est= 13.5  | SE= 959.5  | z= 0.01407  | rawP= 1  | FDR= 1
Animal - Human  | est= 0.7355  | SE= 0.2739  | z= 2.686  | rawP= 0.07809  | FDR= 1
Animal - Plant  | est= 13.5  | SE= 863.3  | z= 0.01564  | rawP= 1  | FDR= 1
Egg - Fish  | est= -6.862e-11  | SE= 1305  | z= -5.258e-14  | rawP= 1  | FDR= 1
Egg - Human  | est= -12.77  | SE= 884.6  | z= -0.01443  | rawP= 1  | FDR= 1
Egg - Plant  | est= 1.212e-11  | SE= 1236  | z= 9.802e-15  | rawP= 1  | FDR= 1
Fish - Human  | est= -12.77  | SE= 959.5  | z= -0.01331  | rawP= 1  | FDR= 1
Fish - Plant  | est= 8.073e-11  | SE= 1291  | z= 6.255e-14  | rawP= 1  | FDR= 1
Human - Plant  | est= 12.77  | SE= 863.3  | z= 0.01479  | rawP= 1  | FDR= 1

----------------------------------------------------------
Gene:  blaCTX.M  | Reference:  Chicken 
----------------------------------------------------------


Call:
glm(formula = as.formula(paste(gene, "~", group_var)), family = binomial, 
    data = data)

Coefficients:
              Estimate Std. Error z value Pr(>|z|)    
(Intercept)   -0.68875    0.02250 -30.605   <2e-16 ***
SourceAnimal  -2.48734    0.12955 -19.200   <2e-16 ***
SourceEgg    -13.87731  197.38742  -0.070    0.944    
SourceFish   -13.87731  214.09672  -0.065    0.948    
SourceHuman   -1.94642    0.07318 -26.596   <2e-16 ***
SourcePlant  -13.87731  192.63040  -0.072    0.943    
---
Signif. codes:  0 ‘***’ 0.001 ‘**’ 0.01 ‘*’ 0.05 ‘.’ 0.1 ‘ ’ 1

(Dispersion parameter for binomial family taken to be 1)

    Null deviance: 15084  on 13829  degrees of freedom
Residual deviance: 13466  on 13824  degrees of freedom
AIC: 13478

Number of Fisher Scoring iterations: 13


Odds Ratios (95% CI):
             Estimate  2.5 % 97.5 %
(Intercept)    0.5022 0.4805 0.5248
SourceAnimal   0.0831 0.0639 0.1062
SourceEgg      0.0000     NA 0.0913
SourceFish     0.0000     NA 0.5529
SourceHuman    0.1428 0.1234 0.1644
SourcePlant    0.0000     NA 0.0560

ANOVA (LR Type II):
Analysis of Deviance Table (Type II tests)

Response: blaCTX.M
       LR Chisq Df Pr(>Chisq)    
Source   1618.1  5  < 2.2e-16 ***
---
Signif. codes:  0 ‘***’ 0.001 ‘**’ 0.01 ‘*’ 0.05 ‘.’ 0.1 ‘ ’ 1
FDR p-value:  0 
Chicken - Animal  | est= 2.487  | SE= 0.1296  | z= 19.2  | rawP= 0  | FDR= 0
Chicken - Egg  | est= 13.88  | SE= 197.4  | z= 0.0703  | rawP= 1  | FDR= 1
Chicken - Fish  | est= 13.88  | SE= 214.1  | z= 0.06482  | rawP= 1  | FDR= 1
Chicken - Human  | est= 1.946  | SE= 0.07318  | z= 26.6  | rawP= 0  | FDR= 0
Chicken - Plant  | est= 13.88  | SE= 192.6  | z= 0.07204  | rawP= 1  | FDR= 1
Animal - Egg  | est= 11.39  | SE= 197.4  | z= 0.0577  | rawP= 1  | FDR= 1
Animal - Fish  | est= 11.39  | SE= 214.1  | z= 0.0532  | rawP= 1  | FDR= 1
Animal - Human  | est= -0.5409  | SE= 0.1454  | z= -3.722  | rawP= 0.002721  | FDR= 0.04687
Animal - Plant  | est= 11.39  | SE= 192.6  | z= 0.05913  | rawP= 1  | FDR= 1
Egg - Fish  | est= -1.093e-10  | SE= 291.2  | z= -3.752e-13  | rawP= 1  | FDR= 1
Egg - Human  | est= -11.93  | SE= 197.4  | z= -0.06044  | rawP= 1  | FDR= 1
Egg - Plant  | est= 1.124e-11  | SE= 275.8  | z= 4.074e-14  | rawP= 1  | FDR= 1
Fish - Human  | est= -11.93  | SE= 214.1  | z= -0.05573  | rawP= 1  | FDR= 1
Fish - Plant  | est= 1.205e-10  | SE= 288  | z= 4.184e-13  | rawP= 1  | FDR= 1
Human - Plant  | est= 11.93  | SE= 192.6  | z= 0.06194  | rawP= 1  | FDR= 1

----------------------------------------------------------
Gene:  blaOXA  | Reference:  Chicken 
----------------------------------------------------------


Call:
glm(formula = as.formula(paste(gene, "~", group_var)), family = binomial, 
    data = data)

Coefficients:
               Estimate Std. Error z value Pr(>|z|)
(Intercept)  -2.557e+01  2.293e+03  -0.011    0.991
SourceAnimal  1.819e+01  2.293e+03   0.008    0.994
SourceEgg     3.105e-08  4.835e+04   0.000    1.000
SourceFish    3.105e-08  5.244e+04   0.000    1.000
SourceHuman   1.746e+01  2.293e+03   0.008    0.994
SourcePlant   3.104e-08  4.719e+04   0.000    1.000

(Dispersion parameter for binomial family taken to be 1)

    Null deviance: 39.366  on 13829  degrees of freedom
Residual deviance: 34.956  on 13824  degrees of freedom
AIC: 46.956

Number of Fisher Scoring iterations: 24


Odds Ratios (95% CI):
             Estimate 2.5 % 97.5 %
(Intercept)         0     0      0
SourceAnimal 79463851     0     NA
SourceEgg           1    NA    Inf
SourceFish          1    NA    Inf
SourceHuman  38408330     0     NA
SourcePlant         1     0    Inf

ANOVA (LR Type II):
Analysis of Deviance Table (Type II tests)

Response: blaOXA
       LR Chisq Df Pr(>Chisq)
Source   4.4095  5     0.4921
FDR p-value:  0.6656 
Chicken - Animal  | est= -18.19  | SE= 2293  | z= -0.007932  | rawP= 1  | FDR= 1
Chicken - Egg  | est= -3.105e-08  | SE= 48350  | z= -6.42e-13  | rawP= 1  | FDR= 1
Chicken - Fish  | est= -3.105e-08  | SE= 52440  | z= -5.922e-13  | rawP= 1  | FDR= 1
Chicken - Human  | est= -17.46  | SE= 2293  | z= -0.007615  | rawP= 1  | FDR= 1
Chicken - Plant  | est= -3.104e-08  | SE= 47190  | z= -6.579e-13  | rawP= 1  | FDR= 1
Animal - Egg  | est= 18.19  | SE= 48300  | z= 0.0003766  | rawP= 1  | FDR= 1
Animal - Fish  | est= 18.19  | SE= 52390  | z= 0.0003472  | rawP= 1  | FDR= 1
Animal - Human  | est= 0.727  | SE= 1.415  | z= 0.514  | rawP= 0.9957  | FDR= 1
Animal - Plant  | est= 18.19  | SE= 47140  | z= 0.0003859  | rawP= 1  | FDR= 1
Egg - Fish  | est= -5.932e-12  | SE= 71260  | z= -8.326e-17  | rawP= 1  | FDR= 1
Egg - Human  | est= -17.46  | SE= 48300  | z= -0.0003616  | rawP= 1  | FDR= 1
Egg - Plant  | est= 5.67e-13  | SE= 67490  | z= 8.402e-18  | rawP= 1  | FDR= 1
Fish - Human  | est= -17.46  | SE= 52390  | z= -0.0003334  | rawP= 1  | FDR= 1
Fish - Plant  | est= 6.499e-12  | SE= 70470  | z= 9.223e-17  | rawP= 1  | FDR= 1
Human - Plant  | est= 17.46  | SE= 47140  | z= 0.0003705  | rawP= 1  | FDR= 1

----------------------------------------------------------
Gene:  blaTEM  | Reference:  Chicken 
----------------------------------------------------------


Call:
glm(formula = as.formula(paste(gene, "~", group_var)), family = binomial, 
    data = data)

Coefficients:
             Estimate Std. Error z value Pr(>|z|)    
(Intercept)   -4.6149     0.1077 -42.833  < 2e-16 ***
SourceAnimal   0.9786     0.1914   5.112 3.18e-07 ***
SourceEgg    -11.9512   536.5545  -0.022    0.982    
SourceFish   -11.9512   581.9751  -0.021    0.984    
SourceHuman    1.6822     0.1338  12.568  < 2e-16 ***
SourcePlant  -11.9512   523.6236  -0.023    0.982    
---
Signif. codes:  0 ‘***’ 0.001 ‘**’ 0.01 ‘*’ 0.05 ‘.’ 0.1 ‘ ’ 1

(Dispersion parameter for binomial family taken to be 1)

    Null deviance: 2853.8  on 13829  degrees of freedom
Residual deviance: 2681.4  on 13824  degrees of freedom
AIC: 2693.4

Number of Fisher Scoring iterations: 15


Odds Ratios (95% CI):
             Estimate  2.5 %       97.5 %
(Intercept)    0.0099 0.0080 1.210000e-02
SourceAnimal   2.6607 1.8116 3.844900e+00
SourceEgg      0.0000     NA 2.226451e+08
SourceFish     0.0000     NA 2.977251e+10
SourceHuman    5.3773 4.1493 7.017000e+00
SourcePlant    0.0000     NA 5.890849e+07

ANOVA (LR Type II):
Analysis of Deviance Table (Type II tests)

Response: blaTEM
       LR Chisq Df Pr(>Chisq)    
Source    172.4  5  < 2.2e-16 ***
---
Signif. codes:  0 ‘***’ 0.001 ‘**’ 0.01 ‘*’ 0.05 ‘.’ 0.1 ‘ ’ 1
FDR p-value:  1.267e-34 
Chicken - Animal  | est= -0.9786  | SE= 0.1914  | z= -5.112  | rawP= 4.73e-06  | FDR= 0.000104
Chicken - Egg  | est= 11.95  | SE= 536.6  | z= 0.02227  | rawP= 1  | FDR= 1
Chicken - Fish  | est= 11.95  | SE= 582  | z= 0.02054  | rawP= 1  | FDR= 1
Chicken - Human  | est= -1.682  | SE= 0.1338  | z= -12.57  | rawP= 0  | FDR= 0
Chicken - Plant  | est= 11.95  | SE= 523.6  | z= 0.02282  | rawP= 1  | FDR= 1
Animal - Egg  | est= 12.93  | SE= 536.6  | z= 0.0241  | rawP= 1  | FDR= 1
Animal - Fish  | est= 12.93  | SE= 582  | z= 0.02222  | rawP= 1  | FDR= 1
Animal - Human  | est= -0.7036  | SE= 0.177  | z= -3.974  | rawP= 0.0009961  | FDR= 0.01782
Animal - Plant  | est= 12.93  | SE= 523.6  | z= 0.02469  | rawP= 1  | FDR= 1
Egg - Fish  | est= -1.811e-10  | SE= 791.6  | z= -2.288e-13  | rawP= 1  | FDR= 1
Egg - Human  | est= -13.63  | SE= 536.6  | z= -0.02541  | rawP= 1  | FDR= 1
Egg - Plant  | est= -1.219e-10  | SE= 749.7  | z= -1.626e-13  | rawP= 1  | FDR= 1
Fish - Human  | est= -13.63  | SE= 582  | z= -0.02343  | rawP= 1  | FDR= 1
Fish - Plant  | est= 5.924e-11  | SE= 782.9  | z= 7.567e-14  | rawP= 1  | FDR= 1
Human - Plant  | est= 13.63  | SE= 523.6  | z= 0.02604  | rawP= 1  | FDR= 1

----------------------------------------------------------
Gene:  catA  | Reference:  Chicken 
----------------------------------------------------------


Call:
glm(formula = as.formula(paste(gene, "~", group_var)), family = binomial, 
    data = data)

Coefficients:
               Estimate Std. Error z value Pr(>|z|)
(Intercept)  -2.457e+01  1.391e+03  -0.018    0.986
SourceAnimal  1.950e+01  1.391e+03   0.014    0.989
SourceEgg     2.996e-08  2.933e+04   0.000    1.000
SourceFish    2.996e-08  3.181e+04   0.000    1.000
SourceHuman   1.756e+01  1.391e+03   0.013    0.990
SourcePlant   2.994e-08  2.862e+04   0.000    1.000

(Dispersion parameter for binomial family taken to be 1)

    Null deviance: 207.20  on 13829  degrees of freedom
Residual deviance: 169.42  on 13824  degrees of freedom
AIC: 181.42

Number of Fisher Scoring iterations: 23


Odds Ratios (95% CI):
              Estimate 2.5 % 97.5 %
(Intercept)          0     0      0
SourceAnimal 293989005     0     NA
SourceEgg            1    NA    Inf
SourceFish           1    NA    Inf
SourceHuman   42414596     0     NA
SourcePlant          1    NA    Inf

ANOVA (LR Type II):
Analysis of Deviance Table (Type II tests)

Response: catA
       LR Chisq Df Pr(>Chisq)    
Source   37.774  5  4.188e-07 ***
---
Signif. codes:  0 ‘***’ 0.001 ‘**’ 0.01 ‘*’ 0.05 ‘.’ 0.1 ‘ ’ 1
FDR p-value:  1.082e-06 
Chicken - Animal  | est= -19.5  | SE= 1391  | z= -0.01402  | rawP= 1  | FDR= 1
Chicken - Egg  | est= -2.996e-08  | SE= 29330  | z= -1.021e-12  | rawP= 1  | FDR= 1
Chicken - Fish  | est= -2.996e-08  | SE= 31810  | z= -9.421e-13  | rawP= 1  | FDR= 1
Chicken - Human  | est= -17.56  | SE= 1391  | z= -0.01263  | rawP= 1  | FDR= 1
Chicken - Plant  | est= -2.994e-08  | SE= 28620  | z= -1.046e-12  | rawP= 1  | FDR= 1
Animal - Egg  | est= 19.5  | SE= 29290  | z= 0.0006656  | rawP= 1  | FDR= 1
Animal - Fish  | est= 19.5  | SE= 31770  | z= 0.0006137  | rawP= 1  | FDR= 1
Animal - Human  | est= 1.936  | SE= 0.659  | z= 2.938  | rawP= 0.0388  | FDR= 0.5821
Animal - Plant  | est= 19.5  | SE= 28590  | z= 0.0006821  | rawP= 1  | FDR= 1
Egg - Fish  | est= -7.806e-12  | SE= 43220  | z= -1.806e-16  | rawP= 1  | FDR= 1
Egg - Human  | est= -17.56  | SE= 29290  | z= -0.0005995  | rawP= 1  | FDR= 1
Egg - Plant  | est= 1.384e-11  | SE= 40930  | z= 3.382e-16  | rawP= 1  | FDR= 1
Fish - Human  | est= -17.56  | SE= 31770  | z= -0.0005527  | rawP= 1  | FDR= 1
Fish - Plant  | est= 2.165e-11  | SE= 42740  | z= 5.065e-16  | rawP= 1  | FDR= 1
Human - Plant  | est= 17.56  | SE= 28590  | z= 0.0006143  | rawP= 1  | FDR= 1

----------------------------------------------------------
Gene:  dfrA  | Reference:  Chicken 
----------------------------------------------------------


Call:
glm(formula = as.formula(paste(gene, "~", group_var)), family = binomial, 
    data = data)

Coefficients:
              Estimate Std. Error z value Pr(>|z|)    
(Intercept)   -0.85084    0.02318 -36.700   <2e-16 ***
SourceAnimal  -2.11826    0.11839 -17.892   <2e-16 ***
SourceEgg    -12.71522  119.72158  -0.106   0.9154    
SourceFish    -0.68960    0.63663  -1.083   0.2787    
SourceHuman   -0.69981    0.05133 -13.634   <2e-16 ***
SourcePlant   -1.40045    0.74375  -1.883   0.0597 .  
---
Signif. codes:  0 ‘***’ 0.001 ‘**’ 0.01 ‘*’ 0.05 ‘.’ 0.1 ‘ ’ 1

(Dispersion parameter for binomial family taken to be 1)

    Null deviance: 15235  on 13829  degrees of freedom
Residual deviance: 14543  on 13824  degrees of freedom
AIC: 14555

Number of Fisher Scoring iterations: 12


Odds Ratios (95% CI):
             Estimate  2.5 % 97.5 %
(Intercept)    0.4271 0.4080 0.4468
SourceAnimal   0.1202 0.0946 0.1506
SourceEgg      0.0000     NA 0.0032
SourceFish     0.5018 0.1156 1.5387
SourceHuman    0.4967 0.4488 0.5489
SourcePlant    0.2465 0.0392 0.8494

ANOVA (LR Type II):
Analysis of Deviance Table (Type II tests)

Response: dfrA
       LR Chisq Df Pr(>Chisq)    
Source   692.05  5  < 2.2e-16 ***
---
Signif. codes:  0 ‘***’ 0.001 ‘**’ 0.01 ‘*’ 0.05 ‘.’ 0.1 ‘ ’ 1
FDR p-value:  1.77e-146 
Chicken - Animal  | est= 2.118  | SE= 0.1184  | z= 17.89  | rawP= 0  | FDR= 0
Chicken - Egg  | est= 12.72  | SE= 119.7  | z= 0.1062  | rawP= 1  | FDR= 1
Chicken - Fish  | est= 0.6896  | SE= 0.6366  | z= 1.083  | rawP= 0.8883  | FDR= 1
Chicken - Human  | est= 0.6998  | SE= 0.05133  | z= 13.63  | rawP= 0  | FDR= 0
Chicken - Plant  | est= 1.4  | SE= 0.7438  | z= 1.883  | rawP= 0.4127  | FDR= 1
Animal - Egg  | est= 10.6  | SE= 119.7  | z= 0.08851  | rawP= 1  | FDR= 1
Animal - Fish  | est= -1.429  | SE= 0.6467  | z= -2.209  | rawP= 0.2334  | FDR= 1
Animal - Human  | est= -1.418  | SE= 0.1248  | z= -11.37  | rawP= 0  | FDR= 0
Animal - Plant  | est= -0.7178  | SE= 0.7524  | z= -0.954  | rawP= 0.9322  | FDR= 1
Egg - Fish  | est= -12.03  | SE= 119.7  | z= -0.1004  | rawP= 1  | FDR= 1
Egg - Human  | est= -12.02  | SE= 119.7  | z= -0.1004  | rawP= 1  | FDR= 1
Egg - Plant  | est= -11.31  | SE= 119.7  | z= -0.09451  | rawP= 1  | FDR= 1
Fish - Human  | est= 0.0102  | SE= 0.6379  | z= 0.016  | rawP= 1  | FDR= 1
Fish - Plant  | est= 0.7108  | SE= 0.9785  | z= 0.7265  | rawP= 0.9788  | FDR= 1
Human - Plant  | est= 0.7006  | SE= 0.7448  | z= 0.9407  | rawP= 0.936  | FDR= 1

----------------------------------------------------------
Gene:  fosA  | Reference:  Chicken 
----------------------------------------------------------


Call:
glm(formula = as.formula(paste(gene, "~", group_var)), family = binomial, 
    data = data)

Coefficients:
              Estimate Std. Error z value Pr(>|z|)    
(Intercept)   -1.82853    0.03074 -59.477   <2e-16 ***
SourceAnimal  -2.39735    0.21227 -11.294   <2e-16 ***
SourceEgg    -13.73753  325.43678  -0.042    0.966    
SourceFish   -13.73753  352.98575  -0.039    0.969    
SourceHuman   -1.53970    0.10173 -15.135   <2e-16 ***
SourcePlant  -13.73753  317.59378  -0.043    0.965    
---
Signif. codes:  0 ‘***’ 0.001 ‘**’ 0.01 ‘*’ 0.05 ‘.’ 0.1 ‘ ’ 1

(Dispersion parameter for binomial family taken to be 1)

    Null deviance: 8894.7  on 13829  degrees of freedom
Residual deviance: 8339.9  on 13824  degrees of freedom
AIC: 8351.9

Number of Fisher Scoring iterations: 14


Odds Ratios (95% CI):
             Estimate  2.5 %    97.5 %
(Intercept)    0.1606 0.1512    0.1706
SourceAnimal   0.0910 0.0583    0.1345
SourceEgg      0.0000     NA  180.4961
SourceFish     0.0000     NA 3513.5426
SourceHuman    0.2144 0.1748    0.2605
SourcePlant    0.0000     NA   80.6028

ANOVA (LR Type II):
Analysis of Deviance Table (Type II tests)

Response: fosA
       LR Chisq Df Pr(>Chisq)    
Source   554.88  5  < 2.2e-16 ***
---
Signif. codes:  0 ‘***’ 0.001 ‘**’ 0.01 ‘*’ 0.05 ‘.’ 0.1 ‘ ’ 1
FDR p-value:  7.017e-117 
Chicken - Animal  | est= 2.397  | SE= 0.2123  | z= 11.29  | rawP= 7.994e-15  | FDR= 2.974e-13
Chicken - Egg  | est= 13.74  | SE= 325.4  | z= 0.04221  | rawP= 1  | FDR= 1
Chicken - Fish  | est= 13.74  | SE= 353  | z= 0.03892  | rawP= 1  | FDR= 1
Chicken - Human  | est= 1.54  | SE= 0.1017  | z= 15.13  | rawP= 0  | FDR= 0
Chicken - Plant  | est= 13.74  | SE= 317.6  | z= 0.04326  | rawP= 1  | FDR= 1
Animal - Egg  | est= 11.34  | SE= 325.4  | z= 0.03485  | rawP= 1  | FDR= 1
Animal - Fish  | est= 11.34  | SE= 353  | z= 0.03213  | rawP= 1  | FDR= 1
Animal - Human  | est= -0.8576  | SE= 0.2313  | z= -3.707  | rawP= 0.002874  | FDR= 0.04859
Animal - Plant  | est= 11.34  | SE= 317.6  | z= 0.03571  | rawP= 1  | FDR= 1
Egg - Fish  | est= -3.18e-11  | SE= 480.1  | z= -6.624e-14  | rawP= 1  | FDR= 1
Egg - Human  | est= -12.2  | SE= 325.4  | z= -0.03748  | rawP= 1  | FDR= 1
Egg - Plant  | est= -9.053e-11  | SE= 454.7  | z= -1.991e-13  | rawP= 1  | FDR= 1
Fish - Human  | est= -12.2  | SE= 353  | z= -0.03456  | rawP= 1  | FDR= 1
Fish - Plant  | est= -5.873e-11  | SE= 474.8  | z= -1.237e-13  | rawP= 1  | FDR= 1
Human - Plant  | est= 12.2  | SE= 317.6  | z= 0.03841  | rawP= 1  | FDR= 1

----------------------------------------------------------
Gene:  qnrB  | Reference:  Chicken 
----------------------------------------------------------


Call:
glm(formula = as.formula(paste(gene, "~", group_var)), family = binomial, 
    data = data)

Coefficients:
              Estimate Std. Error z value Pr(>|z|)    
(Intercept)    -7.0103     0.3537 -19.819  < 2e-16 ***
SourceAnimal    2.2076     0.4502   4.904 9.41e-07 ***
SourceEgg     -11.5558  1458.5064  -0.008   0.9937    
SourceFish    -11.5558  1581.9723  -0.007   0.9942    
SourceHuman     1.2133     0.4748   2.556   0.0106 *  
SourcePlant   -11.5558  1423.3565  -0.008   0.9935    
---
Signif. codes:  0 ‘***’ 0.001 ‘**’ 0.01 ‘*’ 0.05 ‘.’ 0.1 ‘ ’ 1

(Dispersion parameter for binomial family taken to be 1)

    Null deviance: 440.17  on 13829  degrees of freedom
Residual deviance: 415.12  on 13824  degrees of freedom
AIC: 427.12

Number of Fisher Scoring iterations: 17


Odds Ratios (95% CI):
             Estimate  2.5 %       97.5 %
(Intercept)    0.0009 0.0004 1.700000e-03
SourceAnimal   9.0934 3.8265 2.300430e+01
SourceEgg      0.0000 0.0000 4.526356e+28
SourceFish     0.0000 0.0000 3.208923e+31
SourceHuman    3.3647 1.3261 8.820800e+00
SourcePlant    0.0000 0.0000 6.985530e+27

ANOVA (LR Type II):
Analysis of Deviance Table (Type II tests)

Response: qnrB
       LR Chisq Df Pr(>Chisq)    
Source   25.048  5  0.0001364 ***
---
Signif. codes:  0 ‘***’ 0.001 ‘**’ 0.01 ‘*’ 0.05 ‘.’ 0.1 ‘ ’ 1
FDR p-value:  0.0003132 
Chicken - Animal  | est= -2.208  | SE= 0.4502  | z= -4.904  | rawP= 1.392e-05  | FDR= 0.0002943
Chicken - Egg  | est= 11.56  | SE= 1459  | z= 0.007923  | rawP= 1  | FDR= 1
Chicken - Fish  | est= 11.56  | SE= 1582  | z= 0.007305  | rawP= 1  | FDR= 1
Chicken - Human  | est= -1.213  | SE= 0.4748  | z= -2.556  | rawP= 0.1085  | FDR= 1
Chicken - Plant  | est= 11.56  | SE= 1423  | z= 0.008119  | rawP= 1  | FDR= 1
Animal - Egg  | est= 13.76  | SE= 1459  | z= 0.009437  | rawP= 1  | FDR= 1
Animal - Fish  | est= 13.76  | SE= 1582  | z= 0.0087  | rawP= 1  | FDR= 1
Animal - Human  | est= 0.9942  | SE= 0.4217  | z= 2.357  | rawP= 0.1715  | FDR= 1
Animal - Plant  | est= 13.76  | SE= 1423  | z= 0.00967  | rawP= 1  | FDR= 1
Egg - Fish  | est= 8.716e-11  | SE= 2152  | z= 4.051e-14  | rawP= 1  | FDR= 1
Egg - Human  | est= -12.77  | SE= 1459  | z= -0.008755  | rawP= 1  | FDR= 1
Egg - Plant  | est= 4.663e-11  | SE= 2038  | z= 2.288e-14  | rawP= 1  | FDR= 1
Fish - Human  | est= -12.77  | SE= 1582  | z= -0.008072  | rawP= 1  | FDR= 1
Fish - Plant  | est= -4.053e-11  | SE= 2128  | z= -1.905e-14  | rawP= 1  | FDR= 1
Human - Plant  | est= 12.77  | SE= 1423  | z= 0.008971  | rawP= 1  | FDR= 1

----------------------------------------------------------
Gene:  qnrD  | Reference:  Chicken 
----------------------------------------------------------


Call:
glm(formula = as.formula(paste(gene, "~", group_var)), family = binomial, 
    data = data)

Coefficients:
               Estimate Std. Error z value Pr(>|z|)
(Intercept)  -2.557e+01  2.293e+03  -0.011    0.991
SourceAnimal  4.871e-08  5.871e+03   0.000    1.000
SourceEgg     4.870e-08  4.835e+04   0.000    1.000
SourceFish    4.872e-08  5.244e+04   0.000    1.000
SourceHuman   1.856e+01  2.293e+03   0.008    0.994
SourcePlant   4.872e-08  4.719e+04   0.000    1.000

(Dispersion parameter for binomial family taken to be 1)

    Null deviance: 56.615  on 13829  degrees of freedom
Residual deviance: 48.021  on 13824  degrees of freedom
AIC: 60.021

Number of Fisher Scoring iterations: 24


Odds Ratios (95% CI):
              Estimate 2.5 %       97.5 %
(Intercept)          0     0  0.00000e+00
SourceAnimal         1     0 3.00681e+192
SourceEgg            1    NA          Inf
SourceFish           1    NA          Inf
SourceHuman  115294826     0           NA
SourcePlant          1     0          Inf

ANOVA (LR Type II):
Analysis of Deviance Table (Type II tests)

Response: qnrD
       LR Chisq Df Pr(>Chisq)
Source   8.5941  5     0.1264
FDR p-value:  0.2009 
Chicken - Animal  | est= -4.871e-08  | SE= 5871  | z= -8.297e-12  | rawP= 1  | FDR= 1
Chicken - Egg  | est= -4.87e-08  | SE= 48350  | z= -1.007e-12  | rawP= 1  | FDR= 1
Chicken - Fish  | est= -4.872e-08  | SE= 52440  | z= -9.292e-13  | rawP= 1  | FDR= 1
Chicken - Human  | est= -18.56  | SE= 2293  | z= -0.008095  | rawP= 1  | FDR= 1
Chicken - Plant  | est= -4.872e-08  | SE= 47190  | z= -1.032e-12  | rawP= 1  | FDR= 1
Animal - Egg  | est= 1.053e-11  | SE= 48600  | z= 2.166e-16  | rawP= 1  | FDR= 1
Animal - Fish  | est= -1.034e-11  | SE= 52670  | z= -1.963e-16  | rawP= 1  | FDR= 1
Animal - Human  | est= -18.56  | SE= 5405  | z= -0.003434  | rawP= 1  | FDR= 1
Animal - Plant  | est= -8.105e-12  | SE= 47440  | z= -1.708e-16  | rawP= 1  | FDR= 1
Egg - Fish  | est= -2.086e-11  | SE= 71260  | z= -2.928e-16  | rawP= 1  | FDR= 1
Egg - Human  | est= -18.56  | SE= 48300  | z= -0.0003843  | rawP= 1  | FDR= 1
Egg - Plant  | est= -1.863e-11  | SE= 67490  | z= -2.761e-16  | rawP= 1  | FDR= 1
Fish - Human  | est= -18.56  | SE= 52390  | z= -0.0003543  | rawP= 1  | FDR= 1
Fish - Plant  | est= 2.232e-12  | SE= 70470  | z= 3.167e-17  | rawP= 1  | FDR= 1
Human - Plant  | est= 18.56  | SE= 47140  | z= 0.0003938  | rawP= 1  | FDR= 1

----------------------------------------------------------
Gene:  blaCMY  | Reference:  Chicken 
----------------------------------------------------------


Call:
glm(formula = as.formula(paste(gene, "~", group_var)), family = binomial, 
    data = data)

Coefficients:
             Estimate Std. Error z value Pr(>|z|)    
(Intercept)   -5.3246     0.1529 -34.831  < 2e-16 ***
SourceAnimal   1.4966     0.2311   6.475 9.47e-11 ***
SourceEgg    -12.2415   884.6288  -0.014    0.989    
SourceFish   -12.2415   959.5147  -0.013    0.990    
SourceHuman    0.1722     0.2762   0.623    0.533    
SourcePlant  -12.2415   863.3093  -0.014    0.989    
---
Signif. codes:  0 ‘***’ 0.001 ‘**’ 0.01 ‘*’ 0.05 ‘.’ 0.1 ‘ ’ 1

(Dispersion parameter for binomial family taken to be 1)

    Null deviance: 1145.6  on 13829  degrees of freedom
Residual deviance: 1107.1  on 13824  degrees of freedom
AIC: 1119.1

Number of Fisher Scoring iterations: 16


Odds Ratios (95% CI):
             Estimate  2.5 %       97.5 %
(Intercept)    0.0049 0.0036 6.500000e-03
SourceAnimal   4.4665 2.8230 7.011600e+00
SourceEgg      0.0000     NA 8.984481e+16
SourceFish     0.0000     NA 2.910347e+20
SourceHuman    1.1879 0.6761 2.010100e+00
SourcePlant    0.0000     NA 9.990576e+15

ANOVA (LR Type II):
Analysis of Deviance Table (Type II tests)

Response: blaCMY
       LR Chisq Df Pr(>Chisq)    
Source   38.557  5  2.916e-07 ***
---
Signif. codes:  0 ‘***’ 0.001 ‘**’ 0.01 ‘*’ 0.05 ‘.’ 0.1 ‘ ’ 1
FDR p-value:  7.861e-07 
Chicken - Animal  | est= -1.497  | SE= 0.2311  | z= -6.475  | rawP= 1.42e-09  | FDR= 3.668e-08
Chicken - Egg  | est= 12.24  | SE= 884.6  | z= 0.01384  | rawP= 1  | FDR= 1
Chicken - Fish  | est= 12.24  | SE= 959.5  | z= 0.01276  | rawP= 1  | FDR= 1
Chicken - Human  | est= -0.1722  | SE= 0.2762  | z= -0.6235  | rawP= 0.9893  | FDR= 1
Chicken - Plant  | est= 12.24  | SE= 863.3  | z= 0.01418  | rawP= 1  | FDR= 1
Animal - Egg  | est= 13.74  | SE= 884.6  | z= 0.01553  | rawP= 1  | FDR= 1
Animal - Fish  | est= 13.74  | SE= 959.5  | z= 0.01432  | rawP= 1  | FDR= 1
Animal - Human  | est= 1.324  | SE= 0.2881  | z= 4.597  | rawP= 6.276e-05  | FDR= 0.001216
Animal - Plant  | est= 13.74  | SE= 863.3  | z= 0.01591  | rawP= 1  | FDR= 1
Egg - Fish  | est= 1.243e-11  | SE= 1305  | z= 9.521e-15  | rawP= 1  | FDR= 1
Egg - Human  | est= -12.41  | SE= 884.6  | z= -0.01403  | rawP= 1  | FDR= 1
Egg - Plant  | est= 3.565e-11  | SE= 1236  | z= 2.884e-14  | rawP= 1  | FDR= 1
Fish - Human  | est= -12.41  | SE= 959.5  | z= -0.01294  | rawP= 1  | FDR= 1
Fish - Plant  | est= 2.322e-11  | SE= 1291  | z= 1.799e-14  | rawP= 1  | FDR= 1
Human - Plant  | est= 12.41  | SE= 863.3  | z= 0.01438  | rawP= 1  | FDR= 1

----------------------------------------------------------
Gene:  aac.3..IIa  | Reference:  Chicken 
----------------------------------------------------------


Call:
glm(formula = as.formula(paste(gene, "~", group_var)), family = binomial, 
    data = data)

Coefficients:
               Estimate Std. Error z value Pr(>|z|)
(Intercept)  -2.657e+01  3.781e+03  -0.007    0.994
SourceAnimal -4.667e-08  9.680e+03   0.000    1.000
SourceEgg    -4.664e-08  7.972e+04   0.000    1.000
SourceFish   -4.669e-08  8.646e+04   0.000    1.000
SourceHuman   1.846e+01  3.781e+03   0.005    0.996
SourcePlant  -4.668e-08  7.780e+04   0.000    1.000

(Dispersion parameter for binomial family taken to be 1)

    Null deviance: 21.069  on 13829  degrees of freedom
Residual deviance: 18.205  on 13824  degrees of freedom
AIC: 30.205

Number of Fisher Scoring iterations: 25


Odds Ratios (95% CI):
              Estimate 2.5 % 97.5 %
(Intercept)          0     0      0
SourceAnimal         1     0    Inf
SourceEgg            1     0    Inf
SourceFish           1     0    Inf
SourceHuman  104404658     0     NA
SourcePlant          1     0    Inf

ANOVA (LR Type II):
Analysis of Deviance Table (Type II tests)

Response: aac.3..IIa
       LR Chisq Df Pr(>Chisq)
Source   2.8643  5     0.7209
FDR p-value:  0.7706 
Chicken - Animal  | est= 4.667e-08  | SE= 9680  | z= 4.821e-12  | rawP= 1  | FDR= 1
Chicken - Egg  | est= 4.664e-08  | SE= 79720  | z= 5.851e-13  | rawP= 1  | FDR= 1
Chicken - Fish  | est= 4.669e-08  | SE= 86460  | z= 5.4e-13  | rawP= 1  | FDR= 1
Chicken - Human  | est= -18.46  | SE= 3781  | z= -0.004883  | rawP= 1  | FDR= 1
Chicken - Plant  | est= 4.668e-08  | SE= 77800  | z= 5.999e-13  | rawP= 1  | FDR= 1
Animal - Egg  | est= -2.536e-11  | SE= 80130  | z= -3.165e-16  | rawP= 1  | FDR= 1
Animal - Fish  | est= 1.799e-11  | SE= 86830  | z= 2.072e-16  | rawP= 1  | FDR= 1
Animal - Human  | est= -18.46  | SE= 8911  | z= -0.002072  | rawP= 1  | FDR= 1
Animal - Plant  | est= 9.212e-12  | SE= 78220  | z= 1.178e-16  | rawP= 1  | FDR= 1
Egg - Fish  | est= 4.335e-11  | SE= 117500  | z= 3.69e-16  | rawP= 1  | FDR= 1
Egg - Human  | est= -18.46  | SE= 79630  | z= -0.0002319  | rawP= 1  | FDR= 1
Egg - Plant  | est= 3.458e-11  | SE= 111300  | z= 3.107e-16  | rawP= 1  | FDR= 1
Fish - Human  | est= -18.46  | SE= 86370  | z= -0.0002138  | rawP= 1  | FDR= 1
Fish - Plant  | est= -8.777e-12  | SE= 116200  | z= -7.555e-17  | rawP= 1  | FDR= 1
Human - Plant  | est= 18.46  | SE= 77710  | z= 0.0002376  | rawP= 1  | FDR= 1

----------------------------------------------------------
Gene:  aac.3..IId  | Reference:  Chicken 
----------------------------------------------------------


Call:
glm(formula = as.formula(paste(gene, "~", group_var)), family = binomial, 
    data = data)

Coefficients:
              Estimate Std. Error z value Pr(>|z|)    
(Intercept)    -7.9917     0.5774 -13.840  < 2e-16 ***
SourceAnimal    0.6164     1.1550   0.534    0.594    
SourceEgg     -10.5744  1458.5064  -0.007    0.994    
SourceFish    -10.5744  1581.9723  -0.007    0.995    
SourceHuman     2.7275     0.6266   4.353 1.34e-05 ***
SourcePlant     4.9960     1.1762   4.248 2.16e-05 ***
---
Signif. codes:  0 ‘***’ 0.001 ‘**’ 0.01 ‘*’ 0.05 ‘.’ 0.1 ‘ ’ 1

(Dispersion parameter for binomial family taken to be 1)

    Null deviance: 327.48  on 13829  degrees of freedom
Residual deviance: 291.81  on 13824  degrees of freedom
AIC: 303.81

Number of Fisher Scoring iterations: 17


Odds Ratios (95% CI):
             Estimate  2.5 %       97.5 %
(Intercept)    0.0003 0.0001 9.000000e-04
SourceAnimal   1.8523 0.0916 1.447810e+01
SourceEgg      0.0000     NA 7.404202e+33
SourceFish     0.0000     NA 1.334636e+37
SourceHuman   15.2945 5.1349 6.554340e+01
SourcePlant  147.8167 7.1479 1.211706e+03

ANOVA (LR Type II):
Analysis of Deviance Table (Type II tests)

Response: aac.3..IId
       LR Chisq Df Pr(>Chisq)    
Source   35.667  5  1.107e-06 ***
---
Signif. codes:  0 ‘***’ 0.001 ‘**’ 0.01 ‘*’ 0.05 ‘.’ 0.1 ‘ ’ 1
FDR p-value:  2.746e-06 
Chicken - Animal  | est= -0.6164  | SE= 1.155  | z= -0.5337  | rawP= 0.9948  | FDR= 1
Chicken - Egg  | est= 10.57  | SE= 1459  | z= 0.00725  | rawP= 1  | FDR= 1
Chicken - Fish  | est= 10.57  | SE= 1582  | z= 0.006684  | rawP= 1  | FDR= 1
Chicken - Human  | est= -2.727  | SE= 0.6266  | z= -4.353  | rawP= 0.0001946  | FDR= 0.00362
Chicken - Plant  | est= -4.996  | SE= 1.176  | z= -4.248  | rawP= 0.0003115  | FDR= 0.00568
Animal - Egg  | est= 11.19  | SE= 1459  | z= 0.007673  | rawP= 1  | FDR= 1
Animal - Fish  | est= 11.19  | SE= 1582  | z= 0.007074  | rawP= 1  | FDR= 1
Animal - Human  | est= -2.111  | SE= 1.029  | z= -2.051  | rawP= 0.3136  | FDR= 1
Animal - Plant  | est= -4.38  | SE= 1.432  | z= -3.058  | rawP= 0.02703  | FDR= 0.419
Egg - Fish  | est= 5.434e-12  | SE= 2152  | z= 2.525e-15  | rawP= 1  | FDR= 1
Egg - Human  | est= -13.3  | SE= 1459  | z= -0.00912  | rawP= 1  | FDR= 1
Egg - Plant  | est= -15.57  | SE= 1459  | z= -0.01068  | rawP= 1  | FDR= 1
Fish - Human  | est= -13.3  | SE= 1582  | z= -0.008408  | rawP= 1  | FDR= 1
Fish - Plant  | est= -15.57  | SE= 1582  | z= -0.009842  | rawP= 1  | FDR= 1
Human - Plant  | est= -2.268  | SE= 1.053  | z= -2.154  | rawP= 0.2597  | FDR= 1

----------------------------------------------------------
Gene:  aac.3..IV  | Reference:  Chicken 
----------------------------------------------------------


Call:
glm(formula = as.formula(paste(gene, "~", group_var)), family = binomial, 
    data = data)

Coefficients:
               Estimate Std. Error z value Pr(>|z|)    
(Intercept)     -6.3163     0.2502 -25.242   <2e-16 ***
SourceAnimal   -17.2498  1988.4152  -0.009    0.993    
SourceEgg      -17.2498 17768.2445  -0.001    0.999    
SourceFish     -17.2498 19272.3671  -0.001    0.999    
SourceHuman    -17.2498  1382.6277  -0.012    0.990    
SourcePlant    -17.2498 17340.0311  -0.001    0.999    
---
Signif. codes:  0 ‘***’ 0.001 ‘**’ 0.01 ‘*’ 0.05 ‘.’ 0.1 ‘ ’ 1

(Dispersion parameter for binomial family taken to be 1)

    Null deviance: 248.37  on 13829  degrees of freedom
Residual deviance: 234.15  on 13824  degrees of freedom
AIC: 246.15

Number of Fisher Scoring iterations: 22


Odds Ratios (95% CI):
             Estimate  2.5 %       97.5 %
(Intercept)    0.0018 0.0011 2.800000e-03
SourceAnimal   0.0000     NA 5.179983e+52
SourceEgg      0.0000     NA          Inf
SourceFish     0.0000     NA          Inf
SourceHuman    0.0000     NA 2.355671e+34
SourcePlant    0.0000     NA          Inf

ANOVA (LR Type II):
Analysis of Deviance Table (Type II tests)

Response: aac.3..IV
       LR Chisq Df Pr(>Chisq)  
Source   14.216  5    0.01429 *
---
Signif. codes:  0 ‘***’ 0.001 ‘**’ 0.01 ‘*’ 0.05 ‘.’ 0.1 ‘ ’ 1
FDR p-value:  0.02769 
Chicken - Animal  | est= 17.25  | SE= 1988  | z= 0.008675  | rawP= 1  | FDR= 1
Chicken - Egg  | est= 17.25  | SE= 17770  | z= 0.0009708  | rawP= 1  | FDR= 1
Chicken - Fish  | est= 17.25  | SE= 19270  | z= 0.0008951  | rawP= 1  | FDR= 1
Chicken - Human  | est= 17.25  | SE= 1383  | z= 0.01248  | rawP= 1  | FDR= 1
Chicken - Plant  | est= 17.25  | SE= 17340  | z= 0.0009948  | rawP= 1  | FDR= 1
Animal - Egg  | est= 2.948e-10  | SE= 17880  | z= 1.649e-14  | rawP= 1  | FDR= 1
Animal - Fish  | est= 5.506e-10  | SE= 19370  | z= 2.842e-14  | rawP= 1  | FDR= 1
Animal - Human  | est= 2.357e-11  | SE= 2422  | z= 9.732e-15  | rawP= 1  | FDR= 1
Animal - Plant  | est= 5.017e-10  | SE= 17450  | z= 2.874e-14  | rawP= 1  | FDR= 1
Egg - Fish  | est= 2.559e-10  | SE= 26210  | z= 9.76e-15  | rawP= 1  | FDR= 1
Egg - Human  | est= -2.712e-10  | SE= 17820  | z= -1.522e-14  | rawP= 1  | FDR= 1
Egg - Plant  | est= 2.069e-10  | SE= 24830  | z= 8.335e-15  | rawP= 1  | FDR= 1
Fish - Human  | est= -5.27e-10  | SE= 19320  | z= -2.728e-14  | rawP= 1  | FDR= 1
Fish - Plant  | est= -4.892e-11  | SE= 25920  | z= -1.887e-15  | rawP= 1  | FDR= 1
Human - Plant  | est= 4.781e-10  | SE= 17400  | z= 2.749e-14  | rawP= 1  | FDR= 1

----------------------------------------------------------
Gene:  aac.3..IVa  | Reference:  Chicken 
----------------------------------------------------------


Call:
glm(formula = as.formula(paste(gene, "~", group_var)), family = binomial, 
    data = data)

Coefficients:
              Estimate Std. Error z value Pr(>|z|)    
(Intercept)    0.06404    0.02124   3.015  0.00257 ** 
SourceAnimal  -2.80255    0.10690 -26.217  < 2e-16 ***
SourceEgg    -14.63011  197.38742  -0.074  0.94092    
SourceFish    -2.07895    0.75307  -2.761  0.00577 ** 
SourceHuman   -2.78476    0.07534 -36.963  < 2e-16 ***
SourcePlant  -14.63011  192.63040  -0.076  0.93946    
---
Signif. codes:  0 ‘***’ 0.001 ‘**’ 0.01 ‘*’ 0.05 ‘.’ 0.1 ‘ ’ 1

(Dispersion parameter for binomial family taken to be 1)

    Null deviance: 17958  on 13829  degrees of freedom
Residual deviance: 14565  on 13824  degrees of freedom
AIC: 14577

Number of Fisher Scoring iterations: 13


Odds Ratios (95% CI):
             Estimate  2.5 % 97.5 %
(Intercept)    1.0661 1.0227 1.1115
SourceAnimal   0.0607 0.0489 0.0744
SourceEgg      0.0000     NA 0.0430
SourceFish     0.1251 0.0197 0.4435
SourceHuman    0.0617 0.0531 0.0714
SourcePlant    0.0000     NA 0.0264

ANOVA (LR Type II):
Analysis of Deviance Table (Type II tests)

Response: aac.3..IVa
       LR Chisq Df Pr(>Chisq)    
Source     3393  5  < 2.2e-16 ***
---
Signif. codes:  0 ‘***’ 0.001 ‘**’ 0.01 ‘*’ 0.05 ‘.’ 0.1 ‘ ’ 1
FDR p-value:  0 
Chicken - Animal  | est= 2.803  | SE= 0.1069  | z= 26.22  | rawP= 0  | FDR= 0
Chicken - Egg  | est= 14.63  | SE= 197.4  | z= 0.07412  | rawP= 1  | FDR= 1
Chicken - Fish  | est= 2.079  | SE= 0.7531  | z= 2.761  | rawP= 0.06396  | FDR= 0.8877
Chicken - Human  | est= 2.785  | SE= 0.07534  | z= 36.96  | rawP= 0  | FDR= 0
Chicken - Plant  | est= 14.63  | SE= 192.6  | z= 0.07595  | rawP= 1  | FDR= 1
Animal - Egg  | est= 11.83  | SE= 197.4  | z= 0.05992  | rawP= 1  | FDR= 1
Animal - Fish  | est= -0.7236  | SE= 0.76  | z= -0.9521  | rawP= 0.9327  | FDR= 1
Animal - Human  | est= -0.01779  | SE= 0.1273  | z= -0.1398  | rawP= 1  | FDR= 1
Animal - Plant  | est= 11.83  | SE= 192.6  | z= 0.0614  | rawP= 1  | FDR= 1
Egg - Fish  | est= -12.55  | SE= 197.4  | z= -0.06359  | rawP= 1  | FDR= 1
Egg - Human  | est= -11.85  | SE= 197.4  | z= -0.06001  | rawP= 1  | FDR= 1
Egg - Plant  | est= 7.578e-11  | SE= 275.8  | z= 2.748e-13  | rawP= 1  | FDR= 1
Fish - Human  | est= 0.7058  | SE= 0.7562  | z= 0.9333  | rawP= 0.938  | FDR= 1
Fish - Plant  | est= 12.55  | SE= 192.6  | z= 0.06516  | rawP= 1  | FDR= 1
Human - Plant  | est= 11.85  | SE= 192.6  | z= 0.06149  | rawP= 1  | FDR= 1

----------------------------------------------------------
Gene:  aac.3..VIa  | Reference:  Chicken 
----------------------------------------------------------


Call:
glm(formula = as.formula(paste(gene, "~", group_var)), family = binomial, 
    data = data)

Coefficients:
             Estimate Std. Error z value Pr(>|z|)    
(Intercept)   -5.9099     0.2044 -28.913   <2e-16 ***
SourceAnimal   0.7369     0.3918   1.881    0.060 .  
SourceEgg    -11.6562   884.6288  -0.013    0.989    
SourceFish   -11.6562   959.5147  -0.012    0.990    
SourceHuman    0.2959     0.3541   0.835    0.403    
SourcePlant  -11.6562   863.3093  -0.014    0.989    
---
Signif. codes:  0 ‘***’ 0.001 ‘**’ 0.01 ‘*’ 0.05 ‘.’ 0.1 ‘ ’ 1

(Dispersion parameter for binomial family taken to be 1)

    Null deviance: 605.37  on 13829  degrees of freedom
Residual deviance: 601.69  on 13824  degrees of freedom
AIC: 613.69

Number of Fisher Scoring iterations: 16


Odds Ratios (95% CI):
             Estimate  2.5 %       97.5 %
(Intercept)    0.0027 0.0018 3.900000e-03
SourceAnimal   2.0894 0.9176 4.349000e+00
SourceEgg      0.0000     NA 1.041288e+17
SourceFish     0.0000     NA 3.864485e+20
SourceHuman    1.3443 0.6490 2.638500e+00
SourcePlant    0.0000     NA 1.069078e+16

ANOVA (LR Type II):
Analysis of Deviance Table (Type II tests)

Response: aac.3..VIa
       LR Chisq Df Pr(>Chisq)
Source   3.6818  5     0.5961
FDR p-value:  0.7699 
Chicken - Animal  | est= -0.7369  | SE= 0.3918  | z= -1.881  | rawP= 0.4141  | FDR= 1
Chicken - Egg  | est= 11.66  | SE= 884.6  | z= 0.01318  | rawP= 1  | FDR= 1
Chicken - Fish  | est= 11.66  | SE= 959.5  | z= 0.01215  | rawP= 1  | FDR= 1
Chicken - Human  | est= -0.2959  | SE= 0.3541  | z= -0.8354  | rawP= 0.961  | FDR= 1
Chicken - Plant  | est= 11.66  | SE= 863.3  | z= 0.0135  | rawP= 1  | FDR= 1
Animal - Egg  | est= 12.39  | SE= 884.6  | z= 0.01401  | rawP= 1  | FDR= 1
Animal - Fish  | est= 12.39  | SE= 959.5  | z= 0.01292  | rawP= 1  | FDR= 1
Animal - Human  | est= 0.441  | SE= 0.442  | z= 0.9978  | rawP= 0.9188  | FDR= 1
Animal - Plant  | est= 12.39  | SE= 863.3  | z= 0.01436  | rawP= 1  | FDR= 1
Egg - Fish  | est= -7.319e-13  | SE= 1305  | z= -5.608e-16  | rawP= 1  | FDR= 1
Egg - Human  | est= -11.95  | SE= 884.6  | z= -0.01351  | rawP= 1  | FDR= 1
Egg - Plant  | est= 5.794e-12  | SE= 1236  | z= 4.688e-15  | rawP= 1  | FDR= 1
Fish - Human  | est= -11.95  | SE= 959.5  | z= -0.01246  | rawP= 1  | FDR= 1
Fish - Plant  | est= 6.526e-12  | SE= 1291  | z= 5.056e-15  | rawP= 1  | FDR= 1
Human - Plant  | est= 11.95  | SE= 863.3  | z= 0.01384  | rawP= 1  | FDR= 1

----------------------------------------------------------
Gene:  aac.6...IIc  | Reference:  Chicken 
----------------------------------------------------------


Call:
glm(formula = as.formula(paste(gene, "~", group_var)), family = binomial, 
    data = data)

Coefficients:
               Estimate Std. Error z value Pr(>|z|)
(Intercept)  -2.557e+01  2.293e+03  -0.011    0.991
SourceAnimal  1.980e+01  2.293e+03   0.009    0.993
SourceEgg     1.301e-12  4.835e+04   0.000    1.000
SourceFish   -1.320e-12  5.244e+04   0.000    1.000
SourceHuman  -2.986e-10  4.403e+03   0.000    1.000
SourcePlant  -3.037e-13  4.719e+04   0.000    1.000

(Dispersion parameter for binomial family taken to be 1)

    Null deviance: 89.250  on 13829  degrees of freedom
Residual deviance: 67.649  on 13824  degrees of freedom
AIC: 79.649

Number of Fisher Scoring iterations: 24


Odds Ratios (95% CI):
              Estimate 2.5 %        97.5 %
(Intercept)          0     0  0.000000e+00
SourceAnimal 398317534     0            NA
SourceEgg            1    NA           Inf
SourceFish           1    NA           Inf
SourceHuman          1     0 2.560838e+109
SourcePlant          1     0           Inf

ANOVA (LR Type II):
Analysis of Deviance Table (Type II tests)

Response: aac.6...IIc
       LR Chisq Df Pr(>Chisq)    
Source   21.601  5  0.0006234 ***
---
Signif. codes:  0 ‘***’ 0.001 ‘**’ 0.01 ‘*’ 0.05 ‘.’ 0.1 ‘ ’ 1
FDR p-value:  0.001288 
Chicken - Animal  | est= -19.8  | SE= 2293  | z= -0.008635  | rawP= 1  | FDR= 1
Chicken - Egg  | est= -1.301e-12  | SE= 48350  | z= -2.691e-17  | rawP= 1  | FDR= 1
Chicken - Fish  | est= 1.32e-12  | SE= 52440  | z= 2.517e-17  | rawP= 1  | FDR= 1
Chicken - Human  | est= 2.986e-10  | SE= 4403  | z= 6.782e-14  | rawP= 1  | FDR= 1
Chicken - Plant  | est= 3.037e-13  | SE= 47190  | z= 6.435e-18  | rawP= 1  | FDR= 1
Animal - Egg  | est= 19.8  | SE= 48300  | z= 0.00041  | rawP= 1  | FDR= 1
Animal - Fish  | est= 19.8  | SE= 52390  | z= 0.000378  | rawP= 1  | FDR= 1
Animal - Human  | est= 19.8  | SE= 3758  | z= 0.005269  | rawP= 1  | FDR= 1
Animal - Plant  | est= 19.8  | SE= 47140  | z= 0.0004201  | rawP= 1  | FDR= 1
Egg - Fish  | est= 2.621e-12  | SE= 71260  | z= 3.679e-17  | rawP= 1  | FDR= 1
Egg - Human  | est= 2.999e-10  | SE= 48450  | z= 6.191e-15  | rawP= 1  | FDR= 1
Egg - Plant  | est= 1.605e-12  | SE= 67490  | z= 2.378e-17  | rawP= 1  | FDR= 1
Fish - Human  | est= 2.973e-10  | SE= 52520  | z= 5.66e-15  | rawP= 1  | FDR= 1
Fish - Plant  | est= -1.016e-12  | SE= 70470  | z= -1.442e-17  | rawP= 1  | FDR= 1
Human - Plant  | est= -2.983e-10  | SE= 47280  | z= -6.309e-15  | rawP= 1  | FDR= 1

----------------------------------------------------------
Gene:  aac.6...Iaa  | Reference:  Chicken 
----------------------------------------------------------


Call:
glm(formula = as.formula(paste(gene, "~", group_var)), family = binomial, 
    data = data)

Coefficients:
              Estimate Std. Error z value Pr(>|z|)    
(Intercept)      9.091      1.000   9.090   <2e-16 ***
SourceAnimal    13.476   1206.035   0.011   0.9911    
SourceEgg       13.476  10776.986   0.001   0.9990    
SourceFish      13.476  11689.282   0.001   0.9991    
SourceHuman     -2.599      1.096  -2.372   0.0177 *  
SourcePlant     13.476  10517.261   0.001   0.9990    
---
Signif. codes:  0 ‘***’ 0.001 ‘**’ 0.01 ‘*’ 0.05 ‘.’ 0.1 ‘ ’ 1

(Dispersion parameter for binomial family taken to be 1)

    Null deviance: 104.911  on 13829  degrees of freedom
Residual deviance:  95.105  on 13824  degrees of freedom
AIC: 107.11

Number of Fisher Scoring iterations: 21


Odds Ratios (95% CI):
                Estimate     2.5 %      97.5 %
(Intercept)    8871.0000 2016.3277 155555.1948
SourceAnimal 711781.1872    0.0000          NA
SourceEgg    711781.1774    0.0000          NA
SourceFish   711781.1351    0.0000          NA
SourceHuman       0.0744    0.0039      0.4613
SourcePlant  711781.1767    0.0000          NA

ANOVA (LR Type II):
Analysis of Deviance Table (Type II tests)

Response: aac.6...Iaa
       LR Chisq Df Pr(>Chisq)  
Source   9.8063  5    0.08091 .
---
Signif. codes:  0 ‘***’ 0.001 ‘**’ 0.01 ‘*’ 0.05 ‘.’ 0.1 ‘ ’ 1
FDR p-value:  0.1394 
Chicken - Animal  | est= -13.48  | SE= 1206  | z= -0.01117  | rawP= 1  | FDR= 1
Chicken - Egg  | est= -13.48  | SE= 10780  | z= -0.00125  | rawP= 1  | FDR= 1
Chicken - Fish  | est= -13.48  | SE= 11690  | z= -0.001153  | rawP= 1  | FDR= 1
Chicken - Human  | est= 2.599  | SE= 1.096  | z= 2.372  | rawP= 0.1661  | FDR= 1
Chicken - Plant  | est= -13.48  | SE= 10520  | z= -0.001281  | rawP= 1  | FDR= 1
Animal - Egg  | est= 1.387e-08  | SE= 10840  | z= 1.279e-12  | rawP= 1  | FDR= 1
Animal - Fish  | est= 7.324e-08  | SE= 11750  | z= 6.233e-12  | rawP= 1  | FDR= 1
Animal - Human  | est= 16.07  | SE= 1206  | z= 0.01333  | rawP= 1  | FDR= 1
Animal - Plant  | est= 1.482e-08  | SE= 10590  | z= 1.4e-12  | rawP= 1  | FDR= 1
Egg - Fish  | est= 5.937e-08  | SE= 15900  | z= 3.734e-12  | rawP= 1  | FDR= 1
Egg - Human  | est= 16.07  | SE= 10780  | z= 0.001492  | rawP= 1  | FDR= 1
Egg - Plant  | est= 9.454e-10  | SE= 15060  | z= 6.278e-14  | rawP= 1  | FDR= 1
Fish - Human  | est= 16.07  | SE= 11690  | z= 0.001375  | rawP= 1  | FDR= 1
Fish - Plant  | est= -5.843e-08  | SE= 15720  | z= -3.716e-12  | rawP= 1  | FDR= 1
Human - Plant  | est= -16.07  | SE= 10520  | z= -0.001528  | rawP= 1  | FDR= 1

----------------------------------------------------------
Gene:  ant.2....Ia  | Reference:  Chicken 
----------------------------------------------------------


Call:
glm(formula = as.formula(paste(gene, "~", group_var)), family = binomial, 
    data = data)

Coefficients:
             Estimate Std. Error z value Pr(>|z|)    
(Intercept)   -7.9917     0.5774 -13.840  < 2e-16 ***
SourceAnimal   3.0206     0.6519   4.634 3.60e-06 ***
SourceEgg     -9.5744   884.6290  -0.011    0.991    
SourceFish    -9.5744   959.5148  -0.010    0.992    
SourceHuman    3.6867     0.5971   6.175 6.63e-10 ***
SourcePlant   -9.5744   863.3095  -0.011    0.991    
---
Signif. codes:  0 ‘***’ 0.001 ‘**’ 0.01 ‘*’ 0.05 ‘.’ 0.1 ‘ ’ 1

(Dispersion parameter for binomial family taken to be 1)

    Null deviance: 750.76  on 13829  degrees of freedom
Residual deviance: 652.82  on 13824  degrees of freedom
AIC: 664.82

Number of Fisher Scoring iterations: 16


Odds Ratios (95% CI):
             Estimate   2.5 %       97.5 %
(Intercept)    0.0003  0.0001 9.000000e-04
SourceAnimal  20.5042  6.3945 9.073820e+01
SourceEgg      0.0001  0.0000 7.255721e+11
SourceFish     0.0001  0.0000 1.647046e+13
SourceHuman   39.9137 14.5735 1.646701e+02
SourcePlant    0.0001  0.0000 2.982836e+11

ANOVA (LR Type II):
Analysis of Deviance Table (Type II tests)

Response: ant.2....Ia
       LR Chisq Df Pr(>Chisq)    
Source   97.937  5  < 2.2e-16 ***
---
Signif. codes:  0 ‘***’ 0.001 ‘**’ 0.01 ‘*’ 0.05 ‘.’ 0.1 ‘ ’ 1
FDR p-value:  5.244e-19 
Chicken - Animal  | est= -3.021  | SE= 0.6519  | z= -4.634  | rawP= 5.279e-05  | FDR= 0.001045
Chicken - Egg  | est= 9.574  | SE= 884.6  | z= 0.01082  | rawP= 1  | FDR= 1
Chicken - Fish  | est= 9.574  | SE= 959.5  | z= 0.009978  | rawP= 1  | FDR= 1
Chicken - Human  | est= -3.687  | SE= 0.5971  | z= -6.175  | rawP= 9.927e-09  | FDR= 2.43e-07
Chicken - Plant  | est= 9.574  | SE= 863.3  | z= 0.01109  | rawP= 1  | FDR= 1
Animal - Egg  | est= 12.59  | SE= 884.6  | z= 0.01424  | rawP= 1  | FDR= 1
Animal - Fish  | est= 12.59  | SE= 959.5  | z= 0.01313  | rawP= 1  | FDR= 1
Animal - Human  | est= -0.6661  | SE= 0.3385  | z= -1.968  | rawP= 0.3609  | FDR= 1
Animal - Plant  | est= 12.59  | SE= 863.3  | z= 0.01459  | rawP= 1  | FDR= 1
Egg - Fish  | est= -1.586e-10  | SE= 1305  | z= -1.215e-13  | rawP= 1  | FDR= 1
Egg - Human  | est= -13.26  | SE= 884.6  | z= -0.01499  | rawP= 1  | FDR= 1
Egg - Plant  | est= -7.836e-11  | SE= 1236  | z= -6.339e-14  | rawP= 1  | FDR= 1
Fish - Human  | est= -13.26  | SE= 959.5  | z= -0.01382  | rawP= 1  | FDR= 1
Fish - Plant  | est= 8.025e-11  | SE= 1291  | z= 6.217e-14  | rawP= 1  | FDR= 1
Human - Plant  | est= 13.26  | SE= 863.3  | z= 0.01536  | rawP= 1  | FDR= 1

----------------------------------------------------------
Gene:  ant.3....Ia  | Reference:  Chicken 
----------------------------------------------------------


Call:
glm(formula = as.formula(paste(gene, "~", group_var)), family = binomial, 
    data = data)

Coefficients:
              Estimate Std. Error z value Pr(>|z|)    
(Intercept)    1.54950    0.02793  55.476  < 2e-16 ***
SourceAnimal  -3.85347    0.09146 -42.132  < 2e-16 ***
SourceEgg    -15.11557  119.72158  -0.126      0.9    
SourceFish    -2.42497    0.53302  -4.549 5.38e-06 ***
SourceHuman   -2.61727    0.04869 -53.757  < 2e-16 ***
SourcePlant   -3.80080    0.74392  -5.109 3.24e-07 ***
---
Signif. codes:  0 ‘***’ 0.001 ‘**’ 0.01 ‘*’ 0.05 ‘.’ 0.1 ‘ ’ 1

(Dispersion parameter for binomial family taken to be 1)

    Null deviance: 18602  on 13829  degrees of freedom
Residual deviance: 12995  on 13824  degrees of freedom
AIC: 13007

Number of Fisher Scoring iterations: 12


Odds Ratios (95% CI):
             Estimate  2.5 % 97.5 %
(Intercept)    4.7091 4.4597 4.9758
SourceAnimal   0.0212 0.0177 0.0253
SourceEgg      0.0000     NA 0.0003
SourceFish     0.0885 0.0281 0.2389
SourceHuman    0.0730 0.0663 0.0803
SourcePlant    0.0224 0.0036 0.0771

ANOVA (LR Type II):
Analysis of Deviance Table (Type II tests)

Response: ant.3....Ia
       LR Chisq Df Pr(>Chisq)    
Source   5606.5  5  < 2.2e-16 ***
---
Signif. codes:  0 ‘***’ 0.001 ‘**’ 0.01 ‘*’ 0.05 ‘.’ 0.1 ‘ ’ 1
FDR p-value:  0 
Chicken - Animal  | est= 3.853  | SE= 0.09146  | z= 42.13  | rawP= 0  | FDR= 0
Chicken - Egg  | est= 15.12  | SE= 119.7  | z= 0.1263  | rawP= 1  | FDR= 1
Chicken - Fish  | est= 2.425  | SE= 0.533  | z= 4.549  | rawP= 7.872e-05  | FDR= 0.001494
Chicken - Human  | est= 2.617  | SE= 0.04869  | z= 53.76  | rawP= 0  | FDR= 0
Chicken - Plant  | est= 3.801  | SE= 0.7439  | z= 5.109  | rawP= 4.809e-06  | FDR= 0.000104
Animal - Egg  | est= 11.26  | SE= 119.7  | z= 0.09407  | rawP= 1  | FDR= 1
Animal - Fish  | est= -1.428  | SE= 0.5394  | z= -2.648  | rawP= 0.08596  | FDR= 1
Animal - Human  | est= -1.236  | SE= 0.09579  | z= -12.91  | rawP= 0  | FDR= 0
Animal - Plant  | est= -0.05267  | SE= 0.7485  | z= -0.07037  | rawP= 1  | FDR= 1
Egg - Fish  | est= -12.69  | SE= 119.7  | z= -0.106  | rawP= 1  | FDR= 1
Egg - Human  | est= -12.5  | SE= 119.7  | z= -0.1044  | rawP= 1  | FDR= 1
Egg - Plant  | est= -11.31  | SE= 119.7  | z= -0.09451  | rawP= 1  | FDR= 1
Fish - Human  | est= 0.1923  | SE= 0.5338  | z= 0.3603  | rawP= 0.9992  | FDR= 1
Fish - Plant  | est= 1.376  | SE= 0.9143  | z= 1.505  | rawP= 0.6612  | FDR= 1
Human - Plant  | est= 1.184  | SE= 0.7445  | z= 1.59  | rawP= 0.6053  | FDR= 1

----------------------------------------------------------
Gene:  ant.6..Ia  | Reference:  Chicken 
----------------------------------------------------------


Call:
glm(formula = as.formula(paste(gene, "~", group_var)), family = binomial, 
    data = data)

Coefficients:
               Estimate Std. Error z value Pr(>|z|)
(Intercept)  -2.657e+01  3.781e+03  -0.007    0.994
SourceAnimal -1.922e-08  9.680e+03   0.000    1.000
SourceEgg    -1.920e-08  7.972e+04   0.000    1.000
SourceFish   -1.924e-08  8.646e+04   0.000    1.000
SourceHuman   1.846e+01  3.781e+03   0.005    0.996
SourcePlant  -1.922e-08  7.780e+04   0.000    1.000

(Dispersion parameter for binomial family taken to be 1)

    Null deviance: 21.069  on 13829  degrees of freedom
Residual deviance: 18.205  on 13824  degrees of freedom
AIC: 30.205

Number of Fisher Scoring iterations: 25


Odds Ratios (95% CI):
              Estimate 2.5 % 97.5 %
(Intercept)          0     0      0
SourceAnimal         1     0    Inf
SourceEgg            1     0    Inf
SourceFish           1     0    Inf
SourceHuman  104404661     0     NA
SourcePlant          1     0    Inf

ANOVA (LR Type II):
Analysis of Deviance Table (Type II tests)

Response: ant.6..Ia
       LR Chisq Df Pr(>Chisq)
Source   2.8643  5     0.7209
FDR p-value:  0.7706 
Chicken - Animal  | est= 1.922e-08  | SE= 9680  | z= 1.986e-12  | rawP= 1  | FDR= 1
Chicken - Egg  | est= 1.92e-08  | SE= 79720  | z= 2.408e-13  | rawP= 1  | FDR= 1
Chicken - Fish  | est= 1.924e-08  | SE= 86460  | z= 2.225e-13  | rawP= 1  | FDR= 1
Chicken - Human  | est= -18.46  | SE= 3781  | z= -0.004883  | rawP= 1  | FDR= 1
Chicken - Plant  | est= 1.922e-08  | SE= 77800  | z= 2.471e-13  | rawP= 1  | FDR= 1
Animal - Egg  | est= -2.629e-11  | SE= 80130  | z= -3.281e-16  | rawP= 1  | FDR= 1
Animal - Fish  | est= 1.811e-11  | SE= 86830  | z= 2.085e-16  | rawP= 1  | FDR= 1
Animal - Human  | est= -18.46  | SE= 8911  | z= -0.002072  | rawP= 1  | FDR= 1
Animal - Plant  | est= 2.248e-12  | SE= 78220  | z= 2.873e-17  | rawP= 1  | FDR= 1
Egg - Fish  | est= 4.44e-11  | SE= 117500  | z= 3.779e-16  | rawP= 1  | FDR= 1
Egg - Human  | est= -18.46  | SE= 79630  | z= -0.0002319  | rawP= 1  | FDR= 1
Egg - Plant  | est= 2.854e-11  | SE= 111300  | z= 2.565e-16  | rawP= 1  | FDR= 1
Fish - Human  | est= -18.46  | SE= 86370  | z= -0.0002138  | rawP= 1  | FDR= 1
Fish - Plant  | est= -1.586e-11  | SE= 116200  | z= -1.365e-16  | rawP= 1  | FDR= 1
Human - Plant  | est= 18.46  | SE= 77710  | z= 0.0002376  | rawP= 1  | FDR= 1

----------------------------------------------------------
Gene:  aph.3....Ib  | Reference:  Chicken 
----------------------------------------------------------


Call:
glm(formula = as.formula(paste(gene, "~", group_var)), family = binomial, 
    data = data)

Coefficients:
             Estimate Std. Error z value Pr(>|z|)    
(Intercept)   -5.7553     0.1893 -30.406  < 2e-16 ***
SourceAnimal   2.4028     0.2345  10.246  < 2e-16 ***
SourceEgg    -10.8108   536.5545  -0.020  0.98392    
SourceFish     2.9827     1.0480   2.846  0.00443 ** 
SourceHuman    1.7132     0.2317   7.394 1.42e-13 ***
SourcePlant  -10.8108   523.6236  -0.021  0.98353    
---
Signif. codes:  0 ‘***’ 0.001 ‘**’ 0.01 ‘*’ 0.05 ‘.’ 0.1 ‘ ’ 1

(Dispersion parameter for binomial family taken to be 1)

    Null deviance: 1564.6  on 13829  degrees of freedom
Residual deviance: 1433.7  on 13824  degrees of freedom
AIC: 1445.7

Number of Fisher Scoring iterations: 15


Odds Ratios (95% CI):
             Estimate  2.5 %       97.5 %
(Intercept)    0.0032 0.0021 4.500000e-03
SourceAnimal  11.0540 7.0433 1.773200e+01
SourceEgg      0.0000     NA 5.666331e+08
SourceFish    19.7411 1.0757 1.019983e+02
SourceHuman    5.5465 3.5562 8.854000e+00
SourcePlant    0.0000     NA 1.473703e+08

ANOVA (LR Type II):
Analysis of Deviance Table (Type II tests)

Response: aph.3....Ib
       LR Chisq Df Pr(>Chisq)    
Source   130.88  5  < 2.2e-16 ***
---
Signif. codes:  0 ‘***’ 0.001 ‘**’ 0.01 ‘*’ 0.05 ‘.’ 0.1 ‘ ’ 1
FDR p-value:  7.391e-26 
Chicken - Animal  | est= -2.403  | SE= 0.2345  | z= -10.25  | rawP= 4.852e-14  | FDR= 1.671e-12
Chicken - Egg  | est= 10.81  | SE= 536.6  | z= 0.02015  | rawP= 1  | FDR= 1
Chicken - Fish  | est= -2.983  | SE= 1.048  | z= -2.846  | rawP= 0.05052  | FDR= 0.7228
Chicken - Human  | est= -1.713  | SE= 0.2317  | z= -7.394  | rawP= 2.172e-12  | FDR= 6.125e-11
Chicken - Plant  | est= 10.81  | SE= 523.6  | z= 0.02065  | rawP= 1  | FDR= 1
Animal - Egg  | est= 13.21  | SE= 536.6  | z= 0.02463  | rawP= 1  | FDR= 1
Animal - Fish  | est= -0.5799  | SE= 1.04  | z= -0.5576  | rawP= 0.9936  | FDR= 1
Animal - Human  | est= 0.6896  | SE= 0.1924  | z= 3.584  | rawP= 0.00456  | FDR= 0.07573
Animal - Plant  | est= 13.21  | SE= 523.6  | z= 0.02523  | rawP= 1  | FDR= 1
Egg - Fish  | est= -13.79  | SE= 536.6  | z= -0.02571  | rawP= 1  | FDR= 1
Egg - Human  | est= -12.52  | SE= 536.6  | z= -0.02334  | rawP= 1  | FDR= 1
Egg - Plant  | est= 1.944e-11  | SE= 749.7  | z= 2.594e-14  | rawP= 1  | FDR= 1
Fish - Human  | est= 1.27  | SE= 1.039  | z= 1.221  | rawP= 0.8266  | FDR= 1
Fish - Plant  | est= 13.79  | SE= 523.6  | z= 0.02634  | rawP= 1  | FDR= 1
Human - Plant  | est= 12.52  | SE= 523.6  | z= 0.02392  | rawP= 1  | FDR= 1

----------------------------------------------------------
Gene:  aph.3...IIa  | Reference:  Chicken 
----------------------------------------------------------


Call:
glm(formula = as.formula(paste(gene, "~", group_var)), family = binomial, 
    data = data)

Coefficients:
               Estimate Std. Error z value Pr(>|z|)
(Intercept)  -2.657e+01  3.781e+03  -0.007    0.994
SourceAnimal  1.988e+01  3.781e+03   0.005    0.996
SourceEgg    -3.432e-12  7.972e+04   0.000    1.000
SourceFish   -1.241e-12  8.646e+04   0.000    1.000
SourceHuman   1.630e-09  7.259e+03   0.000    1.000
SourcePlant   2.645e-13  7.780e+04   0.000    1.000

(Dispersion parameter for binomial family taken to be 1)

    Null deviance: 39.366  on 13829  degrees of freedom
Residual deviance: 30.728  on 13824  degrees of freedom
AIC: 42.728

Number of Fisher Scoring iterations: 25


Odds Ratios (95% CI):
              Estimate 2.5 %        97.5 %
(Intercept)          0     0  0.000000e+00
SourceAnimal 432281126     0            NA
SourceEgg            1     0           Inf
SourceFish           1     0           Inf
SourceHuman          1     0 6.127843e+289
SourcePlant          1     0           Inf

ANOVA (LR Type II):
Analysis of Deviance Table (Type II tests)

Response: aph.3...IIa
       LR Chisq Df Pr(>Chisq)
Source   8.6371  5     0.1244
FDR p-value:  0.2009 
Chicken - Animal  | est= -19.88  | SE= 3781  | z= -0.005259  | rawP= 1  | FDR= 1
Chicken - Egg  | est= 3.432e-12  | SE= 79720  | z= 4.305e-17  | rawP= 1  | FDR= 1
Chicken - Fish  | est= 1.241e-12  | SE= 86460  | z= 1.436e-17  | rawP= 1  | FDR= 1
Chicken - Human  | est= -1.63e-09  | SE= 7259  | z= -2.246e-13  | rawP= 1  | FDR= 1
Chicken - Plant  | est= -2.645e-13  | SE= 77800  | z= -3.4e-18  | rawP= 1  | FDR= 1
Animal - Egg  | est= 19.88  | SE= 79630  | z= 0.0002497  | rawP= 1  | FDR= 1
Animal - Fish  | est= 19.88  | SE= 86370  | z= 0.0002302  | rawP= 1  | FDR= 1
Animal - Human  | est= 19.88  | SE= 6197  | z= 0.003209  | rawP= 1  | FDR= 1
Animal - Plant  | est= 19.88  | SE= 77710  | z= 0.0002559  | rawP= 1  | FDR= 1
Egg - Fish  | est= -2.191e-12  | SE= 117500  | z= -1.865e-17  | rawP= 1  | FDR= 1
Egg - Human  | est= -1.634e-09  | SE= 79870  | z= -2.045e-14  | rawP= 1  | FDR= 1
Egg - Plant  | est= -3.697e-12  | SE= 111300  | z= -3.323e-17  | rawP= 1  | FDR= 1
Fish - Human  | est= -1.632e-09  | SE= 86590  | z= -1.884e-14  | rawP= 1  | FDR= 1
Fish - Plant  | est= -1.506e-12  | SE= 116200  | z= -1.296e-17  | rawP= 1  | FDR= 1
Human - Plant  | est= 1.63e-09  | SE= 77960  | z= 2.091e-14  | rawP= 1  | FDR= 1

----------------------------------------------------------
Gene:  aph.3...Ia  | Reference:  Chicken 
----------------------------------------------------------


Call:
glm(formula = as.formula(paste(gene, "~", group_var)), family = binomial, 
    data = data)

Coefficients:
              Estimate Std. Error z value Pr(>|z|)    
(Intercept)   -1.01383    0.02402 -42.207   <2e-16 ***
SourceAnimal  -2.13019    0.12799 -16.643   <2e-16 ***
SourceEgg    -13.55224  197.38742  -0.069    0.945    
SourceFish    -0.52661    0.63666  -0.827    0.408    
SourceHuman   -1.06868    0.06041 -17.690   <2e-16 ***
SourcePlant  -13.55224  192.63040  -0.070    0.944    
---
Signif. codes:  0 ‘***’ 0.001 ‘**’ 0.01 ‘*’ 0.05 ‘.’ 0.1 ‘ ’ 1

(Dispersion parameter for binomial family taken to be 1)

    Null deviance: 13927  on 13829  degrees of freedom
Residual deviance: 13148  on 13824  degrees of freedom
AIC: 13160

Number of Fisher Scoring iterations: 13


Odds Ratios (95% CI):
             Estimate  2.5 % 97.5 %
(Intercept)    0.3628 0.3461 0.3803
SourceAnimal   0.1188 0.0916 0.1514
SourceEgg      0.0000     NA 0.1264
SourceFish     0.5906 0.1361 1.8112
SourceHuman    0.3435 0.3047 0.3862
SourcePlant    0.0000     NA 0.0775

ANOVA (LR Type II):
Analysis of Deviance Table (Type II tests)

Response: aph.3...Ia
       LR Chisq Df Pr(>Chisq)    
Source   778.58  5  < 2.2e-16 ***
---
Signif. codes:  0 ‘***’ 0.001 ‘**’ 0.01 ‘*’ 0.05 ‘.’ 0.1 ‘ ’ 1
FDR p-value:  3.853e-165 
Chicken - Animal  | est= 2.13  | SE= 0.128  | z= 16.64  | rawP= 0  | FDR= 0
Chicken - Egg  | est= 13.55  | SE= 197.4  | z= 0.06866  | rawP= 1  | FDR= 1
Chicken - Fish  | est= 0.5266  | SE= 0.6367  | z= 0.8271  | rawP= 0.9626  | FDR= 1
Chicken - Human  | est= 1.069  | SE= 0.06041  | z= 17.69  | rawP= 0  | FDR= 0
Chicken - Plant  | est= 13.55  | SE= 192.6  | z= 0.07035  | rawP= 1  | FDR= 1
Animal - Egg  | est= 11.42  | SE= 197.4  | z= 0.05787  | rawP= 1  | FDR= 1
Animal - Fish  | est= -1.604  | SE= 0.6485  | z= -2.473  | rawP= 0.1322  | FDR= 1
Animal - Human  | est= -1.062  | SE= 0.1374  | z= -7.726  | rawP= 2.023e-13  | FDR= 6.271e-12
Animal - Plant  | est= 11.42  | SE= 192.6  | z= 0.0593  | rawP= 1  | FDR= 1
Egg - Fish  | est= -13.03  | SE= 197.4  | z= -0.06599  | rawP= 1  | FDR= 1
Egg - Human  | est= -12.48  | SE= 197.4  | z= -0.06324  | rawP= 1  | FDR= 1
Egg - Plant  | est= 5.258e-11  | SE= 275.8  | z= 1.906e-13  | rawP= 1  | FDR= 1
Fish - Human  | est= 0.5421  | SE= 0.6386  | z= 0.8488  | rawP= 0.9582  | FDR= 1
Fish - Plant  | est= 13.03  | SE= 192.6  | z= 0.06762  | rawP= 1  | FDR= 1
Human - Plant  | est= 12.48  | SE= 192.6  | z= 0.06481  | rawP= 1  | FDR= 1

----------------------------------------------------------
Gene:  aph.4..Ia  | Reference:  Chicken 
----------------------------------------------------------


Call:
glm(formula = as.formula(paste(gene, "~", group_var)), family = binomial, 
    data = data)

Coefficients:
              Estimate Std. Error z value Pr(>|z|)    
(Intercept)    0.07443    0.02125   3.503 0.000461 ***
SourceAnimal  -2.83510    0.10791 -26.274  < 2e-16 ***
SourceEgg    -14.64049  197.38742  -0.074 0.940874    
SourceFish    -2.08933    0.75307  -2.774 0.005530 ** 
SourceHuman   -2.79514    0.07534 -37.100  < 2e-16 ***
SourcePlant  -14.64049  192.63040  -0.076 0.939417    
---
Signif. codes:  0 ‘***’ 0.001 ‘**’ 0.01 ‘*’ 0.05 ‘.’ 0.1 ‘ ’ 1

(Dispersion parameter for binomial family taken to be 1)

    Null deviance: 17983  on 13829  degrees of freedom
Residual deviance: 14551  on 13824  degrees of freedom
AIC: 14563

Number of Fisher Scoring iterations: 13


Odds Ratios (95% CI):
             Estimate  2.5 % 97.5 %
(Intercept)    1.0773 1.0333 1.1231
SourceAnimal   0.0587 0.0472 0.0721
SourceEgg      0.0000     NA 0.0426
SourceFish     0.1238 0.0195 0.4389
SourceHuman    0.0611 0.0526 0.0706
SourcePlant    0.0000     NA 0.0261

ANOVA (LR Type II):
Analysis of Deviance Table (Type II tests)

Response: aph.4..Ia
       LR Chisq Df Pr(>Chisq)    
Source   3432.5  5  < 2.2e-16 ***
---
Signif. codes:  0 ‘***’ 0.001 ‘**’ 0.01 ‘*’ 0.05 ‘.’ 0.1 ‘ ’ 1
FDR p-value:  0 
Chicken - Animal  | est= 2.835  | SE= 0.1079  | z= 26.27  | rawP= 0  | FDR= 0
Chicken - Egg  | est= 14.64  | SE= 197.4  | z= 0.07417  | rawP= 1  | FDR= 1
Chicken - Fish  | est= 2.089  | SE= 0.7531  | z= 2.774  | rawP= 0.06161  | FDR= 0.8681
Chicken - Human  | est= 2.795  | SE= 0.07534  | z= 37.1  | rawP= 0  | FDR= 0
Chicken - Plant  | est= 14.64  | SE= 192.6  | z= 0.076  | rawP= 1  | FDR= 1
Animal - Egg  | est= 11.81  | SE= 197.4  | z= 0.05981  | rawP= 1  | FDR= 1
Animal - Fish  | est= -0.7458  | SE= 0.7602  | z= -0.9811  | rawP= 0.9241  | FDR= 1
Animal - Human  | est= -0.03996  | SE= 0.1281  | z= -0.3119  | rawP= 0.9996  | FDR= 1
Animal - Plant  | est= 11.81  | SE= 192.6  | z= 0.06129  | rawP= 1  | FDR= 1
Egg - Fish  | est= -12.55  | SE= 197.4  | z= -0.06359  | rawP= 1  | FDR= 1
Egg - Human  | est= -11.85  | SE= 197.4  | z= -0.06001  | rawP= 1  | FDR= 1
Egg - Plant  | est= -1.922e-12  | SE= 275.8  | z= -6.969e-15  | rawP= 1  | FDR= 1
Fish - Human  | est= 0.7058  | SE= 0.7562  | z= 0.9333  | rawP= 0.938  | FDR= 1
Fish - Plant  | est= 12.55  | SE= 192.6  | z= 0.06516  | rawP= 1  | FDR= 1
Human - Plant  | est= 11.85  | SE= 192.6  | z= 0.06149  | rawP= 1  | FDR= 1

----------------------------------------------------------
Gene:  aph.6..Ic  | Reference:  Chicken 
----------------------------------------------------------


Call:
glm(formula = as.formula(paste(gene, "~", group_var)), family = binomial, 
    data = data)

Coefficients:
               Estimate Std. Error z value Pr(>|z|)
(Intercept)  -2.657e+01  3.781e+03  -0.007    0.994
SourceAnimal  1.919e+01  3.781e+03   0.005    0.996
SourceEgg     2.781e-12  7.972e+04   0.000    1.000
SourceFish    1.675e-12  8.646e+04   0.000    1.000
SourceHuman  -1.923e-10  7.259e+03   0.000    1.000
SourcePlant   3.741e-14  7.780e+04   0.000    1.000

(Dispersion parameter for binomial family taken to be 1)

    Null deviance: 21.069  on 13829  degrees of freedom
Residual deviance: 16.751  on 13824  degrees of freedom
AIC: 28.751

Number of Fisher Scoring iterations: 25


Odds Ratios (95% CI):
              Estimate 2.5 % 97.5 %
(Intercept)          0     0      0
SourceAnimal 216005137     0     NA
SourceEgg            1     0     NA
SourceFish           1     0     NA
SourceHuman          1     0    Inf
SourcePlant          1     0     NA

ANOVA (LR Type II):
Analysis of Deviance Table (Type II tests)

Response: aph.6..Ic
       LR Chisq Df Pr(>Chisq)
Source    4.318  5     0.5046
FDR p-value:  0.6656 
Chicken - Animal  | est= -19.19  | SE= 3781  | z= -0.005076  | rawP= 1  | FDR= 1
Chicken - Egg  | est= -2.781e-12  | SE= 79720  | z= -3.488e-17  | rawP= 1  | FDR= 1
Chicken - Fish  | est= -1.675e-12  | SE= 86460  | z= -1.938e-17  | rawP= 1  | FDR= 1
Chicken - Human  | est= 1.923e-10  | SE= 7259  | z= 2.649e-14  | rawP= 1  | FDR= 1
Chicken - Plant  | est= -3.741e-14  | SE= 77800  | z= -4.809e-19  | rawP= 1  | FDR= 1
Animal - Egg  | est= 19.19  | SE= 79630  | z= 0.000241  | rawP= 1  | FDR= 1
Animal - Fish  | est= 19.19  | SE= 86370  | z= 0.0002222  | rawP= 1  | FDR= 1
Animal - Human  | est= 19.19  | SE= 6197  | z= 0.003097  | rawP= 1  | FDR= 1
Animal - Plant  | est= 19.19  | SE= 77710  | z= 0.0002469  | rawP= 1  | FDR= 1
Egg - Fish  | est= 1.106e-12  | SE= 117500  | z= 9.411e-18  | rawP= 1  | FDR= 1
Egg - Human  | est= 1.95e-10  | SE= 79870  | z= 2.442e-15  | rawP= 1  | FDR= 1
Egg - Plant  | est= 2.744e-12  | SE= 111300  | z= 2.466e-17  | rawP= 1  | FDR= 1
Fish - Human  | est= 1.939e-10  | SE= 86590  | z= 2.24e-15  | rawP= 1  | FDR= 1
Fish - Plant  | est= 1.638e-12  | SE= 116200  | z= 1.41e-17  | rawP= 1  | FDR= 1
Human - Plant  | est= -1.923e-10  | SE= 77960  | z= -2.467e-15  | rawP= 1  | FDR= 1

----------------------------------------------------------
Gene:  aph.6..Id  | Reference:  Chicken 
----------------------------------------------------------


Call:
glm(formula = as.formula(paste(gene, "~", group_var)), family = binomial, 
    data = data)

Coefficients:
             Estimate Std. Error z value Pr(>|z|)    
(Intercept)   -5.7553     0.1893 -30.406  < 2e-16 ***
SourceAnimal   2.4028     0.2345  10.246  < 2e-16 ***
SourceEgg    -10.8108   536.5545  -0.020  0.98392    
SourceFish     2.9827     1.0480   2.846  0.00443 ** 
SourceHuman    1.7654     0.2298   7.683 1.56e-14 ***
SourcePlant  -10.8108   523.6236  -0.021  0.98353    
---
Signif. codes:  0 ‘***’ 0.001 ‘**’ 0.01 ‘*’ 0.05 ‘.’ 0.1 ‘ ’ 1

(Dispersion parameter for binomial family taken to be 1)

    Null deviance: 1592.0  on 13829  degrees of freedom
Residual deviance: 1457.8  on 13824  degrees of freedom
AIC: 1469.8

Number of Fisher Scoring iterations: 15


Odds Ratios (95% CI):
             Estimate  2.5 %       97.5 %
(Intercept)    0.0032 0.0021 4.500000e-03
SourceAnimal  11.0540 7.0433 1.773200e+01
SourceEgg      0.0000     NA 5.666331e+08
SourceFish    19.7411 1.0757 1.019983e+02
SourceHuman    5.8438 3.7630 9.298800e+00
SourcePlant    0.0000     NA 1.473703e+08

ANOVA (LR Type II):
Analysis of Deviance Table (Type II tests)

Response: aph.6..Id
       LR Chisq Df Pr(>Chisq)    
Source   134.22  5  < 2.2e-16 ***
---
Signif. codes:  0 ‘***’ 0.001 ‘**’ 0.01 ‘*’ 0.05 ‘.’ 0.1 ‘ ’ 1
FDR p-value:  1.567e-26 
Chicken - Animal  | est= -2.403  | SE= 0.2345  | z= -10.25  | rawP= 4.852e-14  | FDR= 1.671e-12
Chicken - Egg  | est= 10.81  | SE= 536.6  | z= 0.02015  | rawP= 1  | FDR= 1
Chicken - Fish  | est= -2.983  | SE= 1.048  | z= -2.846  | rawP= 0.05052  | FDR= 0.7228
Chicken - Human  | est= -1.765  | SE= 0.2298  | z= -7.683  | rawP= 2.693e-13  | FDR= 8.11e-12
Chicken - Plant  | est= 10.81  | SE= 523.6  | z= 0.02065  | rawP= 1  | FDR= 1
Animal - Egg  | est= 13.21  | SE= 536.6  | z= 0.02463  | rawP= 1  | FDR= 1
Animal - Fish  | est= -0.5799  | SE= 1.04  | z= -0.5576  | rawP= 0.9936  | FDR= 1
Animal - Human  | est= 0.6374  | SE= 0.1901  | z= 3.353  | rawP= 0.01038  | FDR= 0.1664
Animal - Plant  | est= 13.21  | SE= 523.6  | z= 0.02523  | rawP= 1  | FDR= 1
Egg - Fish  | est= -13.79  | SE= 536.6  | z= -0.02571  | rawP= 1  | FDR= 1
Egg - Human  | est= -12.58  | SE= 536.6  | z= -0.02344  | rawP= 1  | FDR= 1
Egg - Plant  | est= 3.1e-11  | SE= 749.7  | z= 4.135e-14  | rawP= 1  | FDR= 1
Fish - Human  | est= 1.217  | SE= 1.039  | z= 1.172  | rawP= 0.8505  | FDR= 1
Fish - Plant  | est= 13.79  | SE= 523.6  | z= 0.02634  | rawP= 1  | FDR= 1
Human - Plant  | est= 12.58  | SE= 523.6  | z= 0.02402  | rawP= 1  | FDR= 1

----------------------------------------------------------
Gene:  blaACC.1  | Reference:  Chicken 
----------------------------------------------------------


Call:
glm(formula = as.formula(paste(gene, "~", group_var)), family = binomial, 
    data = data)

Coefficients:
               Estimate Std. Error z value Pr(>|z|)
(Intercept)  -2.557e+01  2.293e+03  -0.011    0.991
SourceAnimal  1.980e+01  2.293e+03   0.009    0.993
SourceEgg    -3.227e-13  4.835e+04   0.000    1.000
SourceFish    4.484e-12  5.244e+04   0.000    1.000
SourceHuman  -3.338e-10  4.403e+03   0.000    1.000
SourcePlant   2.097e-13  4.719e+04   0.000    1.000

(Dispersion parameter for binomial family taken to be 1)

    Null deviance: 89.250  on 13829  degrees of freedom
Residual deviance: 67.649  on 13824  degrees of freedom
AIC: 79.649

Number of Fisher Scoring iterations: 24


Odds Ratios (95% CI):
              Estimate 2.5 %        97.5 %
(Intercept)          0     0  0.000000e+00
SourceAnimal 398317534     0            NA
SourceEgg            1    NA           Inf
SourceFish           1    NA           Inf
SourceHuman          1     0 2.560838e+109
SourcePlant          1     0           Inf

ANOVA (LR Type II):
Analysis of Deviance Table (Type II tests)

Response: blaACC.1
       LR Chisq Df Pr(>Chisq)    
Source   21.601  5  0.0006234 ***
---
Signif. codes:  0 ‘***’ 0.001 ‘**’ 0.01 ‘*’ 0.05 ‘.’ 0.1 ‘ ’ 1
FDR p-value:  0.001288 
Chicken - Animal  | est= -19.8  | SE= 2293  | z= -0.008635  | rawP= 1  | FDR= 1
Chicken - Egg  | est= 3.227e-13  | SE= 48350  | z= 6.674e-18  | rawP= 1  | FDR= 1
Chicken - Fish  | est= -4.484e-12  | SE= 52440  | z= -8.552e-17  | rawP= 1  | FDR= 1
Chicken - Human  | est= 3.338e-10  | SE= 4403  | z= 7.582e-14  | rawP= 1  | FDR= 1
Chicken - Plant  | est= -2.097e-13  | SE= 47190  | z= -4.443e-18  | rawP= 1  | FDR= 1
Animal - Egg  | est= 19.8  | SE= 48300  | z= 0.00041  | rawP= 1  | FDR= 1
Animal - Fish  | est= 19.8  | SE= 52390  | z= 0.000378  | rawP= 1  | FDR= 1
Animal - Human  | est= 19.8  | SE= 3758  | z= 0.005269  | rawP= 1  | FDR= 1
Animal - Plant  | est= 19.8  | SE= 47140  | z= 0.0004201  | rawP= 1  | FDR= 1
Egg - Fish  | est= -4.807e-12  | SE= 71260  | z= -6.746e-17  | rawP= 1  | FDR= 1
Egg - Human  | est= 3.335e-10  | SE= 48450  | z= 6.884e-15  | rawP= 1  | FDR= 1
Egg - Plant  | est= -5.324e-13  | SE= 67490  | z= -7.889e-18  | rawP= 1  | FDR= 1
Fish - Human  | est= 3.383e-10  | SE= 52520  | z= 6.441e-15  | rawP= 1  | FDR= 1
Fish - Plant  | est= 4.275e-12  | SE= 70470  | z= 6.066e-17  | rawP= 1  | FDR= 1
Human - Plant  | est= -3.34e-10  | SE= 47280  | z= -7.064e-15  | rawP= 1  | FDR= 1

----------------------------------------------------------
Gene:  blaCARB.2  | Reference:  Chicken 
----------------------------------------------------------


Call:
glm(formula = as.formula(paste(gene, "~", group_var)), family = binomial, 
    data = data)

Coefficients:
               Estimate Std. Error z value Pr(>|z|)    
(Intercept)     -8.3973     0.7072 -11.874   <2e-16 ***
SourceAnimal   -15.1688  1988.4153  -0.008    0.994    
SourceEgg      -15.1688 17768.2445  -0.001    0.999    
SourceFish     -15.1688 19272.3671  -0.001    0.999    
SourceHuman      0.9884     1.0002   0.988    0.323    
SourcePlant    -15.1688 17340.0311  -0.001    0.999    
---
Signif. codes:  0 ‘***’ 0.001 ‘**’ 0.01 ‘*’ 0.05 ‘.’ 0.1 ‘ ’ 1

(Dispersion parameter for binomial family taken to be 1)

    Null deviance: 73.185  on 13829  degrees of freedom
Residual deviance: 71.226  on 13824  degrees of freedom
AIC: 83.226

Number of Fisher Scoring iterations: 22


Odds Ratios (95% CI):
             Estimate  2.5 %        97.5 %
(Intercept)    0.0002 0.0000  7.000000e-04
SourceAnimal   0.0000     NA 7.883008e+105
SourceEgg      0.0000     NA           Inf
SourceFish     0.0000     NA           Inf
SourceHuman    2.6871 0.3223  2.240370e+01
SourcePlant    0.0000     NA           Inf

ANOVA (LR Type II):
Analysis of Deviance Table (Type II tests)

Response: blaCARB.2
       LR Chisq Df Pr(>Chisq)
Source   1.9591  5     0.8548
FDR p-value:  0.8773 
Chicken - Animal  | est= 15.17  | SE= 1988  | z= 0.007629  | rawP= 1  | FDR= 1
Chicken - Egg  | est= 15.17  | SE= 17770  | z= 0.0008537  | rawP= 1  | FDR= 1
Chicken - Fish  | est= 15.17  | SE= 19270  | z= 0.0007871  | rawP= 1  | FDR= 1
Chicken - Human  | est= -0.9884  | SE= 1  | z= -0.9882  | rawP= 0.9219  | FDR= 1
Chicken - Plant  | est= 15.17  | SE= 17340  | z= 0.0008748  | rawP= 1  | FDR= 1
Animal - Egg  | est= 3.587e-10  | SE= 17880  | z= 2.006e-14  | rawP= 1  | FDR= 1
Animal - Fish  | est= 9.616e-11  | SE= 19370  | z= 4.963e-15  | rawP= 1  | FDR= 1
Animal - Human  | est= -16.16  | SE= 1988  | z= -0.008126  | rawP= 1  | FDR= 1
Animal - Plant  | est= -2.078e-10  | SE= 17450  | z= -1.191e-14  | rawP= 1  | FDR= 1
Egg - Fish  | est= -2.625e-10  | SE= 26210  | z= -1.001e-14  | rawP= 1  | FDR= 1
Egg - Human  | est= -16.16  | SE= 17770  | z= -0.0009093  | rawP= 1  | FDR= 1
Egg - Plant  | est= -5.665e-10  | SE= 24830  | z= -2.282e-14  | rawP= 1  | FDR= 1
Fish - Human  | est= -16.16  | SE= 19270  | z= -0.0008384  | rawP= 1  | FDR= 1
Fish - Plant  | est= -3.04e-10  | SE= 25920  | z= -1.172e-14  | rawP= 1  | FDR= 1
Human - Plant  | est= 16.16  | SE= 17340  | z= 0.0009318  | rawP= 1  | FDR= 1

----------------------------------------------------------
Gene:  blaHERA.3  | Reference:  Chicken 
----------------------------------------------------------


Call:
glm(formula = as.formula(paste(gene, "~", group_var)), family = binomial, 
    data = data)

Coefficients:
               Estimate Std. Error z value Pr(>|z|)    
(Intercept)     -7.4807     0.4473 -16.723   <2e-16 ***
SourceAnimal   -15.0854  1206.0348  -0.013    0.990    
SourceEgg      -15.0854 10776.9851  -0.001    0.999    
SourceFish     -15.0854 11689.2815  -0.001    0.999    
SourceHuman     -0.6216     1.0956  -0.567    0.570    
SourcePlant    -15.0854 10517.2605  -0.001    0.999    
---
Signif. codes:  0 ‘***’ 0.001 ‘**’ 0.01 ‘*’ 0.05 ‘.’ 0.1 ‘ ’ 1

(Dispersion parameter for binomial family taken to be 1)

    Null deviance: 104.91  on 13829  degrees of freedom
Residual deviance: 103.01  on 13824  degrees of freedom
AIC: 115.01

Number of Fisher Scoring iterations: 21


Odds Ratios (95% CI):
             Estimate  2.5 %      97.5 %
(Intercept)    0.0006 0.0002 1.20000e-03
SourceAnimal   0.0000     NA 1.14876e+50
SourceEgg      0.0000     NA         Inf
SourceFish     0.0000     NA         Inf
SourceHuman    0.5371 0.0280 3.33170e+00
SourcePlant    0.0000     NA         Inf

ANOVA (LR Type II):
Analysis of Deviance Table (Type II tests)

Response: blaHERA.3
       LR Chisq Df Pr(>Chisq)
Source   1.8972  5     0.8632
FDR p-value:  0.8773 
Chicken - Animal  | est= 15.09  | SE= 1206  | z= 0.01251  | rawP= 1  | FDR= 1
Chicken - Egg  | est= 15.09  | SE= 10780  | z= 0.0014  | rawP= 1  | FDR= 1
Chicken - Fish  | est= 15.09  | SE= 11690  | z= 0.001291  | rawP= 1  | FDR= 1
Chicken - Human  | est= 0.6216  | SE= 1.096  | z= 0.5674  | rawP= 0.9931  | FDR= 1
Chicken - Plant  | est= 15.09  | SE= 10520  | z= 0.001434  | rawP= 1  | FDR= 1
Animal - Egg  | est= -1.039e-10  | SE= 10840  | z= -9.577e-15  | rawP= 1  | FDR= 1
Animal - Fish  | est= 3.331e-11  | SE= 11750  | z= 2.835e-15  | rawP= 1  | FDR= 1
Animal - Human  | est= -14.46  | SE= 1206  | z= -0.01199  | rawP= 1  | FDR= 1
Animal - Plant  | est= 1.194e-11  | SE= 10590  | z= 1.128e-15  | rawP= 1  | FDR= 1
Egg - Fish  | est= 1.372e-10  | SE= 15900  | z= 8.627e-15  | rawP= 1  | FDR= 1
Egg - Human  | est= -14.46  | SE= 10780  | z= -0.001342  | rawP= 1  | FDR= 1
Egg - Plant  | est= 1.158e-10  | SE= 15060  | z= 7.69e-15  | rawP= 1  | FDR= 1
Fish - Human  | est= -14.46  | SE= 11690  | z= -0.001237  | rawP= 1  | FDR= 1
Fish - Plant  | est= -2.137e-11  | SE= 15720  | z= -1.359e-15  | rawP= 1  | FDR= 1
Human - Plant  | est= 14.46  | SE= 10520  | z= 0.001375  | rawP= 1  | FDR= 1

----------------------------------------------------------
Gene:  blaIMP.27  | Reference:  Chicken 
----------------------------------------------------------


Call:
glm(formula = as.formula(paste(gene, "~", group_var)), family = binomial, 
    data = data)

Coefficients:
               Estimate Std. Error z value Pr(>|z|)
(Intercept)  -2.657e+01  3.781e+03  -0.007    0.994
SourceAnimal  1.919e+01  3.781e+03   0.005    0.996
SourceEgg    -3.232e-12  7.972e+04   0.000    1.000
SourceFish    3.447e-12  8.646e+04   0.000    1.000
SourceHuman  -1.308e-10  7.259e+03   0.000    1.000
SourcePlant  -2.555e-14  7.780e+04   0.000    1.000

(Dispersion parameter for binomial family taken to be 1)

    Null deviance: 21.069  on 13829  degrees of freedom
Residual deviance: 16.751  on 13824  degrees of freedom
AIC: 28.751

Number of Fisher Scoring iterations: 25


Odds Ratios (95% CI):
              Estimate 2.5 % 97.5 %
(Intercept)          0     0      0
SourceAnimal 216005137     0     NA
SourceEgg            1     0     NA
SourceFish           1     0    Inf
SourceHuman          1     0    Inf
SourcePlant          1     0     NA

ANOVA (LR Type II):
Analysis of Deviance Table (Type II tests)

Response: blaIMP.27
       LR Chisq Df Pr(>Chisq)
Source    4.318  5     0.5046
FDR p-value:  0.6656 
Chicken - Animal  | est= -19.19  | SE= 3781  | z= -0.005076  | rawP= 1  | FDR= 1
Chicken - Egg  | est= 3.232e-12  | SE= 79720  | z= 4.054e-17  | rawP= 1  | FDR= 1
Chicken - Fish  | est= -3.447e-12  | SE= 86460  | z= -3.987e-17  | rawP= 1  | FDR= 1
Chicken - Human  | est= 1.308e-10  | SE= 7259  | z= 1.802e-14  | rawP= 1  | FDR= 1
Chicken - Plant  | est= 2.555e-14  | SE= 77800  | z= 3.284e-19  | rawP= 1  | FDR= 1
Animal - Egg  | est= 19.19  | SE= 79630  | z= 0.000241  | rawP= 1  | FDR= 1
Animal - Fish  | est= 19.19  | SE= 86370  | z= 0.0002222  | rawP= 1  | FDR= 1
Animal - Human  | est= 19.19  | SE= 6197  | z= 0.003097  | rawP= 1  | FDR= 1
Animal - Plant  | est= 19.19  | SE= 77710  | z= 0.0002469  | rawP= 1  | FDR= 1
Egg - Fish  | est= -6.679e-12  | SE= 117500  | z= -5.685e-17  | rawP= 1  | FDR= 1
Egg - Human  | est= 1.276e-10  | SE= 79870  | z= 1.597e-15  | rawP= 1  | FDR= 1
Egg - Plant  | est= -3.206e-12  | SE= 111300  | z= -2.882e-17  | rawP= 1  | FDR= 1
Fish - Human  | est= 1.343e-10  | SE= 86590  | z= 1.55e-15  | rawP= 1  | FDR= 1
Fish - Plant  | est= 3.473e-12  | SE= 116200  | z= 2.989e-17  | rawP= 1  | FDR= 1
Human - Plant  | est= -1.308e-10  | SE= 77960  | z= -1.678e-15  | rawP= 1  | FDR= 1

----------------------------------------------------------
Gene:  blaSHV.12  | Reference:  Chicken 
----------------------------------------------------------


Call:
glm(formula = as.formula(paste(gene, "~", group_var)), family = binomial, 
    data = data)

Coefficients:
               Estimate Std. Error z value Pr(>|z|)
(Intercept)  -2.457e+01  1.391e+03  -0.018    0.986
SourceAnimal  1.914e+01  1.391e+03   0.014    0.989
SourceEgg     1.840e-08  2.933e+04   0.000    1.000
SourceFish    1.841e-08  3.181e+04   0.000    1.000
SourceHuman   1.756e+01  1.391e+03   0.013    0.990
SourcePlant   1.839e-08  2.862e+04   0.000    1.000

(Dispersion parameter for binomial family taken to be 1)

    Null deviance: 164.63  on 13829  degrees of freedom
Residual deviance: 138.01  on 13824  degrees of freedom
AIC: 150.01

Number of Fisher Scoring iterations: 23


Odds Ratios (95% CI):
              Estimate 2.5 % 97.5 %
(Intercept)          0     0      0
SourceAnimal 205404014     0     NA
SourceEgg            1    NA    Inf
SourceFish           1    NA    Inf
SourceHuman   42414595     0     NA
SourcePlant          1    NA    Inf

ANOVA (LR Type II):
Analysis of Deviance Table (Type II tests)

Response: blaSHV.12
       LR Chisq Df Pr(>Chisq)    
Source   26.623  5  6.754e-05 ***
---
Signif. codes:  0 ‘***’ 0.001 ‘**’ 0.01 ‘*’ 0.05 ‘.’ 0.1 ‘ ’ 1
FDR p-value:  0.0001611 
Chicken - Animal  | est= -19.14  | SE= 1391  | z= -0.01376  | rawP= 1  | FDR= 1
Chicken - Egg  | est= -1.84e-08  | SE= 29330  | z= -6.275e-13  | rawP= 1  | FDR= 1
Chicken - Fish  | est= -1.841e-08  | SE= 31810  | z= -5.787e-13  | rawP= 1  | FDR= 1
Chicken - Human  | est= -17.56  | SE= 1391  | z= -0.01263  | rawP= 1  | FDR= 1
Chicken - Plant  | est= -1.839e-08  | SE= 28620  | z= -6.426e-13  | rawP= 1  | FDR= 1
Animal - Egg  | est= 19.14  | SE= 29290  | z= 0.0006534  | rawP= 1  | FDR= 1
Animal - Fish  | est= 19.14  | SE= 31770  | z= 0.0006024  | rawP= 1  | FDR= 1
Animal - Human  | est= 1.577  | SE= 0.6907  | z= 2.284  | rawP= 0.2006  | FDR= 1
Animal - Plant  | est= 19.14  | SE= 28590  | z= 0.0006695  | rawP= 1  | FDR= 1
Egg - Fish  | est= -5.281e-12  | SE= 43220  | z= -1.222e-16  | rawP= 1  | FDR= 1
Egg - Human  | est= -17.56  | SE= 29290  | z= -0.0005995  | rawP= 1  | FDR= 1
Egg - Plant  | est= 9.57e-12  | SE= 40930  | z= 2.338e-16  | rawP= 1  | FDR= 1
Fish - Human  | est= -17.56  | SE= 31770  | z= -0.0005527  | rawP= 1  | FDR= 1
Fish - Plant  | est= 1.485e-11  | SE= 42740  | z= 3.475e-16  | rawP= 1  | FDR= 1
Human - Plant  | est= 17.56  | SE= 28590  | z= 0.0006143  | rawP= 1  | FDR= 1

----------------------------------------------------------
Gene:  blaVEB.1  | Reference:  Chicken 
----------------------------------------------------------


Call:
glm(formula = as.formula(paste(gene, "~", group_var)), family = binomial, 
    data = data)

Coefficients:
               Estimate Std. Error z value Pr(>|z|)
(Intercept)  -2.657e+01  3.781e+03  -0.007    0.994
SourceAnimal -2.142e-08  9.680e+03   0.000    1.000
SourceEgg    -2.139e-08  7.972e+04   0.000    1.000
SourceFish   -2.143e-08  8.646e+04   0.000    1.000
SourceHuman   1.846e+01  3.781e+03   0.005    0.996
SourcePlant  -2.141e-08  7.780e+04   0.000    1.000

(Dispersion parameter for binomial family taken to be 1)

    Null deviance: 21.069  on 13829  degrees of freedom
Residual deviance: 18.205  on 13824  degrees of freedom
AIC: 30.205

Number of Fisher Scoring iterations: 25


Odds Ratios (95% CI):
              Estimate 2.5 % 97.5 %
(Intercept)          0     0      0
SourceAnimal         1     0    Inf
SourceEgg            1     0    Inf
SourceFish           1     0    Inf
SourceHuman  104404661     0     NA
SourcePlant          1     0    Inf

ANOVA (LR Type II):
Analysis of Deviance Table (Type II tests)

Response: blaVEB.1
       LR Chisq Df Pr(>Chisq)
Source   2.8643  5     0.7209
FDR p-value:  0.7706 
Chicken - Animal  | est= 2.142e-08  | SE= 9680  | z= 2.212e-12  | rawP= 1  | FDR= 1
Chicken - Egg  | est= 2.139e-08  | SE= 79720  | z= 2.683e-13  | rawP= 1  | FDR= 1
Chicken - Fish  | est= 2.143e-08  | SE= 86460  | z= 2.479e-13  | rawP= 1  | FDR= 1
Chicken - Human  | est= -18.46  | SE= 3781  | z= -0.004883  | rawP= 1  | FDR= 1
Chicken - Plant  | est= 2.141e-08  | SE= 77800  | z= 2.752e-13  | rawP= 1  | FDR= 1
Animal - Egg  | est= -2.536e-11  | SE= 80130  | z= -3.165e-16  | rawP= 1  | FDR= 1
Animal - Fish  | est= 1.506e-11  | SE= 86830  | z= 1.735e-16  | rawP= 1  | FDR= 1
Animal - Human  | est= -18.46  | SE= 8911  | z= -0.002072  | rawP= 1  | FDR= 1
Animal - Plant  | est= -2.377e-12  | SE= 78220  | z= -3.039e-17  | rawP= 1  | FDR= 1
Egg - Fish  | est= 4.042e-11  | SE= 117500  | z= 3.441e-16  | rawP= 1  | FDR= 1
Egg - Human  | est= -18.46  | SE= 79630  | z= -0.0002319  | rawP= 1  | FDR= 1
Egg - Plant  | est= 2.299e-11  | SE= 111300  | z= 2.066e-16  | rawP= 1  | FDR= 1
Fish - Human  | est= -18.46  | SE= 86370  | z= -0.0002138  | rawP= 1  | FDR= 1
Fish - Plant  | est= -1.744e-11  | SE= 116200  | z= -1.501e-16  | rawP= 1  | FDR= 1
Human - Plant  | est= 18.46  | SE= 77710  | z= 0.0002376  | rawP= 1  | FDR= 1

----------------------------------------------------------
Gene:  blaVIM.1  | Reference:  Chicken 
----------------------------------------------------------


Call:
glm(formula = as.formula(paste(gene, "~", group_var)), family = binomial, 
    data = data)

Coefficients:
               Estimate Std. Error z value Pr(>|z|)
(Intercept)  -2.557e+01  2.293e+03  -0.011    0.991
SourceAnimal  1.980e+01  2.293e+03   0.009    0.993
SourceEgg    -3.227e-13  4.835e+04   0.000    1.000
SourceFish    4.484e-12  5.244e+04   0.000    1.000
SourceHuman  -3.338e-10  4.403e+03   0.000    1.000
SourcePlant   2.097e-13  4.719e+04   0.000    1.000

(Dispersion parameter for binomial family taken to be 1)

    Null deviance: 89.250  on 13829  degrees of freedom
Residual deviance: 67.649  on 13824  degrees of freedom
AIC: 79.649

Number of Fisher Scoring iterations: 24


Odds Ratios (95% CI):
              Estimate 2.5 %        97.5 %
(Intercept)          0     0  0.000000e+00
SourceAnimal 398317534     0            NA
SourceEgg            1    NA           Inf
SourceFish           1    NA           Inf
SourceHuman          1     0 2.560838e+109
SourcePlant          1     0           Inf

ANOVA (LR Type II):
Analysis of Deviance Table (Type II tests)

Response: blaVIM.1
       LR Chisq Df Pr(>Chisq)    
Source   21.601  5  0.0006234 ***
---
Signif. codes:  0 ‘***’ 0.001 ‘**’ 0.01 ‘*’ 0.05 ‘.’ 0.1 ‘ ’ 1
FDR p-value:  0.001288 
Chicken - Animal  | est= -19.8  | SE= 2293  | z= -0.008635  | rawP= 1  | FDR= 1
Chicken - Egg  | est= 3.227e-13  | SE= 48350  | z= 6.674e-18  | rawP= 1  | FDR= 1
Chicken - Fish  | est= -4.484e-12  | SE= 52440  | z= -8.552e-17  | rawP= 1  | FDR= 1
Chicken - Human  | est= 3.338e-10  | SE= 4403  | z= 7.582e-14  | rawP= 1  | FDR= 1
Chicken - Plant  | est= -2.097e-13  | SE= 47190  | z= -4.443e-18  | rawP= 1  | FDR= 1
Animal - Egg  | est= 19.8  | SE= 48300  | z= 0.00041  | rawP= 1  | FDR= 1
Animal - Fish  | est= 19.8  | SE= 52390  | z= 0.000378  | rawP= 1  | FDR= 1
Animal - Human  | est= 19.8  | SE= 3758  | z= 0.005269  | rawP= 1  | FDR= 1
Animal - Plant  | est= 19.8  | SE= 47140  | z= 0.0004201  | rawP= 1  | FDR= 1
Egg - Fish  | est= -4.807e-12  | SE= 71260  | z= -6.746e-17  | rawP= 1  | FDR= 1
Egg - Human  | est= 3.335e-10  | SE= 48450  | z= 6.884e-15  | rawP= 1  | FDR= 1
Egg - Plant  | est= -5.324e-13  | SE= 67490  | z= -7.889e-18  | rawP= 1  | FDR= 1
Fish - Human  | est= 3.383e-10  | SE= 52520  | z= 6.441e-15  | rawP= 1  | FDR= 1
Fish - Plant  | est= 4.275e-12  | SE= 70470  | z= 6.066e-17  | rawP= 1  | FDR= 1
Human - Plant  | est= -3.34e-10  | SE= 47280  | z= -7.064e-15  | rawP= 1  | FDR= 1

----------------------------------------------------------
Gene:  catB3  | Reference:  Chicken 
----------------------------------------------------------


Call:
glm(formula = as.formula(paste(gene, "~", group_var)), family = binomial, 
    data = data)

Coefficients:
               Estimate Std. Error z value Pr(>|z|)
(Intercept)  -2.657e+01  3.781e+03  -0.007    0.994
SourceAnimal -4.493e-08  9.680e+03   0.000    1.000
SourceEgg    -4.491e-08  7.972e+04   0.000    1.000
SourceFish   -4.494e-08  8.646e+04   0.000    1.000
SourceHuman   1.846e+01  3.781e+03   0.005    0.996
SourcePlant  -4.494e-08  7.780e+04   0.000    1.000

(Dispersion parameter for binomial family taken to be 1)

    Null deviance: 21.069  on 13829  degrees of freedom
Residual deviance: 18.205  on 13824  degrees of freedom
AIC: 30.205

Number of Fisher Scoring iterations: 25


Odds Ratios (95% CI):
              Estimate 2.5 % 97.5 %
(Intercept)          0     0      0
SourceAnimal         1     0    Inf
SourceEgg            1     0    Inf
SourceFish           1     0    Inf
SourceHuman  104404659     0     NA
SourcePlant          1     0    Inf

ANOVA (LR Type II):
Analysis of Deviance Table (Type II tests)

Response: catB3
       LR Chisq Df Pr(>Chisq)
Source   2.8643  5     0.7209
FDR p-value:  0.7706 
Chicken - Animal  | est= 4.493e-08  | SE= 9680  | z= 4.641e-12  | rawP= 1  | FDR= 1
Chicken - Egg  | est= 4.491e-08  | SE= 79720  | z= 5.633e-13  | rawP= 1  | FDR= 1
Chicken - Fish  | est= 4.494e-08  | SE= 86460  | z= 5.198e-13  | rawP= 1  | FDR= 1
Chicken - Human  | est= -18.46  | SE= 3781  | z= -0.004883  | rawP= 1  | FDR= 1
Chicken - Plant  | est= 4.494e-08  | SE= 77800  | z= 5.775e-13  | rawP= 1  | FDR= 1
Animal - Egg  | est= -2.092e-11  | SE= 80130  | z= -2.611e-16  | rawP= 1  | FDR= 1
Animal - Fish  | est= 1.169e-11  | SE= 86830  | z= 1.346e-16  | rawP= 1  | FDR= 1
Animal - Human  | est= -18.46  | SE= 8911  | z= -0.002072  | rawP= 1  | FDR= 1
Animal - Plant  | est= 7.909e-12  | SE= 78220  | z= 1.011e-16  | rawP= 1  | FDR= 1
Egg - Fish  | est= 3.261e-11  | SE= 117500  | z= 2.776e-16  | rawP= 1  | FDR= 1
Egg - Human  | est= -18.46  | SE= 79630  | z= -0.0002319  | rawP= 1  | FDR= 1
Egg - Plant  | est= 2.883e-11  | SE= 111300  | z= 2.591e-16  | rawP= 1  | FDR= 1
Fish - Human  | est= -18.46  | SE= 86370  | z= -0.0002138  | rawP= 1  | FDR= 1
Fish - Plant  | est= -3.782e-12  | SE= 116200  | z= -3.255e-17  | rawP= 1  | FDR= 1
Human - Plant  | est= 18.46  | SE= 77710  | z= 0.0002376  | rawP= 1  | FDR= 1

----------------------------------------------------------
Gene:  cmlA1  | Reference:  Chicken 
----------------------------------------------------------


Call:
glm(formula = as.formula(paste(gene, "~", group_var)), family = binomial, 
    data = data)

Coefficients:
             Estimate Std. Error z value Pr(>|z|)    
(Intercept)   -7.9917     0.5774 -13.840  < 2e-16 ***
SourceAnimal   2.2284     0.7308   3.049  0.00229 ** 
SourceEgg     -9.5744   884.6290  -0.011  0.99136    
SourceFish    -9.5744   959.5148  -0.010  0.99204    
SourceHuman    3.8756     0.5938   6.527 6.73e-11 ***
SourcePlant   -9.5744   863.3095  -0.011  0.99115    
---
Signif. codes:  0 ‘***’ 0.001 ‘**’ 0.01 ‘*’ 0.05 ‘.’ 0.1 ‘ ’ 1

(Dispersion parameter for binomial family taken to be 1)

    Null deviance: 783.42  on 13829  degrees of freedom
Residual deviance: 664.77  on 13824  degrees of freedom
AIC: 676.77

Number of Fisher Scoring iterations: 16


Odds Ratios (95% CI):
             Estimate   2.5 %       97.5 %
(Intercept)    0.0003  0.0001 9.000000e-04
SourceAnimal   9.2850  2.2760 4.530740e+01
SourceEgg      0.0001  0.0000 3.541074e+11
SourceFish     0.0001  0.0000 7.564623e+12
SourceHuman   48.2110 17.7643 1.980647e+02
SourcePlant    0.0001  0.0000 1.481126e+11

ANOVA (LR Type II):
Analysis of Deviance Table (Type II tests)

Response: cmlA1
       LR Chisq Df Pr(>Chisq)    
Source   118.66  5  < 2.2e-16 ***
---
Signif. codes:  0 ‘***’ 0.001 ‘**’ 0.01 ‘*’ 0.05 ‘.’ 0.1 ‘ ’ 1
FDR p-value:  2.498e-23 
Chicken - Animal  | est= -2.228  | SE= 0.7308  | z= -3.049  | rawP= 0.0278  | FDR= 0.4238
Chicken - Egg  | est= 9.574  | SE= 884.6  | z= 0.01082  | rawP= 1  | FDR= 1
Chicken - Fish  | est= 9.574  | SE= 959.5  | z= 0.009978  | rawP= 1  | FDR= 1
Chicken - Human  | est= -3.876  | SE= 0.5938  | z= -6.527  | rawP= 1.009e-09  | FDR= 2.681e-08
Chicken - Plant  | est= 9.574  | SE= 863.3  | z= 0.01109  | rawP= 1  | FDR= 1
Animal - Egg  | est= 11.8  | SE= 884.6  | z= 0.01334  | rawP= 1  | FDR= 1
Animal - Fish  | est= 11.8  | SE= 959.5  | z= 0.0123  | rawP= 1  | FDR= 1
Animal - Human  | est= -1.647  | SE= 0.4688  | z= -3.513  | rawP= 0.005905  | FDR= 0.09634
Animal - Plant  | est= 11.8  | SE= 863.3  | z= 0.01367  | rawP= 1  | FDR= 1
Egg - Fish  | est= -7.57e-11  | SE= 1305  | z= -5.801e-14  | rawP= 1  | FDR= 1
Egg - Human  | est= -13.45  | SE= 884.6  | z= -0.0152  | rawP= 1  | FDR= 1
Egg - Plant  | est= -1.048e-10  | SE= 1236  | z= -8.477e-14  | rawP= 1  | FDR= 1
Fish - Human  | est= -13.45  | SE= 959.5  | z= -0.01402  | rawP= 1  | FDR= 1
Fish - Plant  | est= -2.908e-11  | SE= 1291  | z= -2.253e-14  | rawP= 1  | FDR= 1
Human - Plant  | est= 13.45  | SE= 863.3  | z= 0.01558  | rawP= 1  | FDR= 1

----------------------------------------------------------
Gene:  dfrB3  | Reference:  Chicken 
----------------------------------------------------------


Call:
glm(formula = as.formula(paste(gene, "~", group_var)), family = binomial, 
    data = data)

Coefficients:
               Estimate Std. Error z value Pr(>|z|)
(Intercept)  -2.657e+01  3.781e+03  -0.007    0.994
SourceAnimal  1.919e+01  3.781e+03   0.005    0.996
SourceEgg     1.202e-12  7.972e+04   0.000    1.000
SourceFish    4.921e-12  8.646e+04   0.000    1.000
SourceHuman  -1.512e-10  7.259e+03   0.000    1.000
SourcePlant   3.398e-14  7.780e+04   0.000    1.000

(Dispersion parameter for binomial family taken to be 1)

    Null deviance: 21.069  on 13829  degrees of freedom
Residual deviance: 16.751  on 13824  degrees of freedom
AIC: 28.751

Number of Fisher Scoring iterations: 25


Odds Ratios (95% CI):
              Estimate 2.5 % 97.5 %
(Intercept)          0     0      0
SourceAnimal 216005137     0     NA
SourceEgg            1     0     NA
SourceFish           1     0     NA
SourceHuman          1     0    Inf
SourcePlant          1     0    Inf

ANOVA (LR Type II):
Analysis of Deviance Table (Type II tests)

Response: dfrB3
       LR Chisq Df Pr(>Chisq)
Source    4.318  5     0.5046
FDR p-value:  0.6656 
Chicken - Animal  | est= -19.19  | SE= 3781  | z= -0.005076  | rawP= 1  | FDR= 1
Chicken - Egg  | est= -1.202e-12  | SE= 79720  | z= -1.508e-17  | rawP= 1  | FDR= 1
Chicken - Fish  | est= -4.921e-12  | SE= 86460  | z= -5.692e-17  | rawP= 1  | FDR= 1
Chicken - Human  | est= 1.512e-10  | SE= 7259  | z= 2.083e-14  | rawP= 1  | FDR= 1
Chicken - Plant  | est= -3.398e-14  | SE= 77800  | z= -4.368e-19  | rawP= 1  | FDR= 1
Animal - Egg  | est= 19.19  | SE= 79630  | z= 0.000241  | rawP= 1  | FDR= 1
Animal - Fish  | est= 19.19  | SE= 86370  | z= 0.0002222  | rawP= 1  | FDR= 1
Animal - Human  | est= 19.19  | SE= 6197  | z= 0.003097  | rawP= 1  | FDR= 1
Animal - Plant  | est= 19.19  | SE= 77710  | z= 0.0002469  | rawP= 1  | FDR= 1
Egg - Fish  | est= -3.719e-12  | SE= 117500  | z= -3.166e-17  | rawP= 1  | FDR= 1
Egg - Human  | est= 1.524e-10  | SE= 79870  | z= 1.908e-15  | rawP= 1  | FDR= 1
Egg - Plant  | est= 1.168e-12  | SE= 111300  | z= 1.05e-17  | rawP= 1  | FDR= 1
Fish - Human  | est= 1.561e-10  | SE= 86590  | z= 1.803e-15  | rawP= 1  | FDR= 1
Fish - Plant  | est= 4.887e-12  | SE= 116200  | z= 4.206e-17  | rawP= 1  | FDR= 1
Human - Plant  | est= -1.512e-10  | SE= 77960  | z= -1.94e-15  | rawP= 1  | FDR= 1

----------------------------------------------------------
Gene:  ere.A.  | Reference:  Chicken 
----------------------------------------------------------


Call:
glm(formula = as.formula(paste(gene, "~", group_var)), family = binomial, 
    data = data)

Coefficients:
               Estimate Std. Error z value Pr(>|z|)
(Intercept)  -2.457e+01  1.391e+03  -0.018    0.986
SourceAnimal  1.939e+01  1.391e+03   0.014    0.989
SourceEgg    -1.942e-12  2.933e+04   0.000    1.000
SourceFish    1.769e-12  3.181e+04   0.000    1.000
SourceHuman  -3.299e-10  2.670e+03   0.000    1.000
SourcePlant  -9.000e-14  2.862e+04   0.000    1.000

(Dispersion parameter for binomial family taken to be 1)

    Null deviance: 150.07  on 13829  degrees of freedom
Residual deviance: 111.17  on 13824  degrees of freedom
AIC: 123.17

Number of Fisher Scoring iterations: 23


Odds Ratios (95% CI):
              Estimate 2.5 %       97.5 %
(Intercept)          0     0 0.000000e+00
SourceAnimal 264423478     0           NA
SourceEgg            1    NA          Inf
SourceFish           1    NA          Inf
SourceHuman          1     0 9.360946e+48
SourcePlant          1    NA          Inf

ANOVA (LR Type II):
Analysis of Deviance Table (Type II tests)

Response: ere.A.
       LR Chisq Df Pr(>Chisq)    
Source   38.902  5  2.485e-07 ***
---
Signif. codes:  0 ‘***’ 0.001 ‘**’ 0.01 ‘*’ 0.05 ‘.’ 0.1 ‘ ’ 1
FDR p-value:  7.004e-07 
Chicken - Animal  | est= -19.39  | SE= 1391  | z= -0.01394  | rawP= 1  | FDR= 1
Chicken - Egg  | est= 1.942e-12  | SE= 29330  | z= 6.62e-17  | rawP= 1  | FDR= 1
Chicken - Fish  | est= -1.769e-12  | SE= 31810  | z= -5.563e-17  | rawP= 1  | FDR= 1
Chicken - Human  | est= 3.299e-10  | SE= 2670  | z= 1.235e-13  | rawP= 1  | FDR= 1
Chicken - Plant  | est= 9e-14  | SE= 28620  | z= 3.144e-18  | rawP= 1  | FDR= 1
Animal - Egg  | est= 19.39  | SE= 29290  | z= 0.000662  | rawP= 1  | FDR= 1
Animal - Fish  | est= 19.39  | SE= 31770  | z= 0.0006103  | rawP= 1  | FDR= 1
Animal - Human  | est= 19.39  | SE= 2280  | z= 0.008507  | rawP= 1  | FDR= 1
Animal - Plant  | est= 19.39  | SE= 28590  | z= 0.0006783  | rawP= 1  | FDR= 1
Egg - Fish  | est= -3.711e-12  | SE= 43220  | z= -8.587e-17  | rawP= 1  | FDR= 1
Egg - Human  | est= 3.28e-10  | SE= 29380  | z= 1.116e-14  | rawP= 1  | FDR= 1
Egg - Plant  | est= -1.852e-12  | SE= 40930  | z= -4.524e-17  | rawP= 1  | FDR= 1
Fish - Human  | est= 3.317e-10  | SE= 31860  | z= 1.041e-14  | rawP= 1  | FDR= 1
Fish - Plant  | est= 1.859e-12  | SE= 42740  | z= 4.35e-17  | rawP= 1  | FDR= 1
Human - Plant  | est= -3.298e-10  | SE= 28680  | z= -1.15e-14  | rawP= 1  | FDR= 1

----------------------------------------------------------
Gene:  erm.B.  | Reference:  Chicken 
----------------------------------------------------------


Call:
glm(formula = as.formula(paste(gene, "~", group_var)), family = binomial, 
    data = data)

Coefficients:
               Estimate Std. Error z value Pr(>|z|)
(Intercept)  -2.457e+01  1.391e+03  -0.018    0.986
SourceAnimal -6.673e-08  3.561e+03   0.000    1.000
SourceEgg    -6.671e-08  2.933e+04   0.000    1.000
SourceFish   -6.673e-08  3.181e+04   0.000    1.000
SourceHuman   1.841e+01  1.391e+03   0.013    0.989
SourcePlant  -6.672e-08  2.862e+04   0.000    1.000

(Dispersion parameter for binomial family taken to be 1)

    Null deviance: 120.24  on 13829  degrees of freedom
Residual deviance: 100.18  on 13824  degrees of freedom
AIC: 112.18

Number of Fisher Scoring iterations: 23


Odds Ratios (95% CI):
             Estimate 2.5 %       97.5 %
(Intercept)         0     0 0.000000e+00
SourceAnimal        1     0 1.980774e+75
SourceEgg           1    NA          Inf
SourceFish          1    NA          Inf
SourceHuman  99087486     0           NA
SourcePlant         1    NA          Inf

ANOVA (LR Type II):
Analysis of Deviance Table (Type II tests)

Response: erm.B.
       LR Chisq Df Pr(>Chisq)   
Source   20.059  5   0.001218 **
---
Signif. codes:  0 ‘***’ 0.001 ‘**’ 0.01 ‘*’ 0.05 ‘.’ 0.1 ‘ ’ 1
FDR p-value:  0.002436 
Chicken - Animal  | est= 6.673e-08  | SE= 3561  | z= 1.874e-11  | rawP= 1  | FDR= 1
Chicken - Egg  | est= 6.671e-08  | SE= 29330  | z= 2.275e-12  | rawP= 1  | FDR= 1
Chicken - Fish  | est= 6.673e-08  | SE= 31810  | z= 2.098e-12  | rawP= 1  | FDR= 1
Chicken - Human  | est= -18.41  | SE= 1391  | z= -0.01324  | rawP= 1  | FDR= 1
Chicken - Plant  | est= 6.672e-08  | SE= 28620  | z= 2.331e-12  | rawP= 1  | FDR= 1
Animal - Egg  | est= -1.32e-11  | SE= 29480  | z= -4.479e-16  | rawP= 1  | FDR= 1
Animal - Fish  | est= 7.528e-12  | SE= 31940  | z= 2.357e-16  | rawP= 1  | FDR= 1
Animal - Human  | est= -18.41  | SE= 3278  | z= -0.005616  | rawP= 1  | FDR= 1
Animal - Plant  | est= -3.641e-12  | SE= 28780  | z= -1.265e-16  | rawP= 1  | FDR= 1
Egg - Fish  | est= 2.073e-11  | SE= 43220  | z= 4.797e-16  | rawP= 1  | FDR= 1
Egg - Human  | est= -18.41  | SE= 29290  | z= -0.0006285  | rawP= 1  | FDR= 1
Egg - Plant  | est= 9.562e-12  | SE= 40930  | z= 2.336e-16  | rawP= 1  | FDR= 1
Fish - Human  | est= -18.41  | SE= 31770  | z= -0.0005794  | rawP= 1  | FDR= 1
Fish - Plant  | est= -1.117e-11  | SE= 42740  | z= -2.613e-16  | rawP= 1  | FDR= 1
Human - Plant  | est= 18.41  | SE= 28590  | z= 0.000644  | rawP= 1  | FDR= 1

----------------------------------------------------------
Gene:  floR  | Reference:  Chicken 
----------------------------------------------------------


Call:
glm(formula = as.formula(paste(gene, "~", group_var)), family = binomial, 
    data = data)

Coefficients:
              Estimate Std. Error z value Pr(>|z|)    
(Intercept)   -0.32150    0.02151 -14.948   <2e-16 ***
SourceAnimal  -2.49657    0.11062 -22.568   <2e-16 ***
SourceEgg    -14.24457  197.38742  -0.072   0.9425    
SourceFish    -2.45109    1.03100  -2.377   0.0174 *  
SourceHuman   -2.25229    0.07115 -31.657   <2e-16 ***
SourcePlant  -14.24457  192.63040  -0.074   0.9411    
---
Signif. codes:  0 ‘***’ 0.001 ‘**’ 0.01 ‘*’ 0.05 ‘.’ 0.1 ‘ ’ 1

(Dispersion parameter for binomial family taken to be 1)

    Null deviance: 16732  on 13829  degrees of freedom
Residual deviance: 14463  on 13824  degrees of freedom
AIC: 14475

Number of Fisher Scoring iterations: 13


Odds Ratios (95% CI):
             Estimate  2.5 % 97.5 %
(Intercept)    0.7251 0.6951 0.7562
SourceAnimal   0.0824 0.0659 0.1017
SourceEgg      0.0000     NA 0.0633
SourceFish     0.0862 0.0048 0.4224
SourceHuman    0.1052 0.0913 0.1206
SourcePlant    0.0000     NA 0.0388

ANOVA (LR Type II):
Analysis of Deviance Table (Type II tests)

Response: floR
       LR Chisq Df Pr(>Chisq)    
Source   2269.4  5  < 2.2e-16 ***
---
Signif. codes:  0 ‘***’ 0.001 ‘**’ 0.01 ‘*’ 0.05 ‘.’ 0.1 ‘ ’ 1
FDR p-value:  0 
Chicken - Animal  | est= 2.497  | SE= 0.1106  | z= 22.57  | rawP= 0  | FDR= 0
Chicken - Egg  | est= 14.24  | SE= 197.4  | z= 0.07217  | rawP= 1  | FDR= 1
Chicken - Fish  | est= 2.451  | SE= 1.031  | z= 2.377  | rawP= 0.1641  | FDR= 1
Chicken - Human  | est= 2.252  | SE= 0.07115  | z= 31.66  | rawP= 0  | FDR= 0
Chicken - Plant  | est= 14.24  | SE= 192.6  | z= 0.07395  | rawP= 1  | FDR= 1
Animal - Egg  | est= 11.75  | SE= 197.4  | z= 0.05952  | rawP= 1  | FDR= 1
Animal - Fish  | est= -0.04548  | SE= 1.036  | z= -0.04388  | rawP= 1  | FDR= 1
Animal - Human  | est= -0.2443  | SE= 0.128  | z= -1.909  | rawP= 0.3965  | FDR= 1
Animal - Plant  | est= 11.75  | SE= 192.6  | z= 0.06099  | rawP= 1  | FDR= 1
Egg - Fish  | est= -11.79  | SE= 197.4  | z= -0.05975  | rawP= 1  | FDR= 1
Egg - Human  | est= -11.99  | SE= 197.4  | z= -0.06076  | rawP= 1  | FDR= 1
Egg - Plant  | est= 1.379e-10  | SE= 275.8  | z= 5e-13  | rawP= 1  | FDR= 1
Fish - Human  | est= -0.1988  | SE= 1.033  | z= -0.1925  | rawP= 1  | FDR= 1
Fish - Plant  | est= 11.79  | SE= 192.6  | z= 0.06122  | rawP= 1  | FDR= 1
Human - Plant  | est= 11.99  | SE= 192.6  | z= 0.06226  | rawP= 1  | FDR= 1

----------------------------------------------------------
Gene:  lnu.A.  | Reference:  Chicken 
----------------------------------------------------------


Call:
glm(formula = as.formula(paste(gene, "~", group_var)), family = binomial, 
    data = data)

Coefficients:
              Estimate Std. Error z value Pr(>|z|)    
(Intercept)     -9.091      1.000  -9.090   <2e-16 ***
SourceAnimal   -16.476   5405.073  -0.003    0.998    
SourceEgg      -16.476  48299.096   0.000    1.000    
SourceFish     -16.476  52387.725   0.000    1.000    
SourceHuman    -16.476   3758.372  -0.004    0.997    
SourcePlant    -16.476  47135.091   0.000    1.000    
---
Signif. codes:  0 ‘***’ 0.001 ‘**’ 0.01 ‘*’ 0.05 ‘.’ 0.1 ‘ ’ 1

(Dispersion parameter for binomial family taken to be 1)

    Null deviance: 21.069  on 13829  degrees of freedom
Residual deviance: 20.181  on 13824  degrees of freedom
AIC: 32.181

Number of Fisher Scoring iterations: 24


Odds Ratios (95% CI):
             Estimate 2.5 % 97.5 %
(Intercept)     1e-04     0  5e-04
SourceAnimal    0e+00    NA    Inf
SourceEgg       0e+00    NA    Inf
SourceFish      0e+00    NA    Inf
SourceHuman     0e+00    NA    Inf
SourcePlant     0e+00    NA    Inf

ANOVA (LR Type II):
Analysis of Deviance Table (Type II tests)

Response: lnu.A.
       LR Chisq Df Pr(>Chisq)
Source  0.88792  5     0.9711
FDR p-value:  0.9711 
Chicken - Animal  | est= 16.48  | SE= 5405  | z= 0.003048  | rawP= 1  | FDR= 1
Chicken - Egg  | est= 16.48  | SE= 48300  | z= 0.0003411  | rawP= 1  | FDR= 1
Chicken - Fish  | est= 16.48  | SE= 52390  | z= 0.0003145  | rawP= 1  | FDR= 1
Chicken - Human  | est= 16.48  | SE= 3758  | z= 0.004384  | rawP= 1  | FDR= 1
Chicken - Plant  | est= 16.48  | SE= 47140  | z= 0.0003495  | rawP= 1  | FDR= 1
Animal - Egg  | est= -3.983e-10  | SE= 48600  | z= -8.196e-15  | rawP= 1  | FDR= 1
Animal - Fish  | est= 3.689e-10  | SE= 52670  | z= 7.005e-15  | rawP= 1  | FDR= 1
Animal - Human  | est= 2.349e-11  | SE= 6583  | z= 3.569e-15  | rawP= 1  | FDR= 1
Animal - Plant  | est= -2.815e-10  | SE= 47440  | z= -5.934e-15  | rawP= 1  | FDR= 1
Egg - Fish  | est= 7.673e-10  | SE= 71260  | z= 1.077e-14  | rawP= 1  | FDR= 1
Egg - Human  | est= 4.218e-10  | SE= 48450  | z= 8.707e-15  | rawP= 1  | FDR= 1
Egg - Plant  | est= 1.168e-10  | SE= 67490  | z= 1.731e-15  | rawP= 1  | FDR= 1
Fish - Human  | est= -3.454e-10  | SE= 52520  | z= -6.577e-15  | rawP= 1  | FDR= 1
Fish - Plant  | est= -6.504e-10  | SE= 70470  | z= -9.23e-15  | rawP= 1  | FDR= 1
Human - Plant  | est= -3.05e-10  | SE= 47280  | z= -6.45e-15  | rawP= 1  | FDR= 1

----------------------------------------------------------
Gene:  lnu.C.  | Reference:  Chicken 
----------------------------------------------------------


Call:
glm(formula = as.formula(paste(gene, "~", group_var)), family = binomial, 
    data = data)

Coefficients:
               Estimate Std. Error z value Pr(>|z|)
(Intercept)  -2.657e+01  3.781e+03  -0.007    0.994
SourceAnimal -5.296e-08  9.680e+03   0.000    1.000
SourceEgg    -5.294e-08  7.972e+04   0.000    1.000
SourceFish   -5.297e-08  8.646e+04   0.000    1.000
SourceHuman   1.846e+01  3.781e+03   0.005    0.996
SourcePlant  -5.295e-08  7.780e+04   0.000    1.000

(Dispersion parameter for binomial family taken to be 1)

    Null deviance: 21.069  on 13829  degrees of freedom
Residual deviance: 18.205  on 13824  degrees of freedom
AIC: 30.205

Number of Fisher Scoring iterations: 25


Odds Ratios (95% CI):
              Estimate 2.5 % 97.5 %
(Intercept)          0     0      0
SourceAnimal         1     0    Inf
SourceEgg            1     0    Inf
SourceFish           1     0    Inf
SourceHuman  104404658     0     NA
SourcePlant          1     0    Inf

ANOVA (LR Type II):
Analysis of Deviance Table (Type II tests)

Response: lnu.C.
       LR Chisq Df Pr(>Chisq)
Source   2.8643  5     0.7209
FDR p-value:  0.7706 
Chicken - Animal  | est= 5.296e-08  | SE= 9680  | z= 5.471e-12  | rawP= 1  | FDR= 1
Chicken - Egg  | est= 5.294e-08  | SE= 79720  | z= 6.64e-13  | rawP= 1  | FDR= 1
Chicken - Fish  | est= 5.297e-08  | SE= 86460  | z= 6.127e-13  | rawP= 1  | FDR= 1
Chicken - Human  | est= -18.46  | SE= 3781  | z= -0.004883  | rawP= 1  | FDR= 1
Chicken - Plant  | est= 5.295e-08  | SE= 77800  | z= 6.806e-13  | rawP= 1  | FDR= 1
Animal - Egg  | est= -2.453e-11  | SE= 80130  | z= -3.062e-16  | rawP= 1  | FDR= 1
Animal - Fish  | est= 9.613e-12  | SE= 86830  | z= 1.107e-16  | rawP= 1  | FDR= 1
Animal - Human  | est= -18.46  | SE= 8911  | z= -0.002072  | rawP= 1  | FDR= 1
Animal - Plant  | est= -5.54e-12  | SE= 78220  | z= -7.082e-17  | rawP= 1  | FDR= 1
Egg - Fish  | est= 3.415e-11  | SE= 117500  | z= 2.907e-16  | rawP= 1  | FDR= 1
Egg - Human  | est= -18.46  | SE= 79630  | z= -0.0002319  | rawP= 1  | FDR= 1
Egg - Plant  | est= 1.9e-11  | SE= 111300  | z= 1.707e-16  | rawP= 1  | FDR= 1
Fish - Human  | est= -18.46  | SE= 86370  | z= -0.0002138  | rawP= 1  | FDR= 1
Fish - Plant  | est= -1.515e-11  | SE= 116200  | z= -1.304e-16  | rawP= 1  | FDR= 1
Human - Plant  | est= 18.46  | SE= 77710  | z= 0.0002376  | rawP= 1  | FDR= 1

----------------------------------------------------------
Gene:  lnu.F.  | Reference:  Chicken 
----------------------------------------------------------


Call:
glm(formula = as.formula(paste(gene, "~", group_var)), family = binomial, 
    data = data)

Coefficients:
              Estimate Std. Error z value Pr(>|z|)    
(Intercept)    -8.3973     0.7072 -11.874   <2e-16 ***
SourceAnimal    1.0220     1.2250   0.834   0.4041    
SourceEgg     -11.1688  2404.6705  -0.005   0.9963    
SourceFish    -11.1688  2608.2314  -0.004   0.9966    
SourceHuman     1.9056     0.8369   2.277   0.0228 *  
SourcePlant   -11.1688  2346.7181  -0.005   0.9962    
---
Signif. codes:  0 ‘***’ 0.001 ‘**’ 0.01 ‘*’ 0.05 ‘.’ 0.1 ‘ ’ 1

(Dispersion parameter for binomial family taken to be 1)

    Null deviance: 135.28  on 13829  degrees of freedom
Residual deviance: 129.26  on 13824  degrees of freedom
AIC: 141.26

Number of Fisher Scoring iterations: 18


Odds Ratios (95% CI):
             Estimate  2.5 %        97.5 %
(Intercept)    0.0002 0.0000  7.000000e-04
SourceAnimal   2.7788 0.1291  2.902810e+01
SourceEgg      0.0000     NA  7.308082e+93
SourceFish     0.0000     NA 1.660344e+102
SourceHuman    6.7238 1.4485  4.696410e+01
SourcePlant    0.0000     NA  3.053480e+91

ANOVA (LR Type II):
Analysis of Deviance Table (Type II tests)

Response: lnu.F.
       LR Chisq Df Pr(>Chisq)
Source   6.0132  5     0.3049
FDR p-value:  0.4548 
Chicken - Animal  | est= -1.022  | SE= 1.225  | z= -0.8343  | rawP= 0.9612  | FDR= 1
Chicken - Egg  | est= 11.17  | SE= 2405  | z= 0.004645  | rawP= 1  | FDR= 1
Chicken - Fish  | est= 11.17  | SE= 2608  | z= 0.004282  | rawP= 1  | FDR= 1
Chicken - Human  | est= -1.906  | SE= 0.8369  | z= -2.277  | rawP= 0.2034  | FDR= 1
Chicken - Plant  | est= 11.17  | SE= 2347  | z= 0.004759  | rawP= 1  | FDR= 1
Animal - Egg  | est= 12.19  | SE= 2405  | z= 0.00507  | rawP= 1  | FDR= 1
Animal - Fish  | est= 12.19  | SE= 2608  | z= 0.004674  | rawP= 1  | FDR= 1
Animal - Human  | est= -0.8836  | SE= 1.096  | z= -0.8063  | rawP= 0.9665  | FDR= 1
Animal - Plant  | est= 12.19  | SE= 2347  | z= 0.005195  | rawP= 1  | FDR= 1
Egg - Fish  | est= -3.888e-12  | SE= 3548  | z= -1.096e-15  | rawP= 1  | FDR= 1
Egg - Human  | est= -13.07  | SE= 2405  | z= -0.005437  | rawP= 1  | FDR= 1
Egg - Plant  | est= 4.901e-12  | SE= 3360  | z= 1.459e-15  | rawP= 1  | FDR= 1
Fish - Human  | est= -13.07  | SE= 2608  | z= -0.005013  | rawP= 1  | FDR= 1
Fish - Plant  | est= 8.789e-12  | SE= 3509  | z= 2.505e-15  | rawP= 1  | FDR= 1
Human - Plant  | est= 13.07  | SE= 2347  | z= 0.005571  | rawP= 1  | FDR= 1

----------------------------------------------------------
Gene:  lnu.G.  | Reference:  Chicken 
----------------------------------------------------------


Call:
glm(formula = as.formula(paste(gene, "~", group_var)), family = binomial, 
    data = data)

Coefficients:
             Estimate Std. Error z value Pr(>|z|)    
(Intercept)    -9.091      1.000  -9.090  < 2e-16 ***
SourceAnimal  -12.476    731.498  -0.017    0.986    
SourceEgg     -12.476   6536.572  -0.002    0.998    
SourceFish    -12.476   7089.908  -0.002    0.999    
SourceHuman     4.039      1.024   3.945 7.97e-05 ***
SourcePlant   -12.476   6379.041  -0.002    0.998    
---
Signif. codes:  0 ‘***’ 0.001 ‘**’ 0.01 ‘*’ 0.05 ‘.’ 0.1 ‘ ’ 1

(Dispersion parameter for binomial family taken to be 1)

    Null deviance: 327.48  on 13829  degrees of freedom
Residual deviance: 274.49  on 13824  degrees of freedom
AIC: 286.49

Number of Fisher Scoring iterations: 20


Odds Ratios (95% CI):
             Estimate 2.5 %        97.5 %
(Intercept)    0.0001  0.00  5.000000e-04
SourceAnimal   0.0000    NA  5.894963e+13
SourceEgg      0.0000    NA 1.117559e+166
SourceFish     0.0000    NA 3.658364e+180
SourceHuman   56.7614 11.88  1.017812e+03
SourcePlant    0.0000    NA           Inf

ANOVA (LR Type II):
Analysis of Deviance Table (Type II tests)

Response: lnu.G.
       LR Chisq Df Pr(>Chisq)    
Source   52.995  5  3.371e-10 ***
---
Signif. codes:  0 ‘***’ 0.001 ‘**’ 0.01 ‘*’ 0.05 ‘.’ 0.1 ‘ ’ 1
FDR p-value:  1.045e-09 
Chicken - Animal  | est= 12.48  | SE= 731.5  | z= 0.01705  | rawP= 1  | FDR= 1
Chicken - Egg  | est= 12.48  | SE= 6537  | z= 0.001909  | rawP= 1  | FDR= 1
Chicken - Fish  | est= 12.48  | SE= 7090  | z= 0.00176  | rawP= 1  | FDR= 1
Chicken - Human  | est= -4.039  | SE= 1.024  | z= -3.945  | rawP= 0.001123  | FDR= 0.0197
Chicken - Plant  | est= 12.48  | SE= 6379  | z= 0.001956  | rawP= 1  | FDR= 1
Animal - Egg  | est= 3.031e-10  | SE= 6577  | z= 4.609e-14  | rawP= 1  | FDR= 1
Animal - Fish  | est= -2.195e-10  | SE= 7128  | z= -3.079e-14  | rawP= 1  | FDR= 1
Animal - Human  | est= -16.51  | SE= 731.5  | z= -0.02258  | rawP= 1  | FDR= 1
Animal - Plant  | est= -5.11e-11  | SE= 6421  | z= -7.959e-15  | rawP= 1  | FDR= 1
Egg - Fish  | est= -5.226e-10  | SE= 9643  | z= -5.419e-14  | rawP= 1  | FDR= 1
Egg - Human  | est= -16.51  | SE= 6537  | z= -0.002526  | rawP= 1  | FDR= 1
Egg - Plant  | est= -3.542e-10  | SE= 9133  | z= -3.878e-14  | rawP= 1  | FDR= 1
Fish - Human  | est= -16.51  | SE= 7090  | z= -0.002329  | rawP= 1  | FDR= 1
Fish - Plant  | est= 1.684e-10  | SE= 9537  | z= 1.765e-14  | rawP= 1  | FDR= 1
Human - Plant  | est= 16.51  | SE= 6379  | z= 0.002589  | rawP= 1  | FDR= 1

----------------------------------------------------------
Gene:  mcr.9  | Reference:  Chicken 
----------------------------------------------------------


Call:
glm(formula = as.formula(paste(gene, "~", group_var)), family = binomial, 
    data = data)

Coefficients:
               Estimate Std. Error z value Pr(>|z|)
(Intercept)  -2.457e+01  1.391e+03  -0.018    0.986
SourceAnimal  1.950e+01  1.391e+03   0.014    0.989
SourceEgg     1.703e-12  2.933e+04   0.000    1.000
SourceFish    1.192e-12  3.181e+04   0.000    1.000
SourceHuman  -5.888e-12  2.670e+03   0.000    1.000
SourcePlant   2.903e-15  2.862e+04   0.000    1.000

(Dispersion parameter for binomial family taken to be 1)

    Null deviance: 164.63  on 13829  degrees of freedom
Residual deviance: 121.40  on 13824  degrees of freedom
AIC: 133.4

Number of Fisher Scoring iterations: 23


Odds Ratios (95% CI):
              Estimate 2.5 %       97.5 %
(Intercept)          0     0 0.000000e+00
SourceAnimal 293988996     0           NA
SourceEgg            1    NA          Inf
SourceFish           1    NA          Inf
SourceHuman          1     0 2.378504e+46
SourcePlant          1     0          Inf

ANOVA (LR Type II):
Analysis of Deviance Table (Type II tests)

Response: mcr.9
       LR Chisq Df Pr(>Chisq)    
Source    43.23  5  3.319e-08 ***
---
Signif. codes:  0 ‘***’ 0.001 ‘**’ 0.01 ‘*’ 0.05 ‘.’ 0.1 ‘ ’ 1
FDR p-value:  9.8e-08 
Chicken - Animal  | est= -19.5  | SE= 1391  | z= -0.01402  | rawP= 1  | FDR= 1
Chicken - Egg  | est= -1.703e-12  | SE= 29330  | z= -5.806e-17  | rawP= 1  | FDR= 1
Chicken - Fish  | est= -1.192e-12  | SE= 31810  | z= -3.748e-17  | rawP= 1  | FDR= 1
Chicken - Human  | est= 5.888e-12  | SE= 2670  | z= 2.205e-15  | rawP= 1  | FDR= 1
Chicken - Plant  | est= -2.903e-15  | SE= 28620  | z= -1.014e-19  | rawP= 1  | FDR= 1
Animal - Egg  | est= 19.5  | SE= 29290  | z= 0.0006656  | rawP= 1  | FDR= 1
Animal - Fish  | est= 19.5  | SE= 31770  | z= 0.0006137  | rawP= 1  | FDR= 1
Animal - Human  | est= 19.5  | SE= 2280  | z= 0.008554  | rawP= 1  | FDR= 1
Animal - Plant  | est= 19.5  | SE= 28590  | z= 0.0006821  | rawP= 1  | FDR= 1
Egg - Fish  | est= 5.107e-13  | SE= 43220  | z= 1.182e-17  | rawP= 1  | FDR= 1
Egg - Human  | est= 7.59e-12  | SE= 29380  | z= 2.583e-16  | rawP= 1  | FDR= 1
Egg - Plant  | est= 1.7e-12  | SE= 40930  | z= 4.152e-17  | rawP= 1  | FDR= 1
Fish - Human  | est= 7.08e-12  | SE= 31860  | z= 2.222e-16  | rawP= 1  | FDR= 1
Fish - Plant  | est= 1.189e-12  | SE= 42740  | z= 2.782e-17  | rawP= 1  | FDR= 1
Human - Plant  | est= -5.891e-12  | SE= 28680  | z= -2.054e-16  | rawP= 1  | FDR= 1

----------------------------------------------------------
Gene:  mef.B.  | Reference:  Chicken 
----------------------------------------------------------


Call:
glm(formula = as.formula(paste(gene, "~", group_var)), family = binomial, 
    data = data)

Coefficients:
               Estimate Std. Error z value Pr(>|z|)
(Intercept)  -2.657e+01  3.781e+03  -0.007    0.994
SourceAnimal -2.273e-08  9.680e+03   0.000    1.000
SourceEgg    -2.271e-08  7.972e+04   0.000    1.000
SourceFish   -2.275e-08  8.646e+04   0.000    1.000
SourceHuman   1.846e+01  3.781e+03   0.005    0.996
SourcePlant  -2.274e-08  7.780e+04   0.000    1.000

(Dispersion parameter for binomial family taken to be 1)

    Null deviance: 21.069  on 13829  degrees of freedom
Residual deviance: 18.205  on 13824  degrees of freedom
AIC: 30.205

Number of Fisher Scoring iterations: 25


Odds Ratios (95% CI):
              Estimate 2.5 % 97.5 %
(Intercept)          0     0      0
SourceAnimal         1     0    Inf
SourceEgg            1     0    Inf
SourceFish           1     0    Inf
SourceHuman  104404661     0     NA
SourcePlant          1     0    Inf

ANOVA (LR Type II):
Analysis of Deviance Table (Type II tests)

Response: mef.B.
       LR Chisq Df Pr(>Chisq)
Source   2.8643  5     0.7209
FDR p-value:  0.7706 
Chicken - Animal  | est= 2.273e-08  | SE= 9680  | z= 2.348e-12  | rawP= 1  | FDR= 1
Chicken - Egg  | est= 2.271e-08  | SE= 79720  | z= 2.849e-13  | rawP= 1  | FDR= 1
Chicken - Fish  | est= 2.275e-08  | SE= 86460  | z= 2.631e-13  | rawP= 1  | FDR= 1
Chicken - Human  | est= -18.46  | SE= 3781  | z= -0.004883  | rawP= 1  | FDR= 1
Chicken - Plant  | est= 2.274e-08  | SE= 77800  | z= 2.922e-13  | rawP= 1  | FDR= 1
Animal - Egg  | est= -2.055e-11  | SE= 80130  | z= -2.564e-16  | rawP= 1  | FDR= 1
Animal - Fish  | est= 1.893e-11  | SE= 86830  | z= 2.18e-16  | rawP= 1  | FDR= 1
Animal - Human  | est= -18.46  | SE= 8911  | z= -0.002072  | rawP= 1  | FDR= 1
Animal - Plant  | est= 5.95e-12  | SE= 78220  | z= 7.607e-17  | rawP= 1  | FDR= 1
Egg - Fish  | est= 3.948e-11  | SE= 117500  | z= 3.36e-16  | rawP= 1  | FDR= 1
Egg - Human  | est= -18.46  | SE= 79630  | z= -0.0002319  | rawP= 1  | FDR= 1
Egg - Plant  | est= 2.65e-11  | SE= 111300  | z= 2.381e-16  | rawP= 1  | FDR= 1
Fish - Human  | est= -18.46  | SE= 86370  | z= -0.0002138  | rawP= 1  | FDR= 1
Fish - Plant  | est= -1.298e-11  | SE= 116200  | z= -1.117e-16  | rawP= 1  | FDR= 1
Human - Plant  | est= 18.46  | SE= 77710  | z= 0.0002376  | rawP= 1  | FDR= 1

----------------------------------------------------------
Gene:  mph.A.  | Reference:  Chicken 
----------------------------------------------------------


Call:
glm(formula = as.formula(paste(gene, "~", group_var)), family = binomial, 
    data = data)

Coefficients:
               Estimate Std. Error z value Pr(>|z|)
(Intercept)  -2.557e+01  2.293e+03  -0.011    0.991
SourceAnimal  1.819e+01  2.293e+03   0.008    0.994
SourceEgg     5.493e-08  4.835e+04   0.000    1.000
SourceFish    5.491e-08  5.244e+04   0.000    1.000
SourceHuman   1.816e+01  2.293e+03   0.008    0.994
SourcePlant   5.491e-08  4.719e+04   0.000    1.000

(Dispersion parameter for binomial family taken to be 1)

    Null deviance: 56.615  on 13829  degrees of freedom
Residual deviance: 50.388  on 13824  degrees of freedom
AIC: 62.388

Number of Fisher Scoring iterations: 24


Odds Ratios (95% CI):
             Estimate 2.5 % 97.5 %
(Intercept)         0     0      0
SourceAnimal 79463853     0     NA
SourceEgg           1    NA    Inf
SourceFish          1    NA    Inf
SourceHuman  76839933     0     NA
SourcePlant         1     0    Inf

ANOVA (LR Type II):
Analysis of Deviance Table (Type II tests)

Response: mph.A.
       LR Chisq Df Pr(>Chisq)
Source   6.2276  5     0.2847
FDR p-value:  0.4413 
Chicken - Animal  | est= -18.19  | SE= 2293  | z= -0.007932  | rawP= 1  | FDR= 1
Chicken - Egg  | est= -5.493e-08  | SE= 48350  | z= -1.136e-12  | rawP= 1  | FDR= 1
Chicken - Fish  | est= -5.491e-08  | SE= 52440  | z= -1.047e-12  | rawP= 1  | FDR= 1
Chicken - Human  | est= -18.16  | SE= 2293  | z= -0.007918  | rawP= 1  | FDR= 1
Chicken - Plant  | est= -5.491e-08  | SE= 47190  | z= -1.164e-12  | rawP= 1  | FDR= 1
Animal - Egg  | est= 18.19  | SE= 48300  | z= 0.0003766  | rawP= 1  | FDR= 1
Animal - Fish  | est= 18.19  | SE= 52390  | z= 0.0003472  | rawP= 1  | FDR= 1
Animal - Human  | est= 0.03358  | SE= 1.225  | z= 0.02741  | rawP= 1  | FDR= 1
Animal - Plant  | est= 18.19  | SE= 47140  | z= 0.0003859  | rawP= 1  | FDR= 1
Egg - Fish  | est= 2.281e-11  | SE= 71260  | z= 3.201e-16  | rawP= 1  | FDR= 1
Egg - Human  | est= -18.16  | SE= 48300  | z= -0.0003759  | rawP= 1  | FDR= 1
Egg - Plant  | est= 1.923e-11  | SE= 67490  | z= 2.849e-16  | rawP= 1  | FDR= 1
Fish - Human  | est= -18.16  | SE= 52390  | z= -0.0003466  | rawP= 1  | FDR= 1
Fish - Plant  | est= -3.582e-12  | SE= 70470  | z= -5.083e-17  | rawP= 1  | FDR= 1
Human - Plant  | est= 18.16  | SE= 47140  | z= 0.0003852  | rawP= 1  | FDR= 1

----------------------------------------------------------
Gene:  oqxA  | Reference:  Chicken 
----------------------------------------------------------


Call:
glm(formula = as.formula(paste(gene, "~", group_var)), family = binomial, 
    data = data)

Coefficients:
               Estimate Std. Error z value Pr(>|z|)
(Intercept)  -2.657e+01  3.781e+03  -0.007    0.994
SourceAnimal -2.273e-08  9.680e+03   0.000    1.000
SourceEgg    -2.271e-08  7.972e+04   0.000    1.000
SourceFish   -2.275e-08  8.646e+04   0.000    1.000
SourceHuman   1.846e+01  3.781e+03   0.005    0.996
SourcePlant  -2.274e-08  7.780e+04   0.000    1.000

(Dispersion parameter for binomial family taken to be 1)

    Null deviance: 21.069  on 13829  degrees of freedom
Residual deviance: 18.205  on 13824  degrees of freedom
AIC: 30.205

Number of Fisher Scoring iterations: 25


Odds Ratios (95% CI):
              Estimate 2.5 % 97.5 %
(Intercept)          0     0      0
SourceAnimal         1     0    Inf
SourceEgg            1     0    Inf
SourceFish           1     0    Inf
SourceHuman  104404661     0     NA
SourcePlant          1     0    Inf

ANOVA (LR Type II):
Analysis of Deviance Table (Type II tests)

Response: oqxA
       LR Chisq Df Pr(>Chisq)
Source   2.8643  5     0.7209
FDR p-value:  0.7706 
Chicken - Animal  | est= 2.273e-08  | SE= 9680  | z= 2.348e-12  | rawP= 1  | FDR= 1
Chicken - Egg  | est= 2.271e-08  | SE= 79720  | z= 2.849e-13  | rawP= 1  | FDR= 1
Chicken - Fish  | est= 2.275e-08  | SE= 86460  | z= 2.631e-13  | rawP= 1  | FDR= 1
Chicken - Human  | est= -18.46  | SE= 3781  | z= -0.004883  | rawP= 1  | FDR= 1
Chicken - Plant  | est= 2.274e-08  | SE= 77800  | z= 2.922e-13  | rawP= 1  | FDR= 1
Animal - Egg  | est= -2.055e-11  | SE= 80130  | z= -2.564e-16  | rawP= 1  | FDR= 1
Animal - Fish  | est= 1.893e-11  | SE= 86830  | z= 2.18e-16  | rawP= 1  | FDR= 1
Animal - Human  | est= -18.46  | SE= 8911  | z= -0.002072  | rawP= 1  | FDR= 1
Animal - Plant  | est= 5.95e-12  | SE= 78220  | z= 7.607e-17  | rawP= 1  | FDR= 1
Egg - Fish  | est= 3.948e-11  | SE= 117500  | z= 3.36e-16  | rawP= 1  | FDR= 1
Egg - Human  | est= -18.46  | SE= 79630  | z= -0.0002319  | rawP= 1  | FDR= 1
Egg - Plant  | est= 2.65e-11  | SE= 111300  | z= 2.381e-16  | rawP= 1  | FDR= 1
Fish - Human  | est= -18.46  | SE= 86370  | z= -0.0002138  | rawP= 1  | FDR= 1
Fish - Plant  | est= -1.298e-11  | SE= 116200  | z= -1.117e-16  | rawP= 1  | FDR= 1
Human - Plant  | est= 18.46  | SE= 77710  | z= 0.0002376  | rawP= 1  | FDR= 1

----------------------------------------------------------
Gene:  oqxB  | Reference:  Chicken 
----------------------------------------------------------


Call:
glm(formula = as.formula(paste(gene, "~", group_var)), family = binomial, 
    data = data)

Coefficients:
               Estimate Std. Error z value Pr(>|z|)
(Intercept)  -2.657e+01  3.781e+03  -0.007    0.994
SourceAnimal -2.273e-08  9.680e+03   0.000    1.000
SourceEgg    -2.271e-08  7.972e+04   0.000    1.000
SourceFish   -2.275e-08  8.646e+04   0.000    1.000
SourceHuman   1.846e+01  3.781e+03   0.005    0.996
SourcePlant  -2.274e-08  7.780e+04   0.000    1.000

(Dispersion parameter for binomial family taken to be 1)

    Null deviance: 21.069  on 13829  degrees of freedom
Residual deviance: 18.205  on 13824  degrees of freedom
AIC: 30.205

Number of Fisher Scoring iterations: 25


Odds Ratios (95% CI):
              Estimate 2.5 % 97.5 %
(Intercept)          0     0      0
SourceAnimal         1     0    Inf
SourceEgg            1     0    Inf
SourceFish           1     0    Inf
SourceHuman  104404661     0     NA
SourcePlant          1     0    Inf

ANOVA (LR Type II):
Analysis of Deviance Table (Type II tests)

Response: oqxB
       LR Chisq Df Pr(>Chisq)
Source   2.8643  5     0.7209
FDR p-value:  0.7706 
Chicken - Animal  | est= 2.273e-08  | SE= 9680  | z= 2.348e-12  | rawP= 1  | FDR= 1
Chicken - Egg  | est= 2.271e-08  | SE= 79720  | z= 2.849e-13  | rawP= 1  | FDR= 1
Chicken - Fish  | est= 2.275e-08  | SE= 86460  | z= 2.631e-13  | rawP= 1  | FDR= 1
Chicken - Human  | est= -18.46  | SE= 3781  | z= -0.004883  | rawP= 1  | FDR= 1
Chicken - Plant  | est= 2.274e-08  | SE= 77800  | z= 2.922e-13  | rawP= 1  | FDR= 1
Animal - Egg  | est= -2.055e-11  | SE= 80130  | z= -2.564e-16  | rawP= 1  | FDR= 1
Animal - Fish  | est= 1.893e-11  | SE= 86830  | z= 2.18e-16  | rawP= 1  | FDR= 1
Animal - Human  | est= -18.46  | SE= 8911  | z= -0.002072  | rawP= 1  | FDR= 1
Animal - Plant  | est= 5.95e-12  | SE= 78220  | z= 7.607e-17  | rawP= 1  | FDR= 1
Egg - Fish  | est= 3.948e-11  | SE= 117500  | z= 3.36e-16  | rawP= 1  | FDR= 1
Egg - Human  | est= -18.46  | SE= 79630  | z= -0.0002319  | rawP= 1  | FDR= 1
Egg - Plant  | est= 2.65e-11  | SE= 111300  | z= 2.381e-16  | rawP= 1  | FDR= 1
Fish - Human  | est= -18.46  | SE= 86370  | z= -0.0002138  | rawP= 1  | FDR= 1
Fish - Plant  | est= -1.298e-11  | SE= 116200  | z= -1.117e-16  | rawP= 1  | FDR= 1
Human - Plant  | est= 18.46  | SE= 77710  | z= 0.0002376  | rawP= 1  | FDR= 1

----------------------------------------------------------
Gene:  qnrS1  | Reference:  Chicken 
----------------------------------------------------------


Call:
glm(formula = as.formula(paste(gene, "~", group_var)), family = binomial, 
    data = data)

Coefficients:
             Estimate Std. Error z value Pr(>|z|)    
(Intercept)   -6.3809     0.2584 -24.692  < 2e-16 ***
SourceAnimal   0.1055     0.6330   0.167  0.86761    
SourceEgg    -11.1852   884.6289  -0.013  0.98991    
SourceFish   -11.1852   959.5147  -0.012  0.99070    
SourceHuman    1.1167     0.3548   3.147  0.00165 ** 
SourcePlant  -11.1852   863.3094  -0.013  0.98966    
---
Signif. codes:  0 ‘***’ 0.001 ‘**’ 0.01 ‘*’ 0.05 ‘.’ 0.1 ‘ ’ 1

(Dispersion parameter for binomial family taken to be 1)

    Null deviance: 488.46  on 13829  degrees of freedom
Residual deviance: 478.18  on 13824  degrees of freedom
AIC: 490.18

Number of Fisher Scoring iterations: 16


Odds Ratios (95% CI):
             Estimate  2.5 %       97.5 %
(Intercept)    0.0017 0.0010 2.700000e-03
SourceAnimal   1.1113 0.2572 3.372200e+00
SourceEgg      0.0000 0.0000 4.794213e+14
SourceFish     0.0000 0.0000 2.161150e+16
SourceHuman    3.0548 1.5209 6.198000e+00
SourcePlant    0.0000 0.0000 1.621228e+14

ANOVA (LR Type II):
Analysis of Deviance Table (Type II tests)

Response: qnrS1
       LR Chisq Df Pr(>Chisq)  
Source   10.277  5    0.06776 .
---
Signif. codes:  0 ‘***’ 0.001 ‘**’ 0.01 ‘*’ 0.05 ‘.’ 0.1 ‘ ’ 1
FDR p-value:  0.1236 
Chicken - Animal  | est= -0.1055  | SE= 0.633  | z= -0.1667  | rawP= 1  | FDR= 1
Chicken - Egg  | est= 11.19  | SE= 884.6  | z= 0.01264  | rawP= 1  | FDR= 1
Chicken - Fish  | est= 11.19  | SE= 959.5  | z= 0.01166  | rawP= 1  | FDR= 1
Chicken - Human  | est= -1.117  | SE= 0.3548  | z= -3.147  | rawP= 0.02048  | FDR= 0.3228
Chicken - Plant  | est= 11.19  | SE= 863.3  | z= 0.01296  | rawP= 1  | FDR= 1
Animal - Egg  | est= 11.29  | SE= 884.6  | z= 0.01276  | rawP= 1  | FDR= 1
Animal - Fish  | est= 11.29  | SE= 959.5  | z= 0.01177  | rawP= 1  | FDR= 1
Animal - Human  | est= -1.011  | SE= 0.627  | z= -1.613  | rawP= 0.59  | FDR= 1
Animal - Plant  | est= 11.29  | SE= 863.3  | z= 0.01308  | rawP= 1  | FDR= 1
Egg - Fish  | est= -5.933e-12  | SE= 1305  | z= -4.546e-15  | rawP= 1  | FDR= 1
Egg - Human  | est= -12.3  | SE= 884.6  | z= -0.01391  | rawP= 1  | FDR= 1
Egg - Plant  | est= -7.613e-12  | SE= 1236  | z= -6.159e-15  | rawP= 1  | FDR= 1
Fish - Human  | est= -12.3  | SE= 959.5  | z= -0.01282  | rawP= 1  | FDR= 1
Fish - Plant  | est= -1.68e-12  | SE= 1291  | z= -1.302e-15  | rawP= 1  | FDR= 1
Human - Plant  | est= 12.3  | SE= 863.3  | z= 0.01425  | rawP= 1  | FDR= 1

----------------------------------------------------------
Gene:  rmtE  | Reference:  Chicken 
----------------------------------------------------------


Call:
glm(formula = as.formula(paste(gene, "~", group_var)), family = binomial, 
    data = data)

Coefficients:
               Estimate Std. Error z value Pr(>|z|)
(Intercept)  -2.657e+01  3.781e+03  -0.007    0.994
SourceAnimal  1.919e+01  3.781e+03   0.005    0.996
SourceEgg    -2.068e-13  7.972e+04   0.000    1.000
SourceFish    4.125e-12  8.646e+04   0.000    1.000
SourceHuman  -1.240e-10  7.259e+03   0.000    1.000
SourcePlant   9.583e-14  7.780e+04   0.000    1.000

(Dispersion parameter for binomial family taken to be 1)

    Null deviance: 21.069  on 13829  degrees of freedom
Residual deviance: 16.751  on 13824  degrees of freedom
AIC: 28.751

Number of Fisher Scoring iterations: 25


Odds Ratios (95% CI):
              Estimate 2.5 % 97.5 %
(Intercept)          0     0      0
SourceAnimal 216005137     0     NA
SourceEgg            1     0     NA
SourceFish           1     0     NA
SourceHuman          1     0    Inf
SourcePlant          1     0     NA

ANOVA (LR Type II):
Analysis of Deviance Table (Type II tests)

Response: rmtE
       LR Chisq Df Pr(>Chisq)
Source    4.318  5     0.5046
FDR p-value:  0.6656 
Chicken - Animal  | est= -19.19  | SE= 3781  | z= -0.005076  | rawP= 1  | FDR= 1
Chicken - Egg  | est= 2.068e-13  | SE= 79720  | z= 2.594e-18  | rawP= 1  | FDR= 1
Chicken - Fish  | est= -4.125e-12  | SE= 86460  | z= -4.772e-17  | rawP= 1  | FDR= 1
Chicken - Human  | est= 1.24e-10  | SE= 7259  | z= 1.708e-14  | rawP= 1  | FDR= 1
Chicken - Plant  | est= -9.583e-14  | SE= 77800  | z= -1.232e-18  | rawP= 1  | FDR= 1
Animal - Egg  | est= 19.19  | SE= 79630  | z= 0.000241  | rawP= 1  | FDR= 1
Animal - Fish  | est= 19.19  | SE= 86370  | z= 0.0002222  | rawP= 1  | FDR= 1
Animal - Human  | est= 19.19  | SE= 6197  | z= 0.003097  | rawP= 1  | FDR= 1
Animal - Plant  | est= 19.19  | SE= 77710  | z= 0.0002469  | rawP= 1  | FDR= 1
Egg - Fish  | est= -4.332e-12  | SE= 117500  | z= -3.688e-17  | rawP= 1  | FDR= 1
Egg - Human  | est= 1.238e-10  | SE= 79870  | z= 1.55e-15  | rawP= 1  | FDR= 1
Egg - Plant  | est= -3.026e-13  | SE= 111300  | z= -2.72e-18  | rawP= 1  | FDR= 1
Fish - Human  | est= 1.281e-10  | SE= 86590  | z= 1.479e-15  | rawP= 1  | FDR= 1
Fish - Plant  | est= 4.03e-12  | SE= 116200  | z= 3.468e-17  | rawP= 1  | FDR= 1
Human - Plant  | est= -1.241e-10  | SE= 77960  | z= -1.592e-15  | rawP= 1  | FDR= 1

----------------------------------------------------------
Gene:  sul1  | Reference:  Chicken 
----------------------------------------------------------


Call:
glm(formula = as.formula(paste(gene, "~", group_var)), family = binomial, 
    data = data)

Coefficients:
              Estimate Std. Error z value Pr(>|z|)    
(Intercept)    1.57388    0.02815  55.902  < 2e-16 ***
SourceAnimal  -3.74835    0.08732 -42.926  < 2e-16 ***
SourceEgg    -15.13995  119.72158  -0.126    0.899    
SourceFish    -2.75254    0.57246  -4.808 1.52e-06 ***
SourceHuman   -2.56361    0.04822 -53.164  < 2e-16 ***
SourcePlant   -3.82517    0.74392  -5.142 2.72e-07 ***
---
Signif. codes:  0 ‘***’ 0.001 ‘**’ 0.01 ‘*’ 0.05 ‘.’ 0.1 ‘ ’ 1

(Dispersion parameter for binomial family taken to be 1)

    Null deviance: 18518  on 13829  degrees of freedom
Residual deviance: 13080  on 13824  degrees of freedom
AIC: 13092

Number of Fisher Scoring iterations: 12


Odds Ratios (95% CI):
             Estimate  2.5 % 97.5 %
(Intercept)    4.8253 4.5678 5.1008
SourceAnimal   0.0236 0.0198 0.0279
SourceEgg      0.0000     NA 0.0003
SourceFish     0.0638 0.0179 0.1805
SourceHuman    0.0770 0.0701 0.0846
SourcePlant    0.0218 0.0035 0.0752

ANOVA (LR Type II):
Analysis of Deviance Table (Type II tests)

Response: sul1
       LR Chisq Df Pr(>Chisq)    
Source   5438.5  5  < 2.2e-16 ***
---
Signif. codes:  0 ‘***’ 0.001 ‘**’ 0.01 ‘*’ 0.05 ‘.’ 0.1 ‘ ’ 1
FDR p-value:  0 
Chicken - Animal  | est= 3.748  | SE= 0.08732  | z= 42.93  | rawP= 0  | FDR= 0
Chicken - Egg  | est= 15.14  | SE= 119.7  | z= 0.1265  | rawP= 1  | FDR= 1
Chicken - Fish  | est= 2.753  | SE= 0.5725  | z= 4.808  | rawP= 2.249e-05  | FDR= 0.0004647
Chicken - Human  | est= 2.564  | SE= 0.04822  | z= 53.16  | rawP= 0  | FDR= 0
Chicken - Plant  | est= 3.825  | SE= 0.7439  | z= 5.142  | rawP= 4.045e-06  | FDR= 9.175e-05
Animal - Egg  | est= 11.39  | SE= 119.7  | z= 0.09515  | rawP= 1  | FDR= 1
Animal - Fish  | est= -0.9958  | SE= 0.5777  | z= -1.724  | rawP= 0.5159  | FDR= 1
Animal - Human  | est= -1.185  | SE= 0.09146  | z= -12.95  | rawP= 0  | FDR= 0
Animal - Plant  | est= 0.07682  | SE= 0.748  | z= 0.1027  | rawP= 1  | FDR= 1
Egg - Fish  | est= -12.39  | SE= 119.7  | z= -0.1035  | rawP= 1  | FDR= 1
Egg - Human  | est= -12.58  | SE= 119.7  | z= -0.105  | rawP= 1  | FDR= 1
Egg - Plant  | est= -11.31  | SE= 119.7  | z= -0.09451  | rawP= 1  | FDR= 1
Fish - Human  | est= -0.1889  | SE= 0.5731  | z= -0.3297  | rawP= 0.9995  | FDR= 1
Fish - Plant  | est= 1.073  | SE= 0.9378  | z= 1.144  | rawP= 0.8631  | FDR= 1
Human - Plant  | est= 1.262  | SE= 0.7444  | z= 1.695  | rawP= 0.5353  | FDR= 1

----------------------------------------------------------
Gene:  sul2  | Reference:  Chicken 
----------------------------------------------------------


Call:
glm(formula = as.formula(paste(gene, "~", group_var)), family = binomial, 
    data = data)

Coefficients:
             Estimate Std. Error z value Pr(>|z|)    
(Intercept)   -5.4488     0.1626 -33.517  < 2e-16 ***
SourceAnimal   1.7612     0.2296   7.671 1.71e-14 ***
SourceEgg    -11.1173   536.5545  -0.021    0.983    
SourceFish   -11.1173   581.9751  -0.019    0.985    
SourceHuman    1.8388     0.1955   9.404  < 2e-16 ***
SourcePlant  -11.1173   523.6236  -0.021    0.983    
---
Signif. codes:  0 ‘***’ 0.001 ‘**’ 0.01 ‘*’ 0.05 ‘.’ 0.1 ‘ ’ 1

(Dispersion parameter for binomial family taken to be 1)

    Null deviance: 1780.6  on 13829  degrees of freedom
Residual deviance: 1661.3  on 13824  degrees of freedom
AIC: 1673.3

Number of Fisher Scoring iterations: 15


Odds Ratios (95% CI):
             Estimate  2.5 %       97.5 %
(Intercept)    0.0043 0.0031 5.800000e-03
SourceAnimal   5.8193 3.7054 9.147100e+00
SourceEgg      0.0000     NA 4.659857e+08
SourceFish     0.0000     NA 6.299060e+10
SourceHuman    6.2889 4.3223 9.324700e+00
SourcePlant    0.0000     NA 1.227734e+08

ANOVA (LR Type II):
Analysis of Deviance Table (Type II tests)

Response: sul2
       LR Chisq Df Pr(>Chisq)    
Source    119.3  5  < 2.2e-16 ***
---
Signif. codes:  0 ‘***’ 0.001 ‘**’ 0.01 ‘*’ 0.05 ‘.’ 0.1 ‘ ’ 1
FDR p-value:  1.958e-23 
Chicken - Animal  | est= -1.761  | SE= 0.2296  | z= -7.671  | rawP= 2.915e-13  | FDR= 8.489e-12
Chicken - Egg  | est= 11.12  | SE= 536.6  | z= 0.02072  | rawP= 1  | FDR= 1
Chicken - Fish  | est= 11.12  | SE= 582  | z= 0.0191  | rawP= 1  | FDR= 1
Chicken - Human  | est= -1.839  | SE= 0.1955  | z= -9.404  | rawP= 5.562e-14  | FDR= 1.851e-12
Chicken - Plant  | est= 11.12  | SE= 523.6  | z= 0.02123  | rawP= 1  | FDR= 1
Animal - Egg  | est= 12.88  | SE= 536.6  | z= 0.024  | rawP= 1  | FDR= 1
Animal - Fish  | est= 12.88  | SE= 582  | z= 0.02213  | rawP= 1  | FDR= 1
Animal - Human  | est= -0.07761  | SE= 0.1952  | z= -0.3977  | rawP= 0.9987  | FDR= 1
Animal - Plant  | est= 12.88  | SE= 523.6  | z= 0.02459  | rawP= 1  | FDR= 1
Egg - Fish  | est= -5.78e-11  | SE= 791.6  | z= -7.301e-14  | rawP= 1  | FDR= 1
Egg - Human  | est= -12.96  | SE= 536.6  | z= -0.02415  | rawP= 1  | FDR= 1
Egg - Plant  | est= 2.085e-11  | SE= 749.7  | z= 2.781e-14  | rawP= 1  | FDR= 1
Fish - Human  | est= -12.96  | SE= 582  | z= -0.02226  | rawP= 1  | FDR= 1
Fish - Plant  | est= 7.864e-11  | SE= 782.9  | z= 1.005e-13  | rawP= 1  | FDR= 1
Human - Plant  | est= 12.96  | SE= 523.6  | z= 0.02474  | rawP= 1  | FDR= 1

----------------------------------------------------------
Gene:  sul3  | Reference:  Chicken 
----------------------------------------------------------


Call:
glm(formula = as.formula(paste(gene, "~", group_var)), family = binomial, 
    data = data)

Coefficients:
              Estimate Std. Error z value Pr(>|z|)    
(Intercept)    -7.9917     0.5774 -13.840  < 2e-16 ***
SourceAnimal    1.3102     0.9133   1.435  0.15139    
SourceEgg     -10.5744  1458.5064  -0.007  0.99422    
SourceFish    -10.5744  1581.9723  -0.007  0.99467    
SourceHuman     1.9710     0.6773   2.910  0.00361 ** 
SourcePlant   -10.5744  1423.3566  -0.007  0.99407    
---
Signif. codes:  0 ‘***’ 0.001 ‘**’ 0.01 ‘*’ 0.05 ‘.’ 0.1 ‘ ’ 1

(Dispersion parameter for binomial family taken to be 1)

    Null deviance: 207.20  on 13829  degrees of freedom
Residual deviance: 197.03  on 13824  degrees of freedom
AIC: 209.03

Number of Fisher Scoring iterations: 17


Odds Ratios (95% CI):
             Estimate  2.5 %       97.5 %
(Intercept)    0.0003 0.0001 9.000000e-04
SourceAnimal   3.7070 0.4880 2.239050e+01
SourceEgg      0.0000     NA 5.238917e+43
SourceFish     0.0000     NA 6.440668e+47
SourceHuman    7.1777 2.0747 3.278380e+01
SourcePlant    0.0000     NA 3.588682e+42

ANOVA (LR Type II):
Analysis of Deviance Table (Type II tests)

Response: sul3
       LR Chisq Df Pr(>Chisq)  
Source   10.168  5    0.07061 .
---
Signif. codes:  0 ‘***’ 0.001 ‘**’ 0.01 ‘*’ 0.05 ‘.’ 0.1 ‘ ’ 1
FDR p-value:  0.1251 
Chicken - Animal  | est= -1.31  | SE= 0.9133  | z= -1.435  | rawP= 0.7058  | FDR= 1
Chicken - Egg  | est= 10.57  | SE= 1459  | z= 0.00725  | rawP= 1  | FDR= 1
Chicken - Fish  | est= 10.57  | SE= 1582  | z= 0.006684  | rawP= 1  | FDR= 1
Chicken - Human  | est= -1.971  | SE= 0.6773  | z= -2.91  | rawP= 0.04209  | FDR= 0.6213
Chicken - Plant  | est= 10.57  | SE= 1423  | z= 0.007429  | rawP= 1  | FDR= 1
Animal - Egg  | est= 11.88  | SE= 1459  | z= 0.008148  | rawP= 1  | FDR= 1
Animal - Fish  | est= 11.88  | SE= 1582  | z= 0.007513  | rawP= 1  | FDR= 1
Animal - Human  | est= -0.6608  | SE= 0.7912  | z= -0.8352  | rawP= 0.961  | FDR= 1
Animal - Plant  | est= 11.88  | SE= 1423  | z= 0.00835  | rawP= 1  | FDR= 1
Egg - Fish  | est= -2.302e-11  | SE= 2152  | z= -1.07e-14  | rawP= 1  | FDR= 1
Egg - Human  | est= -12.55  | SE= 1459  | z= -0.008602  | rawP= 1  | FDR= 1
Egg - Plant  | est= -2.591e-11  | SE= 2038  | z= -1.271e-14  | rawP= 1  | FDR= 1
Fish - Human  | est= -12.55  | SE= 1582  | z= -0.00793  | rawP= 1  | FDR= 1
Fish - Plant  | est= -2.888e-12  | SE= 2128  | z= -1.357e-15  | rawP= 1  | FDR= 1
Human - Plant  | est= 12.55  | SE= 1423  | z= 0.008814  | rawP= 1  | FDR= 1

----------------------------------------------------------
Gene:  tet.A.  | Reference:  Chicken 
----------------------------------------------------------


Call:
glm(formula = as.formula(paste(gene, "~", group_var)), family = binomial, 
    data = data)

Coefficients:
              Estimate Std. Error z value Pr(>|z|)    
(Intercept)    1.67469    0.02912  57.505  < 2e-16 ***
SourceAnimal  -3.80882    0.08640 -44.082  < 2e-16 ***
SourceEgg    -15.24076  119.72158  -0.127    0.899    
SourceFish    -2.55016    0.53309  -4.784 1.72e-06 ***
SourceHuman   -2.58463    0.04825 -53.573  < 2e-16 ***
SourcePlant   -3.92598    0.74396  -5.277 1.31e-07 ***
---
Signif. codes:  0 ‘***’ 0.001 ‘**’ 0.01 ‘*’ 0.05 ‘.’ 0.1 ‘ ’ 1

(Dispersion parameter for binomial family taken to be 1)

    Null deviance: 18347  on 13829  degrees of freedom
Residual deviance: 12809  on 13824  degrees of freedom
AIC: 12821

Number of Fisher Scoring iterations: 12


Odds Ratios (95% CI):
             Estimate  2.5 % 97.5 %
(Intercept)    5.3371 5.0429 5.6528
SourceAnimal   0.0222 0.0187 0.0262
SourceEgg      0.0000     NA 0.0003
SourceFish     0.0781 0.0248 0.2108
SourceHuman    0.0754 0.0686 0.0829
SourcePlant    0.0197 0.0031 0.0680

ANOVA (LR Type II):
Analysis of Deviance Table (Type II tests)

Response: tet.A.
       LR Chisq Df Pr(>Chisq)    
Source   5538.1  5  < 2.2e-16 ***
---
Signif. codes:  0 ‘***’ 0.001 ‘**’ 0.01 ‘*’ 0.05 ‘.’ 0.1 ‘ ’ 1
FDR p-value:  0 
Chicken - Animal  | est= 3.809  | SE= 0.0864  | z= 44.08  | rawP= 0  | FDR= 0
Chicken - Egg  | est= 15.24  | SE= 119.7  | z= 0.1273  | rawP= 1  | FDR= 1
Chicken - Fish  | est= 2.55  | SE= 0.5331  | z= 4.784  | rawP= 2.539e-05  | FDR= 0.0005133
Chicken - Human  | est= 2.585  | SE= 0.04825  | z= 53.57  | rawP= 0  | FDR= 0
Chicken - Plant  | est= 3.926  | SE= 0.744  | z= 5.277  | rawP= 1.955e-06  | FDR= 4.546e-05
Animal - Egg  | est= 11.43  | SE= 119.7  | z= 0.09549  | rawP= 1  | FDR= 1
Animal - Fish  | est= -1.259  | SE= 0.5385  | z= -2.337  | rawP= 0.179  | FDR= 1
Animal - Human  | est= -1.224  | SE= 0.08998  | z= -13.6  | rawP= 0  | FDR= 0
Animal - Plant  | est= 0.1172  | SE= 0.7478  | z= 0.1567  | rawP= 1  | FDR= 1
Egg - Fish  | est= -12.69  | SE= 119.7  | z= -0.106  | rawP= 1  | FDR= 1
Egg - Human  | est= -12.66  | SE= 119.7  | z= -0.1057  | rawP= 1  | FDR= 1
Egg - Plant  | est= -11.31  | SE= 119.7  | z= -0.09451  | rawP= 1  | FDR= 1
Fish - Human  | est= 0.03447  | SE= 0.5337  | z= 0.06459  | rawP= 1  | FDR= 1
Fish - Plant  | est= 1.376  | SE= 0.9143  | z= 1.505  | rawP= 0.6612  | FDR= 1
Human - Plant  | est= 1.341  | SE= 0.7444  | z= 1.802  | rawP= 0.4644  | FDR= 1

----------------------------------------------------------
Gene:  tet.B.  | Reference:  Chicken 
----------------------------------------------------------


Call:
glm(formula = as.formula(paste(gene, "~", group_var)), family = binomial, 
    data = data)

Coefficients:
             Estimate Std. Error z value Pr(>|z|)    
(Intercept)   -6.5242     0.2776 -23.506   <2e-16 ***
SourceAnimal   2.9369     0.3177   9.244   <2e-16 ***
SourceEgg    -11.0418   884.6289  -0.012    0.990    
SourceFish   -11.0418   959.5147  -0.012    0.991    
SourceHuman    0.6216     0.4341   1.432    0.152    
SourcePlant  -11.0418   863.3094  -0.013    0.990    
---
Signif. codes:  0 ‘***’ 0.001 ‘**’ 0.01 ‘*’ 0.05 ‘.’ 0.1 ‘ ’ 1

(Dispersion parameter for binomial family taken to be 1)

    Null deviance: 826.52  on 13829  degrees of freedom
Residual deviance: 715.62  on 13824  degrees of freedom
AIC: 727.62

Number of Fisher Scoring iterations: 16


Odds Ratios (95% CI):
             Estimate   2.5 %       97.5 %
(Intercept)    0.0015  0.0008 2.400000e-03
SourceAnimal  18.8564 10.4142 3.657770e+01
SourceEgg      0.0000  0.0000 3.804918e+10
SourceFish     0.0000  0.0000 7.619696e+11
SourceHuman    1.8619  0.7676 4.319700e+00
SourcePlant    0.0000  0.0000 1.621029e+10

ANOVA (LR Type II):
Analysis of Deviance Table (Type II tests)

Response: tet.B.
       LR Chisq Df Pr(>Chisq)    
Source   110.91  5  < 2.2e-16 ***
---
Signif. codes:  0 ‘***’ 0.001 ‘**’ 0.01 ‘*’ 0.05 ‘.’ 0.1 ‘ ’ 1
FDR p-value:  1.022e-21 
Chicken - Animal  | est= -2.937  | SE= 0.3177  | z= -9.244  | rawP= 6.573e-14  | FDR= 2.108e-12
Chicken - Egg  | est= 11.04  | SE= 884.6  | z= 0.01248  | rawP= 1  | FDR= 1
Chicken - Fish  | est= 11.04  | SE= 959.5  | z= 0.01151  | rawP= 1  | FDR= 1
Chicken - Human  | est= -0.6216  | SE= 0.4341  | z= -1.432  | rawP= 0.7075  | FDR= 1
Chicken - Plant  | est= 11.04  | SE= 863.3  | z= 0.01279  | rawP= 1  | FDR= 1
Animal - Egg  | est= 13.98  | SE= 884.6  | z= 0.0158  | rawP= 1  | FDR= 1
Animal - Fish  | est= 13.98  | SE= 959.5  | z= 0.01457  | rawP= 1  | FDR= 1
Animal - Human  | est= 2.315  | SE= 0.3679  | z= 6.294  | rawP= 4.637e-09  | FDR= 1.166e-07
Animal - Plant  | est= 13.98  | SE= 863.3  | z= 0.01619  | rawP= 1  | FDR= 1
Egg - Fish  | est= -3.263e-11  | SE= 1305  | z= -2.5e-14  | rawP= 1  | FDR= 1
Egg - Human  | est= -11.66  | SE= 884.6  | z= -0.01318  | rawP= 1  | FDR= 1
Egg - Plant  | est= -1.24e-11  | SE= 1236  | z= -1.003e-14  | rawP= 1  | FDR= 1
Fish - Human  | est= -11.66  | SE= 959.5  | z= -0.01216  | rawP= 1  | FDR= 1
Fish - Plant  | est= 2.023e-11  | SE= 1291  | z= 1.567e-14  | rawP= 1  | FDR= 1
Human - Plant  | est= 11.66  | SE= 863.3  | z= 0.01351  | rawP= 1  | FDR= 1

----------------------------------------------------------
Gene:  tet.C.  | Reference:  Chicken 
----------------------------------------------------------


Call:
glm(formula = as.formula(paste(gene, "~", group_var)), family = binomial, 
    data = data)

Coefficients:
               Estimate Std. Error z value Pr(>|z|)
(Intercept)  -2.457e+01  1.391e+03  -0.018    0.986
SourceAnimal  1.788e+01  1.391e+03   0.013    0.990
SourceEgg    -3.615e-08  2.933e+04   0.000    1.000
SourceFish   -3.612e-08  3.181e+04   0.000    1.000
SourceHuman   1.756e+01  1.391e+03   0.013    0.990
SourcePlant  -3.613e-08  2.862e+04   0.000    1.000

(Dispersion parameter for binomial family taken to be 1)

    Null deviance: 89.25  on 13829  degrees of freedom
Residual deviance: 78.75  on 13824  degrees of freedom
AIC: 90.75

Number of Fisher Scoring iterations: 23


Odds Ratios (95% CI):
             Estimate 2.5 % 97.5 %
(Intercept)         0     0      0
SourceAnimal 58502886     0     NA
SourceEgg           1     0    Inf
SourceFish          1    NA    Inf
SourceHuman  42414593     0     NA
SourcePlant         1    NA    Inf

ANOVA (LR Type II):
Analysis of Deviance Table (Type II tests)

Response: tet.C.
       LR Chisq Df Pr(>Chisq)  
Source     10.5  5    0.06224 .
---
Signif. codes:  0 ‘***’ 0.001 ‘**’ 0.01 ‘*’ 0.05 ‘.’ 0.1 ‘ ’ 1
FDR p-value:  0.1169 
Chicken - Animal  | est= -17.88  | SE= 1391  | z= -0.01286  | rawP= 1  | FDR= 1
Chicken - Egg  | est= 3.615e-08  | SE= 29330  | z= 1.233e-12  | rawP= 1  | FDR= 1
Chicken - Fish  | est= 3.612e-08  | SE= 31810  | z= 1.136e-12  | rawP= 1  | FDR= 1
Chicken - Human  | est= -17.56  | SE= 1391  | z= -0.01263  | rawP= 1  | FDR= 1
Chicken - Plant  | est= 3.613e-08  | SE= 28620  | z= 1.262e-12  | rawP= 1  | FDR= 1
Animal - Egg  | est= 17.88  | SE= 29290  | z= 0.0006105  | rawP= 1  | FDR= 1
Animal - Fish  | est= 17.88  | SE= 31770  | z= 0.0005629  | rawP= 1  | FDR= 1
Animal - Human  | est= 0.3216  | SE= 0.9134  | z= 0.3521  | rawP= 0.9993  | FDR= 1
Animal - Plant  | est= 17.88  | SE= 28590  | z= 0.0006256  | rawP= 1  | FDR= 1
Egg - Fish  | est= -2.993e-11  | SE= 43220  | z= -6.926e-16  | rawP= 1  | FDR= 1
Egg - Human  | est= -17.56  | SE= 29290  | z= -0.0005995  | rawP= 1  | FDR= 1
Egg - Plant  | est= -2.186e-11  | SE= 40930  | z= -5.341e-16  | rawP= 1  | FDR= 1
Fish - Human  | est= -17.56  | SE= 31770  | z= -0.0005527  | rawP= 1  | FDR= 1
Fish - Plant  | est= 8.073e-12  | SE= 42740  | z= 1.889e-16  | rawP= 1  | FDR= 1
Human - Plant  | est= 17.56  | SE= 28590  | z= 0.0006143  | rawP= 1  | FDR= 1

----------------------------------------------------------
Gene:  tet.D.  | Reference:  Chicken 
----------------------------------------------------------


Call:
glm(formula = as.formula(paste(gene, "~", group_var)), family = binomial, 
    data = data)

Coefficients:
               Estimate Std. Error z value Pr(>|z|)
(Intercept)  -2.357e+01  8.436e+02  -0.028    0.978
SourceAnimal  1.780e+01  8.436e+02   0.021    0.983
SourceEgg     1.275e-08  1.779e+04   0.000    1.000
SourceFish    1.276e-08  1.929e+04   0.000    1.000
SourceHuman   1.851e+01  8.436e+02   0.022    0.982
SourcePlant   1.277e-08  1.736e+04   0.000    1.000

(Dispersion parameter for binomial family taken to be 1)

    Null deviance: 378.33  on 13829  degrees of freedom
Residual deviance: 321.95  on 13824  degrees of freedom
AIC: 333.95

Number of Fisher Scoring iterations: 22


Odds Ratios (95% CI):
              Estimate 2.5 % 97.5 %
(Intercept)          0     0      0
SourceAnimal  53906417     0     NA
SourceEgg            1    NA    Inf
SourceFish           1    NA    Inf
SourceHuman  109823238     0     NA
SourcePlant          1    NA    Inf

ANOVA (LR Type II):
Analysis of Deviance Table (Type II tests)

Response: tet.D.
       LR Chisq Df Pr(>Chisq)    
Source   56.375  5  6.801e-11 ***
---
Signif. codes:  0 ‘***’ 0.001 ‘**’ 0.01 ‘*’ 0.05 ‘.’ 0.1 ‘ ’ 1
FDR p-value:  2.219e-10 
Chicken - Animal  | est= -17.8  | SE= 843.6  | z= -0.0211  | rawP= 1  | FDR= 1
Chicken - Egg  | est= -1.275e-08  | SE= 17790  | z= -7.167e-13  | rawP= 1  | FDR= 1
Chicken - Fish  | est= -1.276e-08  | SE= 19290  | z= -6.616e-13  | rawP= 1  | FDR= 1
Chicken - Human  | est= -18.51  | SE= 843.6  | z= -0.02195  | rawP= 1  | FDR= 1
Chicken - Plant  | est= -1.277e-08  | SE= 17360  | z= -7.354e-13  | rawP= 1  | FDR= 1
Animal - Egg  | est= 17.8  | SE= 17770  | z= 0.001002  | rawP= 1  | FDR= 1
Animal - Fish  | est= 17.8  | SE= 19270  | z= 0.0009237  | rawP= 1  | FDR= 1
Animal - Human  | est= -0.7116  | SE= 0.4985  | z= -1.427  | rawP= 0.7103  | FDR= 1
Animal - Plant  | est= 17.8  | SE= 17340  | z= 0.001027  | rawP= 1  | FDR= 1
Egg - Fish  | est= -1.461e-11  | SE= 26210  | z= -5.574e-16  | rawP= 1  | FDR= 1
Egg - Human  | est= -18.51  | SE= 17770  | z= -0.001042  | rawP= 1  | FDR= 1
Egg - Plant  | est= -1.78e-11  | SE= 24830  | z= -7.17e-16  | rawP= 1  | FDR= 1
Fish - Human  | est= -18.51  | SE= 19270  | z= -0.0009607  | rawP= 1  | FDR= 1
Fish - Plant  | est= -3.192e-12  | SE= 25920  | z= -1.231e-16  | rawP= 1  | FDR= 1
Human - Plant  | est= 18.51  | SE= 17340  | z= 0.001068  | rawP= 1  | FDR= 1

----------------------------------------------------------
Gene:  tet.G.  | Reference:  Chicken 
----------------------------------------------------------


Call:
glm(formula = as.formula(paste(gene, "~", group_var)), family = binomial, 
    data = data)

Coefficients:
               Estimate Std. Error z value Pr(>|z|)    
(Intercept)     -8.3973     0.7072 -11.874   <2e-16 ***
SourceAnimal   -15.1688  1988.4153  -0.008    0.994    
SourceEgg      -15.1688 17768.2445  -0.001    0.999    
SourceFish     -15.1688 19272.3671  -0.001    0.999    
SourceHuman      0.9884     1.0002   0.988    0.323    
SourcePlant    -15.1688 17340.0311  -0.001    0.999    
---
Signif. codes:  0 ‘***’ 0.001 ‘**’ 0.01 ‘*’ 0.05 ‘.’ 0.1 ‘ ’ 1

(Dispersion parameter for binomial family taken to be 1)

    Null deviance: 73.185  on 13829  degrees of freedom
Residual deviance: 71.226  on 13824  degrees of freedom
AIC: 83.226

Number of Fisher Scoring iterations: 22


Odds Ratios (95% CI):
             Estimate  2.5 %        97.5 %
(Intercept)    0.0002 0.0000  7.000000e-04
SourceAnimal   0.0000     NA 7.883008e+105
SourceEgg      0.0000     NA           Inf
SourceFish     0.0000     NA           Inf
SourceHuman    2.6871 0.3223  2.240370e+01
SourcePlant    0.0000     NA           Inf

ANOVA (LR Type II):
Analysis of Deviance Table (Type II tests)

Response: tet.G.
       LR Chisq Df Pr(>Chisq)
Source   1.9591  5     0.8548
FDR p-value:  0.8773 
Chicken - Animal  | est= 15.17  | SE= 1988  | z= 0.007629  | rawP= 1  | FDR= 1
Chicken - Egg  | est= 15.17  | SE= 17770  | z= 0.0008537  | rawP= 1  | FDR= 1
Chicken - Fish  | est= 15.17  | SE= 19270  | z= 0.0007871  | rawP= 1  | FDR= 1
Chicken - Human  | est= -0.9884  | SE= 1  | z= -0.9882  | rawP= 0.9219  | FDR= 1
Chicken - Plant  | est= 15.17  | SE= 17340  | z= 0.0008748  | rawP= 1  | FDR= 1
Animal - Egg  | est= 3.587e-10  | SE= 17880  | z= 2.006e-14  | rawP= 1  | FDR= 1
Animal - Fish  | est= 9.616e-11  | SE= 19370  | z= 4.963e-15  | rawP= 1  | FDR= 1
Animal - Human  | est= -16.16  | SE= 1988  | z= -0.008126  | rawP= 1  | FDR= 1
Animal - Plant  | est= -2.078e-10  | SE= 17450  | z= -1.191e-14  | rawP= 1  | FDR= 1
Egg - Fish  | est= -2.625e-10  | SE= 26210  | z= -1.001e-14  | rawP= 1  | FDR= 1
Egg - Human  | est= -16.16  | SE= 17770  | z= -0.0009093  | rawP= 1  | FDR= 1
Egg - Plant  | est= -5.665e-10  | SE= 24830  | z= -2.282e-14  | rawP= 1  | FDR= 1
Fish - Human  | est= -16.16  | SE= 19270  | z= -0.0008384  | rawP= 1  | FDR= 1
Fish - Plant  | est= -3.04e-10  | SE= 25920  | z= -1.172e-14  | rawP= 1  | FDR= 1
Human - Plant  | est= 16.16  | SE= 17340  | z= 0.0009318  | rawP= 1  | FDR= 1

----------------------------------------------------------
Gene:  tet.M.  | Reference:  Chicken 
----------------------------------------------------------


Call:
glm(formula = as.formula(paste(gene, "~", group_var)), family = binomial, 
    data = data)

Coefficients:
             Estimate Std. Error z value Pr(>|z|)    
(Intercept)    -9.091      1.000  -9.090   <2e-16 ***
SourceAnimal    2.409      1.225   1.967   0.0492 *  
SourceEgg     -10.476   2404.671  -0.004   0.9965    
SourceFish    -10.476   2608.231  -0.004   0.9968    
SourceHuman     2.087      1.155   1.808   0.0707 .  
SourcePlant   -10.476   2346.718  -0.004   0.9964    
---
Signif. codes:  0 ‘***’ 0.001 ‘**’ 0.01 ‘*’ 0.05 ‘.’ 0.1 ‘ ’ 1

(Dispersion parameter for binomial family taken to be 1)

    Null deviance: 104.911  on 13829  degrees of freedom
Residual deviance:  98.931  on 13824  degrees of freedom
AIC: 110.93

Number of Fisher Scoring iterations: 18


Odds Ratios (95% CI):
             Estimate  2.5 %        97.5 %
(Intercept)    0.0001 0.0000  5.000000e-04
SourceAnimal  11.1235 1.0648  2.394480e+02
SourceEgg      0.0000     NA 5.172796e+107
SourceFish     0.0000     NA 1.648389e+117
SourceHuman    8.0645 1.0321  1.630662e+02
SourcePlant    0.0000 0.0000  0.000000e+00

ANOVA (LR Type II):
Analysis of Deviance Table (Type II tests)

Response: tet.M.
       LR Chisq Df Pr(>Chisq)
Source   5.9807  5     0.3081
FDR p-value:  0.4548 
Chicken - Animal  | est= -2.409  | SE= 1.225  | z= -1.967  | rawP= 0.3617  | FDR= 1
Chicken - Egg  | est= 10.48  | SE= 2405  | z= 0.004356  | rawP= 1  | FDR= 1
Chicken - Fish  | est= 10.48  | SE= 2608  | z= 0.004016  | rawP= 1  | FDR= 1
Chicken - Human  | est= -2.087  | SE= 1.155  | z= -1.808  | rawP= 0.4608  | FDR= 1
Chicken - Plant  | est= 10.48  | SE= 2347  | z= 0.004464  | rawP= 1  | FDR= 1
Animal - Egg  | est= 12.88  | SE= 2405  | z= 0.005358  | rawP= 1  | FDR= 1
Animal - Fish  | est= 12.88  | SE= 2608  | z= 0.00494  | rawP= 1  | FDR= 1
Animal - Human  | est= 0.3216  | SE= 0.9134  | z= 0.3521  | rawP= 0.9993  | FDR= 1
Animal - Plant  | est= 12.88  | SE= 2347  | z= 0.00549  | rawP= 1  | FDR= 1
Egg - Fish  | est= -8.081e-11  | SE= 3548  | z= -2.278e-14  | rawP= 1  | FDR= 1
Egg - Human  | est= -12.56  | SE= 2405  | z= -0.005224  | rawP= 1  | FDR= 1
Egg - Plant  | est= -6.166e-11  | SE= 3360  | z= -1.835e-14  | rawP= 1  | FDR= 1
Fish - Human  | est= -12.56  | SE= 2608  | z= -0.004817  | rawP= 1  | FDR= 1
Fish - Plant  | est= 1.915e-11  | SE= 3509  | z= 5.459e-15  | rawP= 1  | FDR= 1
Human - Plant  | est= 12.56  | SE= 2347  | z= 0.005353  | rawP= 1  | FDR= 1

----------------------------------------------------------
Gene:  tet.O.32.O.  | Reference:  Chicken 
----------------------------------------------------------


Call:
glm(formula = as.formula(paste(gene, "~", group_var)), family = binomial, 
    data = data)

Coefficients:
               Estimate Std. Error z value Pr(>|z|)
(Intercept)  -2.657e+01  3.781e+03  -0.007    0.994
SourceAnimal  1.282e-08  9.680e+03   0.000    1.000
SourceEgg     1.284e-08  7.972e+04   0.000    1.000
SourceFish    1.281e-08  8.646e+04   0.000    1.000
SourceHuman   1.846e+01  3.781e+03   0.005    0.996
SourcePlant   1.283e-08  7.780e+04   0.000    1.000

(Dispersion parameter for binomial family taken to be 1)

    Null deviance: 21.069  on 13829  degrees of freedom
Residual deviance: 18.205  on 13824  degrees of freedom
AIC: 30.205

Number of Fisher Scoring iterations: 25


Odds Ratios (95% CI):
              Estimate 2.5 % 97.5 %
(Intercept)          0     0      0
SourceAnimal         1     0    Inf
SourceEgg            1     0    Inf
SourceFish           1     0    Inf
SourceHuman  104404665     0     NA
SourcePlant          1     0    Inf

ANOVA (LR Type II):
Analysis of Deviance Table (Type II tests)

Response: tet.O.32.O.
       LR Chisq Df Pr(>Chisq)
Source   2.8643  5     0.7209
FDR p-value:  0.7706 
Chicken - Animal  | est= -1.282e-08  | SE= 9680  | z= -1.324e-12  | rawP= 1  | FDR= 1
Chicken - Egg  | est= -1.284e-08  | SE= 79720  | z= -1.61e-13  | rawP= 1  | FDR= 1
Chicken - Fish  | est= -1.281e-08  | SE= 86460  | z= -1.481e-13  | rawP= 1  | FDR= 1
Chicken - Human  | est= -18.46  | SE= 3781  | z= -0.004883  | rawP= 1  | FDR= 1
Chicken - Plant  | est= -1.283e-08  | SE= 77800  | z= -1.648e-13  | rawP= 1  | FDR= 1
Animal - Egg  | est= -1.718e-11  | SE= 80130  | z= -2.144e-16  | rawP= 1  | FDR= 1
Animal - Fish  | est= 1.113e-11  | SE= 86830  | z= 1.281e-16  | rawP= 1  | FDR= 1
Animal - Human  | est= -18.46  | SE= 8911  | z= -0.002072  | rawP= 1  | FDR= 1
Animal - Plant  | est= -6.871e-12  | SE= 78220  | z= -8.784e-17  | rawP= 1  | FDR= 1
Egg - Fish  | est= 2.831e-11  | SE= 117500  | z= 2.41e-16  | rawP= 1  | FDR= 1
Egg - Human  | est= -18.46  | SE= 79630  | z= -0.0002319  | rawP= 1  | FDR= 1
Egg - Plant  | est= 1.031e-11  | SE= 111300  | z= 9.266e-17  | rawP= 1  | FDR= 1
Fish - Human  | est= -18.46  | SE= 86370  | z= -0.0002138  | rawP= 1  | FDR= 1
Fish - Plant  | est= -1.8e-11  | SE= 116200  | z= -1.549e-16  | rawP= 1  | FDR= 1
Human - Plant  | est= 18.46  | SE= 77710  | z= 0.0002376  | rawP= 1  | FDR= 1

----------------------------------------------------------
Gene:  tet.X.  | Reference:  Chicken 
----------------------------------------------------------


Call:
glm(formula = as.formula(paste(gene, "~", group_var)), family = binomial, 
    data = data)

Coefficients:
               Estimate Std. Error z value Pr(>|z|)
(Intercept)  -2.657e+01  3.781e+03  -0.007    0.994
SourceAnimal -2.420e-08  9.680e+03   0.000    1.000
SourceEgg    -2.417e-08  7.972e+04   0.000    1.000
SourceFish   -2.421e-08  8.646e+04   0.000    1.000
SourceHuman   1.846e+01  3.781e+03   0.005    0.996
SourcePlant  -2.419e-08  7.780e+04   0.000    1.000

(Dispersion parameter for binomial family taken to be 1)

    Null deviance: 21.069  on 13829  degrees of freedom
Residual deviance: 18.205  on 13824  degrees of freedom
AIC: 30.205

Number of Fisher Scoring iterations: 25


Odds Ratios (95% CI):
              Estimate 2.5 % 97.5 %
(Intercept)          0     0      0
SourceAnimal         1     0    Inf
SourceEgg            1     0    Inf
SourceFish           1     0    Inf
SourceHuman  104404661     0     NA
SourcePlant          1     0    Inf

ANOVA (LR Type II):
Analysis of Deviance Table (Type II tests)

Response: tet.X.
       LR Chisq Df Pr(>Chisq)
Source   2.8643  5     0.7209
FDR p-value:  0.7706 
Chicken - Animal  | est= 2.42e-08  | SE= 9680  | z= 2.5e-12  | rawP= 1  | FDR= 1
Chicken - Egg  | est= 2.417e-08  | SE= 79720  | z= 3.032e-13  | rawP= 1  | FDR= 1
Chicken - Fish  | est= 2.421e-08  | SE= 86460  | z= 2.801e-13  | rawP= 1  | FDR= 1
Chicken - Human  | est= -18.46  | SE= 3781  | z= -0.004883  | rawP= 1  | FDR= 1
Chicken - Plant  | est= 2.419e-08  | SE= 77800  | z= 3.109e-13  | rawP= 1  | FDR= 1
Animal - Egg  | est= -2.52e-11  | SE= 80130  | z= -3.145e-16  | rawP= 1  | FDR= 1
Animal - Fish  | est= 1.745e-11  | SE= 86830  | z= 2.009e-16  | rawP= 1  | FDR= 1
Animal - Human  | est= -18.46  | SE= 8911  | z= -0.002072  | rawP= 1  | FDR= 1
Animal - Plant  | est= -8.879e-12  | SE= 78220  | z= -1.135e-16  | rawP= 1  | FDR= 1
Egg - Fish  | est= 4.264e-11  | SE= 117500  | z= 3.63e-16  | rawP= 1  | FDR= 1
Egg - Human  | est= -18.46  | SE= 79630  | z= -0.0002319  | rawP= 1  | FDR= 1
Egg - Plant  | est= 1.632e-11  | SE= 111300  | z= 1.467e-16  | rawP= 1  | FDR= 1
Fish - Human  | est= -18.46  | SE= 86370  | z= -0.0002138  | rawP= 1  | FDR= 1
Fish - Plant  | est= -2.632e-11  | SE= 116200  | z= -2.266e-16  | rawP= 1  | FDR= 1
Human - Plant  | est= 18.46  | SE= 77710  | z= 0.0002376  | rawP= 1  | FDR= 1

----------------------------------------------------------
Gene:  aac.6...Ib  | Reference:  Egg 
----------------------------------------------------------


Call:
glm(formula = as.formula(paste(gene, "~", group_var)), family = binomial, 
    data = data)

Coefficients:
                Estimate Std. Error z value Pr(>|z|)
(Intercept)   -2.657e+01  7.963e+04       0        1
SourceChicken  5.273e-12  7.972e+04       0        1
SourceAnimal   1.988e+01  7.963e+04       0        1
SourceFish    -1.053e-11  1.175e+05       0        1
SourceHuman    1.700e-09  7.987e+04       0        1
SourcePlant   -5.268e-14  1.113e+05       0        1

(Dispersion parameter for binomial family taken to be 1)

    Null deviance: 39.366  on 13829  degrees of freedom
Residual deviance: 30.728  on 13824  degrees of freedom
AIC: 42.728

Number of Fisher Scoring iterations: 25


Odds Ratios (95% CI):
               Estimate 2.5 % 97.5 %
(Intercept)           0    NA    Inf
SourceChicken         1     0    Inf
SourceAnimal  432281126     0     NA
SourceFish            1     0    Inf
SourceHuman           1     0    Inf
SourcePlant           1     0    Inf

ANOVA (LR Type II):
Analysis of Deviance Table (Type II tests)

Response: aac.6...Ib
       LR Chisq Df Pr(>Chisq)
Source   8.6371  5     0.1244
FDR p-value:  0.2009 
Egg - Chicken  | est= -5.273e-12  | SE= 79720  | z= -6.615e-17  | rawP= 1  | FDR= 1
Egg - Animal  | est= -19.88  | SE= 79630  | z= -0.0002497  | rawP= 1  | FDR= 1
Egg - Fish  | est= 1.053e-11  | SE= 117500  | z= 8.963e-17  | rawP= 1  | FDR= 1
Egg - Human  | est= -1.7e-09  | SE= 79870  | z= -2.128e-14  | rawP= 1  | FDR= 1
Egg - Plant  | est= 5.268e-14  | SE= 111300  | z= 4.734e-19  | rawP= 1  | FDR= 1
Chicken - Animal  | est= -19.88  | SE= 3781  | z= -0.005259  | rawP= 1  | FDR= 1
Chicken - Fish  | est= 1.58e-11  | SE= 86460  | z= 1.828e-16  | rawP= 1  | FDR= 1
Chicken - Human  | est= -1.695e-09  | SE= 7259  | z= -2.335e-13  | rawP= 1  | FDR= 1
Chicken - Plant  | est= 5.326e-12  | SE= 77800  | z= 6.845e-17  | rawP= 1  | FDR= 1
Animal - Fish  | est= 19.88  | SE= 86370  | z= 0.0002302  | rawP= 1  | FDR= 1
Animal - Human  | est= 19.88  | SE= 6197  | z= 0.003209  | rawP= 1  | FDR= 1
Animal - Plant  | est= 19.88  | SE= 77710  | z= 0.0002559  | rawP= 1  | FDR= 1
Fish - Human  | est= -1.711e-09  | SE= 86590  | z= -1.975e-14  | rawP= 1  | FDR= 1
Fish - Plant  | est= -1.048e-11  | SE= 116200  | z= -9.017e-17  | rawP= 1  | FDR= 1
Human - Plant  | est= 1.7e-09  | SE= 77960  | z= 2.181e-14  | rawP= 1  | FDR= 1

----------------------------------------------------------
Gene:  aadA  | Reference:  Egg 
----------------------------------------------------------


Call:
glm(formula = as.formula(paste(gene, "~", group_var)), family = binomial, 
    data = data)

Coefficients:
                Estimate Std. Error z value Pr(>|z|)
(Intercept)   -1.757e+01  8.846e+02  -0.020    0.984
SourceChicken  1.067e+01  8.846e+02   0.012    0.990
SourceAnimal   1.350e+01  8.846e+02   0.015    0.988
SourceFish    -7.298e-08  1.305e+03   0.000    1.000
SourceHuman    1.277e+01  8.846e+02   0.014    0.988
SourcePlant   -7.301e-08  1.236e+03   0.000    1.000

(Dispersion parameter for binomial family taken to be 1)

    Null deviance: 805.04  on 13829  degrees of freedom
Residual deviance: 729.28  on 13824  degrees of freedom
AIC: 741.28

Number of Fisher Scoring iterations: 16


Odds Ratios (95% CI):
               Estimate 2.5 %        97.5 %
(Intercept)        0.00    NA  5.306732e+14
SourceChicken  43202.45     0 5.393506e+135
SourceAnimal  731662.32     0            NA
SourceFish         1.00     0  9.722376e+08
SourceHuman   350644.03     0            NA
SourcePlant        1.00     0  3.254738e+08

ANOVA (LR Type II):
Analysis of Deviance Table (Type II tests)

Response: aadA
       LR Chisq Df Pr(>Chisq)    
Source   75.757  5  6.464e-15 ***
---
Signif. codes:  0 ‘***’ 0.001 ‘**’ 0.01 ‘*’ 0.05 ‘.’ 0.1 ‘ ’ 1
FDR p-value:  2.227e-14 
Egg - Chicken  | est= -10.67  | SE= 884.6  | z= -0.01207  | rawP= 1  | FDR= 1
Egg - Animal  | est= -13.5  | SE= 884.6  | z= -0.01526  | rawP= 1  | FDR= 1
Egg - Fish  | est= 7.298e-08  | SE= 1305  | z= 5.592e-11  | rawP= 1  | FDR= 1
Egg - Human  | est= -12.77  | SE= 884.6  | z= -0.01443  | rawP= 1  | FDR= 1
Egg - Plant  | est= 7.301e-08  | SE= 1236  | z= 5.907e-11  | rawP= 1  | FDR= 1
Chicken - Animal  | est= -2.829  | SE= 0.3859  | z= -7.333  | rawP= 3.428e-12  | FDR= 9.378e-11
Chicken - Fish  | est= 10.67  | SE= 959.5  | z= 0.01112  | rawP= 1  | FDR= 1
Chicken - Human  | est= -2.094  | SE= 0.3854  | z= -5.432  | rawP= 8.3e-07  | FDR= 1.979e-05
Chicken - Plant  | est= 10.67  | SE= 863.3  | z= 0.01236  | rawP= 1  | FDR= 1
Animal - Fish  | est= 13.5  | SE= 959.5  | z= 0.01407  | rawP= 1  | FDR= 1
Animal - Human  | est= 0.7355  | SE= 0.2739  | z= 2.686  | rawP= 0.07809  | FDR= 1
Animal - Plant  | est= 13.5  | SE= 863.3  | z= 0.01564  | rawP= 1  | FDR= 1
Fish - Human  | est= -12.77  | SE= 959.5  | z= -0.01331  | rawP= 1  | FDR= 1
Fish - Plant  | est= 3.137e-11  | SE= 1291  | z= 2.43e-14  | rawP= 1  | FDR= 1
Human - Plant  | est= 12.77  | SE= 863.3  | z= 0.01479  | rawP= 1  | FDR= 1

----------------------------------------------------------
Gene:  blaCTX.M  | Reference:  Egg 
----------------------------------------------------------


Call:
glm(formula = as.formula(paste(gene, "~", group_var)), family = binomial, 
    data = data)

Coefficients:
                Estimate Std. Error z value Pr(>|z|)
(Intercept)   -1.457e+01  1.974e+02  -0.074    0.941
SourceChicken  1.388e+01  1.974e+02   0.070    0.944
SourceAnimal   1.139e+01  1.974e+02   0.058    0.954
SourceFish     9.989e-08  2.912e+02   0.000    1.000
SourceHuman    1.193e+01  1.974e+02   0.060    0.952
SourcePlant    9.980e-08  2.758e+02   0.000    1.000

(Dispersion parameter for binomial family taken to be 1)

    Null deviance: 15084  on 13829  degrees of freedom
Residual deviance: 13466  on 13824  degrees of freedom
AIC: 13478

Number of Fisher Scoring iterations: 13


Odds Ratios (95% CI):
                Estimate   2.5 % 97.5 %
(Intercept)         0.00      NA 0.0459
SourceChicken 1063752.53 10.9480     NA
SourceAnimal    88430.22  0.9331     NA
SourceFish          1.00  0.5452 1.8342
SourceHuman    151887.68  1.5723     NA
SourcePlant         1.00  0.5630 1.7763

ANOVA (LR Type II):
Analysis of Deviance Table (Type II tests)

Response: blaCTX.M
       LR Chisq Df Pr(>Chisq)    
Source   1618.1  5  < 2.2e-16 ***
---
Signif. codes:  0 ‘***’ 0.001 ‘**’ 0.01 ‘*’ 0.05 ‘.’ 0.1 ‘ ’ 1
FDR p-value:  0 
Egg - Chicken  | est= -13.88  | SE= 197.4  | z= -0.0703  | rawP= 1  | FDR= 1
Egg - Animal  | est= -11.39  | SE= 197.4  | z= -0.0577  | rawP= 1  | FDR= 1
Egg - Fish  | est= -9.989e-08  | SE= 291.2  | z= -3.43e-10  | rawP= 1  | FDR= 1
Egg - Human  | est= -11.93  | SE= 197.4  | z= -0.06044  | rawP= 1  | FDR= 1
Egg - Plant  | est= -9.98e-08  | SE= 275.8  | z= -3.619e-10  | rawP= 1  | FDR= 1
Chicken - Animal  | est= 2.487  | SE= 0.1296  | z= 19.2  | rawP= 0  | FDR= 0
Chicken - Fish  | est= 13.88  | SE= 214.1  | z= 0.06482  | rawP= 1  | FDR= 1
Chicken - Human  | est= 1.946  | SE= 0.07318  | z= 26.6  | rawP= 0  | FDR= 0
Chicken - Plant  | est= 13.88  | SE= 192.6  | z= 0.07204  | rawP= 1  | FDR= 1
Animal - Fish  | est= 11.39  | SE= 214.1  | z= 0.0532  | rawP= 1  | FDR= 1
Animal - Human  | est= -0.5409  | SE= 0.1454  | z= -3.722  | rawP= 0.002721  | FDR= 0.04687
Animal - Plant  | est= 11.39  | SE= 192.6  | z= 0.05913  | rawP= 1  | FDR= 1
Fish - Human  | est= -11.93  | SE= 214.1  | z= -0.05573  | rawP= 1  | FDR= 1
Fish - Plant  | est= 9.344e-11  | SE= 288  | z= 3.244e-13  | rawP= 1  | FDR= 1
Human - Plant  | est= 11.93  | SE= 192.6  | z= 0.06194  | rawP= 1  | FDR= 1

----------------------------------------------------------
Gene:  blaOXA  | Reference:  Egg 
----------------------------------------------------------


Call:
glm(formula = as.formula(paste(gene, "~", group_var)), family = binomial, 
    data = data)

Coefficients:
                Estimate Std. Error z value Pr(>|z|)
(Intercept)   -2.557e+01  4.830e+04  -0.001        1
SourceChicken  3.275e-06  4.835e+04   0.000        1
SourceAnimal   1.819e+01  4.830e+04   0.000        1
SourceFish     3.275e-06  7.125e+04   0.000        1
SourceHuman    1.746e+01  4.830e+04   0.000        1
SourcePlant    3.275e-06  6.749e+04   0.000        1

(Dispersion parameter for binomial family taken to be 1)

    Null deviance: 39.366  on 13829  degrees of freedom
Residual deviance: 34.956  on 13824  degrees of freedom
AIC: 46.956

Number of Fisher Scoring iterations: 24


Odds Ratios (95% CI):
              Estimate 2.5 % 97.5 %
(Intercept)          0    NA    Inf
SourceChicken        1     0     NA
SourceAnimal  79464109     0     NA
SourceFish           1     0    Inf
SourceHuman   38408455     0     NA
SourcePlant          1     0    Inf

ANOVA (LR Type II):
Analysis of Deviance Table (Type II tests)

Response: blaOXA
       LR Chisq Df Pr(>Chisq)
Source   4.4095  5     0.4921
FDR p-value:  0.6656 
Egg - Chicken  | est= -3.275e-06  | SE= 48350  | z= -6.774e-11  | rawP= 1  | FDR= 1
Egg - Animal  | est= -18.19  | SE= 48300  | z= -0.0003766  | rawP= 1  | FDR= 1
Egg - Fish  | est= -3.275e-06  | SE= 71250  | z= -4.597e-11  | rawP= 1  | FDR= 1
Egg - Human  | est= -17.46  | SE= 48300  | z= -0.0003616  | rawP= 1  | FDR= 1
Egg - Plant  | est= -3.275e-06  | SE= 67490  | z= -4.853e-11  | rawP= 1  | FDR= 1
Chicken - Animal  | est= -18.19  | SE= 2293  | z= -0.007932  | rawP= 1  | FDR= 1
Chicken - Fish  | est= 3.228e-11  | SE= 52440  | z= 6.156e-16  | rawP= 1  | FDR= 1
Chicken - Human  | est= -17.46  | SE= 2293  | z= -0.007615  | rawP= 1  | FDR= 1
Chicken - Plant  | est= -4.921e-12  | SE= 47190  | z= -1.043e-16  | rawP= 1  | FDR= 1
Animal - Fish  | est= 18.19  | SE= 52390  | z= 0.0003472  | rawP= 1  | FDR= 1
Animal - Human  | est= 0.727  | SE= 1.415  | z= 0.514  | rawP= 0.9957  | FDR= 1
Animal - Plant  | est= 18.19  | SE= 47140  | z= 0.0003859  | rawP= 1  | FDR= 1
Fish - Human  | est= -17.46  | SE= 52390  | z= -0.0003334  | rawP= 1  | FDR= 1
Fish - Plant  | est= -3.72e-11  | SE= 70470  | z= -5.279e-16  | rawP= 1  | FDR= 1
Human - Plant  | est= 17.46  | SE= 47140  | z= 0.0003705  | rawP= 1  | FDR= 1

----------------------------------------------------------
Gene:  blaTEM  | Reference:  Egg 
----------------------------------------------------------


Call:
glm(formula = as.formula(paste(gene, "~", group_var)), family = binomial, 
    data = data)

Coefficients:
                Estimate Std. Error z value Pr(>|z|)
(Intercept)   -1.657e+01  5.366e+02  -0.031    0.975
SourceChicken  1.195e+01  5.366e+02   0.022    0.982
SourceAnimal   1.293e+01  5.366e+02   0.024    0.981
SourceFish    -2.020e-08  7.916e+02   0.000    1.000
SourceHuman    1.363e+01  5.366e+02   0.025    0.980
SourcePlant   -2.020e-08  7.497e+02   0.000    1.000

(Dispersion parameter for binomial family taken to be 1)

    Null deviance: 2853.8  on 13829  degrees of freedom
Residual deviance: 2681.4  on 13824  degrees of freedom
AIC: 2693.4

Number of Fisher Scoring iterations: 15


Odds Ratios (95% CI):
              Estimate  2.5 %       97.5 %
(Intercept)        0.0     NA 2310131.4781
SourceChicken 154999.2 0.0000           NA
SourceAnimal  412407.3 0.0000           NA
SourceFish         1.0 0.0034     294.4367
SourceHuman   833474.9 0.0000           NA
SourcePlant        1.0 0.0046     217.9899

ANOVA (LR Type II):
Analysis of Deviance Table (Type II tests)

Response: blaTEM
       LR Chisq Df Pr(>Chisq)    
Source    172.4  5  < 2.2e-16 ***
---
Signif. codes:  0 ‘***’ 0.001 ‘**’ 0.01 ‘*’ 0.05 ‘.’ 0.1 ‘ ’ 1
FDR p-value:  1.267e-34 
Egg - Chicken  | est= -11.95  | SE= 536.6  | z= -0.02227  | rawP= 1  | FDR= 1
Egg - Animal  | est= -12.93  | SE= 536.6  | z= -0.0241  | rawP= 1  | FDR= 1
Egg - Fish  | est= 2.02e-08  | SE= 791.6  | z= 2.552e-11  | rawP= 1  | FDR= 1
Egg - Human  | est= -13.63  | SE= 536.6  | z= -0.02541  | rawP= 1  | FDR= 1
Egg - Plant  | est= 2.02e-08  | SE= 749.7  | z= 2.694e-11  | rawP= 1  | FDR= 1
Chicken - Animal  | est= -0.9786  | SE= 0.1914  | z= -5.112  | rawP= 4.73e-06  | FDR= 0.000104
Chicken - Fish  | est= 11.95  | SE= 582  | z= 0.02054  | rawP= 1  | FDR= 1
Chicken - Human  | est= -1.682  | SE= 0.1338  | z= -12.57  | rawP= 0  | FDR= 0
Chicken - Plant  | est= 11.95  | SE= 523.6  | z= 0.02282  | rawP= 1  | FDR= 1
Animal - Fish  | est= 12.93  | SE= 582  | z= 0.02222  | rawP= 1  | FDR= 1
Animal - Human  | est= -0.7036  | SE= 0.177  | z= -3.974  | rawP= 0.0009961  | FDR= 0.01782
Animal - Plant  | est= 12.93  | SE= 523.6  | z= 0.02469  | rawP= 1  | FDR= 1
Fish - Human  | est= -13.63  | SE= 582  | z= -0.02343  | rawP= 1  | FDR= 1
Fish - Plant  | est= 2.434e-12  | SE= 782.9  | z= 3.109e-15  | rawP= 1  | FDR= 1
Human - Plant  | est= 13.63  | SE= 523.6  | z= 0.02604  | rawP= 1  | FDR= 1

----------------------------------------------------------
Gene:  catA  | Reference:  Egg 
----------------------------------------------------------


Call:
glm(formula = as.formula(paste(gene, "~", group_var)), family = binomial, 
    data = data)

Coefficients:
                Estimate Std. Error z value Pr(>|z|)
(Intercept)   -2.457e+01  2.929e+04  -0.001    0.999
SourceChicken  7.851e-06  2.933e+04   0.000    1.000
SourceAnimal   1.950e+01  2.929e+04   0.001    0.999
SourceFish     7.851e-06  4.322e+04   0.000    1.000
SourceHuman    1.756e+01  2.929e+04   0.001    1.000
SourcePlant    7.851e-06  4.093e+04   0.000    1.000

(Dispersion parameter for binomial family taken to be 1)

    Null deviance: 207.20  on 13829  degrees of freedom
Residual deviance: 169.42  on 13824  degrees of freedom
AIC: 181.42

Number of Fisher Scoring iterations: 23


Odds Ratios (95% CI):
               Estimate 2.5 % 97.5 %
(Intercept)           0    NA    Inf
SourceChicken         1     0     NA
SourceAnimal  293991304     0     NA
SourceFish            1     0    Inf
SourceHuman    42414927     0     NA
SourcePlant           1     0    Inf

ANOVA (LR Type II):
Analysis of Deviance Table (Type II tests)

Response: catA
       LR Chisq Df Pr(>Chisq)    
Source   37.774  5  4.188e-07 ***
---
Signif. codes:  0 ‘***’ 0.001 ‘**’ 0.01 ‘*’ 0.05 ‘.’ 0.1 ‘ ’ 1
FDR p-value:  1.082e-06 
Egg - Chicken  | est= -7.851e-06  | SE= 29330  | z= -2.677e-10  | rawP= 1  | FDR= 1
Egg - Animal  | est= -19.5  | SE= 29290  | z= -0.0006656  | rawP= 1  | FDR= 1
Egg - Fish  | est= -7.851e-06  | SE= 43220  | z= -1.817e-10  | rawP= 1  | FDR= 1
Egg - Human  | est= -17.56  | SE= 29290  | z= -0.0005995  | rawP= 1  | FDR= 1
Egg - Plant  | est= -7.851e-06  | SE= 40930  | z= -1.918e-10  | rawP= 1  | FDR= 1
Chicken - Animal  | est= -19.5  | SE= 1391  | z= -0.01402  | rawP= 1  | FDR= 1
Chicken - Fish  | est= 4.433e-12  | SE= 31810  | z= 1.394e-16  | rawP= 1  | FDR= 1
Chicken - Human  | est= -17.56  | SE= 1391  | z= -0.01263  | rawP= 1  | FDR= 1
Chicken - Plant  | est= 1.798e-11  | SE= 28620  | z= 6.281e-16  | rawP= 1  | FDR= 1
Animal - Fish  | est= 19.5  | SE= 31770  | z= 0.0006137  | rawP= 1  | FDR= 1
Animal - Human  | est= 1.936  | SE= 0.659  | z= 2.938  | rawP= 0.0388  | FDR= 0.5821
Animal - Plant  | est= 19.5  | SE= 28590  | z= 0.0006821  | rawP= 1  | FDR= 1
Fish - Human  | est= -17.56  | SE= 31770  | z= -0.0005527  | rawP= 1  | FDR= 1
Fish - Plant  | est= 1.354e-11  | SE= 42740  | z= 3.169e-16  | rawP= 1  | FDR= 1
Human - Plant  | est= 17.56  | SE= 28590  | z= 0.0006143  | rawP= 1  | FDR= 1

----------------------------------------------------------
Gene:  dfrA  | Reference:  Egg 
----------------------------------------------------------


Call:
glm(formula = as.formula(paste(gene, "~", group_var)), family = binomial, 
    data = data)

Coefficients:
              Estimate Std. Error z value Pr(>|z|)
(Intercept)     -13.57     119.72  -0.113    0.910
SourceChicken    12.72     119.72   0.106    0.915
SourceAnimal     10.60     119.72   0.089    0.929
SourceFish       12.03     119.72   0.100    0.920
SourceHuman      12.02     119.72   0.100    0.920
SourcePlant      11.31     119.72   0.095    0.925

(Dispersion parameter for binomial family taken to be 1)

    Null deviance: 15235  on 13829  degrees of freedom
Residual deviance: 14543  on 13824  degrees of freedom
AIC: 14555

Number of Fisher Scoring iterations: 12


Odds Ratios (95% CI):
               Estimate        2.5 %       97.5 %
(Intercept)        0.00           NA 1.400000e-03
SourceChicken 332775.59 3.141132e+02           NA
SourceAnimal   40013.32 3.821920e+01           NA
SourceFish    166978.68 2.578982e+61 1.687816e+66
SourceHuman   165283.36 1.562032e+02           NA
SourcePlant    82024.61 1.267714e+61 8.297036e+65

ANOVA (LR Type II):
Analysis of Deviance Table (Type II tests)

Response: dfrA
       LR Chisq Df Pr(>Chisq)    
Source   692.05  5  < 2.2e-16 ***
---
Signif. codes:  0 ‘***’ 0.001 ‘**’ 0.01 ‘*’ 0.05 ‘.’ 0.1 ‘ ’ 1
FDR p-value:  1.77e-146 
Egg - Chicken  | est= -12.72  | SE= 119.7  | z= -0.1062  | rawP= 1  | FDR= 1
Egg - Animal  | est= -10.6  | SE= 119.7  | z= -0.08851  | rawP= 1  | FDR= 1
Egg - Fish  | est= -12.03  | SE= 119.7  | z= -0.1004  | rawP= 1  | FDR= 1
Egg - Human  | est= -12.02  | SE= 119.7  | z= -0.1004  | rawP= 1  | FDR= 1
Egg - Plant  | est= -11.31  | SE= 119.7  | z= -0.09451  | rawP= 1  | FDR= 1
Chicken - Animal  | est= 2.118  | SE= 0.1184  | z= 17.89  | rawP= 0  | FDR= 0
Chicken - Fish  | est= 0.6896  | SE= 0.6366  | z= 1.083  | rawP= 0.8883  | FDR= 1
Chicken - Human  | est= 0.6998  | SE= 0.05133  | z= 13.63  | rawP= 0  | FDR= 0
Chicken - Plant  | est= 1.4  | SE= 0.7438  | z= 1.883  | rawP= 0.4127  | FDR= 1
Animal - Fish  | est= -1.429  | SE= 0.6467  | z= -2.209  | rawP= 0.2334  | FDR= 1
Animal - Human  | est= -1.418  | SE= 0.1248  | z= -11.37  | rawP= 0  | FDR= 0
Animal - Plant  | est= -0.7178  | SE= 0.7524  | z= -0.954  | rawP= 0.9322  | FDR= 1
Fish - Human  | est= 0.0102  | SE= 0.6379  | z= 0.016  | rawP= 1  | FDR= 1
Fish - Plant  | est= 0.7108  | SE= 0.9785  | z= 0.7265  | rawP= 0.9788  | FDR= 1
Human - Plant  | est= 0.7006  | SE= 0.7448  | z= 0.9407  | rawP= 0.936  | FDR= 1

----------------------------------------------------------
Gene:  fosA  | Reference:  Egg 
----------------------------------------------------------


Call:
glm(formula = as.formula(paste(gene, "~", group_var)), family = binomial, 
    data = data)

Coefficients:
                Estimate Std. Error z value Pr(>|z|)
(Intercept)   -1.557e+01  3.254e+02  -0.048    0.962
SourceChicken  1.374e+01  3.254e+02   0.042    0.966
SourceAnimal   1.134e+01  3.254e+02   0.035    0.972
SourceFish    -2.475e-07  4.801e+02   0.000    1.000
SourceHuman    1.220e+01  3.254e+02   0.037    0.970
SourcePlant   -2.474e-07  4.547e+02   0.000    1.000

(Dispersion parameter for binomial family taken to be 1)

    Null deviance: 8894.7  on 13829  degrees of freedom
Residual deviance: 8339.9  on 13824  degrees of freedom
AIC: 8351.9

Number of Fisher Scoring iterations: 14


Odds Ratios (95% CI):
               Estimate  2.5 %  97.5 %
(Intercept)        0.00     NA 29.0536
SourceChicken 924985.93 0.0055      NA
SourceAnimal   84135.75 0.0007      NA
SourceFish         1.00 0.2083  4.8013
SourceHuman   198358.68 0.0012      NA
SourcePlant        1.00 0.2263  4.4191

ANOVA (LR Type II):
Analysis of Deviance Table (Type II tests)

Response: fosA
       LR Chisq Df Pr(>Chisq)    
Source   554.88  5  < 2.2e-16 ***
---
Signif. codes:  0 ‘***’ 0.001 ‘**’ 0.01 ‘*’ 0.05 ‘.’ 0.1 ‘ ’ 1
FDR p-value:  7.017e-117 
Egg - Chicken  | est= -13.74  | SE= 325.4  | z= -0.04221  | rawP= 1  | FDR= 1
Egg - Animal  | est= -11.34  | SE= 325.4  | z= -0.03485  | rawP= 1  | FDR= 1
Egg - Fish  | est= 2.475e-07  | SE= 480.1  | z= 5.155e-10  | rawP= 1  | FDR= 1
Egg - Human  | est= -12.2  | SE= 325.4  | z= -0.03748  | rawP= 1  | FDR= 1
Egg - Plant  | est= 2.474e-07  | SE= 454.7  | z= 5.441e-10  | rawP= 1  | FDR= 1
Chicken - Animal  | est= 2.397  | SE= 0.2123  | z= 11.29  | rawP= 7.994e-15  | FDR= 2.974e-13
Chicken - Fish  | est= 13.74  | SE= 353  | z= 0.03892  | rawP= 1  | FDR= 1
Chicken - Human  | est= 1.54  | SE= 0.1017  | z= 15.13  | rawP= 0  | FDR= 0
Chicken - Plant  | est= 13.74  | SE= 317.6  | z= 0.04326  | rawP= 1  | FDR= 1
Animal - Fish  | est= 11.34  | SE= 353  | z= 0.03213  | rawP= 1  | FDR= 1
Animal - Human  | est= -0.8576  | SE= 0.2313  | z= -3.707  | rawP= 0.002874  | FDR= 0.04859
Animal - Plant  | est= 11.34  | SE= 317.6  | z= 0.03571  | rawP= 1  | FDR= 1
Fish - Human  | est= -12.2  | SE= 353  | z= -0.03456  | rawP= 1  | FDR= 1
Fish - Plant  | est= -7.056e-11  | SE= 474.8  | z= -1.486e-13  | rawP= 1  | FDR= 1
Human - Plant  | est= 12.2  | SE= 317.6  | z= 0.03841  | rawP= 1  | FDR= 1

----------------------------------------------------------
Gene:  qnrB  | Reference:  Egg 
----------------------------------------------------------


Call:
glm(formula = as.formula(paste(gene, "~", group_var)), family = binomial, 
    data = data)

Coefficients:
                Estimate Std. Error z value Pr(>|z|)
(Intercept)   -1.857e+01  1.459e+03  -0.013    0.990
SourceChicken  1.156e+01  1.459e+03   0.008    0.994
SourceAnimal   1.376e+01  1.459e+03   0.009    0.992
SourceFish     9.785e-08  2.152e+03   0.000    1.000
SourceHuman    1.277e+01  1.459e+03   0.009    0.993
SourcePlant    9.788e-08  2.038e+03   0.000    1.000

(Dispersion parameter for binomial family taken to be 1)

    Null deviance: 440.17  on 13829  degrees of freedom
Residual deviance: 415.12  on 13824  degrees of freedom
AIC: 427.12

Number of Fisher Scoring iterations: 17


Odds Ratios (95% CI):
              Estimate 2.5 %        97.5 %
(Intercept)        0.0    NA  6.192068e+28
SourceChicken 104376.2     0 1.048685e+114
SourceAnimal  949137.9     0 9.536124e+114
SourceFish         1.0     0  2.810288e+21
SourceHuman   351195.9     0 3.528520e+114
SourcePlant        1.0     0  2.063392e+20

ANOVA (LR Type II):
Analysis of Deviance Table (Type II tests)

Response: qnrB
       LR Chisq Df Pr(>Chisq)    
Source   25.048  5  0.0001364 ***
---
Signif. codes:  0 ‘***’ 0.001 ‘**’ 0.01 ‘*’ 0.05 ‘.’ 0.1 ‘ ’ 1
FDR p-value:  0.0003132 
Egg - Chicken  | est= -11.56  | SE= 1459  | z= -0.007923  | rawP= 1  | FDR= 1
Egg - Animal  | est= -13.76  | SE= 1459  | z= -0.009437  | rawP= 1  | FDR= 1
Egg - Fish  | est= -9.785e-08  | SE= 2152  | z= -4.548e-11  | rawP= 1  | FDR= 1
Egg - Human  | est= -12.77  | SE= 1459  | z= -0.008755  | rawP= 1  | FDR= 1
Egg - Plant  | est= -9.788e-08  | SE= 2038  | z= -4.803e-11  | rawP= 1  | FDR= 1
Chicken - Animal  | est= -2.208  | SE= 0.4502  | z= -4.904  | rawP= 1.392e-05  | FDR= 0.0002943
Chicken - Fish  | est= 11.56  | SE= 1582  | z= 0.007305  | rawP= 1  | FDR= 1
Chicken - Human  | est= -1.213  | SE= 0.4748  | z= -2.556  | rawP= 0.1085  | FDR= 1
Chicken - Plant  | est= 11.56  | SE= 1423  | z= 0.008119  | rawP= 1  | FDR= 1
Animal - Fish  | est= 13.76  | SE= 1582  | z= 0.0087  | rawP= 1  | FDR= 1
Animal - Human  | est= 0.9942  | SE= 0.4217  | z= 2.357  | rawP= 0.1715  | FDR= 1
Animal - Plant  | est= 13.76  | SE= 1423  | z= 0.00967  | rawP= 1  | FDR= 1
Fish - Human  | est= -12.77  | SE= 1582  | z= -0.008072  | rawP= 1  | FDR= 1
Fish - Plant  | est= -2.794e-11  | SE= 2128  | z= -1.313e-14  | rawP= 1  | FDR= 1
Human - Plant  | est= 12.77  | SE= 1423  | z= 0.008971  | rawP= 1  | FDR= 1

----------------------------------------------------------
Gene:  qnrD  | Reference:  Egg 
----------------------------------------------------------


Call:
glm(formula = as.formula(paste(gene, "~", group_var)), family = binomial, 
    data = data)

Coefficients:
                Estimate Std. Error z value Pr(>|z|)
(Intercept)   -2.557e+01  4.830e+04  -0.001        1
SourceChicken  3.934e-05  4.835e+04   0.000        1
SourceAnimal   3.934e-05  4.860e+04   0.000        1
SourceFish     3.934e-05  7.126e+04   0.000        1
SourceHuman    1.856e+01  4.830e+04   0.000        1
SourcePlant    3.934e-05  6.749e+04   0.000        1

(Dispersion parameter for binomial family taken to be 1)

    Null deviance: 56.615  on 13829  degrees of freedom
Residual deviance: 48.021  on 13824  degrees of freedom
AIC: 60.021

Number of Fisher Scoring iterations: 24


Odds Ratios (95% CI):
               Estimate 2.5 % 97.5 %
(Intercept)           0    NA    Inf
SourceChicken         1     0     NA
SourceAnimal          1     0    Inf
SourceFish            1     0    Inf
SourceHuman   115299356     0     NA
SourcePlant           1     0    Inf

ANOVA (LR Type II):
Analysis of Deviance Table (Type II tests)

Response: qnrD
       LR Chisq Df Pr(>Chisq)
Source   8.5941  5     0.1264
FDR p-value:  0.2009 
Egg - Chicken  | est= -3.934e-05  | SE= 48350  | z= -8.135e-10  | rawP= 1  | FDR= 1
Egg - Animal  | est= -3.934e-05  | SE= 48600  | z= -8.094e-10  | rawP= 1  | FDR= 1
Egg - Fish  | est= -3.934e-05  | SE= 71260  | z= -5.52e-10  | rawP= 1  | FDR= 1
Egg - Human  | est= -18.56  | SE= 48300  | z= -0.0003843  | rawP= 1  | FDR= 1
Egg - Plant  | est= -3.934e-05  | SE= 67490  | z= -5.829e-10  | rawP= 1  | FDR= 1
Chicken - Animal  | est= -5.006e-12  | SE= 5871  | z= -8.526e-16  | rawP= 1  | FDR= 1
Chicken - Fish  | est= 1.086e-11  | SE= 52440  | z= 2.071e-16  | rawP= 1  | FDR= 1
Chicken - Human  | est= -18.56  | SE= 2293  | z= -0.008095  | rawP= 1  | FDR= 1
Chicken - Plant  | est= 6.684e-12  | SE= 47190  | z= 1.416e-16  | rawP= 1  | FDR= 1
Animal - Fish  | est= 1.587e-11  | SE= 52670  | z= 3.013e-16  | rawP= 1  | FDR= 1
Animal - Human  | est= -18.56  | SE= 5405  | z= -0.003434  | rawP= 1  | FDR= 1
Animal - Plant  | est= 1.169e-11  | SE= 47440  | z= 2.464e-16  | rawP= 1  | FDR= 1
Fish - Human  | est= -18.56  | SE= 52390  | z= -0.0003543  | rawP= 1  | FDR= 1
Fish - Plant  | est= -4.178e-12  | SE= 70470  | z= -5.929e-17  | rawP= 1  | FDR= 1
Human - Plant  | est= 18.56  | SE= 47140  | z= 0.0003938  | rawP= 1  | FDR= 1

----------------------------------------------------------
Gene:  blaCMY  | Reference:  Egg 
----------------------------------------------------------


Call:
glm(formula = as.formula(paste(gene, "~", group_var)), family = binomial, 
    data = data)

Coefficients:
                Estimate Std. Error z value Pr(>|z|)
(Intercept)   -1.757e+01  8.846e+02  -0.020    0.984
SourceChicken  1.224e+01  8.846e+02   0.014    0.989
SourceAnimal   1.374e+01  8.846e+02   0.016    0.988
SourceFish    -1.266e-07  1.305e+03   0.000    1.000
SourceHuman    1.241e+01  8.846e+02   0.014    0.989
SourcePlant   -1.267e-07  1.236e+03   0.000    1.000

(Dispersion parameter for binomial family taken to be 1)

    Null deviance: 1145.6  on 13829  degrees of freedom
Residual deviance: 1107.1  on 13824  degrees of freedom
AIC: 1119.1

Number of Fisher Scoring iterations: 16


Odds Ratios (95% CI):
              Estimate 2.5 %        97.5 %
(Intercept)        0.0    NA  5.306718e+14
SourceChicken 207206.6     0            NA
SourceAnimal  925478.8     0            NA
SourceFish         1.0     0  1.897950e+07
SourceHuman   246148.4     0 5.577374e+147
SourcePlant        1.0     0  7.823892e+06

ANOVA (LR Type II):
Analysis of Deviance Table (Type II tests)

Response: blaCMY
       LR Chisq Df Pr(>Chisq)    
Source   38.557  5  2.916e-07 ***
---
Signif. codes:  0 ‘***’ 0.001 ‘**’ 0.01 ‘*’ 0.05 ‘.’ 0.1 ‘ ’ 1
FDR p-value:  7.861e-07 
Egg - Chicken  | est= -12.24  | SE= 884.6  | z= -0.01384  | rawP= 1  | FDR= 1
Egg - Animal  | est= -13.74  | SE= 884.6  | z= -0.01553  | rawP= 1  | FDR= 1
Egg - Fish  | est= 1.266e-07  | SE= 1305  | z= 9.698e-11  | rawP= 1  | FDR= 1
Egg - Human  | est= -12.41  | SE= 884.6  | z= -0.01403  | rawP= 1  | FDR= 1
Egg - Plant  | est= 1.267e-07  | SE= 1236  | z= 1.025e-10  | rawP= 1  | FDR= 1
Chicken - Animal  | est= -1.497  | SE= 0.2311  | z= -6.475  | rawP= 1.42e-09  | FDR= 3.668e-08
Chicken - Fish  | est= 12.24  | SE= 959.5  | z= 0.01276  | rawP= 1  | FDR= 1
Chicken - Human  | est= -0.1722  | SE= 0.2762  | z= -0.6235  | rawP= 0.9893  | FDR= 1
Chicken - Plant  | est= 12.24  | SE= 863.3  | z= 0.01418  | rawP= 1  | FDR= 1
Animal - Fish  | est= 13.74  | SE= 959.5  | z= 0.01432  | rawP= 1  | FDR= 1
Animal - Human  | est= 1.324  | SE= 0.2881  | z= 4.597  | rawP= 6.276e-05  | FDR= 0.001216
Animal - Plant  | est= 13.74  | SE= 863.3  | z= 0.01591  | rawP= 1  | FDR= 1
Fish - Human  | est= -12.41  | SE= 959.5  | z= -0.01294  | rawP= 1  | FDR= 1
Fish - Plant  | est= 9.304e-11  | SE= 1291  | z= 7.209e-14  | rawP= 1  | FDR= 1
Human - Plant  | est= 12.41  | SE= 863.3  | z= 0.01438  | rawP= 1  | FDR= 1

----------------------------------------------------------
Gene:  aac.3..IIa  | Reference:  Egg 
----------------------------------------------------------


Call:
glm(formula = as.formula(paste(gene, "~", group_var)), family = binomial, 
    data = data)

Coefficients:
                Estimate Std. Error z value Pr(>|z|)
(Intercept)   -2.657e+01  7.963e+04       0        1
SourceChicken -4.429e-06  7.972e+04       0        1
SourceAnimal  -4.429e-06  8.013e+04       0        1
SourceFish    -4.429e-06  1.175e+05       0        1
SourceHuman    1.846e+01  7.963e+04       0        1
SourcePlant   -4.429e-06  1.113e+05       0        1

(Dispersion parameter for binomial family taken to be 1)

    Null deviance: 21.069  on 13829  degrees of freedom
Residual deviance: 18.205  on 13824  degrees of freedom
AIC: 30.205

Number of Fisher Scoring iterations: 25


Odds Ratios (95% CI):
               Estimate 2.5 % 97.5 %
(Intercept)           0    NA    Inf
SourceChicken         1     0    Inf
SourceAnimal          1     0    Inf
SourceFish            1     0    Inf
SourceHuman   104404201     0     NA
SourcePlant           1     0    Inf

ANOVA (LR Type II):
Analysis of Deviance Table (Type II tests)

Response: aac.3..IIa
       LR Chisq Df Pr(>Chisq)
Source   2.8643  5     0.7209
FDR p-value:  0.7706 
Egg - Chicken  | est= 4.429e-06  | SE= 79720  | z= 5.556e-11  | rawP= 1  | FDR= 1
Egg - Animal  | est= 4.429e-06  | SE= 80130  | z= 5.528e-11  | rawP= 1  | FDR= 1
Egg - Fish  | est= 4.429e-06  | SE= 117500  | z= 3.77e-11  | rawP= 1  | FDR= 1
Egg - Human  | est= -18.46  | SE= 79630  | z= -0.0002319  | rawP= 1  | FDR= 1
Egg - Plant  | est= 4.429e-06  | SE= 111300  | z= 3.981e-11  | rawP= 1  | FDR= 1
Chicken - Animal  | est= -2.77e-12  | SE= 9680  | z= -2.862e-16  | rawP= 1  | FDR= 1
Chicken - Fish  | est= 7.598e-12  | SE= 86460  | z= 8.789e-17  | rawP= 1  | FDR= 1
Chicken - Human  | est= -18.46  | SE= 3781  | z= -0.004883  | rawP= 1  | FDR= 1
Chicken - Plant  | est= -1.93e-12  | SE= 77800  | z= -2.48e-17  | rawP= 1  | FDR= 1
Animal - Fish  | est= 1.037e-11  | SE= 86830  | z= 1.194e-16  | rawP= 1  | FDR= 1
Animal - Human  | est= -18.46  | SE= 8911  | z= -0.002072  | rawP= 1  | FDR= 1
Animal - Plant  | est= 8.404e-13  | SE= 78220  | z= 1.074e-17  | rawP= 1  | FDR= 1
Fish - Human  | est= -18.46  | SE= 86370  | z= -0.0002138  | rawP= 1  | FDR= 1
Fish - Plant  | est= -9.528e-12  | SE= 116200  | z= -8.201e-17  | rawP= 1  | FDR= 1
Human - Plant  | est= 18.46  | SE= 77710  | z= 0.0002376  | rawP= 1  | FDR= 1

----------------------------------------------------------
Gene:  aac.3..IId  | Reference:  Egg 
----------------------------------------------------------


Call:
glm(formula = as.formula(paste(gene, "~", group_var)), family = binomial, 
    data = data)

Coefficients:
                Estimate Std. Error z value Pr(>|z|)
(Intercept)   -1.857e+01  1.459e+03  -0.013    0.990
SourceChicken  1.057e+01  1.459e+03   0.007    0.994
SourceAnimal   1.119e+01  1.459e+03   0.008    0.994
SourceFish    -1.265e-08  2.152e+03   0.000    1.000
SourceHuman    1.330e+01  1.459e+03   0.009    0.993
SourcePlant    1.557e+01  1.459e+03   0.011    0.991

(Dispersion parameter for binomial family taken to be 1)

    Null deviance: 327.48  on 13829  degrees of freedom
Residual deviance: 291.81  on 13824  degrees of freedom
AIC: 303.81

Number of Fisher Scoring iterations: 17


Odds Ratios (95% CI):
                Estimate 2.5 %       97.5 %
(Intercept)         0.00    NA 6.192069e+28
SourceChicken   39119.00     0           NA
SourceAnimal    72461.65     0           NA
SourceFish          1.00     0 2.712282e+25
SourceHuman    598304.76     0           NA
SourcePlant   5782439.58     0           NA

ANOVA (LR Type II):
Analysis of Deviance Table (Type II tests)

Response: aac.3..IId
       LR Chisq Df Pr(>Chisq)    
Source   35.667  5  1.107e-06 ***
---
Signif. codes:  0 ‘***’ 0.001 ‘**’ 0.01 ‘*’ 0.05 ‘.’ 0.1 ‘ ’ 1
FDR p-value:  2.746e-06 
Egg - Chicken  | est= -10.57  | SE= 1459  | z= -0.00725  | rawP= 1  | FDR= 1
Egg - Animal  | est= -11.19  | SE= 1459  | z= -0.007673  | rawP= 1  | FDR= 1
Egg - Fish  | est= 1.265e-08  | SE= 2152  | z= 5.878e-12  | rawP= 1  | FDR= 1
Egg - Human  | est= -13.3  | SE= 1459  | z= -0.00912  | rawP= 1  | FDR= 1
Egg - Plant  | est= -15.57  | SE= 1459  | z= -0.01068  | rawP= 1  | FDR= 1
Chicken - Animal  | est= -0.6164  | SE= 1.155  | z= -0.5337  | rawP= 0.9948  | FDR= 1
Chicken - Fish  | est= 10.57  | SE= 1582  | z= 0.006684  | rawP= 1  | FDR= 1
Chicken - Human  | est= -2.727  | SE= 0.6266  | z= -4.353  | rawP= 0.0001946  | FDR= 0.00362
Chicken - Plant  | est= -4.996  | SE= 1.176  | z= -4.248  | rawP= 0.0003115  | FDR= 0.00568
Animal - Fish  | est= 11.19  | SE= 1582  | z= 0.007074  | rawP= 1  | FDR= 1
Animal - Human  | est= -2.111  | SE= 1.029  | z= -2.051  | rawP= 0.3136  | FDR= 1
Animal - Plant  | est= -4.38  | SE= 1.432  | z= -3.058  | rawP= 0.02703  | FDR= 0.419
Fish - Human  | est= -13.3  | SE= 1582  | z= -0.008408  | rawP= 1  | FDR= 1
Fish - Plant  | est= -15.57  | SE= 1582  | z= -0.009842  | rawP= 1  | FDR= 1
Human - Plant  | est= -2.268  | SE= 1.053  | z= -2.154  | rawP= 0.2597  | FDR= 1

----------------------------------------------------------
Gene:  aac.3..IV  | Reference:  Egg 
----------------------------------------------------------


Call:
glm(formula = as.formula(paste(gene, "~", group_var)), family = binomial, 
    data = data)

Coefficients:
                Estimate Std. Error z value Pr(>|z|)
(Intercept)   -2.357e+01  1.777e+04  -0.001    0.999
SourceChicken  1.725e+01  1.777e+04   0.001    0.999
SourceAnimal   6.107e-10  1.788e+04   0.000    1.000
SourceFish     9.377e-10  2.621e+04   0.000    1.000
SourceHuman    4.311e-10  1.782e+04   0.000    1.000
SourcePlant    7.454e-10  2.483e+04   0.000    1.000

(Dispersion parameter for binomial family taken to be 1)

    Null deviance: 248.37  on 13829  degrees of freedom
Residual deviance: 234.15  on 13824  degrees of freedom
AIC: 246.15

Number of Fisher Scoring iterations: 22


Odds Ratios (95% CI):
              Estimate 2.5 %        97.5 %
(Intercept)          0    NA           Inf
SourceChicken 31009581     0            NA
SourceAnimal         1     0 5.574974e+250
SourceFish           1     0           Inf
SourceHuman          1     0           Inf
SourcePlant          1     0           Inf

ANOVA (LR Type II):
Analysis of Deviance Table (Type II tests)

Response: aac.3..IV
       LR Chisq Df Pr(>Chisq)  
Source   14.216  5    0.01429 *
---
Signif. codes:  0 ‘***’ 0.001 ‘**’ 0.01 ‘*’ 0.05 ‘.’ 0.1 ‘ ’ 1
FDR p-value:  0.02769 
Egg - Chicken  | est= -17.25  | SE= 17770  | z= -0.0009708  | rawP= 1  | FDR= 1
Egg - Animal  | est= -6.107e-10  | SE= 17880  | z= -3.416e-14  | rawP= 1  | FDR= 1
Egg - Fish  | est= -9.377e-10  | SE= 26210  | z= -3.577e-14  | rawP= 1  | FDR= 1
Egg - Human  | est= -4.311e-10  | SE= 17820  | z= -2.419e-14  | rawP= 1  | FDR= 1
Egg - Plant  | est= -7.454e-10  | SE= 24830  | z= -3.002e-14  | rawP= 1  | FDR= 1
Chicken - Animal  | est= 17.25  | SE= 1988  | z= 0.008675  | rawP= 1  | FDR= 1
Chicken - Fish  | est= 17.25  | SE= 19270  | z= 0.0008951  | rawP= 1  | FDR= 1
Chicken - Human  | est= 17.25  | SE= 1383  | z= 0.01248  | rawP= 1  | FDR= 1
Chicken - Plant  | est= 17.25  | SE= 17340  | z= 0.0009948  | rawP= 1  | FDR= 1
Animal - Fish  | est= -3.27e-10  | SE= 19370  | z= -1.688e-14  | rawP= 1  | FDR= 1
Animal - Human  | est= 1.796e-10  | SE= 2422  | z= 7.414e-14  | rawP= 1  | FDR= 1
Animal - Plant  | est= -1.348e-10  | SE= 17450  | z= -7.721e-15  | rawP= 1  | FDR= 1
Fish - Human  | est= 5.066e-10  | SE= 19320  | z= 2.622e-14  | rawP= 1  | FDR= 1
Fish - Plant  | est= 1.923e-10  | SE= 25920  | z= 7.416e-15  | rawP= 1  | FDR= 1
Human - Plant  | est= -3.143e-10  | SE= 17400  | z= -1.807e-14  | rawP= 1  | FDR= 1

----------------------------------------------------------
Gene:  aac.3..IVa  | Reference:  Egg 
----------------------------------------------------------


Call:
glm(formula = as.formula(paste(gene, "~", group_var)), family = binomial, 
    data = data)

Coefficients:
                Estimate Std. Error z value Pr(>|z|)
(Intercept)   -1.457e+01  1.974e+02  -0.074    0.941
SourceChicken  1.463e+01  1.974e+02   0.074    0.941
SourceAnimal   1.183e+01  1.974e+02   0.060    0.952
SourceFish     1.255e+01  1.974e+02   0.064    0.949
SourceHuman    1.185e+01  1.974e+02   0.060    0.952
SourcePlant    2.294e-07  2.758e+02   0.000    1.000

(Dispersion parameter for binomial family taken to be 1)

    Null deviance: 17958  on 13829  degrees of freedom
Residual deviance: 14565  on 13824  degrees of freedom
AIC: 14577

Number of Fisher Scoring iterations: 13


Odds Ratios (95% CI):
               Estimate         2.5 %        97.5 %
(Intercept)         0.0            NA  4.590000e-02
SourceChicken 2258274.4  2.324030e+01            NA
SourceAnimal   136975.7  1.431300e+00            NA
SourceFish     282424.1 8.115523e+108 1.591874e+108
SourceHuman    139434.9  1.444200e+00            NA
SourcePlant         1.0  6.282000e-01  1.592000e+00

ANOVA (LR Type II):
Analysis of Deviance Table (Type II tests)

Response: aac.3..IVa
       LR Chisq Df Pr(>Chisq)    
Source     3393  5  < 2.2e-16 ***
---
Signif. codes:  0 ‘***’ 0.001 ‘**’ 0.01 ‘*’ 0.05 ‘.’ 0.1 ‘ ’ 1
FDR p-value:  0 
Egg - Chicken  | est= -14.63  | SE= 197.4  | z= -0.07412  | rawP= 1  | FDR= 1
Egg - Animal  | est= -11.83  | SE= 197.4  | z= -0.05992  | rawP= 1  | FDR= 1
Egg - Fish  | est= -12.55  | SE= 197.4  | z= -0.06359  | rawP= 1  | FDR= 1
Egg - Human  | est= -11.85  | SE= 197.4  | z= -0.06001  | rawP= 1  | FDR= 1
Egg - Plant  | est= -2.294e-07  | SE= 275.8  | z= -8.319e-10  | rawP= 1  | FDR= 1
Chicken - Animal  | est= 2.803  | SE= 0.1069  | z= 26.22  | rawP= 0  | FDR= 0
Chicken - Fish  | est= 2.079  | SE= 0.7531  | z= 2.761  | rawP= 0.06396  | FDR= 0.8877
Chicken - Human  | est= 2.785  | SE= 0.07534  | z= 36.96  | rawP= 0  | FDR= 0
Chicken - Plant  | est= 14.63  | SE= 192.6  | z= 0.07595  | rawP= 1  | FDR= 1
Animal - Fish  | est= -0.7236  | SE= 0.76  | z= -0.9521  | rawP= 0.9327  | FDR= 1
Animal - Human  | est= -0.01779  | SE= 0.1273  | z= -0.1398  | rawP= 1  | FDR= 1
Animal - Plant  | est= 11.83  | SE= 192.6  | z= 0.0614  | rawP= 1  | FDR= 1
Fish - Human  | est= 0.7058  | SE= 0.7562  | z= 0.9333  | rawP= 0.938  | FDR= 1
Fish - Plant  | est= 12.55  | SE= 192.6  | z= 0.06516  | rawP= 1  | FDR= 1
Human - Plant  | est= 11.85  | SE= 192.6  | z= 0.06149  | rawP= 1  | FDR= 1

----------------------------------------------------------
Gene:  aac.3..VIa  | Reference:  Egg 
----------------------------------------------------------


Call:
glm(formula = as.formula(paste(gene, "~", group_var)), family = binomial, 
    data = data)

Coefficients:
                Estimate Std. Error z value Pr(>|z|)
(Intercept)   -1.757e+01  8.846e+02  -0.020    0.984
SourceChicken  1.166e+01  8.846e+02   0.013    0.989
SourceAnimal   1.239e+01  8.846e+02   0.014    0.989
SourceFish     5.026e-08  1.305e+03   0.000    1.000
SourceHuman    1.195e+01  8.846e+02   0.014    0.989
SourcePlant    5.023e-08  1.236e+03   0.000    1.000

(Dispersion parameter for binomial family taken to be 1)

    Null deviance: 605.37  on 13829  degrees of freedom
Residual deviance: 601.69  on 13824  degrees of freedom
AIC: 613.69

Number of Fisher Scoring iterations: 16


Odds Ratios (95% CI):
              Estimate 2.5 %        97.5 %
(Intercept)        0.0    NA  5.306724e+14
SourceChicken 115401.8     0            NA
SourceAnimal  241123.0     0 3.721672e+124
SourceFish         1.0     0  6.248806e+10
SourceHuman   155131.5     0 2.394404e+124
SourcePlant        1.0     0  1.678556e+10

ANOVA (LR Type II):
Analysis of Deviance Table (Type II tests)

Response: aac.3..VIa
       LR Chisq Df Pr(>Chisq)
Source   3.6818  5     0.5961
FDR p-value:  0.7699 
Egg - Chicken  | est= -11.66  | SE= 884.6  | z= -0.01318  | rawP= 1  | FDR= 1
Egg - Animal  | est= -12.39  | SE= 884.6  | z= -0.01401  | rawP= 1  | FDR= 1
Egg - Fish  | est= -5.026e-08  | SE= 1305  | z= -3.851e-11  | rawP= 1  | FDR= 1
Egg - Human  | est= -11.95  | SE= 884.6  | z= -0.01351  | rawP= 1  | FDR= 1
Egg - Plant  | est= -5.023e-08  | SE= 1236  | z= -4.064e-11  | rawP= 1  | FDR= 1
Chicken - Animal  | est= -0.7369  | SE= 0.3918  | z= -1.881  | rawP= 0.4141  | FDR= 1
Chicken - Fish  | est= 11.66  | SE= 959.5  | z= 0.01215  | rawP= 1  | FDR= 1
Chicken - Human  | est= -0.2959  | SE= 0.3541  | z= -0.8354  | rawP= 0.961  | FDR= 1
Chicken - Plant  | est= 11.66  | SE= 863.3  | z= 0.0135  | rawP= 1  | FDR= 1
Animal - Fish  | est= 12.39  | SE= 959.5  | z= 0.01292  | rawP= 1  | FDR= 1
Animal - Human  | est= 0.441  | SE= 0.442  | z= 0.9978  | rawP= 0.9188  | FDR= 1
Animal - Plant  | est= 12.39  | SE= 863.3  | z= 0.01436  | rawP= 1  | FDR= 1
Fish - Human  | est= -11.95  | SE= 959.5  | z= -0.01246  | rawP= 1  | FDR= 1
Fish - Plant  | est= 3.151e-11  | SE= 1291  | z= 2.441e-14  | rawP= 1  | FDR= 1
Human - Plant  | est= 11.95  | SE= 863.3  | z= 0.01384  | rawP= 1  | FDR= 1

----------------------------------------------------------
Gene:  aac.6...IIc  | Reference:  Egg 
----------------------------------------------------------


Call:
glm(formula = as.formula(paste(gene, "~", group_var)), family = binomial, 
    data = data)

Coefficients:
                Estimate Std. Error z value Pr(>|z|)
(Intercept)   -2.557e+01  4.830e+04  -0.001        1
SourceChicken -3.843e-12  4.835e+04   0.000        1
SourceAnimal   1.980e+01  4.830e+04   0.000        1
SourceFish     4.290e-12  7.126e+04   0.000        1
SourceHuman   -5.260e-10  4.845e+04   0.000        1
SourcePlant   -1.250e-14  6.749e+04   0.000        1

(Dispersion parameter for binomial family taken to be 1)

    Null deviance: 89.250  on 13829  degrees of freedom
Residual deviance: 67.649  on 13824  degrees of freedom
AIC: 79.649

Number of Fisher Scoring iterations: 24


Odds Ratios (95% CI):
               Estimate 2.5 % 97.5 %
(Intercept)           0    NA    Inf
SourceChicken         1     0    Inf
SourceAnimal  398317534     0     NA
SourceFish            1     0    Inf
SourceHuman           1     0    Inf
SourcePlant           1     0    Inf

ANOVA (LR Type II):
Analysis of Deviance Table (Type II tests)

Response: aac.6...IIc
       LR Chisq Df Pr(>Chisq)    
Source   21.601  5  0.0006234 ***
---
Signif. codes:  0 ‘***’ 0.001 ‘**’ 0.01 ‘*’ 0.05 ‘.’ 0.1 ‘ ’ 1
FDR p-value:  0.001288 
Egg - Chicken  | est= 3.843e-12  | SE= 48350  | z= 7.947e-17  | rawP= 1  | FDR= 1
Egg - Animal  | est= -19.8  | SE= 48300  | z= -0.00041  | rawP= 1  | FDR= 1
Egg - Fish  | est= -4.29e-12  | SE= 71260  | z= -6.021e-17  | rawP= 1  | FDR= 1
Egg - Human  | est= 5.26e-10  | SE= 48450  | z= 1.086e-14  | rawP= 1  | FDR= 1
Egg - Plant  | est= 1.25e-14  | SE= 67490  | z= 1.853e-19  | rawP= 1  | FDR= 1
Chicken - Animal  | est= -19.8  | SE= 2293  | z= -0.008635  | rawP= 1  | FDR= 1
Chicken - Fish  | est= -8.133e-12  | SE= 52440  | z= -1.551e-16  | rawP= 1  | FDR= 1
Chicken - Human  | est= 5.222e-10  | SE= 4403  | z= 1.186e-13  | rawP= 1  | FDR= 1
Chicken - Plant  | est= -3.83e-12  | SE= 47190  | z= -8.117e-17  | rawP= 1  | FDR= 1
Animal - Fish  | est= 19.8  | SE= 52390  | z= 0.000378  | rawP= 1  | FDR= 1
Animal - Human  | est= 19.8  | SE= 3758  | z= 0.005269  | rawP= 1  | FDR= 1
Animal - Plant  | est= 19.8  | SE= 47140  | z= 0.0004201  | rawP= 1  | FDR= 1
Fish - Human  | est= 5.303e-10  | SE= 52520  | z= 1.01e-14  | rawP= 1  | FDR= 1
Fish - Plant  | est= 4.302e-12  | SE= 70470  | z= 6.105e-17  | rawP= 1  | FDR= 1
Human - Plant  | est= -5.26e-10  | SE= 47280  | z= -1.112e-14  | rawP= 1  | FDR= 1

----------------------------------------------------------
Gene:  aac.6...Iaa  | Reference:  Egg 
----------------------------------------------------------


Call:
glm(formula = as.formula(paste(gene, "~", group_var)), family = binomial, 
    data = data)

Coefficients:
                Estimate Std. Error z value Pr(>|z|)
(Intercept)    2.257e+01  1.078e+04   0.002    0.998
SourceChicken -1.348e+01  1.078e+04  -0.001    0.999
SourceAnimal   3.711e-06  1.084e+04   0.000    1.000
SourceFish     3.773e-06  1.590e+04   0.000    1.000
SourceHuman   -1.607e+01  1.078e+04  -0.001    0.999
SourcePlant    3.713e-06  1.506e+04   0.000    1.000

(Dispersion parameter for binomial family taken to be 1)

    Null deviance: 104.911  on 13829  degrees of freedom
Residual deviance:  95.105  on 13824  degrees of freedom
AIC: 107.11

Number of Fisher Scoring iterations: 21


Odds Ratios (95% CI):
                Estimate 2.5 %        97.5 %
(Intercept)   6314187073     0            NA
SourceChicken          0    NA           Inf
SourceAnimal           1     0 1.061777e+251
SourceFish             1     0           Inf
SourceHuman            0    NA           Inf
SourcePlant            1     0           Inf

ANOVA (LR Type II):
Analysis of Deviance Table (Type II tests)

Response: aac.6...Iaa
       LR Chisq Df Pr(>Chisq)  
Source   9.8063  5    0.08091 .
---
Signif. codes:  0 ‘***’ 0.001 ‘**’ 0.01 ‘*’ 0.05 ‘.’ 0.1 ‘ ’ 1
FDR p-value:  0.1394 
Egg - Chicken  | est= 13.48  | SE= 10780  | z= 0.00125  | rawP= 1  | FDR= 1
Egg - Animal  | est= -3.711e-06  | SE= 10840  | z= -3.422e-10  | rawP= 1  | FDR= 1
Egg - Fish  | est= -3.773e-06  | SE= 15900  | z= -2.373e-10  | rawP= 1  | FDR= 1
Egg - Human  | est= 16.07  | SE= 10780  | z= 0.001492  | rawP= 1  | FDR= 1
Egg - Plant  | est= -3.713e-06  | SE= 15060  | z= -2.466e-10  | rawP= 1  | FDR= 1
Chicken - Animal  | est= -13.48  | SE= 1206  | z= -0.01117  | rawP= 1  | FDR= 1
Chicken - Fish  | est= -13.48  | SE= 11690  | z= -0.001153  | rawP= 1  | FDR= 1
Chicken - Human  | est= 2.599  | SE= 1.096  | z= 2.372  | rawP= 0.1661  | FDR= 1
Chicken - Plant  | est= -13.48  | SE= 10520  | z= -0.001281  | rawP= 1  | FDR= 1
Animal - Fish  | est= -6.123e-08  | SE= 11750  | z= -5.21e-12  | rawP= 1  | FDR= 1
Animal - Human  | est= 16.07  | SE= 1206  | z= 0.01333  | rawP= 1  | FDR= 1
Animal - Plant  | est= -2.08e-09  | SE= 10590  | z= -1.965e-13  | rawP= 1  | FDR= 1
Fish - Human  | est= 16.07  | SE= 11690  | z= 0.001375  | rawP= 1  | FDR= 1
Fish - Plant  | est= 5.915e-08  | SE= 15720  | z= 3.762e-12  | rawP= 1  | FDR= 1
Human - Plant  | est= -16.07  | SE= 10520  | z= -0.001528  | rawP= 1  | FDR= 1

----------------------------------------------------------
Gene:  ant.2....Ia  | Reference:  Egg 
----------------------------------------------------------


Call:
glm(formula = as.formula(paste(gene, "~", group_var)), family = binomial, 
    data = data)

Coefficients:
                Estimate Std. Error z value Pr(>|z|)
(Intercept)   -1.757e+01  8.846e+02  -0.020    0.984
SourceChicken  9.574e+00  8.846e+02   0.011    0.991
SourceAnimal   1.259e+01  8.846e+02   0.014    0.989
SourceFish    -1.301e-08  1.305e+03   0.000    1.000
SourceHuman    1.326e+01  8.846e+02   0.015    0.988
SourcePlant   -1.309e-08  1.236e+03   0.000    1.000

(Dispersion parameter for binomial family taken to be 1)

    Null deviance: 750.76  on 13829  degrees of freedom
Residual deviance: 652.82  on 13824  degrees of freedom
AIC: 664.82

Number of Fisher Scoring iterations: 16


Odds Ratios (95% CI):
               Estimate 2.5 %        97.5 %
(Intercept)        0.00    NA  5.306728e+14
SourceChicken  14391.07     0 8.286431e+132
SourceAnimal  295077.51     0 1.698989e+134
SourceFish         1.00     0  2.200259e+09
SourceHuman   574400.65     0            NA
SourcePlant        1.00     0  7.054424e+08

ANOVA (LR Type II):
Analysis of Deviance Table (Type II tests)

Response: ant.2....Ia
       LR Chisq Df Pr(>Chisq)    
Source   97.937  5  < 2.2e-16 ***
---
Signif. codes:  0 ‘***’ 0.001 ‘**’ 0.01 ‘*’ 0.05 ‘.’ 0.1 ‘ ’ 1
FDR p-value:  5.244e-19 
Egg - Chicken  | est= -9.574  | SE= 884.6  | z= -0.01082  | rawP= 1  | FDR= 1
Egg - Animal  | est= -12.59  | SE= 884.6  | z= -0.01424  | rawP= 1  | FDR= 1
Egg - Fish  | est= 1.301e-08  | SE= 1305  | z= 9.97e-12  | rawP= 1  | FDR= 1
Egg - Human  | est= -13.26  | SE= 884.6  | z= -0.01499  | rawP= 1  | FDR= 1
Egg - Plant  | est= 1.309e-08  | SE= 1236  | z= 1.059e-11  | rawP= 1  | FDR= 1
Chicken - Animal  | est= -3.021  | SE= 0.6519  | z= -4.634  | rawP= 5.279e-05  | FDR= 0.001045
Chicken - Fish  | est= 9.574  | SE= 959.5  | z= 0.009978  | rawP= 1  | FDR= 1
Chicken - Human  | est= -3.687  | SE= 0.5971  | z= -6.175  | rawP= 9.927e-09  | FDR= 2.43e-07
Chicken - Plant  | est= 9.574  | SE= 863.3  | z= 0.01109  | rawP= 1  | FDR= 1
Animal - Fish  | est= 12.59  | SE= 959.5  | z= 0.01313  | rawP= 1  | FDR= 1
Animal - Human  | est= -0.6661  | SE= 0.3385  | z= -1.968  | rawP= 0.3609  | FDR= 1
Animal - Plant  | est= 12.59  | SE= 863.3  | z= 0.01459  | rawP= 1  | FDR= 1
Fish - Human  | est= -13.26  | SE= 959.5  | z= -0.01382  | rawP= 1  | FDR= 1
Fish - Plant  | est= 8.248e-11  | SE= 1291  | z= 6.39e-14  | rawP= 1  | FDR= 1
Human - Plant  | est= 13.26  | SE= 863.3  | z= 0.01536  | rawP= 1  | FDR= 1

----------------------------------------------------------
Gene:  ant.3....Ia  | Reference:  Egg 
----------------------------------------------------------


Call:
glm(formula = as.formula(paste(gene, "~", group_var)), family = binomial, 
    data = data)

Coefficients:
              Estimate Std. Error z value Pr(>|z|)
(Intercept)     -13.57     119.72  -0.113    0.910
SourceChicken    15.12     119.72   0.126    0.900
SourceAnimal     11.26     119.72   0.094    0.925
SourceFish       12.69     119.72   0.106    0.916
SourceHuman      12.50     119.72   0.104    0.917
SourcePlant      11.31     119.72   0.095    0.925

(Dispersion parameter for binomial family taken to be 1)

    Null deviance: 18602  on 13829  degrees of freedom
Residual deviance: 12995  on 13824  degrees of freedom
AIC: 13007

Number of Fisher Scoring iterations: 12


Odds Ratios (95% CI):
                Estimate        2.5 %       97.5 %
(Intercept)         0.00           NA 1.400000e-03
SourceChicken 3669517.95 3.464351e+03           NA
SourceAnimal    77816.02 7.388440e+01           NA
SourceFish     324680.63 4.353072e+55 3.717844e+63
SourceHuman    267881.34 2.530634e+02           NA
SourcePlant     82024.58 1.100917e+55 9.404252e+62

ANOVA (LR Type II):
Analysis of Deviance Table (Type II tests)

Response: ant.3....Ia
       LR Chisq Df Pr(>Chisq)    
Source   5606.5  5  < 2.2e-16 ***
---
Signif. codes:  0 ‘***’ 0.001 ‘**’ 0.01 ‘*’ 0.05 ‘.’ 0.1 ‘ ’ 1
FDR p-value:  0 
Egg - Chicken  | est= -15.12  | SE= 119.7  | z= -0.1263  | rawP= 1  | FDR= 1
Egg - Animal  | est= -11.26  | SE= 119.7  | z= -0.09407  | rawP= 1  | FDR= 1
Egg - Fish  | est= -12.69  | SE= 119.7  | z= -0.106  | rawP= 1  | FDR= 1
Egg - Human  | est= -12.5  | SE= 119.7  | z= -0.1044  | rawP= 1  | FDR= 1
Egg - Plant  | est= -11.31  | SE= 119.7  | z= -0.09451  | rawP= 1  | FDR= 1
Chicken - Animal  | est= 3.853  | SE= 0.09146  | z= 42.13  | rawP= 0  | FDR= 0
Chicken - Fish  | est= 2.425  | SE= 0.533  | z= 4.549  | rawP= 7.872e-05  | FDR= 0.001494
Chicken - Human  | est= 2.617  | SE= 0.04869  | z= 53.76  | rawP= 0  | FDR= 0
Chicken - Plant  | est= 3.801  | SE= 0.7439  | z= 5.109  | rawP= 4.809e-06  | FDR= 0.000104
Animal - Fish  | est= -1.428  | SE= 0.5394  | z= -2.648  | rawP= 0.08596  | FDR= 1
Animal - Human  | est= -1.236  | SE= 0.09579  | z= -12.91  | rawP= 0  | FDR= 0
Animal - Plant  | est= -0.05267  | SE= 0.7485  | z= -0.07037  | rawP= 1  | FDR= 1
Fish - Human  | est= 0.1923  | SE= 0.5338  | z= 0.3603  | rawP= 0.9992  | FDR= 1
Fish - Plant  | est= 1.376  | SE= 0.9143  | z= 1.505  | rawP= 0.6612  | FDR= 1
Human - Plant  | est= 1.184  | SE= 0.7445  | z= 1.59  | rawP= 0.6053  | FDR= 1

----------------------------------------------------------
Gene:  ant.6..Ia  | Reference:  Egg 
----------------------------------------------------------


Call:
glm(formula = as.formula(paste(gene, "~", group_var)), family = binomial, 
    data = data)

Coefficients:
                Estimate Std. Error z value Pr(>|z|)
(Intercept)   -2.657e+01  7.963e+04       0        1
SourceChicken -1.834e-05  7.972e+04       0        1
SourceAnimal  -1.834e-05  8.013e+04       0        1
SourceFish    -1.834e-05  1.175e+05       0        1
SourceHuman    1.846e+01  7.963e+04       0        1
SourcePlant   -1.834e-05  1.113e+05       0        1

(Dispersion parameter for binomial family taken to be 1)

    Null deviance: 21.069  on 13829  degrees of freedom
Residual deviance: 18.205  on 13824  degrees of freedom
AIC: 30.205

Number of Fisher Scoring iterations: 25


Odds Ratios (95% CI):
               Estimate 2.5 % 97.5 %
(Intercept)           0    NA    Inf
SourceChicken         1     0    Inf
SourceAnimal          1     0    Inf
SourceFish            1     0    Inf
SourceHuman   104402748     0     NA
SourcePlant           1     0    Inf

ANOVA (LR Type II):
Analysis of Deviance Table (Type II tests)

Response: ant.6..Ia
       LR Chisq Df Pr(>Chisq)
Source   2.8643  5     0.7209
FDR p-value:  0.7706 
Egg - Chicken  | est= 1.834e-05  | SE= 79720  | z= 2.301e-10  | rawP= 1  | FDR= 1
Egg - Animal  | est= 1.834e-05  | SE= 80130  | z= 2.289e-10  | rawP= 1  | FDR= 1
Egg - Fish  | est= 1.834e-05  | SE= 117500  | z= 1.561e-10  | rawP= 1  | FDR= 1
Egg - Human  | est= -18.46  | SE= 79630  | z= -0.0002319  | rawP= 1  | FDR= 1
Egg - Plant  | est= 1.834e-05  | SE= 111300  | z= 1.648e-10  | rawP= 1  | FDR= 1
Chicken - Animal  | est= 1.662e-13  | SE= 9680  | z= 1.717e-17  | rawP= 1  | FDR= 1
Chicken - Fish  | est= 4.976e-12  | SE= 86460  | z= 5.756e-17  | rawP= 1  | FDR= 1
Chicken - Human  | est= -18.46  | SE= 3781  | z= -0.004883  | rawP= 1  | FDR= 1
Chicken - Plant  | est= 2.534e-12  | SE= 77800  | z= 3.257e-17  | rawP= 1  | FDR= 1
Animal - Fish  | est= 4.81e-12  | SE= 86830  | z= 5.539e-17  | rawP= 1  | FDR= 1
Animal - Human  | est= -18.46  | SE= 8911  | z= -0.002072  | rawP= 1  | FDR= 1
Animal - Plant  | est= 2.368e-12  | SE= 78220  | z= 3.028e-17  | rawP= 1  | FDR= 1
Fish - Human  | est= -18.46  | SE= 86370  | z= -0.0002138  | rawP= 1  | FDR= 1
Fish - Plant  | est= -2.442e-12  | SE= 116200  | z= -2.101e-17  | rawP= 1  | FDR= 1
Human - Plant  | est= 18.46  | SE= 77710  | z= 0.0002376  | rawP= 1  | FDR= 1

----------------------------------------------------------
Gene:  aph.3....Ib  | Reference:  Egg 
----------------------------------------------------------


Call:
glm(formula = as.formula(paste(gene, "~", group_var)), family = binomial, 
    data = data)

Coefficients:
                Estimate Std. Error z value Pr(>|z|)
(Intercept)   -1.657e+01  5.366e+02  -0.031    0.975
SourceChicken  1.081e+01  5.366e+02   0.020    0.984
SourceAnimal   1.321e+01  5.366e+02   0.025    0.980
SourceFish     1.379e+01  5.366e+02   0.026    0.979
SourceHuman    1.252e+01  5.366e+02   0.023    0.981
SourcePlant   -6.966e-09  7.497e+02   0.000    1.000

(Dispersion parameter for binomial family taken to be 1)

    Null deviance: 1564.6  on 13829  degrees of freedom
Residual deviance: 1433.7  on 13824  degrees of freedom
AIC: 1445.7

Number of Fisher Scoring iterations: 15


Odds Ratios (95% CI):
               Estimate   2.5 %       97.5 %
(Intercept)        0.00      NA 2.310129e+06
SourceChicken  49552.02  0.0000           NA
SourceAnimal  547746.91  0.0000           NA
SourceFish    978210.04 10.9152 3.841823e+97
SourceHuman   274839.05  0.0000           NA
SourcePlant        1.00  0.0004 2.666431e+03

ANOVA (LR Type II):
Analysis of Deviance Table (Type II tests)

Response: aph.3....Ib
       LR Chisq Df Pr(>Chisq)    
Source   130.88  5  < 2.2e-16 ***
---
Signif. codes:  0 ‘***’ 0.001 ‘**’ 0.01 ‘*’ 0.05 ‘.’ 0.1 ‘ ’ 1
FDR p-value:  7.391e-26 
Egg - Chicken  | est= -10.81  | SE= 536.6  | z= -0.02015  | rawP= 1  | FDR= 1
Egg - Animal  | est= -13.21  | SE= 536.6  | z= -0.02463  | rawP= 1  | FDR= 1
Egg - Fish  | est= -13.79  | SE= 536.6  | z= -0.02571  | rawP= 1  | FDR= 1
Egg - Human  | est= -12.52  | SE= 536.6  | z= -0.02334  | rawP= 1  | FDR= 1
Egg - Plant  | est= 6.966e-09  | SE= 749.7  | z= 9.292e-12  | rawP= 1  | FDR= 1
Chicken - Animal  | est= -2.403  | SE= 0.2345  | z= -10.25  | rawP= 4.852e-14  | FDR= 1.671e-12
Chicken - Fish  | est= -2.983  | SE= 1.048  | z= -2.846  | rawP= 0.05052  | FDR= 0.7228
Chicken - Human  | est= -1.713  | SE= 0.2317  | z= -7.394  | rawP= 2.172e-12  | FDR= 6.125e-11
Chicken - Plant  | est= 10.81  | SE= 523.6  | z= 0.02065  | rawP= 1  | FDR= 1
Animal - Fish  | est= -0.5799  | SE= 1.04  | z= -0.5576  | rawP= 0.9936  | FDR= 1
Animal - Human  | est= 0.6896  | SE= 0.1924  | z= 3.584  | rawP= 0.00456  | FDR= 0.07573
Animal - Plant  | est= 13.21  | SE= 523.6  | z= 0.02523  | rawP= 1  | FDR= 1
Fish - Human  | est= 1.27  | SE= 1.039  | z= 1.221  | rawP= 0.8266  | FDR= 1
Fish - Plant  | est= 13.79  | SE= 523.6  | z= 0.02634  | rawP= 1  | FDR= 1
Human - Plant  | est= 12.52  | SE= 523.6  | z= 0.02392  | rawP= 1  | FDR= 1

----------------------------------------------------------
Gene:  aph.3...IIa  | Reference:  Egg 
----------------------------------------------------------


Call:
glm(formula = as.formula(paste(gene, "~", group_var)), family = binomial, 
    data = data)

Coefficients:
                Estimate Std. Error z value Pr(>|z|)
(Intercept)   -2.657e+01  7.963e+04       0        1
SourceChicken -2.660e-12  7.972e+04       0        1
SourceAnimal   1.988e+01  7.963e+04       0        1
SourceFish     1.288e-11  1.175e+05       0        1
SourceHuman    1.465e-09  7.987e+04       0        1
SourcePlant   -3.105e-14  1.113e+05       0        1

(Dispersion parameter for binomial family taken to be 1)

    Null deviance: 39.366  on 13829  degrees of freedom
Residual deviance: 30.728  on 13824  degrees of freedom
AIC: 42.728

Number of Fisher Scoring iterations: 25


Odds Ratios (95% CI):
               Estimate 2.5 % 97.5 %
(Intercept)           0    NA    Inf
SourceChicken         1     0    Inf
SourceAnimal  432281126     0     NA
SourceFish            1     0    Inf
SourceHuman           1     0    Inf
SourcePlant           1     0    Inf

ANOVA (LR Type II):
Analysis of Deviance Table (Type II tests)

Response: aph.3...IIa
       LR Chisq Df Pr(>Chisq)
Source   8.6371  5     0.1244
FDR p-value:  0.2009 
Egg - Chicken  | est= 2.66e-12  | SE= 79720  | z= 3.336e-17  | rawP= 1  | FDR= 1
Egg - Animal  | est= -19.88  | SE= 79630  | z= -0.0002497  | rawP= 1  | FDR= 1
Egg - Fish  | est= -1.288e-11  | SE= 117500  | z= -1.096e-16  | rawP= 1  | FDR= 1
Egg - Human  | est= -1.465e-09  | SE= 79870  | z= -1.834e-14  | rawP= 1  | FDR= 1
Egg - Plant  | est= 3.105e-14  | SE= 111300  | z= 2.79e-19  | rawP= 1  | FDR= 1
Chicken - Animal  | est= -19.88  | SE= 3781  | z= -0.005259  | rawP= 1  | FDR= 1
Chicken - Fish  | est= -1.554e-11  | SE= 86460  | z= -1.797e-16  | rawP= 1  | FDR= 1
Chicken - Human  | est= -1.467e-09  | SE= 7259  | z= -2.021e-13  | rawP= 1  | FDR= 1
Chicken - Plant  | est= -2.629e-12  | SE= 77800  | z= -3.378e-17  | rawP= 1  | FDR= 1
Animal - Fish  | est= 19.88  | SE= 86370  | z= 0.0002302  | rawP= 1  | FDR= 1
Animal - Human  | est= 19.88  | SE= 6197  | z= 0.003209  | rawP= 1  | FDR= 1
Animal - Plant  | est= 19.88  | SE= 77710  | z= 0.0002559  | rawP= 1  | FDR= 1
Fish - Human  | est= -1.452e-09  | SE= 86590  | z= -1.676e-14  | rawP= 1  | FDR= 1
Fish - Plant  | est= 1.291e-11  | SE= 116200  | z= 1.111e-16  | rawP= 1  | FDR= 1
Human - Plant  | est= 1.465e-09  | SE= 77960  | z= 1.879e-14  | rawP= 1  | FDR= 1

----------------------------------------------------------
Gene:  aph.3...Ia  | Reference:  Egg 
----------------------------------------------------------


Call:
glm(formula = as.formula(paste(gene, "~", group_var)), family = binomial, 
    data = data)

Coefficients:
                Estimate Std. Error z value Pr(>|z|)
(Intercept)   -1.457e+01  1.974e+02  -0.074    0.941
SourceChicken  1.355e+01  1.974e+02   0.069    0.945
SourceAnimal   1.142e+01  1.974e+02   0.058    0.954
SourceFish     1.303e+01  1.974e+02   0.066    0.947
SourceHuman    1.248e+01  1.974e+02   0.063    0.950
SourcePlant    1.104e-08  2.758e+02   0.000    1.000

(Dispersion parameter for binomial family taken to be 1)

    Null deviance: 13927  on 13829  degrees of freedom
Residual deviance: 13148  on 13824  degrees of freedom
AIC: 13160

Number of Fisher Scoring iterations: 13


Odds Ratios (95% CI):
               Estimate        2.5 %        97.5 %
(Intercept)        0.00           NA  4.590000e-02
SourceChicken 768531.67 7.910400e+00            NA
SourceAnimal   91312.79 9.626000e-01            NA
SourceFish    453895.71 1.115084e+92 1.581795e+103
SourceHuman   263961.14 2.725700e+00            NA
SourcePlant        1.00 5.369000e-01  1.862600e+00

ANOVA (LR Type II):
Analysis of Deviance Table (Type II tests)

Response: aph.3...Ia
       LR Chisq Df Pr(>Chisq)    
Source   778.58  5  < 2.2e-16 ***
---
Signif. codes:  0 ‘***’ 0.001 ‘**’ 0.01 ‘*’ 0.05 ‘.’ 0.1 ‘ ’ 1
FDR p-value:  3.853e-165 
Egg - Chicken  | est= -13.55  | SE= 197.4  | z= -0.06866  | rawP= 1  | FDR= 1
Egg - Animal  | est= -11.42  | SE= 197.4  | z= -0.05787  | rawP= 1  | FDR= 1
Egg - Fish  | est= -13.03  | SE= 197.4  | z= -0.06599  | rawP= 1  | FDR= 1
Egg - Human  | est= -12.48  | SE= 197.4  | z= -0.06324  | rawP= 1  | FDR= 1
Egg - Plant  | est= -1.104e-08  | SE= 275.8  | z= -4.002e-11  | rawP= 1  | FDR= 1
Chicken - Animal  | est= 2.13  | SE= 0.128  | z= 16.64  | rawP= 0  | FDR= 0
Chicken - Fish  | est= 0.5266  | SE= 0.6367  | z= 0.8271  | rawP= 0.9626  | FDR= 1
Chicken - Human  | est= 1.069  | SE= 0.06041  | z= 17.69  | rawP= 0  | FDR= 0
Chicken - Plant  | est= 13.55  | SE= 192.6  | z= 0.07035  | rawP= 1  | FDR= 1
Animal - Fish  | est= -1.604  | SE= 0.6485  | z= -2.473  | rawP= 0.1322  | FDR= 1
Animal - Human  | est= -1.062  | SE= 0.1374  | z= -7.726  | rawP= 2.017e-13  | FDR= 6.271e-12
Animal - Plant  | est= 11.42  | SE= 192.6  | z= 0.0593  | rawP= 1  | FDR= 1
Fish - Human  | est= 0.5421  | SE= 0.6386  | z= 0.8488  | rawP= 0.9582  | FDR= 1
Fish - Plant  | est= 13.03  | SE= 192.6  | z= 0.06762  | rawP= 1  | FDR= 1
Human - Plant  | est= 12.48  | SE= 192.6  | z= 0.06481  | rawP= 1  | FDR= 1

----------------------------------------------------------
Gene:  aph.4..Ia  | Reference:  Egg 
----------------------------------------------------------


Call:
glm(formula = as.formula(paste(gene, "~", group_var)), family = binomial, 
    data = data)

Coefficients:
                Estimate Std. Error z value Pr(>|z|)
(Intercept)   -1.457e+01  1.974e+02  -0.074    0.941
SourceChicken  1.464e+01  1.974e+02   0.074    0.941
SourceAnimal   1.181e+01  1.974e+02   0.060    0.952
SourceFish     1.255e+01  1.974e+02   0.064    0.949
SourceHuman    1.185e+01  1.974e+02   0.060    0.952
SourcePlant   -2.450e-08  2.758e+02   0.000    1.000

(Dispersion parameter for binomial family taken to be 1)

    Null deviance: 17983  on 13829  degrees of freedom
Residual deviance: 14551  on 13824  degrees of freedom
AIC: 14563

Number of Fisher Scoring iterations: 13


Odds Ratios (95% CI):
               Estimate         2.5 %        97.5 %
(Intercept)         0.0            NA  4.590000e-02
SourceChicken 2281841.7  2.348290e+01            NA
SourceAnimal   133972.8  1.400400e+00            NA
SourceFish     282424.0 6.450446e+110 1.470829e+107
SourceHuman    139434.9  1.444200e+00            NA
SourcePlant         1.0  6.222000e-01  1.600300e+00

ANOVA (LR Type II):
Analysis of Deviance Table (Type II tests)

Response: aph.4..Ia
       LR Chisq Df Pr(>Chisq)    
Source   3432.5  5  < 2.2e-16 ***
---
Signif. codes:  0 ‘***’ 0.001 ‘**’ 0.01 ‘*’ 0.05 ‘.’ 0.1 ‘ ’ 1
FDR p-value:  0 
Egg - Chicken  | est= -14.64  | SE= 197.4  | z= -0.07417  | rawP= 1  | FDR= 1
Egg - Animal  | est= -11.81  | SE= 197.4  | z= -0.05981  | rawP= 1  | FDR= 1
Egg - Fish  | est= -12.55  | SE= 197.4  | z= -0.06359  | rawP= 1  | FDR= 1
Egg - Human  | est= -11.85  | SE= 197.4  | z= -0.06001  | rawP= 1  | FDR= 1
Egg - Plant  | est= 2.45e-08  | SE= 275.8  | z= 8.884e-11  | rawP= 1  | FDR= 1
Chicken - Animal  | est= 2.835  | SE= 0.1079  | z= 26.27  | rawP= 0  | FDR= 0
Chicken - Fish  | est= 2.089  | SE= 0.7531  | z= 2.774  | rawP= 0.06161  | FDR= 0.8681
Chicken - Human  | est= 2.795  | SE= 0.07534  | z= 37.1  | rawP= 0  | FDR= 0
Chicken - Plant  | est= 14.64  | SE= 192.6  | z= 0.076  | rawP= 1  | FDR= 1
Animal - Fish  | est= -0.7458  | SE= 0.7602  | z= -0.9811  | rawP= 0.9241  | FDR= 1
Animal - Human  | est= -0.03996  | SE= 0.1281  | z= -0.3119  | rawP= 0.9996  | FDR= 1
Animal - Plant  | est= 11.81  | SE= 192.6  | z= 0.06129  | rawP= 1  | FDR= 1
Fish - Human  | est= 0.7058  | SE= 0.7562  | z= 0.9333  | rawP= 0.938  | FDR= 1
Fish - Plant  | est= 12.55  | SE= 192.6  | z= 0.06516  | rawP= 1  | FDR= 1
Human - Plant  | est= 11.85  | SE= 192.6  | z= 0.06149  | rawP= 1  | FDR= 1

----------------------------------------------------------
Gene:  aph.6..Ic  | Reference:  Egg 
----------------------------------------------------------


Call:
glm(formula = as.formula(paste(gene, "~", group_var)), family = binomial, 
    data = data)

Coefficients:
                Estimate Std. Error z value Pr(>|z|)
(Intercept)   -2.657e+01  7.963e+04       0        1
SourceChicken -2.254e-11  7.972e+04       0        1
SourceAnimal   1.919e+01  7.963e+04       0        1
SourceFish    -2.847e-12  1.175e+05       0        1
SourceHuman   -5.878e-11  7.987e+04       0        1
SourcePlant   -3.348e-15  1.113e+05       0        1

(Dispersion parameter for binomial family taken to be 1)

    Null deviance: 21.069  on 13829  degrees of freedom
Residual deviance: 16.751  on 13824  degrees of freedom
AIC: 28.751

Number of Fisher Scoring iterations: 25


Odds Ratios (95% CI):
               Estimate 2.5 % 97.5 %
(Intercept)           0    NA    Inf
SourceChicken         1    NA    Inf
SourceAnimal  216005137     0     NA
SourceFish            1     0    Inf
SourceHuman           1     0    Inf
SourcePlant           1     0    Inf

ANOVA (LR Type II):
Analysis of Deviance Table (Type II tests)

Response: aph.6..Ic
       LR Chisq Df Pr(>Chisq)
Source    4.318  5     0.5046
FDR p-value:  0.6656 
Egg - Chicken  | est= 2.254e-11  | SE= 79720  | z= 2.827e-16  | rawP= 1  | FDR= 1
Egg - Animal  | est= -19.19  | SE= 79630  | z= -0.000241  | rawP= 1  | FDR= 1
Egg - Fish  | est= 2.847e-12  | SE= 117500  | z= 2.424e-17  | rawP= 1  | FDR= 1
Egg - Human  | est= 5.878e-11  | SE= 79870  | z= 7.36e-16  | rawP= 1  | FDR= 1
Egg - Plant  | est= 3.348e-15  | SE= 111300  | z= 3.009e-20  | rawP= 1  | FDR= 1
Chicken - Animal  | est= -19.19  | SE= 3781  | z= -0.005076  | rawP= 1  | FDR= 1
Chicken - Fish  | est= -1.969e-11  | SE= 86460  | z= -2.278e-16  | rawP= 1  | FDR= 1
Chicken - Human  | est= 3.624e-11  | SE= 7259  | z= 4.993e-15  | rawP= 1  | FDR= 1
Chicken - Plant  | est= -2.254e-11  | SE= 77800  | z= -2.896e-16  | rawP= 1  | FDR= 1
Animal - Fish  | est= 19.19  | SE= 86370  | z= 0.0002222  | rawP= 1  | FDR= 1
Animal - Human  | est= 19.19  | SE= 6197  | z= 0.003097  | rawP= 1  | FDR= 1
Animal - Plant  | est= 19.19  | SE= 77710  | z= 0.0002469  | rawP= 1  | FDR= 1
Fish - Human  | est= 5.594e-11  | SE= 86590  | z= 6.459e-16  | rawP= 1  | FDR= 1
Fish - Plant  | est= -2.844e-12  | SE= 116200  | z= -2.448e-17  | rawP= 1  | FDR= 1
Human - Plant  | est= -5.878e-11  | SE= 77960  | z= -7.54e-16  | rawP= 1  | FDR= 1

----------------------------------------------------------
Gene:  aph.6..Id  | Reference:  Egg 
----------------------------------------------------------


Call:
glm(formula = as.formula(paste(gene, "~", group_var)), family = binomial, 
    data = data)

Coefficients:
                Estimate Std. Error z value Pr(>|z|)
(Intercept)   -1.657e+01  5.366e+02  -0.031    0.975
SourceChicken  1.081e+01  5.366e+02   0.020    0.984
SourceAnimal   1.321e+01  5.366e+02   0.025    0.980
SourceFish     1.379e+01  5.366e+02   0.026    0.979
SourceHuman    1.258e+01  5.366e+02   0.023    0.981
SourcePlant    7.621e-09  7.497e+02   0.000    1.000

(Dispersion parameter for binomial family taken to be 1)

    Null deviance: 1592.0  on 13829  degrees of freedom
Residual deviance: 1457.8  on 13824  degrees of freedom
AIC: 1469.8

Number of Fisher Scoring iterations: 15


Odds Ratios (95% CI):
               Estimate        2.5 %       97.5 %
(Intercept)        0.00           NA 2.310129e+06
SourceChicken  49552.02       0.0000           NA
SourceAnimal  547746.91       0.0000           NA
SourceFish    978210.06 1345307.2933 6.991736e+97
SourceHuman   289571.89       0.0000           NA
SourcePlant        1.00       0.0004 2.446437e+03

ANOVA (LR Type II):
Analysis of Deviance Table (Type II tests)

Response: aph.6..Id
       LR Chisq Df Pr(>Chisq)    
Source   134.22  5  < 2.2e-16 ***
---
Signif. codes:  0 ‘***’ 0.001 ‘**’ 0.01 ‘*’ 0.05 ‘.’ 0.1 ‘ ’ 1
FDR p-value:  1.567e-26 
Egg - Chicken  | est= -10.81  | SE= 536.6  | z= -0.02015  | rawP= 1  | FDR= 1
Egg - Animal  | est= -13.21  | SE= 536.6  | z= -0.02463  | rawP= 1  | FDR= 1
Egg - Fish  | est= -13.79  | SE= 536.6  | z= -0.02571  | rawP= 1  | FDR= 1
Egg - Human  | est= -12.58  | SE= 536.6  | z= -0.02344  | rawP= 1  | FDR= 1
Egg - Plant  | est= -7.621e-09  | SE= 749.7  | z= -1.017e-11  | rawP= 1  | FDR= 1
Chicken - Animal  | est= -2.403  | SE= 0.2345  | z= -10.25  | rawP= 4.852e-14  | FDR= 1.671e-12
Chicken - Fish  | est= -2.983  | SE= 1.048  | z= -2.846  | rawP= 0.05052  | FDR= 0.7228
Chicken - Human  | est= -1.765  | SE= 0.2298  | z= -7.683  | rawP= 2.703e-13  | FDR= 8.11e-12
Chicken - Plant  | est= 10.81  | SE= 523.6  | z= 0.02065  | rawP= 1  | FDR= 1
Animal - Fish  | est= -0.5799  | SE= 1.04  | z= -0.5576  | rawP= 0.9936  | FDR= 1
Animal - Human  | est= 0.6374  | SE= 0.1901  | z= 3.353  | rawP= 0.01038  | FDR= 0.1664
Animal - Plant  | est= 13.21  | SE= 523.6  | z= 0.02523  | rawP= 1  | FDR= 1
Fish - Human  | est= 1.217  | SE= 1.039  | z= 1.172  | rawP= 0.8505  | FDR= 1
Fish - Plant  | est= 13.79  | SE= 523.6  | z= 0.02634  | rawP= 1  | FDR= 1
Human - Plant  | est= 12.58  | SE= 523.6  | z= 0.02402  | rawP= 1  | FDR= 1

----------------------------------------------------------
Gene:  blaACC.1  | Reference:  Egg 
----------------------------------------------------------


Call:
glm(formula = as.formula(paste(gene, "~", group_var)), family = binomial, 
    data = data)

Coefficients:
                Estimate Std. Error z value Pr(>|z|)
(Intercept)   -2.557e+01  4.830e+04  -0.001        1
SourceChicken  3.811e-12  4.835e+04   0.000        1
SourceAnimal   1.980e+01  4.830e+04   0.000        1
SourceFish    -1.022e-12  7.126e+04   0.000        1
SourceHuman   -3.120e-10  4.845e+04   0.000        1
SourcePlant   -2.035e-15  6.749e+04   0.000        1

(Dispersion parameter for binomial family taken to be 1)

    Null deviance: 89.250  on 13829  degrees of freedom
Residual deviance: 67.649  on 13824  degrees of freedom
AIC: 79.649

Number of Fisher Scoring iterations: 24


Odds Ratios (95% CI):
               Estimate 2.5 % 97.5 %
(Intercept)           0    NA    Inf
SourceChicken         1     0     NA
SourceAnimal  398317534     0     NA
SourceFish            1     0    Inf
SourceHuman           1     0    Inf
SourcePlant           1     0    Inf

ANOVA (LR Type II):
Analysis of Deviance Table (Type II tests)

Response: blaACC.1
       LR Chisq Df Pr(>Chisq)    
Source   21.601  5  0.0006234 ***
---
Signif. codes:  0 ‘***’ 0.001 ‘**’ 0.01 ‘*’ 0.05 ‘.’ 0.1 ‘ ’ 1
FDR p-value:  0.001288 
Egg - Chicken  | est= -3.811e-12  | SE= 48350  | z= -7.882e-17  | rawP= 1  | FDR= 1
Egg - Animal  | est= -19.8  | SE= 48300  | z= -0.00041  | rawP= 1  | FDR= 1
Egg - Fish  | est= 1.022e-12  | SE= 71260  | z= 1.434e-17  | rawP= 1  | FDR= 1
Egg - Human  | est= 3.12e-10  | SE= 48450  | z= 6.44e-15  | rawP= 1  | FDR= 1
Egg - Plant  | est= 2.035e-15  | SE= 67490  | z= 3.016e-20  | rawP= 1  | FDR= 1
Chicken - Animal  | est= -19.8  | SE= 2293  | z= -0.008635  | rawP= 1  | FDR= 1
Chicken - Fish  | est= 4.833e-12  | SE= 52440  | z= 9.216e-17  | rawP= 1  | FDR= 1
Chicken - Human  | est= 3.158e-10  | SE= 4403  | z= 7.173e-14  | rawP= 1  | FDR= 1
Chicken - Plant  | est= 3.813e-12  | SE= 47190  | z= 8.08e-17  | rawP= 1  | FDR= 1
Animal - Fish  | est= 19.8  | SE= 52390  | z= 0.000378  | rawP= 1  | FDR= 1
Animal - Human  | est= 19.8  | SE= 3758  | z= 0.005269  | rawP= 1  | FDR= 1
Animal - Plant  | est= 19.8  | SE= 47140  | z= 0.0004201  | rawP= 1  | FDR= 1
Fish - Human  | est= 3.11e-10  | SE= 52520  | z= 5.92e-15  | rawP= 1  | FDR= 1
Fish - Plant  | est= -1.02e-12  | SE= 70470  | z= -1.447e-17  | rawP= 1  | FDR= 1
Human - Plant  | est= -3.12e-10  | SE= 47280  | z= -6.598e-15  | rawP= 1  | FDR= 1

----------------------------------------------------------
Gene:  blaCARB.2  | Reference:  Egg 
----------------------------------------------------------


Call:
glm(formula = as.formula(paste(gene, "~", group_var)), family = binomial, 
    data = data)

Coefficients:
                Estimate Std. Error z value Pr(>|z|)
(Intercept)   -2.357e+01  1.777e+04  -0.001    0.999
[truncated: 893,185 more chars]
