# Supplementary material for: Population dynamics and genomic characterization of Salmonella Infantis reveal poultry as a major reservoir of antimicrobial resistance genes and pESI megaplasmid
Source: Microbiol Spectr. 2026 Apr 23;14(6):e04020-25. doi: 10.1128/spectrum.04020-25 (PMC13228007; doi:10.1128/spectrum.04020-25)
Supplement: File S5 — Raw odds ratio results from logistic regression analyses comparing the prevalence of AMR genes, plasmid types, and pESI-like megaplasmids among sources within the United States. [file spectrum.04020-25-s0005.txt]

S File 5: Table contains the Raw odds ratio results from logistic regression analyses comparing the prevalence of AMR genes, plasmid types, and pESI-like mega plasmids among sources within the United States
----------------------------------------------------------
AMR AMR AMR AMR AMR AMR  AMR AMR AMR  AMR AMR AMR  AMR AMR AMR 
----------------------------------------------------------

----------------------------------------------------------
Gene:  aadA  | Reference:  Animal 
----------------------------------------------------------


Call:
glm(formula = as.formula(paste(gene, "~", group_var)), family = binomial, 
    data = data)

Coefficients:
                   Estimate Std. Error z value Pr(>|z|)    
(Intercept)         -4.2843     0.2251 -19.029  < 2e-16 ***
Source_USAChicken   -3.6464     0.6198  -5.883 4.02e-09 ***
Source_USAEgg      -14.2818  2306.1010  -0.006    0.995    
Source_USAFish     -14.2818  1684.1381  -0.008    0.993    
Source_USAHuman     -1.0581     0.7437  -1.423    0.155    
Source_USAPlant    -14.2818  1458.5063  -0.010    0.992    
---
Signif. codes:  0 ‘***’ 0.001 ‘**’ 0.01 ‘*’ 0.05 ‘.’ 0.1 ‘ ’ 1

(Dispersion parameter for binomial family taken to be 1)

    Null deviance: 350.90  on 10280  degrees of freedom
Residual deviance: 290.61  on 10275  degrees of freedom
AIC: 302.61

Number of Fisher Scoring iterations: 17


Odds Ratios (95% CI):
                  Estimate  2.5 %       97.5 %
(Intercept)         0.0138 0.0086 2.080000e-02
Source_USAChicken   0.0261 0.0061 7.620000e-02
Source_USAEgg       0.0000     NA 2.474109e+78
Source_USAFish      0.0000     NA 1.192752e+41
Source_USAHuman     0.3471 0.0553 1.195200e+00
Source_USAPlant     0.0000 0.0000 2.082058e+24

ANOVA (LR Type II):
Analysis of Deviance Table (Type II tests)

Response: aadA
           LR Chisq Df Pr(>Chisq)    
Source_USA   60.288  5   1.06e-11 ***
---
Signif. codes:  0 ‘***’ 0.001 ‘**’ 0.01 ‘*’ 0.05 ‘.’ 0.1 ‘ ’ 1
FDR p-value:  3.254e-11 
Animal - Chicken  | est= 3.646  | SE= 0.6198  | z= 5.883  | rawP= 6.021e-08  | FDR= 1.177e-06
Animal - Egg  | est= 14.28  | SE= 2306  | z= 0.006193  | rawP= 1  | FDR= 1
Animal - Fish  | est= 14.28  | SE= 1684  | z= 0.00848  | rawP= 1  | FDR= 1
Animal - Human  | est= 1.058  | SE= 0.7437  | z= 1.423  | rawP= 0.7132  | FDR= 1
Animal - Plant  | est= 14.28  | SE= 1459  | z= 0.009792  | rawP= 1  | FDR= 1
Chicken - Egg  | est= 10.64  | SE= 2306  | z= 0.004612  | rawP= 1  | FDR= 1
Chicken - Fish  | est= 10.64  | SE= 1684  | z= 0.006315  | rawP= 1  | FDR= 1
Chicken - Human  | est= -2.588  | SE= 0.9142  | z= -2.831  | rawP= 0.05268  | FDR= 0.6178
Chicken - Plant  | est= 10.64  | SE= 1459  | z= 0.007292  | rawP= 1  | FDR= 1
Egg - Fish  | est= 3.125e-12  | SE= 2856  | z= 1.094e-15  | rawP= 1  | FDR= 1
Egg - Human  | est= -13.22  | SE= 2306  | z= -0.005734  | rawP= 1  | FDR= 1
Egg - Plant  | est= 7.461e-12  | SE= 2729  | z= 2.734e-15  | rawP= 1  | FDR= 1
Fish - Human  | est= -13.22  | SE= 1684  | z= -0.007852  | rawP= 1  | FDR= 1
Fish - Plant  | est= 4.336e-12  | SE= 2228  | z= 1.946e-15  | rawP= 1  | FDR= 1
Human - Plant  | est= 13.22  | SE= 1459  | z= 0.009067  | rawP= 1  | FDR= 1

----------------------------------------------------------
Gene:  blaCTX.M  | Reference:  Animal 
----------------------------------------------------------


Call:
glm(formula = as.formula(paste(gene, "~", group_var)), family = binomial, 
    data = data)

Coefficients:
                  Estimate Std. Error z value Pr(>|z|)    
(Intercept)        -3.4111     0.1483 -23.009   <2e-16 ***
Source_USAChicken   2.7069     0.1501  18.038   <2e-16 ***
Source_USAEgg     -11.1550   312.0969  -0.036    0.971    
Source_USAFish    -11.1550   227.9234  -0.049    0.961    
Source_USAHuman     1.8187     0.1973   9.218   <2e-16 ***
Source_USAPlant   -11.1550   197.3875  -0.057    0.955    
---
Signif. codes:  0 ‘***’ 0.001 ‘**’ 0.01 ‘*’ 0.05 ‘.’ 0.1 ‘ ’ 1

(Dispersion parameter for binomial family taken to be 1)

    Null deviance: 12195  on 10280  degrees of freedom
Residual deviance: 11395  on 10275  degrees of freedom
AIC: 11407

Number of Fisher Scoring iterations: 13


Odds Ratios (95% CI):
                  Estimate   2.5 %       97.5 %
(Intercept)         0.0330  0.0243       0.0436
Source_USAChicken  14.9835 11.3027      20.3814
Source_USAEgg       0.0000      NA 4252505.7672
Source_USAFish      0.0000      NA      39.7761
Source_USAHuman     6.1638  4.2013       9.1217
Source_USAPlant     0.0000      NA       1.3382

ANOVA (LR Type II):
Analysis of Deviance Table (Type II tests)

Response: blaCTX.M
           LR Chisq Df Pr(>Chisq)    
Source_USA   799.39  5  < 2.2e-16 ***
---
Signif. codes:  0 ‘***’ 0.001 ‘**’ 0.01 ‘*’ 0.05 ‘.’ 0.1 ‘ ’ 1
FDR p-value:  9.614e-170 
Animal - Chicken  | est= -2.707  | SE= 0.1501  | z= -18.04  | rawP= 0  | FDR= 0
Animal - Egg  | est= 11.15  | SE= 312.1  | z= 0.03574  | rawP= 1  | FDR= 1
Animal - Fish  | est= 11.15  | SE= 227.9  | z= 0.04894  | rawP= 1  | FDR= 1
Animal - Human  | est= -1.819  | SE= 0.1973  | z= -9.218  | rawP= 6.772e-14  | FDR= 1.986e-12
Animal - Plant  | est= 11.15  | SE= 197.4  | z= 0.05651  | rawP= 1  | FDR= 1
Chicken - Egg  | est= 13.86  | SE= 312.1  | z= 0.04442  | rawP= 1  | FDR= 1
Chicken - Fish  | est= 13.86  | SE= 227.9  | z= 0.06082  | rawP= 1  | FDR= 1
Chicken - Human  | est= 0.8883  | SE= 0.1323  | z= 6.716  | rawP= 2.794e-10  | FDR= 6.214e-09
Chicken - Plant  | est= 13.86  | SE= 197.4  | z= 0.07023  | rawP= 1  | FDR= 1
Egg - Fish  | est= -4.283e-11  | SE= 386.5  | z= -1.108e-13  | rawP= 1  | FDR= 1
Egg - Human  | est= -12.97  | SE= 312.1  | z= -0.04157  | rawP= 1  | FDR= 1
Egg - Plant  | est= -6.501e-11  | SE= 369.3  | z= -1.76e-13  | rawP= 1  | FDR= 1
Fish - Human  | est= -12.97  | SE= 227.9  | z= -0.05692  | rawP= 1  | FDR= 1
Fish - Plant  | est= -2.218e-11  | SE= 301.5  | z= -7.357e-14  | rawP= 1  | FDR= 1
Human - Plant  | est= 12.97  | SE= 197.4  | z= 0.06573  | rawP= 1  | FDR= 1

----------------------------------------------------------
Gene:  blaTEM  | Reference:  Animal 
----------------------------------------------------------


Call:
glm(formula = as.formula(paste(gene, "~", group_var)), family = binomial, 
    data = data)

Coefficients:
                   Estimate Std. Error z value Pr(>|z|)    
(Intercept)        -3.71427    0.17108 -21.711  < 2e-16 ***
Source_USAChicken  -1.35790    0.22050  -6.158 7.35e-10 ***
Source_USAEgg     -12.85180  848.36719  -0.015    0.988    
Source_USAFish    -12.85180  619.55981  -0.021    0.983    
Source_USAHuman     0.09845    0.35017   0.281    0.779    
Source_USAPlant   -12.85180  536.55454  -0.024    0.981    
---
Signif. codes:  0 ‘***’ 0.001 ‘**’ 0.01 ‘*’ 0.05 ‘.’ 0.1 ‘ ’ 1

(Dispersion parameter for binomial family taken to be 1)

    Null deviance: 1107.1  on 10280  degrees of freedom
Residual deviance: 1064.5  on 10275  degrees of freedom
AIC: 1076.5

Number of Fisher Scoring iterations: 15


Odds Ratios (95% CI):
                  Estimate  2.5 %       97.5 %
(Intercept)         0.0244 0.0171 3.350000e-02
Source_USAChicken   0.2572 0.1677 3.992000e-01
Source_USAEgg       0.0000     NA 3.904042e+25
Source_USAFish      0.0000     NA 8.239030e+11
Source_USAHuman     1.1035 0.5304 2.122100e+00
Source_USAPlant     0.0000     NA 8.037205e+07

ANOVA (LR Type II):
Analysis of Deviance Table (Type II tests)

Response: blaTEM
           LR Chisq Df Pr(>Chisq)    
Source_USA   42.551  5  4.556e-08 ***
---
Signif. codes:  0 ‘***’ 0.001 ‘**’ 0.01 ‘*’ 0.05 ‘.’ 0.1 ‘ ’ 1
FDR p-value:  1.306e-07 
Animal - Chicken  | est= 1.358  | SE= 0.2205  | z= 6.158  | rawP= 1.102e-08  | FDR= 2.22e-07
Animal - Egg  | est= 12.85  | SE= 848.4  | z= 0.01515  | rawP= 1  | FDR= 1
Animal - Fish  | est= 12.85  | SE= 619.6  | z= 0.02074  | rawP= 1  | FDR= 1
Animal - Human  | est= -0.09845  | SE= 0.3502  | z= -0.2811  | rawP= 0.9998  | FDR= 1
Animal - Plant  | est= 12.85  | SE= 536.6  | z= 0.02395  | rawP= 1  | FDR= 1
Chicken - Egg  | est= 11.49  | SE= 848.4  | z= 0.01355  | rawP= 1  | FDR= 1
Chicken - Fish  | est= 11.49  | SE= 619.6  | z= 0.01855  | rawP= 1  | FDR= 1
Chicken - Human  | est= -1.456  | SE= 0.3357  | z= -4.338  | rawP= 0.0002083  | FDR= 0.002986
Chicken - Plant  | est= 11.49  | SE= 536.6  | z= 0.02142  | rawP= 1  | FDR= 1
Egg - Fish  | est= 6.29e-12  | SE= 1051  | z= 5.988e-15  | rawP= 1  | FDR= 1
Egg - Human  | est= -12.95  | SE= 848.4  | z= -0.01526  | rawP= 1  | FDR= 1
Egg - Plant  | est= -3.956e-10  | SE= 1004  | z= -3.941e-13  | rawP= 1  | FDR= 1
Fish - Human  | est= -12.95  | SE= 619.6  | z= -0.0209  | rawP= 1  | FDR= 1
Fish - Plant  | est= -4.019e-10  | SE= 819.6  | z= -4.904e-13  | rawP= 1  | FDR= 1
Human - Plant  | est= 12.95  | SE= 536.6  | z= 0.02414  | rawP= 1  | FDR= 1

----------------------------------------------------------
Gene:  catA  | Reference:  Animal 
----------------------------------------------------------


Call:
glm(formula = as.formula(paste(gene, "~", group_var)), family = binomial, 
    data = data)

Coefficients:
                    Estimate Std. Error z value Pr(>|z|)    
(Intercept)          -6.1930     0.5779 -10.716   <2e-16 ***
Source_USAChicken   -19.3730  2364.2250  -0.008    0.993    
Source_USAEgg       -19.3730 76367.5763   0.000    1.000    
Source_USAFish      -19.3730 55770.9923   0.000    1.000    
Source_USAHuman     -19.3730 10539.7269  -0.002    0.999    
Source_USAPlant     -19.3730 48299.0961   0.000    1.000    
---
Signif. codes:  0 ‘***’ 0.001 ‘**’ 0.01 ‘*’ 0.05 ‘.’ 0.1 ‘ ’ 1

(Dispersion parameter for binomial family taken to be 1)

    Null deviance: 54.836  on 10280  degrees of freedom
Residual deviance: 43.164  on 10275  degrees of freedom
AIC: 55.164

Number of Fisher Scoring iterations: 24


Odds Ratios (95% CI):
                  Estimate 2.5 %        97.5 %
(Intercept)          0.002 5e-04  5.300000e-03
Source_USAChicken    0.000    NA 6.896689e+139
Source_USAEgg        0.000    NA           Inf
Source_USAFish       0.000    NA           Inf
Source_USAHuman      0.000    NA           Inf
Source_USAPlant      0.000    NA           Inf

ANOVA (LR Type II):
Analysis of Deviance Table (Type II tests)

Response: catA
           LR Chisq Df Pr(>Chisq)  
Source_USA   11.671  5    0.03958 *
---
Signif. codes:  0 ‘***’ 0.001 ‘**’ 0.01 ‘*’ 0.05 ‘.’ 0.1 ‘ ’ 1
FDR p-value:  0.06303 
Animal - Chicken  | est= 19.37  | SE= 2364  | z= 0.008194  | rawP= 1  | FDR= 1
Animal - Egg  | est= 19.37  | SE= 76370  | z= 0.0002537  | rawP= 1  | FDR= 1
Animal - Fish  | est= 19.37  | SE= 55770  | z= 0.0003474  | rawP= 1  | FDR= 1
Animal - Human  | est= 19.37  | SE= 10540  | z= 0.001838  | rawP= 1  | FDR= 1
Animal - Plant  | est= 19.37  | SE= 48300  | z= 0.0004011  | rawP= 1  | FDR= 1
Chicken - Egg  | est= 1.028e-10  | SE= 76400  | z= 1.345e-15  | rawP= 1  | FDR= 1
Chicken - Fish  | est= -2.013e-11  | SE= 55820  | z= -3.606e-16  | rawP= 1  | FDR= 1
Chicken - Human  | est= 3.612e-11  | SE= 10800  | z= 3.344e-15  | rawP= 1  | FDR= 1
Chicken - Plant  | est= 9.909e-11  | SE= 48360  | z= 2.049e-15  | rawP= 1  | FDR= 1
Egg - Fish  | est= -1.229e-10  | SE= 94560  | z= -1.3e-15  | rawP= 1  | FDR= 1
Egg - Human  | est= -6.666e-11  | SE= 77090  | z= -8.646e-16  | rawP= 1  | FDR= 1
Egg - Plant  | est= -3.684e-12  | SE= 90360  | z= -4.077e-17  | rawP= 1  | FDR= 1
Fish - Human  | est= 5.625e-11  | SE= 56760  | z= 9.91e-16  | rawP= 1  | FDR= 1
Fish - Plant  | est= 1.192e-10  | SE= 73780  | z= 1.616e-15  | rawP= 1  | FDR= 1
Human - Plant  | est= 6.297e-11  | SE= 49440  | z= 1.274e-15  | rawP= 1  | FDR= 1

----------------------------------------------------------
Gene:  dfrA  | Reference:  Animal 
----------------------------------------------------------


Call:
glm(formula = as.formula(paste(gene, "~", group_var)), family = binomial, 
    data = data)

Coefficients:
                  Estimate Std. Error z value Pr(>|z|)    
(Intercept)        -3.1930     0.1340 -23.833   <2e-16 ***
Source_USAChicken   2.3013     0.1361  16.906   <2e-16 ***
Source_USAEgg      -9.3730   114.8143  -0.082   0.9349    
Source_USAFish      1.3212     0.7713   1.713   0.0867 .  
Source_USAHuman     1.5836     0.1873   8.454   <2e-16 ***
Source_USAPlant     0.9958     0.7573   1.315   0.1885    
---
Signif. codes:  0 ‘***’ 0.001 ‘**’ 0.01 ‘*’ 0.05 ‘.’ 0.1 ‘ ’ 1

(Dispersion parameter for binomial family taken to be 1)

    Null deviance: 11538  on 10280  degrees of freedom
Residual deviance: 10956  on 10275  degrees of freedom
AIC: 10968

Number of Fisher Scoring iterations: 11


Odds Ratios (95% CI):
                  Estimate  2.5 %  97.5 %
(Intercept)         0.0410 0.0312  0.0528
Source_USAChicken   9.9876 7.7240 13.1827
Source_USAEgg       0.0001     NA  1.4161
Source_USAFish      3.7480 0.5775 13.9828
Source_USAHuman     4.8724 3.3788  7.0523
Source_USAPlant     2.7069 0.4240  9.6807

ANOVA (LR Type II):
Analysis of Deviance Table (Type II tests)

Response: dfrA
           LR Chisq Df Pr(>Chisq)    
Source_USA   582.25  5  < 2.2e-16 ***
---
Signif. codes:  0 ‘***’ 0.001 ‘**’ 0.01 ‘*’ 0.05 ‘.’ 0.1 ‘ ’ 1
FDR p-value:  7.425e-123 
Animal - Chicken  | est= -2.301  | SE= 0.1361  | z= -16.91  | rawP= 0  | FDR= 0
Animal - Egg  | est= 9.373  | SE= 114.8  | z= 0.08164  | rawP= 1  | FDR= 1
Animal - Fish  | est= -1.321  | SE= 0.7713  | z= -1.713  | rawP= 0.523  | FDR= 1
Animal - Human  | est= -1.584  | SE= 0.1873  | z= -8.454  | rawP= 5.873e-14  | FDR= 1.962e-12
Animal - Plant  | est= -0.9958  | SE= 0.7573  | z= -1.315  | rawP= 0.7769  | FDR= 1
Chicken - Egg  | est= 11.67  | SE= 114.8  | z= 0.1017  | rawP= 1  | FDR= 1
Chicken - Fish  | est= 0.9801  | SE= 0.7599  | z= 1.29  | rawP= 0.7908  | FDR= 1
Chicken - Human  | est= 0.7178  | SE= 0.1331  | z= 5.391  | rawP= 1.043e-06  | FDR= 1.922e-05
Chicken - Plant  | est= 1.306  | SE= 0.7457  | z= 1.751  | rawP= 0.4981  | FDR= 1
Egg - Fish  | est= -10.69  | SE= 114.8  | z= -0.09314  | rawP= 1  | FDR= 1
Egg - Human  | est= -10.96  | SE= 114.8  | z= -0.09543  | rawP= 1  | FDR= 1
Egg - Plant  | est= -10.37  | SE= 114.8  | z= -0.09031  | rawP= 1  | FDR= 1
Fish - Human  | est= -0.2624  | SE= 0.7708  | z= -0.3404  | rawP= 0.9994  | FDR= 1
Fish - Plant  | est= 0.3254  | SE= 1.064  | z= 0.3058  | rawP= 0.9996  | FDR= 1
Human - Plant  | est= 0.5878  | SE= 0.7568  | z= 0.7767  | rawP= 0.9715  | FDR= 1

----------------------------------------------------------
Gene:  fosA  | Reference:  Animal 
----------------------------------------------------------


Call:
glm(formula = as.formula(paste(gene, "~", group_var)), family = binomial, 
    data = data)

Coefficients:
                  Estimate Std. Error z value Pr(>|z|)    
(Intercept)        -4.5754     0.2595 -17.630  < 2e-16 ***
Source_USAChicken   2.7160     0.2615  10.387  < 2e-16 ***
Source_USAEgg      -9.9907   312.0970  -0.032    0.974    
Source_USAFish     -9.9907   227.9235  -0.044    0.965    
Source_USAHuman     2.2383     0.3114   7.187 6.62e-13 ***
Source_USAPlant    -9.9907   197.3876  -0.051    0.960    
---
Signif. codes:  0 ‘***’ 0.001 ‘**’ 0.01 ‘*’ 0.05 ‘.’ 0.1 ‘ ’ 1

(Dispersion parameter for binomial family taken to be 1)

    Null deviance: 7315.7  on 10280  degrees of freedom
Residual deviance: 7018.2  on 10275  degrees of freedom
AIC: 7030.2

Number of Fisher Scoring iterations: 13


Odds Ratios (95% CI):
                  Estimate  2.5 %      97.5 %
(Intercept)         0.0103 0.0059 1.65000e-02
Source_USAChicken  15.1205 9.4101 2.64204e+01
Source_USAEgg       0.0000     NA 1.22909e+07
Source_USAFish      0.0000 0.0000 9.49770e+00
Source_USAHuman     9.3772 5.1970 1.77802e+01
Source_USAPlant     0.0000 0.0000 0.00000e+00

ANOVA (LR Type II):
Analysis of Deviance Table (Type II tests)

Response: fosA
           LR Chisq Df Pr(>Chisq)    
Source_USA   297.53  5  < 2.2e-16 ***
---
Signif. codes:  0 ‘***’ 0.001 ‘**’ 0.01 ‘*’ 0.05 ‘.’ 0.1 ‘ ’ 1
FDR p-value:  1.463e-61 
Animal - Chicken  | est= -2.716  | SE= 0.2615  | z= -10.39  | rawP= 5.207e-14  | FDR= 1.962e-12
Animal - Egg  | est= 9.991  | SE= 312.1  | z= 0.03201  | rawP= 1  | FDR= 1
Animal - Fish  | est= 9.991  | SE= 227.9  | z= 0.04383  | rawP= 1  | FDR= 1
Animal - Human  | est= -2.238  | SE= 0.3114  | z= -7.187  | rawP= 9.976e-12  | FDR= 2.475e-10
Animal - Plant  | est= 9.991  | SE= 197.4  | z= 0.05061  | rawP= 1  | FDR= 1
Chicken - Egg  | est= 12.71  | SE= 312.1  | z= 0.04071  | rawP= 1  | FDR= 1
Chicken - Fish  | est= 12.71  | SE= 227.9  | z= 0.05575  | rawP= 1  | FDR= 1
Chicken - Human  | est= 0.4778  | SE= 0.1751  | z= 2.728  | rawP= 0.06976  | FDR= 0.8034
Chicken - Plant  | est= 12.71  | SE= 197.4  | z= 0.06437  | rawP= 1  | FDR= 1
Egg - Fish  | est= 1.532e-11  | SE= 386.5  | z= 3.964e-14  | rawP= 1  | FDR= 1
Egg - Human  | est= -12.23  | SE= 312.1  | z= -0.03918  | rawP= 1  | FDR= 1
Egg - Plant  | est= 3.094e-11  | SE= 369.3  | z= 8.378e-14  | rawP= 1  | FDR= 1
Fish - Human  | est= -12.23  | SE= 227.9  | z= -0.05365  | rawP= 1  | FDR= 1
Fish - Plant  | est= 1.562e-11  | SE= 301.5  | z= 5.18e-14  | rawP= 1  | FDR= 1
Human - Plant  | est= 12.23  | SE= 197.4  | z= 0.06195  | rawP= 1  | FDR= 1

----------------------------------------------------------
Gene:  qnrB  | Reference:  Animal 
----------------------------------------------------------


Call:
glm(formula = as.formula(paste(gene, "~", group_var)), family = binomial, 
    data = data)

Coefficients:
                   Estimate Std. Error z value Pr(>|z|)    
(Intercept)         -4.8883     0.3026 -16.152  < 2e-16 ***
Source_USAChicken   -4.1412     1.0449  -3.963 7.39e-05 ***
Source_USAEgg      -13.6778  2306.1010  -0.006    0.995    
Source_USAFish     -13.6778  1684.1381  -0.008    0.994    
Source_USAHuman     -0.4540     0.7707  -0.589    0.556    
Source_USAPlant    -13.6778  1458.5064  -0.009    0.993    
---
Signif. codes:  0 ‘***’ 0.001 ‘**’ 0.01 ‘*’ 0.05 ‘.’ 0.1 ‘ ’ 1

(Dispersion parameter for binomial family taken to be 1)

    Null deviance: 212.75  on 10280  degrees of freedom
Residual deviance: 175.06  on 10275  degrees of freedom
AIC: 187.06

Number of Fisher Scoring iterations: 17


Odds Ratios (95% CI):
                  Estimate  2.5 %       97.5 %
(Intercept)         0.0075 0.0039 1.290000e-02
Source_USAChicken   0.0159 0.0009 8.180000e-02
Source_USAEgg       0.0000     NA 1.430227e+78
Source_USAFish      0.0000     NA 1.368111e+47
Source_USAHuman     0.6351 0.0980 2.376900e+00
Source_USAPlant     0.0000     NA 1.059853e+40

ANOVA (LR Type II):
Analysis of Deviance Table (Type II tests)

Response: qnrB
           LR Chisq Df Pr(>Chisq)    
Source_USA    37.69  5  4.356e-07 ***
---
Signif. codes:  0 ‘***’ 0.001 ‘**’ 0.01 ‘*’ 0.05 ‘.’ 0.1 ‘ ’ 1
FDR p-value:  1.102e-06 
Animal - Chicken  | est= 4.141  | SE= 1.045  | z= 3.963  | rawP= 0.001042  | FDR= 0.0143
Animal - Egg  | est= 13.68  | SE= 2306  | z= 0.005931  | rawP= 1  | FDR= 1
Animal - Fish  | est= 13.68  | SE= 1684  | z= 0.008122  | rawP= 1  | FDR= 1
Animal - Human  | est= 0.454  | SE= 0.7707  | z= 0.5891  | rawP= 0.9918  | FDR= 1
Animal - Plant  | est= 13.68  | SE= 1459  | z= 0.009378  | rawP= 1  | FDR= 1
Chicken - Egg  | est= 9.537  | SE= 2306  | z= 0.004135  | rawP= 1  | FDR= 1
Chicken - Fish  | est= 9.537  | SE= 1684  | z= 0.005663  | rawP= 1  | FDR= 1
Chicken - Human  | est= -3.687  | SE= 1.226  | z= -3.008  | rawP= 0.0315  | FDR= 0.3763
Chicken - Plant  | est= 9.537  | SE= 1459  | z= 0.006539  | rawP= 1  | FDR= 1
Egg - Fish  | est= -1.435e-11  | SE= 2856  | z= -5.026e-15  | rawP= 1  | FDR= 1
Egg - Human  | est= -13.22  | SE= 2306  | z= -0.005734  | rawP= 1  | FDR= 1
Egg - Plant  | est= 5.462e-12  | SE= 2729  | z= 2.002e-15  | rawP= 1  | FDR= 1
Fish - Human  | est= -13.22  | SE= 1684  | z= -0.007852  | rawP= 1  | FDR= 1
Fish - Plant  | est= 1.982e-11  | SE= 2228  | z= 8.894e-15  | rawP= 1  | FDR= 1
Human - Plant  | est= 13.22  | SE= 1459  | z= 0.009067  | rawP= 1  | FDR= 1

----------------------------------------------------------
Gene:  blaCMY  | Reference:  Animal 
----------------------------------------------------------


Call:
glm(formula = as.formula(paste(gene, "~", group_var)), family = binomial, 
    data = data)

Coefficients:
                   Estimate Std. Error z value Pr(>|z|)    
(Intercept)         -3.7745     0.1761 -21.438  < 2e-16 ***
Source_USAChicken   -1.5367     0.2356  -6.522 6.93e-11 ***
Source_USAEgg      -13.7916  1398.7210  -0.010    0.992    
Source_USAFish     -13.7916  1021.4814  -0.014    0.989    
Source_USAHuman     -0.4596     0.4473  -1.028    0.304    
Source_USAPlant    -13.7916   884.6288  -0.016    0.988    
---
Signif. codes:  0 ‘***’ 0.001 ‘**’ 0.01 ‘*’ 0.05 ‘.’ 0.1 ‘ ’ 1

(Dispersion parameter for binomial family taken to be 1)

    Null deviance: 936.34  on 10280  degrees of freedom
Residual deviance: 896.48  on 10275  degrees of freedom
AIC: 908.48

Number of Fisher Scoring iterations: 16


Odds Ratios (95% CI):
                  Estimate  2.5 %       97.5 %
(Intercept)         0.0229 0.0159 3.180000e-02
Source_USAChicken   0.2151 0.1358 3.433000e-01
Source_USAEgg       0.0000     NA 2.511768e+45
Source_USAFish      0.0000     NA 7.075436e+22
Source_USAHuman     0.6315 0.2370 1.412500e+00
Source_USAPlant     0.0000     NA 1.710204e+16

ANOVA (LR Type II):
Analysis of Deviance Table (Type II tests)

Response: blaCMY
           LR Chisq Df Pr(>Chisq)    
Source_USA   39.858  5  1.595e-07 ***
---
Signif. codes:  0 ‘***’ 0.001 ‘**’ 0.01 ‘*’ 0.05 ‘.’ 0.1 ‘ ’ 1
FDR p-value:  4.286e-07 
Animal - Chicken  | est= 1.537  | SE= 0.2356  | z= 6.522  | rawP= 1.039e-09  | FDR= 2.161e-08
Animal - Egg  | est= 13.79  | SE= 1399  | z= 0.00986  | rawP= 1  | FDR= 1
Animal - Fish  | est= 13.79  | SE= 1021  | z= 0.0135  | rawP= 1  | FDR= 1
Animal - Human  | est= 0.4596  | SE= 0.4473  | z= 1.028  | rawP= 0.9089  | FDR= 1
Animal - Plant  | est= 13.79  | SE= 884.6  | z= 0.01559  | rawP= 1  | FDR= 1
Chicken - Egg  | est= 12.25  | SE= 1399  | z= 0.008762  | rawP= 1  | FDR= 1
Chicken - Fish  | est= 12.25  | SE= 1021  | z= 0.012  | rawP= 1  | FDR= 1
Chicken - Human  | est= -1.077  | SE= 0.44  | z= -2.448  | rawP= 0.14  | FDR= 1
Chicken - Plant  | est= 12.25  | SE= 884.6  | z= 0.01385  | rawP= 1  | FDR= 1
Egg - Fish  | est= -4.659e-12  | SE= 1732  | z= -2.69e-15  | rawP= 1  | FDR= 1
Egg - Human  | est= -13.33  | SE= 1399  | z= -0.009532  | rawP= 1  | FDR= 1
Egg - Plant  | est= -5.928e-10  | SE= 1655  | z= -3.582e-13  | rawP= 1  | FDR= 1
Fish - Human  | est= -13.33  | SE= 1021  | z= -0.01305  | rawP= 1  | FDR= 1
Fish - Plant  | est= -5.881e-10  | SE= 1351  | z= -4.352e-13  | rawP= 1  | FDR= 1
Human - Plant  | est= 13.33  | SE= 884.6  | z= 0.01507  | rawP= 1  | FDR= 1

----------------------------------------------------------
Gene:  aac.3..IId  | Reference:  Animal 
----------------------------------------------------------


Call:
glm(formula = as.formula(paste(gene, "~", group_var)), family = binomial, 
    data = data)

Coefficients:
                    Estimate Std. Error z value Pr(>|z|)    
(Intercept)          -7.2930     1.0003  -7.291 3.09e-13 ***
Source_USAChicken    -0.6377     1.1550  -0.552  0.58090    
Source_USAEgg       -14.2731 10335.2276  -0.001  0.99890    
Source_USAFish      -14.2731  7547.7831  -0.002  0.99849    
Source_USAHuman     -14.2731  1426.3973  -0.010  0.99202    
Source_USAPlant       4.3486     1.4329   3.035  0.00241 ** 
---
Signif. codes:  0 ‘***’ 0.001 ‘**’ 0.01 ‘*’ 0.05 ‘.’ 0.1 ‘ ’ 1

(Dispersion parameter for binomial family taken to be 1)

    Null deviance: 86.284  on 10280  degrees of freedom
Residual deviance: 78.113  on 10275  degrees of freedom
AIC: 90.113

Number of Fisher Scoring iterations: 20


Odds Ratios (95% CI):
                  Estimate  2.5 %       97.5 %
(Intercept)         0.0007 0.0000 3.000000e-03
Source_USAChicken   0.5285 0.0676 1.068870e+01
Source_USAEgg       0.0000     NA          Inf
Source_USAFish      0.0000     NA          Inf
Source_USAHuman     0.0000     NA 3.274268e+65
Source_USAPlant    77.3684 2.9866 2.005848e+03

ANOVA (LR Type II):
Analysis of Deviance Table (Type II tests)

Response: aac.3..IId
           LR Chisq Df Pr(>Chisq)
Source_USA   8.1712  5      0.147
FDR p-value:  0.218 
Animal - Chicken  | est= 0.6377  | SE= 1.155  | z= 0.5521  | rawP= 0.9939  | FDR= 1
Animal - Egg  | est= 14.27  | SE= 10340  | z= 0.001381  | rawP= 1  | FDR= 1
Animal - Fish  | est= 14.27  | SE= 7548  | z= 0.001891  | rawP= 1  | FDR= 1
Animal - Human  | est= 14.27  | SE= 1426  | z= 0.01001  | rawP= 1  | FDR= 1
Animal - Plant  | est= -4.349  | SE= 1.433  | z= -3.035  | rawP= 0.02906  | FDR= 0.3675
Chicken - Egg  | est= 13.64  | SE= 10340  | z= 0.001319  | rawP= 1  | FDR= 1
Chicken - Fish  | est= 13.64  | SE= 7548  | z= 0.001807  | rawP= 1  | FDR= 1
Chicken - Human  | est= 13.64  | SE= 1426  | z= 0.009559  | rawP= 1  | FDR= 1
Chicken - Plant  | est= -4.986  | SE= 1.177  | z= -4.235  | rawP= 0.0003288  | FDR= 0.004611
Egg - Fish  | est= -3.785e-11  | SE= 12800  | z= -2.957e-15  | rawP= 1  | FDR= 1
Egg - Human  | est= -2.327e-11  | SE= 10430  | z= -2.231e-15  | rawP= 1  | FDR= 1
Egg - Plant  | est= -18.62  | SE= 10340  | z= -0.001802  | rawP= 1  | FDR= 1
Fish - Human  | est= 1.457e-11  | SE= 7681  | z= 1.897e-15  | rawP= 1  | FDR= 1
Fish - Plant  | est= -18.62  | SE= 7548  | z= -0.002467  | rawP= 1  | FDR= 1
Human - Plant  | est= -18.62  | SE= 1426  | z= -0.01306  | rawP= 1  | FDR= 1

----------------------------------------------------------
Gene:  aac.3..IV  | Reference:  Animal 
----------------------------------------------------------


Call:
glm(formula = as.formula(paste(gene, "~", group_var)), family = binomial, 
    data = data)

Coefficients:
                    Estimate Std. Error z value Pr(>|z|)
(Intercept)       -2.257e+01  1.257e+03  -0.018    0.986
Source_USAChicken  1.631e+01  1.257e+03   0.013    0.990
Source_USAEgg      9.754e-08  1.709e+04   0.000    1.000
Source_USAFish     9.784e-08  1.251e+04   0.000    1.000
Source_USAHuman    9.784e-08  2.666e+03   0.000    1.000
Source_USAPlant    9.777e-08  1.085e+04   0.000    1.000

(Dispersion parameter for binomial family taken to be 1)

    Null deviance: 238.87  on 10280  degrees of freedom
Residual deviance: 232.20  on 10275  degrees of freedom
AIC: 244.2

Number of Fisher Scoring iterations: 21


Odds Ratios (95% CI):
                  Estimate 2.5 %        97.5 %
(Intercept)              0     0  0.000000e+00
Source_USAChicken 12126680     0            NA
Source_USAEgg            1    NA           Inf
Source_USAFish           1     0 1.678770e+175
Source_USAHuman          1     0  2.266732e+37
Source_USAPlant          1     0 1.010131e+152

ANOVA (LR Type II):
Analysis of Deviance Table (Type II tests)

Response: aac.3..IV
           LR Chisq Df Pr(>Chisq)
Source_USA   6.6744  5      0.246
FDR p-value:  0.3205 
Animal - Chicken  | est= -16.31  | SE= 1257  | z= -0.01298  | rawP= 1  | FDR= 1
Animal - Egg  | est= -9.754e-08  | SE= 17090  | z= -5.709e-12  | rawP= 1  | FDR= 1
Animal - Fish  | est= -9.784e-08  | SE= 12510  | z= -7.822e-12  | rawP= 1  | FDR= 1
Animal - Human  | est= -9.784e-08  | SE= 2666  | z= -3.669e-11  | rawP= 1  | FDR= 1
Animal - Plant  | est= -9.777e-08  | SE= 10850  | z= -9.011e-12  | rawP= 1  | FDR= 1
Chicken - Egg  | est= 16.31  | SE= 17040  | z= 0.0009572  | rawP= 1  | FDR= 1
Chicken - Fish  | est= 16.31  | SE= 12440  | z= 0.001311  | rawP= 1  | FDR= 1
Chicken - Human  | est= 16.31  | SE= 2352  | z= 0.006936  | rawP= 1  | FDR= 1
Chicken - Plant  | est= 16.31  | SE= 10780  | z= 0.001513  | rawP= 1  | FDR= 1
Egg - Fish  | est= -2.967e-10  | SE= 21100  | z= -1.406e-14  | rawP= 1  | FDR= 1
Egg - Human  | est= -2.973e-10  | SE= 17200  | z= -1.728e-14  | rawP= 1  | FDR= 1
Egg - Plant  | est= -2.263e-10  | SE= 20160  | z= -1.122e-14  | rawP= 1  | FDR= 1
Fish - Human  | est= -5.31e-13  | SE= 12660  | z= -4.193e-17  | rawP= 1  | FDR= 1
Fish - Plant  | est= 7.045e-11  | SE= 16460  | z= 4.28e-15  | rawP= 1  | FDR= 1
Human - Plant  | est= 7.098e-11  | SE= 11030  | z= 6.435e-15  | rawP= 1  | FDR= 1

----------------------------------------------------------
Gene:  aac.3..IVa  | Reference:  Animal 
----------------------------------------------------------


Call:
glm(formula = as.formula(paste(gene, "~", group_var)), family = binomial, 
    data = data)

Coefficients:
                  Estimate Std. Error z value Pr(>|z|)    
(Intercept)        -2.7308     0.1088 -25.101  < 2e-16 ***
Source_USAChicken   2.8211     0.1110  25.421  < 2e-16 ***
Source_USAEgg     -10.8353   189.2965  -0.057    0.954    
Source_USAFish      0.8590     0.7673   1.119    0.263    
Source_USAHuman     1.2992     0.1647   7.888 3.08e-15 ***
Source_USAPlant   -10.8353   119.7216  -0.091    0.928    
---
Signif. codes:  0 ‘***’ 0.001 ‘**’ 0.01 ‘*’ 0.05 ‘.’ 0.1 ‘ ’ 1

(Dispersion parameter for binomial family taken to be 1)

    Null deviance: 14110  on 10280  degrees of freedom
Residual deviance: 12655  on 10275  degrees of freedom
AIC: 12667

Number of Fisher Scoring iterations: 12


Odds Ratios (95% CI):
                  Estimate   2.5 %   97.5 %
(Intercept)         0.0652  0.0523   0.0801
Source_USAChicken  16.7961 13.5962  21.0167
Source_USAEgg       0.0000      NA 180.7776
Source_USAFish      2.3607  0.3656   8.7161
Source_USAHuman     3.6664  2.6523   5.0632
Source_USAPlant     0.0000      NA   0.0207

ANOVA (LR Type II):
Analysis of Deviance Table (Type II tests)

Response: aac.3..IVa
           LR Chisq Df Pr(>Chisq)    
Source_USA   1454.2  5  < 2.2e-16 ***
---
Signif. codes:  0 ‘***’ 0.001 ‘**’ 0.01 ‘*’ 0.05 ‘.’ 0.1 ‘ ’ 1
FDR p-value:  2.123e-311 
Animal - Chicken  | est= -2.821  | SE= 0.111  | z= -25.42  | rawP= 0  | FDR= 0
Animal - Egg  | est= 10.84  | SE= 189.3  | z= 0.05724  | rawP= 1  | FDR= 1
Animal - Fish  | est= -0.859  | SE= 0.7673  | z= -1.119  | rawP= 0.8735  | FDR= 1
Animal - Human  | est= -1.299  | SE= 0.1647  | z= -7.888  | rawP= 1.331e-13  | FDR= 3.434e-12
Animal - Plant  | est= 10.84  | SE= 119.7  | z= 0.0905  | rawP= 1  | FDR= 1
Chicken - Egg  | est= 13.66  | SE= 189.3  | z= 0.07214  | rawP= 1  | FDR= 1
Chicken - Fish  | est= 1.962  | SE= 0.7599  | z= 2.582  | rawP= 0.1016  | FDR= 1
Chicken - Human  | est= 1.522  | SE= 0.1256  | z= 12.12  | rawP= 0  | FDR= 0
Chicken - Plant  | est= 13.66  | SE= 119.7  | z= 0.1141  | rawP= 1  | FDR= 1
Egg - Fish  | est= -11.69  | SE= 189.3  | z= -0.06178  | rawP= 1  | FDR= 1
Egg - Human  | est= -12.13  | SE= 189.3  | z= -0.0641  | rawP= 1  | FDR= 1
Egg - Plant  | est= 1.281e-11  | SE= 224  | z= 5.718e-14  | rawP= 1  | FDR= 1
Fish - Human  | est= -0.4403  | SE= 0.7696  | z= -0.5721  | rawP= 0.9928  | FDR= 1
Fish - Plant  | est= 11.69  | SE= 119.7  | z= 0.09768  | rawP= 1  | FDR= 1
Human - Plant  | est= 12.13  | SE= 119.7  | z= 0.1014  | rawP= 1  | FDR= 1

----------------------------------------------------------
Gene:  aac.3..VIa  | Reference:  Animal 
----------------------------------------------------------


Call:
glm(formula = as.formula(paste(gene, "~", group_var)), family = binomial, 
    data = data)

Coefficients:
                   Estimate Std. Error z value Pr(>|z|)    
(Intercept)         -5.0903     0.3344 -15.224   <2e-16 ***
Source_USAChicken   -0.8011     0.3942  -2.032   0.0421 *  
Source_USAEgg      -12.4757  1398.7210  -0.009   0.9929    
Source_USAFish     -12.4757  1021.4814  -0.012   0.9903    
Source_USAHuman      0.4459     0.6035   0.739   0.4599    
Source_USAPlant    -12.4757   884.6289  -0.014   0.9887    
---
Signif. codes:  0 ‘***’ 0.001 ‘**’ 0.01 ‘*’ 0.05 ‘.’ 0.1 ‘ ’ 1

(Dispersion parameter for binomial family taken to be 1)

    Null deviance: 479.00  on 10280  degrees of freedom
Residual deviance: 471.94  on 10275  degrees of freedom
AIC: 483.94

Number of Fisher Scoring iterations: 16


Odds Ratios (95% CI):
                  Estimate  2.5 %       97.5 %
(Intercept)         0.0062 0.0030 1.110000e-02
Source_USAChicken   0.4488 0.2144 1.025800e+00
Source_USAEgg       0.0000     NA 1.548581e+45
Source_USAFish      0.0000 0.0000 6.696197e+16
Source_USAHuman     1.5620 0.4215 4.822300e+00
Source_USAPlant     0.0000 0.0000 7.009721e+13

ANOVA (LR Type II):
Analysis of Deviance Table (Type II tests)

Response: aac.3..VIa
           LR Chisq Df Pr(>Chisq)
Source_USA   7.0574  5     0.2164
FDR p-value:  0.2908 
Animal - Chicken  | est= 0.8011  | SE= 0.3942  | z= 2.032  | rawP= 0.3239  | FDR= 1
Animal - Egg  | est= 12.48  | SE= 1399  | z= 0.008919  | rawP= 1  | FDR= 1
Animal - Fish  | est= 12.48  | SE= 1021  | z= 0.01221  | rawP= 1  | FDR= 1
Animal - Human  | est= -0.4459  | SE= 0.6035  | z= -0.7389  | rawP= 0.9771  | FDR= 1
Animal - Plant  | est= 12.48  | SE= 884.6  | z= 0.0141  | rawP= 1  | FDR= 1
Chicken - Egg  | est= 11.67  | SE= 1399  | z= 0.008347  | rawP= 1  | FDR= 1
Chicken - Fish  | est= 11.67  | SE= 1021  | z= 0.01143  | rawP= 1  | FDR= 1
Chicken - Human  | est= -1.247  | SE= 0.5441  | z= -2.292  | rawP= 0.1972  | FDR= 1
Chicken - Plant  | est= 11.67  | SE= 884.6  | z= 0.0132  | rawP= 1  | FDR= 1
Egg - Fish  | est= 1.663e-11  | SE= 1732  | z= 9.603e-15  | rawP= 1  | FDR= 1
Egg - Human  | est= -12.92  | SE= 1399  | z= -0.009238  | rawP= 1  | FDR= 1
Egg - Plant  | est= -1.093e-09  | SE= 1655  | z= -6.603e-13  | rawP= 1  | FDR= 1
Fish - Human  | est= -12.92  | SE= 1021  | z= -0.01265  | rawP= 1  | FDR= 1
Fish - Plant  | est= -1.109e-09  | SE= 1351  | z= -8.21e-13  | rawP= 1  | FDR= 1
Human - Plant  | est= 12.92  | SE= 884.6  | z= 0.01461  | rawP= 1  | FDR= 1

----------------------------------------------------------
Gene:  aac.6...IIc  | Reference:  Animal 
----------------------------------------------------------


Call:
glm(formula = as.formula(paste(gene, "~", group_var)), family = binomial, 
    data = data)

Coefficients:
                   Estimate Std. Error z value Pr(>|z|)    
(Intercept)          -5.681      0.448 -12.681   <2e-16 ***
Source_USAChicken   -18.885   1433.975  -0.013    0.989    
Source_USAEgg       -18.885  46319.276   0.000    1.000    
Source_USAFish      -18.885  33826.817  -0.001    1.000    
Source_USAHuman     -18.885   6392.667  -0.003    0.998    
Source_USAPlant     -18.885  29294.883  -0.001    0.999    
---
Signif. codes:  0 ‘***’ 0.001 ‘**’ 0.01 ‘*’ 0.05 ‘.’ 0.1 ‘ ’ 1

(Dispersion parameter for binomial family taken to be 1)

    Null deviance: 86.284  on 10280  degrees of freedom
Residual deviance: 66.826  on 10275  degrees of freedom
AIC: 78.826

Number of Fisher Scoring iterations: 23


Odds Ratios (95% CI):
                  Estimate  2.5 %        97.5 %
(Intercept)         0.0034 0.0012  7.300000e-03
Source_USAChicken   0.0000     NA  4.411332e+62
Source_USAEgg       0.0000     NA           Inf
Source_USAFish      0.0000     NA           Inf
Source_USAHuman     0.0000     NA 4.280256e+307
Source_USAPlant     0.0000     NA           Inf

ANOVA (LR Type II):
Analysis of Deviance Table (Type II tests)

Response: aac.6...IIc
           LR Chisq Df Pr(>Chisq)   
Source_USA   19.458  5   0.001579 **
---
Signif. codes:  0 ‘***’ 0.001 ‘**’ 0.01 ‘*’ 0.05 ‘.’ 0.1 ‘ ’ 1
FDR p-value:  0.002715 
Animal - Chicken  | est= 18.89  | SE= 1434  | z= 0.01317  | rawP= 1  | FDR= 1
Animal - Egg  | est= 18.89  | SE= 46320  | z= 0.0004077  | rawP= 1  | FDR= 1
Animal - Fish  | est= 18.89  | SE= 33830  | z= 0.0005583  | rawP= 1  | FDR= 1
Animal - Human  | est= 18.89  | SE= 6393  | z= 0.002954  | rawP= 1  | FDR= 1
Animal - Plant  | est= 18.89  | SE= 29290  | z= 0.0006447  | rawP= 1  | FDR= 1
Chicken - Egg  | est= 6.061e-11  | SE= 46340  | z= 1.308e-15  | rawP= 1  | FDR= 1
Chicken - Fish  | est= -1.651e-10  | SE= 33860  | z= -4.877e-15  | rawP= 1  | FDR= 1
Chicken - Human  | est= 2.913e-11  | SE= 6552  | z= 4.447e-15  | rawP= 1  | FDR= 1
Chicken - Plant  | est= 5.967e-11  | SE= 29330  | z= 2.035e-15  | rawP= 1  | FDR= 1
Egg - Fish  | est= -2.257e-10  | SE= 57360  | z= -3.936e-15  | rawP= 1  | FDR= 1
Egg - Human  | est= -3.148e-11  | SE= 46760  | z= -6.733e-16  | rawP= 1  | FDR= 1
Egg - Plant  | est= -9.379e-13  | SE= 54810  | z= -1.711e-17  | rawP= 1  | FDR= 1
Fish - Human  | est= 1.943e-10  | SE= 34430  | z= 5.643e-15  | rawP= 1  | FDR= 1
Fish - Plant  | est= 2.248e-10  | SE= 44750  | z= 5.024e-15  | rawP= 1  | FDR= 1
Human - Plant  | est= 3.054e-11  | SE= 29980  | z= 1.019e-15  | rawP= 1  | FDR= 1

----------------------------------------------------------
Gene:  aac.6...Iaa  | Reference:  Animal 
----------------------------------------------------------


Call:
glm(formula = as.formula(paste(gene, "~", group_var)), family = binomial, 
    data = data)

Coefficients:
                    Estimate Std. Error z value Pr(>|z|)
(Intercept)        2.457e+01  3.416e+03   0.007    0.994
Source_USAChicken -1.554e+01  3.416e+03  -0.005    0.996
Source_USAEgg     -6.517e-08  4.645e+04   0.000    1.000
Source_USAFish    -7.820e-08  3.400e+04   0.000    1.000
Source_USAHuman   -7.788e-08  7.248e+03   0.000    1.000
Source_USAPlant   -7.898e-08  2.949e+04   0.000    1.000

(Dispersion parameter for binomial family taken to be 1)

    Null deviance: 20.476  on 10280  degrees of freedom
Residual deviance: 20.059  on 10275  degrees of freedom
AIC: 32.059

Number of Fisher Scoring iterations: 23


Odds Ratios (95% CI):
                     Estimate 2.5 % 97.5 %
(Intercept)       46656059985   Inf    Inf
Source_USAChicken           0    NA    Inf
Source_USAEgg               1     0    Inf
Source_USAFish              1     0    Inf
Source_USAHuman             1     0    Inf
Source_USAPlant             1     0    Inf

ANOVA (LR Type II):
Analysis of Deviance Table (Type II tests)

Response: aac.6...Iaa
           LR Chisq Df Pr(>Chisq)
Source_USA  0.41681  5     0.9949
FDR p-value:  0.9949 
Animal - Chicken  | est= 15.54  | SE= 3416  | z= 0.004548  | rawP= 1  | FDR= 1
Animal - Egg  | est= 6.517e-08  | SE= 46450  | z= 1.403e-12  | rawP= 1  | FDR= 1
Animal - Fish  | est= 7.82e-08  | SE= 34000  | z= 2.3e-12  | rawP= 1  | FDR= 1
Animal - Human  | est= 7.788e-08  | SE= 7248  | z= 1.075e-11  | rawP= 1  | FDR= 1
Animal - Plant  | est= 7.898e-08  | SE= 29490  | z= 2.678e-12  | rawP= 1  | FDR= 1
Chicken - Egg  | est= -15.54  | SE= 46320  | z= -0.0003354  | rawP= 1  | FDR= 1
Chicken - Fish  | est= -15.54  | SE= 33830  | z= -0.0004593  | rawP= 1  | FDR= 1
Chicken - Human  | est= -15.54  | SE= 6393  | z= -0.00243  | rawP= 1  | FDR= 1
Chicken - Plant  | est= -15.54  | SE= 29290  | z= -0.0005303  | rawP= 1  | FDR= 1
Egg - Fish  | est= 1.303e-08  | SE= 57360  | z= 2.272e-13  | rawP= 1  | FDR= 1
Egg - Human  | est= 1.271e-08  | SE= 46760  | z= 2.718e-13  | rawP= 1  | FDR= 1
Egg - Plant  | est= 1.381e-08  | SE= 54810  | z= 2.52e-13  | rawP= 1  | FDR= 1
Fish - Human  | est= -3.216e-10  | SE= 34430  | z= -9.341e-15  | rawP= 1  | FDR= 1
Fish - Plant  | est= 7.77e-10  | SE= 44750  | z= 1.736e-14  | rawP= 1  | FDR= 1
Human - Plant  | est= 1.099e-09  | SE= 29980  | z= 3.664e-14  | rawP= 1  | FDR= 1

----------------------------------------------------------
Gene:  ant.2....Ia  | Reference:  Animal 
----------------------------------------------------------


Call:
glm(formula = as.formula(paste(gene, "~", group_var)), family = binomial, 
    data = data)

Coefficients:
                    Estimate Std. Error z value Pr(>|z|)    
(Intercept)          -4.8883     0.3026 -16.152  < 2e-16 ***
Source_USAChicken    -3.0424     0.6520  -4.667 3.06e-06 ***
Source_USAEgg       -16.6778 10335.2276  -0.002    0.999    
Source_USAFish      -16.6778  7547.7830  -0.002    0.998    
Source_USAHuman     -16.6778  1426.3970  -0.012    0.991    
Source_USAPlant     -16.6778  6536.5719  -0.003    0.998    
---
Signif. codes:  0 ‘***’ 0.001 ‘**’ 0.01 ‘*’ 0.05 ‘.’ 0.1 ‘ ’ 1

(Dispersion parameter for binomial family taken to be 1)

    Null deviance: 212.75  on 10280  degrees of freedom
Residual deviance: 183.21  on 10275  degrees of freedom
AIC: 195.21

Number of Fisher Scoring iterations: 20


Odds Ratios (95% CI):
                  Estimate  2.5 %        97.5 %
(Intercept)         0.0075 0.0039  1.290000e-02
Source_USAChicken   0.0477 0.0108  1.530000e-01
Source_USAEgg       0.0000     NA           Inf
Source_USAFish      0.0000     NA 3.957414e+231
Source_USAHuman     0.0000     NA  7.826073e+37
Source_USAPlant     0.0000     NA 3.970591e+199

ANOVA (LR Type II):
Analysis of Deviance Table (Type II tests)

Response: ant.2....Ia
           LR Chisq Df Pr(>Chisq)    
Source_USA   29.542  5  1.814e-05 ***
---
Signif. codes:  0 ‘***’ 0.001 ‘**’ 0.01 ‘*’ 0.05 ‘.’ 0.1 ‘ ’ 1
FDR p-value:  4.106e-05 
Animal - Chicken  | est= 3.042  | SE= 0.652  | z= 4.667  | rawP= 4.503e-05  | FDR= 0.0007261
Animal - Egg  | est= 16.68  | SE= 10340  | z= 0.001614  | rawP= 1  | FDR= 1
Animal - Fish  | est= 16.68  | SE= 7548  | z= 0.00221  | rawP= 1  | FDR= 1
Animal - Human  | est= 16.68  | SE= 1426  | z= 0.01169  | rawP= 1  | FDR= 1
Animal - Plant  | est= 16.68  | SE= 6537  | z= 0.002551  | rawP= 1  | FDR= 1
Chicken - Egg  | est= 13.64  | SE= 10340  | z= 0.001319  | rawP= 1  | FDR= 1
Chicken - Fish  | est= 13.64  | SE= 7548  | z= 0.001807  | rawP= 1  | FDR= 1
Chicken - Human  | est= 13.64  | SE= 1426  | z= 0.009559  | rawP= 1  | FDR= 1
Chicken - Plant  | est= 13.64  | SE= 6537  | z= 0.002086  | rawP= 1  | FDR= 1
Egg - Fish  | est= 6.616e-11  | SE= 12800  | z= 5.17e-15  | rawP= 1  | FDR= 1
Egg - Human  | est= -7.205e-12  | SE= 10430  | z= -6.906e-16  | rawP= 1  | FDR= 1
Egg - Plant  | est= 6.683e-12  | SE= 12230  | z= 5.465e-16  | rawP= 1  | FDR= 1
Fish - Human  | est= -7.337e-11  | SE= 7681  | z= -9.551e-15  | rawP= 1  | FDR= 1
Fish - Plant  | est= -5.948e-11  | SE= 9985  | z= -5.957e-15  | rawP= 1  | FDR= 1
Human - Plant  | est= 1.389e-11  | SE= 6690  | z= 2.076e-15  | rawP= 1  | FDR= 1

----------------------------------------------------------
Gene:  ant.3....Ia  | Reference:  Animal 
----------------------------------------------------------


Call:
glm(formula = as.formula(paste(gene, "~", group_var)), family = binomial, 
    data = data)

Coefficients:
                   Estimate Std. Error z value Pr(>|z|)    
(Intercept)        -2.46736    0.09712 -25.404  < 2e-16 ***
Source_USAChicken   4.00205    0.10126  39.521  < 2e-16 ***
Source_USAEgg     -11.09870  189.29646  -0.059   0.9532    
Source_USAFish      1.45576    0.59190   2.459   0.0139 *  
Source_USAHuman     1.21000    0.15246   7.937 2.08e-15 ***
Source_USAPlant     0.27014    0.75166   0.359   0.7193    
---
Signif. codes:  0 ‘***’ 0.001 ‘**’ 0.01 ‘*’ 0.05 ‘.’ 0.1 ‘ ’ 1

(Dispersion parameter for binomial family taken to be 1)

    Null deviance: 12750.5  on 10280  degrees of freedom
Residual deviance:  9082.4  on 10275  degrees of freedom
AIC: 9094.4

Number of Fisher Scoring iterations: 12


Odds Ratios (95% CI):
                  Estimate   2.5 %   97.5 %
(Intercept)         0.0848  0.0697   0.1021
Source_USAChicken  54.7101 45.0658  67.0488
Source_USAEgg       0.0000      NA 139.1994
Source_USAFish      4.2877  1.1737  12.7615
Source_USAHuman     3.3535  2.4843   4.5190
Source_USAPlant     1.3101  0.2066   4.6146

ANOVA (LR Type II):
Analysis of Deviance Table (Type II tests)

Response: ant.3....Ia
           LR Chisq Df Pr(>Chisq)    
Source_USA   3668.1  5  < 2.2e-16 ***
---
Signif. codes:  0 ‘***’ 0.001 ‘**’ 0.01 ‘*’ 0.05 ‘.’ 0.1 ‘ ’ 1
FDR p-value:  0 
Animal - Chicken  | est= -4.002  | SE= 0.1013  | z= -39.52  | rawP= 0  | FDR= 0
Animal - Egg  | est= 11.1  | SE= 189.3  | z= 0.05863  | rawP= 1  | FDR= 1
Animal - Fish  | est= -1.456  | SE= 0.5919  | z= -2.459  | rawP= 0.1363  | FDR= 1
Animal - Human  | est= -1.21  | SE= 0.1525  | z= -7.937  | rawP= 1.147e-13  | FDR= 3.082e-12
Animal - Plant  | est= -0.2701  | SE= 0.7517  | z= -0.3594  | rawP= 0.9992  | FDR= 1
Chicken - Egg  | est= 15.1  | SE= 189.3  | z= 0.07977  | rawP= 1  | FDR= 1
Chicken - Fish  | est= 2.546  | SE= 0.5846  | z= 4.356  | rawP= 0.0001923  | FDR= 0.002819
Chicken - Human  | est= 2.792  | SE= 0.121  | z= 23.08  | rawP= 0  | FDR= 0
Chicken - Plant  | est= 3.732  | SE= 0.7459  | z= 5.003  | rawP= 8.365e-06  | FDR= 0.0001383
Egg - Fish  | est= -12.55  | SE= 189.3  | z= -0.06632  | rawP= 1  | FDR= 1
Egg - Human  | est= -12.31  | SE= 189.3  | z= -0.06502  | rawP= 1  | FDR= 1
Egg - Plant  | est= -11.37  | SE= 189.3  | z= -0.06006  | rawP= 1  | FDR= 1
Fish - Human  | est= 0.2458  | SE= 0.5956  | z= 0.4126  | rawP= 0.9985  | FDR= 1
Fish - Plant  | est= 1.186  | SE= 0.9468  | z= 1.252  | rawP= 0.8109  | FDR= 1
Human - Plant  | est= 0.9399  | SE= 0.7546  | z= 1.246  | rawP= 0.8143  | FDR= 1

----------------------------------------------------------
Gene:  aph.3....Ib  | Reference:  Animal 
----------------------------------------------------------


Call:
glm(formula = as.formula(paste(gene, "~", group_var)), family = binomial, 
    data = data)

Coefficients:
                  Estimate Std. Error z value Pr(>|z|)    
(Intercept)        -3.4333     0.1498 -22.919   <2e-16 ***
Source_USAChicken  -2.4154     0.2534  -9.531   <2e-16 ***
Source_USAEgg     -13.1328   848.3672  -0.015   0.9876    
Source_USAFish      0.7942     1.0459   0.759   0.4476    
Source_USAHuman    -1.5012     0.5985  -2.508   0.0121 *  
Source_USAPlant   -13.1328   536.5545  -0.024   0.9805    
---
Signif. codes:  0 ‘***’ 0.001 ‘**’ 0.01 ‘*’ 0.05 ‘.’ 0.1 ‘ ’ 1

(Dispersion parameter for binomial family taken to be 1)

    Null deviance: 877.70  on 10280  degrees of freedom
Residual deviance: 781.12  on 10275  degrees of freedom
AIC: 793.12

Number of Fisher Scoring iterations: 15


Odds Ratios (95% CI):
                  Estimate  2.5 %       97.5 %
(Intercept)         0.0323 0.0237 4.270000e-02
Source_USAChicken   0.0893 0.0535 1.453000e-01
Source_USAEgg       0.0000     NA 3.040886e+25
Source_USAFish      2.2127 0.1208 1.136930e+01
Source_USAHuman     0.2229 0.0539 6.126000e-01
Source_USAPlant     0.0000     NA 6.424558e+07

ANOVA (LR Type II):
Analysis of Deviance Table (Type II tests)

Response: aph.3....Ib
           LR Chisq Df Pr(>Chisq)    
Source_USA   96.581  5  < 2.2e-16 ***
---
Signif. codes:  0 ‘***’ 0.001 ‘**’ 0.01 ‘*’ 0.05 ‘.’ 0.1 ‘ ’ 1
FDR p-value:  9.181e-19 
Animal - Chicken  | est= 2.415  | SE= 0.2534  | z= 9.531  | rawP= 4.874e-14  | FDR= 1.962e-12
Animal - Egg  | est= 13.13  | SE= 848.4  | z= 0.01548  | rawP= 1  | FDR= 1
Animal - Fish  | est= -0.7942  | SE= 1.046  | z= -0.7594  | rawP= 0.9742  | FDR= 1
Animal - Human  | est= 1.501  | SE= 0.5985  | z= 2.508  | rawP= 0.1215  | FDR= 1
Animal - Plant  | est= 13.13  | SE= 536.6  | z= 0.02448  | rawP= 1  | FDR= 1
Chicken - Egg  | est= 10.72  | SE= 848.4  | z= 0.01263  | rawP= 1  | FDR= 1
Chicken - Fish  | est= -3.21  | SE= 1.055  | z= -3.042  | rawP= 0.02841  | FDR= 0.3665
Chicken - Human  | est= -0.9143  | SE= 0.6144  | z= -1.488  | rawP= 0.672  | FDR= 1
Chicken - Plant  | est= 10.72  | SE= 536.6  | z= 0.01997  | rawP= 1  | FDR= 1
Egg - Fish  | est= -13.93  | SE= 848.4  | z= -0.01642  | rawP= 1  | FDR= 1
Egg - Human  | est= -11.63  | SE= 848.4  | z= -0.01371  | rawP= 1  | FDR= 1
Egg - Plant  | est= 7.767e-10  | SE= 1004  | z= 7.738e-13  | rawP= 1  | FDR= 1
Fish - Human  | est= 2.295  | SE= 1.186  | z= 1.935  | rawP= 0.3806  | FDR= 1
Fish - Plant  | est= 13.93  | SE= 536.6  | z= 0.02596  | rawP= 1  | FDR= 1
Human - Plant  | est= 11.63  | SE= 536.6  | z= 0.02168  | rawP= 1  | FDR= 1

----------------------------------------------------------
Gene:  aph.3...IIa  | Reference:  Animal 
----------------------------------------------------------


Call:
glm(formula = as.formula(paste(gene, "~", group_var)), family = binomial, 
    data = data)

Coefficients:
                    Estimate Std. Error z value Pr(>|z|)    
(Intercept)          -6.5992     0.7076  -9.326   <2e-16 ***
Source_USAChicken   -18.9669  2364.2250  -0.008    0.994    
Source_USAEgg       -18.9669 76367.5763   0.000    1.000    
Source_USAFish      -18.9669 55770.9923   0.000    1.000    
Source_USAHuman     -18.9669 10539.7269  -0.002    0.999    
Source_USAPlant     -18.9669 48299.0961   0.000    1.000    
---
Signif. codes:  0 ‘***’ 0.001 ‘**’ 0.01 ‘*’ 0.05 ‘.’ 0.1 ‘ ’ 1

(Dispersion parameter for binomial family taken to be 1)

    Null deviance: 38.179  on 10280  degrees of freedom
Residual deviance: 30.399  on 10275  degrees of freedom
AIC: 42.399

Number of Fisher Scoring iterations: 24


Odds Ratios (95% CI):
                  Estimate 2.5 %        97.5 %
(Intercept)         0.0014 2e-04  4.200000e-03
Source_USAChicken   0.0000    NA 4.306839e+171
Source_USAEgg       0.0000    NA           Inf
Source_USAFish      0.0000    NA           Inf
Source_USAHuman     0.0000    NA           Inf
Source_USAPlant     0.0000    NA           Inf

ANOVA (LR Type II):
Analysis of Deviance Table (Type II tests)

Response: aph.3...IIa
           LR Chisq Df Pr(>Chisq)
Source_USA   7.7798  5     0.1688
FDR p-value:  0.2341 
Animal - Chicken  | est= 18.97  | SE= 2364  | z= 0.008022  | rawP= 1  | FDR= 1
Animal - Egg  | est= 18.97  | SE= 76370  | z= 0.0002484  | rawP= 1  | FDR= 1
Animal - Fish  | est= 18.97  | SE= 55770  | z= 0.0003401  | rawP= 1  | FDR= 1
Animal - Human  | est= 18.97  | SE= 10540  | z= 0.0018  | rawP= 1  | FDR= 1
Animal - Plant  | est= 18.97  | SE= 48300  | z= 0.0003927  | rawP= 1  | FDR= 1
Chicken - Egg  | est= 7.432e-11  | SE= 76400  | z= 9.728e-16  | rawP= 1  | FDR= 1
Chicken - Fish  | est= 1.256e-10  | SE= 55820  | z= 2.25e-15  | rawP= 1  | FDR= 1
Chicken - Human  | est= 4.452e-11  | SE= 10800  | z= 4.122e-15  | rawP= 1  | FDR= 1
Chicken - Plant  | est= 7.033e-11  | SE= 48360  | z= 1.454e-15  | rawP= 1  | FDR= 1
Egg - Fish  | est= 5.125e-11  | SE= 94560  | z= 5.419e-16  | rawP= 1  | FDR= 1
Egg - Human  | est= -2.98e-11  | SE= 77090  | z= -3.866e-16  | rawP= 1  | FDR= 1
Egg - Plant  | est= -3.997e-12  | SE= 90360  | z= -4.423e-17  | rawP= 1  | FDR= 1
Fish - Human  | est= -8.105e-11  | SE= 56760  | z= -1.428e-15  | rawP= 1  | FDR= 1
Fish - Plant  | est= -5.524e-11  | SE= 73780  | z= -7.488e-16  | rawP= 1  | FDR= 1
Human - Plant  | est= 2.58e-11  | SE= 49440  | z= 5.22e-16  | rawP= 1  | FDR= 1

----------------------------------------------------------
Gene:  aph.3...Ia  | Reference:  Animal 
----------------------------------------------------------


Call:
glm(formula = as.formula(paste(gene, "~", group_var)), family = binomial, 
    data = data)

Coefficients:
                  Estimate Std. Error z value Pr(>|z|)    
(Intercept)        -3.1235     0.1298 -24.071   <2e-16 ***
Source_USAChicken   2.1095     0.1321  15.968   <2e-16 ***
Source_USAEgg     -11.4426   312.0969  -0.037    0.971    
Source_USAFish      1.2517     0.7706   1.624    0.104    
Source_USAHuman     1.5311     0.1838   8.330   <2e-16 ***
Source_USAPlant   -11.4426   197.3875  -0.058    0.954    
---
Signif. codes:  0 ‘***’ 0.001 ‘**’ 0.01 ‘*’ 0.05 ‘.’ 0.1 ‘ ’ 1

(Dispersion parameter for binomial family taken to be 1)

    Null deviance: 11070  on 10280  degrees of freedom
Residual deviance: 10581  on 10275  degrees of freedom
AIC: 10593

Number of Fisher Scoring iterations: 13


Odds Ratios (95% CI):
                  Estimate  2.5 %      97.5 %
(Intercept)         0.0440 0.0338 5.62000e-02
Source_USAChicken   8.2444 6.4218 1.07880e+01
Source_USAEgg       0.0000     NA 3.21517e+06
Source_USAFish      3.4963 0.5392 1.30190e+01
Source_USAHuman     4.6233 3.2267 6.64200e+00
Source_USAPlant     0.0000     NA 1.01560e+00

ANOVA (LR Type II):
Analysis of Deviance Table (Type II tests)

Response: aph.3...Ia
           LR Chisq Df Pr(>Chisq)    
Source_USA    489.4  5  < 2.2e-16 ***
---
Signif. codes:  0 ‘***’ 0.001 ‘**’ 0.01 ‘*’ 0.05 ‘.’ 0.1 ‘ ’ 1
FDR p-value:  7.398e-103 
Animal - Chicken  | est= -2.11  | SE= 0.1321  | z= -15.97  | rawP= 0  | FDR= 0
Animal - Egg  | est= 11.44  | SE= 312.1  | z= 0.03666  | rawP= 1  | FDR= 1
Animal - Fish  | est= -1.252  | SE= 0.7706  | z= -1.624  | rawP= 0.5823  | FDR= 1
Animal - Human  | est= -1.531  | SE= 0.1838  | z= -8.33  | rawP= 6.528e-14  | FDR= 1.986e-12
Animal - Plant  | est= 11.44  | SE= 197.4  | z= 0.05797  | rawP= 1  | FDR= 1
Chicken - Egg  | est= 13.55  | SE= 312.1  | z= 0.04342  | rawP= 1  | FDR= 1
Chicken - Fish  | est= 0.8578  | SE= 0.76  | z= 1.129  | rawP= 0.8696  | FDR= 1
Chicken - Human  | est= 0.5784  | SE= 0.1325  | z= 4.365  | rawP= 0.0001848  | FDR= 0.002772
Chicken - Plant  | est= 13.55  | SE= 197.4  | z= 0.06866  | rawP= 1  | FDR= 1
Egg - Fish  | est= -12.69  | SE= 312.1  | z= -0.04067  | rawP= 1  | FDR= 1
Egg - Human  | est= -12.97  | SE= 312.1  | z= -0.04157  | rawP= 1  | FDR= 1
Egg - Plant  | est= 3.348e-11  | SE= 369.3  | z= 9.067e-14  | rawP= 1  | FDR= 1
Fish - Human  | est= -0.2794  | SE= 0.7706  | z= -0.3626  | rawP= 0.9992  | FDR= 1
Fish - Plant  | est= 12.69  | SE= 197.4  | z= 0.06431  | rawP= 1  | FDR= 1
Human - Plant  | est= 12.97  | SE= 197.4  | z= 0.06573  | rawP= 1  | FDR= 1

----------------------------------------------------------
Gene:  aph.4..Ia  | Reference:  Animal 
----------------------------------------------------------


Call:
glm(formula = as.formula(paste(gene, "~", group_var)), family = binomial, 
    data = data)

Coefficients:
                  Estimate Std. Error z value Pr(>|z|)    
(Intercept)        -2.7547     0.1099 -25.056  < 2e-16 ***
Source_USAChicken   2.8561     0.1121  25.478  < 2e-16 ***
Source_USAEgg     -10.8114   189.2965  -0.057    0.954    
Source_USAFish      0.8829     0.7675   1.150    0.250    
Source_USAHuman     1.3231     0.1655   7.996 1.29e-15 ***
Source_USAPlant   -10.8114   119.7216  -0.090    0.928    
---
Signif. codes:  0 ‘***’ 0.001 ‘**’ 0.01 ‘*’ 0.05 ‘.’ 0.1 ‘ ’ 1

(Dispersion parameter for binomial family taken to be 1)

    Null deviance: 14119  on 10280  degrees of freedom
Residual deviance: 12640  on 10275  degrees of freedom
AIC: 12652

Number of Fisher Scoring iterations: 12


Odds Ratios (95% CI):
                  Estimate   2.5 %   97.5 %
(Intercept)         0.0636  0.0509   0.0784
Source_USAChicken  17.3938 14.0511  21.8165
Source_USAEgg       0.0000      NA 185.1140
Source_USAFish      2.4178  0.3743   8.9310
Source_USAHuman     3.7551  2.7128   5.1943
Source_USAPlant     0.0000      NA   0.0211

ANOVA (LR Type II):
Analysis of Deviance Table (Type II tests)

Response: aph.4..Ia
           LR Chisq Df Pr(>Chisq)    
Source_USA   1479.4  5  < 2.2e-16 ***
---
Signif. codes:  0 ‘***’ 0.001 ‘**’ 0.01 ‘*’ 0.05 ‘.’ 0.1 ‘ ’ 1
FDR p-value:  9.414e-317 
Animal - Chicken  | est= -2.856  | SE= 0.1121  | z= -25.48  | rawP= 0  | FDR= 0
Animal - Egg  | est= 10.81  | SE= 189.3  | z= 0.05711  | rawP= 1  | FDR= 1
Animal - Fish  | est= -0.8829  | SE= 0.7675  | z= -1.15  | rawP= 0.8601  | FDR= 1
Animal - Human  | est= -1.323  | SE= 0.1655  | z= -7.996  | rawP= 9.959e-14  | FDR= 2.793e-12
Animal - Plant  | est= 10.81  | SE= 119.7  | z= 0.0903  | rawP= 1  | FDR= 1
Chicken - Egg  | est= 13.67  | SE= 189.3  | z= 0.0722  | rawP= 1  | FDR= 1
Chicken - Fish  | est= 1.973  | SE= 0.7599  | z= 2.597  | rawP= 0.09795  | FDR= 1
Chicken - Human  | est= 1.533  | SE= 0.1256  | z= 12.21  | rawP= 0  | FDR= 0
Chicken - Plant  | est= 13.67  | SE= 119.7  | z= 0.1142  | rawP= 1  | FDR= 1
Egg - Fish  | est= -11.69  | SE= 189.3  | z= -0.06178  | rawP= 1  | FDR= 1
Egg - Human  | est= -12.13  | SE= 189.3  | z= -0.0641  | rawP= 1  | FDR= 1
Egg - Plant  | est= -3.13e-11  | SE= 224  | z= -1.398e-13  | rawP= 1  | FDR= 1
Fish - Human  | est= -0.4403  | SE= 0.7696  | z= -0.5721  | rawP= 0.9928  | FDR= 1
Fish - Plant  | est= 11.69  | SE= 119.7  | z= 0.09768  | rawP= 1  | FDR= 1
Human - Plant  | est= 12.13  | SE= 119.7  | z= 0.1014  | rawP= 1  | FDR= 1

----------------------------------------------------------
Gene:  aph.6..Ic  | Reference:  Animal 
----------------------------------------------------------


Call:
glm(formula = as.formula(paste(gene, "~", group_var)), family = binomial, 
    data = data)

Coefficients:
                    Estimate Std. Error z value Pr(>|z|)    
(Intercept)           -7.293      1.000  -7.291 3.09e-13 ***
Source_USAChicken    -19.273   3897.948  -0.005    0.996    
Source_USAEgg        -19.273 125908.847   0.000    1.000    
Source_USAFish       -19.273  91950.821   0.000    1.000    
Source_USAHuman      -19.273  17377.072  -0.001    0.999    
Source_USAPlant      -19.273  79631.747   0.000    1.000    
---
Signif. codes:  0 ‘***’ 0.001 ‘**’ 0.01 ‘*’ 0.05 ‘.’ 0.1 ‘ ’ 1

(Dispersion parameter for binomial family taken to be 1)

    Null deviance: 20.476  on 10280  degrees of freedom
Residual deviance: 16.587  on 10275  degrees of freedom
AIC: 28.587

Number of Fisher Scoring iterations: 25


Odds Ratios (95% CI):
                  Estimate 2.5 % 97.5 %
(Intercept)          7e-04     0  0.003
Source_USAChicken    0e+00    NA    Inf
Source_USAEgg        0e+00    NA    Inf
Source_USAFish       0e+00    NA    Inf
Source_USAHuman      0e+00    NA    Inf
Source_USAPlant      0e+00    NA    Inf

ANOVA (LR Type II):
Analysis of Deviance Table (Type II tests)

Response: aph.6..Ic
           LR Chisq Df Pr(>Chisq)
Source_USA   3.8893  5     0.5655
FDR p-value:  0.593 
Animal - Chicken  | est= 19.27  | SE= 3898  | z= 0.004944  | rawP= 1  | FDR= 1
Animal - Egg  | est= 19.27  | SE= 125900  | z= 0.0001531  | rawP= 1  | FDR= 1
Animal - Fish  | est= 19.27  | SE= 91950  | z= 0.0002096  | rawP= 1  | FDR= 1
Animal - Human  | est= 19.27  | SE= 17380  | z= 0.001109  | rawP= 1  | FDR= 1
Animal - Plant  | est= 19.27  | SE= 79630  | z= 0.000242  | rawP= 1  | FDR= 1
Chicken - Egg  | est= 2.316e-11  | SE= 126000  | z= 1.838e-16  | rawP= 1  | FDR= 1
Chicken - Fish  | est= 9.695e-11  | SE= 92030  | z= 1.053e-15  | rawP= 1  | FDR= 1
Chicken - Human  | est= 2.771e-11  | SE= 17810  | z= 1.556e-15  | rawP= 1  | FDR= 1
Chicken - Plant  | est= 2.185e-11  | SE= 79730  | z= 2.74e-16  | rawP= 1  | FDR= 1
Egg - Fish  | est= 7.38e-11  | SE= 155900  | z= 4.733e-16  | rawP= 1  | FDR= 1
Egg - Human  | est= 4.551e-12  | SE= 127100  | z= 3.581e-17  | rawP= 1  | FDR= 1
Egg - Plant  | est= -1.311e-12  | SE= 149000  | z= -8.8e-18  | rawP= 1  | FDR= 1
Fish - Human  | est= -6.925e-11  | SE= 93580  | z= -7.4e-16  | rawP= 1  | FDR= 1
Fish - Plant  | est= -7.511e-11  | SE= 121600  | z= -6.175e-16  | rawP= 1  | FDR= 1
Human - Plant  | est= -5.862e-12  | SE= 81510  | z= -7.192e-17  | rawP= 1  | FDR= 1

----------------------------------------------------------
Gene:  aph.6..Id  | Reference:  Animal 
----------------------------------------------------------


Call:
glm(formula = as.formula(paste(gene, "~", group_var)), family = binomial, 
    data = data)

Coefficients:
                  Estimate Std. Error z value Pr(>|z|)    
(Intercept)        -3.4333     0.1498 -22.919   <2e-16 ***
Source_USAChicken  -2.4154     0.2534  -9.531   <2e-16 ***
Source_USAEgg     -13.1328   848.3672  -0.015   0.9876    
Source_USAFish      0.7942     1.0459   0.759   0.4476    
Source_USAHuman    -1.5012     0.5985  -2.508   0.0121 *  
Source_USAPlant   -13.1328   536.5545  -0.024   0.9805    
---
Signif. codes:  0 ‘***’ 0.001 ‘**’ 0.01 ‘*’ 0.05 ‘.’ 0.1 ‘ ’ 1

(Dispersion parameter for binomial family taken to be 1)

    Null deviance: 877.70  on 10280  degrees of freedom
Residual deviance: 781.12  on 10275  degrees of freedom
AIC: 793.12

Number of Fisher Scoring iterations: 15


Odds Ratios (95% CI):
                  Estimate  2.5 %       97.5 %
(Intercept)         0.0323 0.0237 4.270000e-02
Source_USAChicken   0.0893 0.0535 1.453000e-01
Source_USAEgg       0.0000     NA 3.040886e+25
Source_USAFish      2.2127 0.1208 1.136930e+01
Source_USAHuman     0.2229 0.0539 6.126000e-01
Source_USAPlant     0.0000     NA 6.424558e+07

ANOVA (LR Type II):
Analysis of Deviance Table (Type II tests)

Response: aph.6..Id
           LR Chisq Df Pr(>Chisq)    
Source_USA   96.581  5  < 2.2e-16 ***
---
Signif. codes:  0 ‘***’ 0.001 ‘**’ 0.01 ‘*’ 0.05 ‘.’ 0.1 ‘ ’ 1
FDR p-value:  9.181e-19 
Animal - Chicken  | est= 2.415  | SE= 0.2534  | z= 9.531  | rawP= 4.874e-14  | FDR= 1.962e-12
Animal - Egg  | est= 13.13  | SE= 848.4  | z= 0.01548  | rawP= 1  | FDR= 1
Animal - Fish  | est= -0.7942  | SE= 1.046  | z= -0.7594  | rawP= 0.9742  | FDR= 1
Animal - Human  | est= 1.501  | SE= 0.5985  | z= 2.508  | rawP= 0.1215  | FDR= 1
Animal - Plant  | est= 13.13  | SE= 536.6  | z= 0.02448  | rawP= 1  | FDR= 1
Chicken - Egg  | est= 10.72  | SE= 848.4  | z= 0.01263  | rawP= 1  | FDR= 1
Chicken - Fish  | est= -3.21  | SE= 1.055  | z= -3.042  | rawP= 0.02841  | FDR= 0.3665
Chicken - Human  | est= -0.9143  | SE= 0.6144  | z= -1.488  | rawP= 0.672  | FDR= 1
Chicken - Plant  | est= 10.72  | SE= 536.6  | z= 0.01997  | rawP= 1  | FDR= 1
Egg - Fish  | est= -13.93  | SE= 848.4  | z= -0.01642  | rawP= 1  | FDR= 1
Egg - Human  | est= -11.63  | SE= 848.4  | z= -0.01371  | rawP= 1  | FDR= 1
Egg - Plant  | est= 7.767e-10  | SE= 1004  | z= 7.738e-13  | rawP= 1  | FDR= 1
Fish - Human  | est= 2.295  | SE= 1.186  | z= 1.935  | rawP= 0.3806  | FDR= 1
Fish - Plant  | est= 13.93  | SE= 536.6  | z= 0.02596  | rawP= 1  | FDR= 1
Human - Plant  | est= 11.63  | SE= 536.6  | z= 0.02168  | rawP= 1  | FDR= 1

----------------------------------------------------------
Gene:  blaHERA.3  | Reference:  Animal 
----------------------------------------------------------


Call:
glm(formula = as.formula(paste(gene, "~", group_var)), family = binomial, 
    data = data)

Coefficients:
                    Estimate Std. Error z value Pr(>|z|)
(Intercept)       -2.357e+01  2.072e+03  -0.011    0.991
Source_USAChicken  1.615e+01  2.072e+03   0.008    0.994
Source_USAEgg      9.432e-09  2.817e+04   0.000    1.000
Source_USAFish     9.452e-09  2.062e+04   0.000    1.000
Source_USAHuman    9.458e-09  4.396e+03   0.000    1.000
Source_USAPlant    8.988e-09  1.789e+04   0.000    1.000

(Dispersion parameter for binomial family taken to be 1)

    Null deviance: 86.284  on 10280  degrees of freedom
Residual deviance: 84.199  on 10275  degrees of freedom
AIC: 96.199

Number of Fisher Scoring iterations: 22


Odds Ratios (95% CI):
                  Estimate 2.5 %        97.5 %
(Intercept)              0     0  0.000000e+00
Source_USAChicken 10287583     0            NA
Source_USAEgg            1     0           Inf
Source_USAFish           1     0           Inf
Source_USAHuman          1     0 2.951286e+112
Source_USAPlant          1     0           Inf

ANOVA (LR Type II):
Analysis of Deviance Table (Type II tests)

Response: blaHERA.3
           LR Chisq Df Pr(>Chisq)
Source_USA   2.0845  5     0.8373
FDR p-value:  0.8573 
Animal - Chicken  | est= -16.15  | SE= 2072  | z= -0.007793  | rawP= 1  | FDR= 1
Animal - Egg  | est= -9.432e-09  | SE= 28170  | z= -3.348e-13  | rawP= 1  | FDR= 1
Animal - Fish  | est= -9.452e-09  | SE= 20620  | z= -4.583e-13  | rawP= 1  | FDR= 1
Animal - Human  | est= -9.458e-09  | SE= 4396  | z= -2.151e-12  | rawP= 1  | FDR= 1
Animal - Plant  | est= -8.988e-09  | SE= 17890  | z= -5.024e-13  | rawP= 1  | FDR= 1
Chicken - Egg  | est= 16.15  | SE= 28090  | z= 0.0005747  | rawP= 1  | FDR= 1
Chicken - Fish  | est= 16.15  | SE= 20520  | z= 0.000787  | rawP= 1  | FDR= 1
Chicken - Human  | est= 16.15  | SE= 3877  | z= 0.004164  | rawP= 1  | FDR= 1
Chicken - Plant  | est= 16.15  | SE= 17770  | z= 0.0009087  | rawP= 1  | FDR= 1
Egg - Fish  | est= -1.964e-11  | SE= 34790  | z= -5.646e-16  | rawP= 1  | FDR= 1
Egg - Human  | est= -2.57e-11  | SE= 28360  | z= -9.06e-16  | rawP= 1  | FDR= 1
Egg - Plant  | est= 4.445e-10  | SE= 33240  | z= 1.337e-14  | rawP= 1  | FDR= 1
Fish - Human  | est= -6.053e-12  | SE= 20880  | z= -2.899e-16  | rawP= 1  | FDR= 1
Fish - Plant  | est= 4.642e-10  | SE= 27140  | z= 1.71e-14  | rawP= 1  | FDR= 1
Human - Plant  | est= 4.702e-10  | SE= 18190  | z= 2.586e-14  | rawP= 1  | FDR= 1

----------------------------------------------------------
Gene:  blaIMP.27  | Reference:  Animal 
----------------------------------------------------------


Call:
glm(formula = as.formula(paste(gene, "~", group_var)), family = binomial, 
    data = data)

Coefficients:
                    Estimate Std. Error z value Pr(>|z|)    
(Intercept)           -7.293      1.000  -7.291 3.09e-13 ***
Source_USAChicken    -19.273   3897.948  -0.005    0.996    
Source_USAEgg        -19.273 125908.847   0.000    1.000    
Source_USAFish       -19.273  91950.821   0.000    1.000    
Source_USAHuman      -19.273  17377.072  -0.001    0.999    
Source_USAPlant      -19.273  79631.747   0.000    1.000    
---
Signif. codes:  0 ‘***’ 0.001 ‘**’ 0.01 ‘*’ 0.05 ‘.’ 0.1 ‘ ’ 1

(Dispersion parameter for binomial family taken to be 1)

    Null deviance: 20.476  on 10280  degrees of freedom
Residual deviance: 16.587  on 10275  degrees of freedom
AIC: 28.587

Number of Fisher Scoring iterations: 25


Odds Ratios (95% CI):
                  Estimate 2.5 % 97.5 %
(Intercept)          7e-04     0  0.003
Source_USAChicken    0e+00    NA    Inf
Source_USAEgg        0e+00    NA    Inf
Source_USAFish       0e+00    NA    Inf
Source_USAHuman      0e+00    NA    Inf
Source_USAPlant      0e+00    NA    Inf

ANOVA (LR Type II):
Analysis of Deviance Table (Type II tests)

Response: blaIMP.27
           LR Chisq Df Pr(>Chisq)
Source_USA   3.8893  5     0.5655
FDR p-value:  0.593 
Animal - Chicken  | est= 19.27  | SE= 3898  | z= 0.004944  | rawP= 1  | FDR= 1
Animal - Egg  | est= 19.27  | SE= 125900  | z= 0.0001531  | rawP= 1  | FDR= 1
Animal - Fish  | est= 19.27  | SE= 91950  | z= 0.0002096  | rawP= 1  | FDR= 1
Animal - Human  | est= 19.27  | SE= 17380  | z= 0.001109  | rawP= 1  | FDR= 1
Animal - Plant  | est= 19.27  | SE= 79630  | z= 0.000242  | rawP= 1  | FDR= 1
Chicken - Egg  | est= 1.717e-11  | SE= 126000  | z= 1.363e-16  | rawP= 1  | FDR= 1
Chicken - Fish  | est= 8.999e-11  | SE= 92030  | z= 9.778e-16  | rawP= 1  | FDR= 1
Chicken - Human  | est= 2.492e-11  | SE= 17810  | z= 1.399e-15  | rawP= 1  | FDR= 1
Chicken - Plant  | est= 9.226e-12  | SE= 79730  | z= 1.157e-16  | rawP= 1  | FDR= 1
Egg - Fish  | est= 7.282e-11  | SE= 155900  | z= 4.67e-16  | rawP= 1  | FDR= 1
Egg - Human  | est= 7.745e-12  | SE= 127100  | z= 6.093e-17  | rawP= 1  | FDR= 1
Egg - Plant  | est= -7.944e-12  | SE= 149000  | z= -5.332e-17  | rawP= 1  | FDR= 1
Fish - Human  | est= -6.507e-11  | SE= 93580  | z= -6.954e-16  | rawP= 1  | FDR= 1
Fish - Plant  | est= -8.076e-11  | SE= 121600  | z= -6.639e-16  | rawP= 1  | FDR= 1
Human - Plant  | est= -1.569e-11  | SE= 81510  | z= -1.925e-16  | rawP= 1  | FDR= 1

----------------------------------------------------------
Gene:  blaSHV.12  | Reference:  Animal 
----------------------------------------------------------


Call:
glm(formula = as.formula(paste(gene, "~", group_var)), family = binomial, 
    data = data)

Coefficients:
                    Estimate Std. Error z value Pr(>|z|)    
(Intercept)          -5.3430     0.3789 -14.103   <2e-16 ***
Source_USAChicken   -19.2231  1433.9750  -0.013    0.989    
Source_USAEgg       -19.2231 46319.2764   0.000    1.000    
Source_USAFish      -19.2231 33826.8167  -0.001    1.000    
Source_USAHuman     -19.2231  6392.6675  -0.003    0.998    
Source_USAPlant     -19.2231 29294.8826  -0.001    0.999    
---
Signif. codes:  0 ‘***’ 0.001 ‘**’ 0.01 ‘*’ 0.05 ‘.’ 0.1 ‘ ’ 1

(Dispersion parameter for binomial family taken to be 1)

    Null deviance: 116.085  on 10280  degrees of freedom
Residual deviance:  88.836  on 10275  degrees of freedom
AIC: 100.84

Number of Fisher Scoring iterations: 23


Odds Ratios (95% CI):
                  Estimate  2.5 %        97.5 %
(Intercept)         0.0048 0.0021  9.300000e-03
Source_USAChicken   0.0000     NA  2.675299e+52
Source_USAEgg       0.0000     NA           Inf
Source_USAFish      0.0000     NA           Inf
Source_USAHuman     0.0000     NA 3.895105e+262
Source_USAPlant     0.0000     NA           Inf

ANOVA (LR Type II):
Analysis of Deviance Table (Type II tests)

Response: blaSHV.12
           LR Chisq Df Pr(>Chisq)    
Source_USA    27.25  5    5.1e-05 ***
---
Signif. codes:  0 ‘***’ 0.001 ‘**’ 0.01 ‘*’ 0.05 ‘.’ 0.1 ‘ ’ 1
FDR p-value:  0.0001097 
Animal - Chicken  | est= 19.22  | SE= 1434  | z= 0.01341  | rawP= 1  | FDR= 1
Animal - Egg  | est= 19.22  | SE= 46320  | z= 0.000415  | rawP= 1  | FDR= 1
Animal - Fish  | est= 19.22  | SE= 33830  | z= 0.0005683  | rawP= 1  | FDR= 1
Animal - Human  | est= 19.22  | SE= 6393  | z= 0.003007  | rawP= 1  | FDR= 1
Animal - Plant  | est= 19.22  | SE= 29290  | z= 0.0006562  | rawP= 1  | FDR= 1
Chicken - Egg  | est= -2.413e-11  | SE= 46340  | z= -5.208e-16  | rawP= 1  | FDR= 1
Chicken - Fish  | est= 1.203e-10  | SE= 33860  | z= 3.554e-15  | rawP= 1  | FDR= 1
Chicken - Human  | est= -6.717e-11  | SE= 6552  | z= -1.025e-14  | rawP= 1  | FDR= 1
Chicken - Plant  | est= -2.831e-11  | SE= 29330  | z= -9.653e-16  | rawP= 1  | FDR= 1
Egg - Fish  | est= 1.445e-10  | SE= 57360  | z= 2.519e-15  | rawP= 1  | FDR= 1
Egg - Human  | est= -4.304e-11  | SE= 46760  | z= -9.205e-16  | rawP= 1  | FDR= 1
Egg - Plant  | est= -4.178e-12  | SE= 54810  | z= -7.623e-17  | rawP= 1  | FDR= 1
Fish - Human  | est= -1.875e-10  | SE= 34430  | z= -5.446e-15  | rawP= 1  | FDR= 1
Fish - Plant  | est= -1.486e-10  | SE= 44750  | z= -3.322e-15  | rawP= 1  | FDR= 1
Human - Plant  | est= 3.886e-11  | SE= 29980  | z= 1.296e-15  | rawP= 1  | FDR= 1

----------------------------------------------------------
Gene:  cmlA1  | Reference:  Animal 
----------------------------------------------------------


Call:
glm(formula = as.formula(paste(gene, "~", group_var)), family = binomial, 
    data = data)

Coefficients:
                   Estimate Std. Error z value Pr(>|z|)    
(Intercept)         -5.6809     0.4480 -12.681  < 2e-16 ***
Source_USAChicken   -3.3487     1.0958  -3.056  0.00224 ** 
Source_USAEgg      -13.8852  3802.1178  -0.004  0.99709    
Source_USAFish     -13.8852  2776.6742  -0.005  0.99601    
Source_USAHuman      0.3385     0.8385   0.404  0.68642    
Source_USAPlant    -13.8852  2404.6704  -0.006  0.99539    
---
Signif. codes:  0 ‘***’ 0.001 ‘**’ 0.01 ‘*’ 0.05 ‘.’ 0.1 ‘ ’ 1

(Dispersion parameter for binomial family taken to be 1)

    Null deviance: 130.53  on 10280  degrees of freedom
Residual deviance: 112.26  on 10275  degrees of freedom
AIC: 124.26

Number of Fisher Scoring iterations: 18


Odds Ratios (95% CI):
                  Estimate  2.5 %        97.5 %
(Intercept)         0.0034 0.0012  7.300000e-03
Source_USAChicken   0.0351 0.0018  2.180000e-01
Source_USAEgg       0.0000     NA 3.532312e+147
Source_USAFish      0.0000     NA 1.341170e+106
Source_USAHuman     1.4029 0.2004  6.534100e+00
Source_USAPlant     0.0000     NA  1.262392e+91

ANOVA (LR Type II):
Analysis of Deviance Table (Type II tests)

Response: cmlA1
           LR Chisq Df Pr(>Chisq)   
Source_USA   18.268  5   0.002629 **
---
Signif. codes:  0 ‘***’ 0.001 ‘**’ 0.01 ‘*’ 0.05 ‘.’ 0.1 ‘ ’ 1
FDR p-value:  0.004348 
Animal - Chicken  | est= 3.349  | SE= 1.096  | z= 3.056  | rawP= 0.02724  | FDR= 0.366
Animal - Egg  | est= 13.89  | SE= 3802  | z= 0.003652  | rawP= 1  | FDR= 1
Animal - Fish  | est= 13.89  | SE= 2777  | z= 0.005001  | rawP= 1  | FDR= 1
Animal - Human  | est= -0.3385  | SE= 0.8385  | z= -0.4037  | rawP= 0.9986  | FDR= 1
Animal - Plant  | est= 13.89  | SE= 2405  | z= 0.005774  | rawP= 1  | FDR= 1
Chicken - Egg  | est= 10.54  | SE= 3802  | z= 0.002771  | rawP= 1  | FDR= 1
Chicken - Fish  | est= 10.54  | SE= 2777  | z= 0.003795  | rawP= 1  | FDR= 1
Chicken - Human  | est= -3.687  | SE= 1.226  | z= -3.008  | rawP= 0.0315  | FDR= 0.3763
Chicken - Plant  | est= 10.54  | SE= 2405  | z= 0.004382  | rawP= 1  | FDR= 1
Egg - Fish  | est= 1.278e-11  | SE= 4708  | z= 2.715e-15  | rawP= 1  | FDR= 1
Egg - Human  | est= -14.22  | SE= 3802  | z= -0.003741  | rawP= 1  | FDR= 1
Egg - Plant  | est= 1.952e-12  | SE= 4499  | z= 4.339e-16  | rawP= 1  | FDR= 1
Fish - Human  | est= -14.22  | SE= 2777  | z= -0.005123  | rawP= 1  | FDR= 1
Fish - Plant  | est= -1.083e-11  | SE= 3673  | z= -2.948e-15  | rawP= 1  | FDR= 1
Human - Plant  | est= 14.22  | SE= 2405  | z= 0.005915  | rawP= 1  | FDR= 1

----------------------------------------------------------
Gene:  dfrB3  | Reference:  Animal 
----------------------------------------------------------


Call:
glm(formula = as.formula(paste(gene, "~", group_var)), family = binomial, 
    data = data)

Coefficients:
                    Estimate Std. Error z value Pr(>|z|)    
(Intercept)           -7.293      1.000  -7.291 3.09e-13 ***
Source_USAChicken    -19.273   3897.948  -0.005    0.996    
Source_USAEgg        -19.273 125908.847   0.000    1.000    
Source_USAFish       -19.273  91950.821   0.000    1.000    
Source_USAHuman      -19.273  17377.072  -0.001    0.999    
Source_USAPlant      -19.273  79631.747   0.000    1.000    
---
Signif. codes:  0 ‘***’ 0.001 ‘**’ 0.01 ‘*’ 0.05 ‘.’ 0.1 ‘ ’ 1

(Dispersion parameter for binomial family taken to be 1)

    Null deviance: 20.476  on 10280  degrees of freedom
Residual deviance: 16.587  on 10275  degrees of freedom
AIC: 28.587

Number of Fisher Scoring iterations: 25


Odds Ratios (95% CI):
                  Estimate 2.5 % 97.5 %
(Intercept)          7e-04     0  0.003
Source_USAChicken    0e+00    NA    Inf
Source_USAEgg        0e+00    NA    Inf
Source_USAFish       0e+00    NA    Inf
Source_USAHuman      0e+00    NA    Inf
Source_USAPlant      0e+00    NA    Inf

ANOVA (LR Type II):
Analysis of Deviance Table (Type II tests)

Response: dfrB3
           LR Chisq Df Pr(>Chisq)
Source_USA   3.8893  5     0.5655
FDR p-value:  0.593 
Animal - Chicken  | est= 19.27  | SE= 3898  | z= 0.004944  | rawP= 1  | FDR= 1
Animal - Egg  | est= 19.27  | SE= 125900  | z= 0.0001531  | rawP= 1  | FDR= 1
Animal - Fish  | est= 19.27  | SE= 91950  | z= 0.0002096  | rawP= 1  | FDR= 1
Animal - Human  | est= 19.27  | SE= 17380  | z= 0.001109  | rawP= 1  | FDR= 1
Animal - Plant  | est= 19.27  | SE= 79630  | z= 0.000242  | rawP= 1  | FDR= 1
Chicken - Egg  | est= 2.158e-11  | SE= 126000  | z= 1.713e-16  | rawP= 1  | FDR= 1
Chicken - Fish  | est= 1.002e-10  | SE= 92030  | z= 1.088e-15  | rawP= 1  | FDR= 1
Chicken - Human  | est= 3.816e-11  | SE= 17810  | z= 2.143e-15  | rawP= 1  | FDR= 1
Chicken - Plant  | est= 1.997e-11  | SE= 79730  | z= 2.505e-16  | rawP= 1  | FDR= 1
Egg - Fish  | est= 7.86e-11  | SE= 155900  | z= 5.041e-16  | rawP= 1  | FDR= 1
Egg - Human  | est= 1.659e-11  | SE= 127100  | z= 1.305e-16  | rawP= 1  | FDR= 1
Egg - Plant  | est= -1.602e-12  | SE= 149000  | z= -1.076e-17  | rawP= 1  | FDR= 1
Fish - Human  | est= -6.201e-11  | SE= 93580  | z= -6.627e-16  | rawP= 1  | FDR= 1
Fish - Plant  | est= -8.02e-11  | SE= 121600  | z= -6.593e-16  | rawP= 1  | FDR= 1
Human - Plant  | est= -1.819e-11  | SE= 81510  | z= -2.232e-16  | rawP= 1  | FDR= 1

----------------------------------------------------------
Gene:  ere.A.  | Reference:  Animal 
----------------------------------------------------------


Call:
glm(formula = as.formula(paste(gene, "~", group_var)), family = binomial, 
    data = data)

Coefficients:
                   Estimate Std. Error z value Pr(>|z|)    
(Intercept)          -5.681      0.448 -12.681   <2e-16 ***
Source_USAChicken   -18.885   1433.975  -0.013    0.989    
Source_USAEgg       -18.885  46319.276   0.000    1.000    
Source_USAFish      -18.885  33826.817  -0.001    1.000    
Source_USAHuman     -18.885   6392.667  -0.003    0.998    
Source_USAPlant     -18.885  29294.883  -0.001    0.999    
---
Signif. codes:  0 ‘***’ 0.001 ‘**’ 0.01 ‘*’ 0.05 ‘.’ 0.1 ‘ ’ 1

(Dispersion parameter for binomial family taken to be 1)

    Null deviance: 86.284  on 10280  degrees of freedom
Residual deviance: 66.826  on 10275  degrees of freedom
AIC: 78.826

Number of Fisher Scoring iterations: 23


Odds Ratios (95% CI):
                  Estimate  2.5 %        97.5 %
(Intercept)         0.0034 0.0012  7.300000e-03
Source_USAChicken   0.0000     NA  4.411332e+62
Source_USAEgg       0.0000     NA           Inf
Source_USAFish      0.0000     NA           Inf
Source_USAHuman     0.0000     NA 4.280256e+307
Source_USAPlant     0.0000     NA           Inf

ANOVA (LR Type II):
Analysis of Deviance Table (Type II tests)

Response: ere.A.
           LR Chisq Df Pr(>Chisq)   
Source_USA   19.458  5   0.001579 **
---
Signif. codes:  0 ‘***’ 0.001 ‘**’ 0.01 ‘*’ 0.05 ‘.’ 0.1 ‘ ’ 1
FDR p-value:  0.002715 
Animal - Chicken  | est= 18.89  | SE= 1434  | z= 0.01317  | rawP= 1  | FDR= 1
Animal - Egg  | est= 18.89  | SE= 46320  | z= 0.0004077  | rawP= 1  | FDR= 1
Animal - Fish  | est= 18.89  | SE= 33830  | z= 0.0005583  | rawP= 1  | FDR= 1
Animal - Human  | est= 18.89  | SE= 6393  | z= 0.002954  | rawP= 1  | FDR= 1
Animal - Plant  | est= 18.89  | SE= 29290  | z= 0.0006447  | rawP= 1  | FDR= 1
Chicken - Egg  | est= 6.061e-11  | SE= 46340  | z= 1.308e-15  | rawP= 1  | FDR= 1
Chicken - Fish  | est= -1.651e-10  | SE= 33860  | z= -4.877e-15  | rawP= 1  | FDR= 1
Chicken - Human  | est= 2.913e-11  | SE= 6552  | z= 4.447e-15  | rawP= 1  | FDR= 1
Chicken - Plant  | est= 5.967e-11  | SE= 29330  | z= 2.035e-15  | rawP= 1  | FDR= 1
Egg - Fish  | est= -2.257e-10  | SE= 57360  | z= -3.936e-15  | rawP= 1  | FDR= 1
Egg - Human  | est= -3.148e-11  | SE= 46760  | z= -6.733e-16  | rawP= 1  | FDR= 1
Egg - Plant  | est= -9.379e-13  | SE= 54810  | z= -1.711e-17  | rawP= 1  | FDR= 1
Fish - Human  | est= 1.943e-10  | SE= 34430  | z= 5.643e-15  | rawP= 1  | FDR= 1
Fish - Plant  | est= 2.248e-10  | SE= 44750  | z= 5.024e-15  | rawP= 1  | FDR= 1
Human - Plant  | est= 3.054e-11  | SE= 29980  | z= 1.019e-15  | rawP= 1  | FDR= 1

----------------------------------------------------------
Gene:  erm.B.  | Reference:  Animal 
----------------------------------------------------------


Call:
glm(formula = as.formula(paste(gene, "~", group_var)), family = binomial, 
    data = data)

Coefficients:
                    Estimate Std. Error z value Pr(>|z|)
(Intercept)       -2.657e+01  9.285e+03  -0.003    0.998
Source_USAChicken -1.194e-11  1.007e+04   0.000    1.000
Source_USAEgg     -1.938e-12  1.263e+05   0.000    1.000
Source_USAFish     1.047e-13  9.242e+04   0.000    1.000
Source_USAHuman    2.053e+01  9.285e+03   0.002    0.998
Source_USAPlant    1.445e-14  8.017e+04   0.000    1.000

(Dispersion parameter for binomial family taken to be 1)

    Null deviance: 20.476  on 10280  degrees of freedom
Residual deviance: 14.078  on 10275  degrees of freedom
AIC: 26.078

Number of Fisher Scoring iterations: 25


Odds Ratios (95% CI):
                   Estimate 2.5 % 97.5 %
(Intercept)               0     0      0
Source_USAChicken         1     0    Inf
Source_USAEgg             1     0    Inf
Source_USAFish            1     0    Inf
Source_USAHuman   822778515     0     NA
Source_USAPlant           1     0    Inf

ANOVA (LR Type II):
Analysis of Deviance Table (Type II tests)

Response: erm.B.
           LR Chisq Df Pr(>Chisq)
Source_USA   6.3979  5     0.2694
FDR p-value:  0.3407 
Animal - Chicken  | est= 1.194e-11  | SE= 10070  | z= 1.186e-15  | rawP= 1  | FDR= 1
Animal - Egg  | est= 1.938e-12  | SE= 126300  | z= 1.535e-17  | rawP= 1  | FDR= 1
Animal - Fish  | est= -1.047e-13  | SE= 92420  | z= -1.133e-18  | rawP= 1  | FDR= 1
Animal - Human  | est= -20.53  | SE= 9285  | z= -0.002211  | rawP= 1  | FDR= 1
Animal - Plant  | est= -1.445e-14  | SE= 80170  | z= -1.803e-19  | rawP= 1  | FDR= 1
Chicken - Egg  | est= -1.001e-11  | SE= 126000  | z= -7.944e-17  | rawP= 1  | FDR= 1
Chicken - Fish  | est= -1.205e-11  | SE= 92030  | z= -1.309e-16  | rawP= 1  | FDR= 1
Chicken - Human  | est= -20.53  | SE= 3898  | z= -0.005266  | rawP= 1  | FDR= 1
Chicken - Plant  | est= -1.196e-11  | SE= 79730  | z= -1.5e-16  | rawP= 1  | FDR= 1
Egg - Fish  | est= -2.043e-12  | SE= 155900  | z= -1.31e-17  | rawP= 1  | FDR= 1
Egg - Human  | est= -20.53  | SE= 125900  | z= -0.000163  | rawP= 1  | FDR= 1
Egg - Plant  | est= -1.953e-12  | SE= 149000  | z= -1.311e-17  | rawP= 1  | FDR= 1
Fish - Human  | est= -20.53  | SE= 91950  | z= -0.0002233  | rawP= 1  | FDR= 1
Fish - Plant  | est= 9.022e-14  | SE= 121600  | z= 7.417e-19  | rawP= 1  | FDR= 1
Human - Plant  | est= 20.53  | SE= 79630  | z= 0.0002578  | rawP= 1  | FDR= 1

----------------------------------------------------------
Gene:  floR  | Reference:  Animal 
----------------------------------------------------------


Call:
glm(formula = as.formula(paste(gene, "~", group_var)), family = binomial, 
    data = data)

Coefficients:
                  Estimate Std. Error z value Pr(>|z|)    
(Intercept)        -2.7547     0.1099 -25.056  < 2e-16 ***
Source_USAChicken   2.4433     0.1122  21.786  < 2e-16 ***
Source_USAEgg     -10.8114   189.2965  -0.057    0.954    
Source_USAFish      0.1156     1.0409   0.111    0.912    
Source_USAHuman     1.1280     0.1715   6.575 4.85e-11 ***
Source_USAPlant   -10.8114   119.7216  -0.090    0.928    
---
Signif. codes:  0 ‘***’ 0.001 ‘**’ 0.01 ‘*’ 0.05 ‘.’ 0.1 ‘ ’ 1

(Dispersion parameter for binomial family taken to be 1)

    Null deviance: 13419  on 10280  degrees of freedom
Residual deviance: 12420  on 10275  degrees of freedom
AIC: 12432

Number of Fisher Scoring iterations: 12


Odds Ratios (95% CI):
                  Estimate  2.5 %   97.5 %
(Intercept)         0.0636 0.0509   0.0784
Source_USAChicken  11.5113 9.2981  14.4395
Source_USAEgg       0.0000     NA 185.1140
Source_USAFish      1.1226 0.0616   5.6807
Source_USAHuman     3.0895 2.2025   4.3196
Source_USAPlant     0.0000     NA   0.0211

ANOVA (LR Type II):
Analysis of Deviance Table (Type II tests)

Response: floR
           LR Chisq Df Pr(>Chisq)    
Source_USA   998.77  5  < 2.2e-16 ***
---
Signif. codes:  0 ‘***’ 0.001 ‘**’ 0.01 ‘*’ 0.05 ‘.’ 0.1 ‘ ’ 1
FDR p-value:  7.946e-213 
Animal - Chicken  | est= -2.443  | SE= 0.1122  | z= -21.79  | rawP= 0  | FDR= 0
Animal - Egg  | est= 10.81  | SE= 189.3  | z= 0.05711  | rawP= 1  | FDR= 1
Animal - Fish  | est= -0.1156  | SE= 1.041  | z= -0.1111  | rawP= 1  | FDR= 1
Animal - Human  | est= -1.128  | SE= 0.1715  | z= -6.575  | rawP= 7.275e-10  | FDR= 1.564e-08
Animal - Plant  | est= 10.81  | SE= 119.7  | z= 0.0903  | rawP= 1  | FDR= 1
Chicken - Egg  | est= 13.25  | SE= 189.3  | z= 0.07002  | rawP= 1  | FDR= 1
Chicken - Fish  | est= 2.328  | SE= 1.035  | z= 2.248  | rawP= 0.2158  | FDR= 1
Chicken - Human  | est= 1.315  | SE= 0.1335  | z= 9.85  | rawP= 5.806e-14  | FDR= 1.962e-12
Chicken - Plant  | est= 13.25  | SE= 119.7  | z= 0.1107  | rawP= 1  | FDR= 1
Egg - Fish  | est= -10.93  | SE= 189.3  | z= -0.05772  | rawP= 1  | FDR= 1
Egg - Human  | est= -11.94  | SE= 189.3  | z= -0.06307  | rawP= 1  | FDR= 1
Egg - Plant  | est= -5.192e-12  | SE= 224  | z= -2.318e-14  | rawP= 1  | FDR= 1
Fish - Human  | est= -1.012  | SE= 1.043  | z= -0.9702  | rawP= 0.9274  | FDR= 1
Fish - Plant  | est= 10.93  | SE= 119.7  | z= 0.09127  | rawP= 1  | FDR= 1
Human - Plant  | est= 11.94  | SE= 119.7  | z= 0.09973  | rawP= 1  | FDR= 1

----------------------------------------------------------
Gene:  lnu.F.  | Reference:  Animal 
----------------------------------------------------------


Call:
glm(formula = as.formula(paste(gene, "~", group_var)), family = binomial, 
    data = data)

Coefficients:
                    Estimate Std. Error z value Pr(>|z|)    
(Intercept)           -7.293      1.000  -7.291 3.09e-13 ***
Source_USAChicken    -19.273   3897.948  -0.005    0.996    
Source_USAEgg        -19.273 125908.847   0.000    1.000    
Source_USAFish       -19.273  91950.821   0.000    1.000    
Source_USAHuman      -19.273  17377.072  -0.001    0.999    
Source_USAPlant      -19.273  79631.747   0.000    1.000    
---
Signif. codes:  0 ‘***’ 0.001 ‘**’ 0.01 ‘*’ 0.05 ‘.’ 0.1 ‘ ’ 1

(Dispersion parameter for binomial family taken to be 1)

    Null deviance: 20.476  on 10280  degrees of freedom
Residual deviance: 16.587  on 10275  degrees of freedom
AIC: 28.587

Number of Fisher Scoring iterations: 25


Odds Ratios (95% CI):
                  Estimate 2.5 % 97.5 %
(Intercept)          7e-04     0  0.003
Source_USAChicken    0e+00    NA    Inf
Source_USAEgg        0e+00    NA    Inf
Source_USAFish       0e+00    NA    Inf
Source_USAHuman      0e+00    NA    Inf
Source_USAPlant      0e+00    NA    Inf

ANOVA (LR Type II):
Analysis of Deviance Table (Type II tests)

Response: lnu.F.
           LR Chisq Df Pr(>Chisq)
Source_USA   3.8893  5     0.5655
FDR p-value:  0.593 
Animal - Chicken  | est= 19.27  | SE= 3898  | z= 0.004944  | rawP= 1  | FDR= 1
Animal - Egg  | est= 19.27  | SE= 125900  | z= 0.0001531  | rawP= 1  | FDR= 1
Animal - Fish  | est= 19.27  | SE= 91950  | z= 0.0002096  | rawP= 1  | FDR= 1
Animal - Human  | est= 19.27  | SE= 17380  | z= 0.001109  | rawP= 1  | FDR= 1
Animal - Plant  | est= 19.27  | SE= 79630  | z= 0.000242  | rawP= 1  | FDR= 1
Chicken - Egg  | est= 3.148e-11  | SE= 126000  | z= 2.499e-16  | rawP= 1  | FDR= 1
Chicken - Fish  | est= 1.009e-10  | SE= 92030  | z= 1.096e-15  | rawP= 1  | FDR= 1
Chicken - Human  | est= 3.61e-11  | SE= 17810  | z= 2.027e-15  | rawP= 1  | FDR= 1
Chicken - Plant  | est= 3e-11  | SE= 79730  | z= 3.763e-16  | rawP= 1  | FDR= 1
Egg - Fish  | est= 6.937e-11  | SE= 155900  | z= 4.449e-16  | rawP= 1  | FDR= 1
Egg - Human  | est= 4.622e-12  | SE= 127100  | z= 3.637e-17  | rawP= 1  | FDR= 1
Egg - Plant  | est= -1.481e-12  | SE= 149000  | z= -9.944e-18  | rawP= 1  | FDR= 1
Fish - Human  | est= -6.475e-11  | SE= 93580  | z= -6.919e-16  | rawP= 1  | FDR= 1
Fish - Plant  | est= -7.085e-11  | SE= 121600  | z= -5.825e-16  | rawP= 1  | FDR= 1
Human - Plant  | est= -6.104e-12  | SE= 81510  | z= -7.489e-17  | rawP= 1  | FDR= 1

----------------------------------------------------------
Gene:  mcr.9  | Reference:  Animal 
----------------------------------------------------------


Call:
glm(formula = as.formula(paste(gene, "~", group_var)), family = binomial, 
    data = data)

Coefficients:
                   Estimate Std. Error z value Pr(>|z|)    
(Intercept)          -5.681      0.448 -12.681   <2e-16 ***
Source_USAChicken   -18.885   1433.975  -0.013    0.989    
Source_USAEgg       -18.885  46319.276   0.000    1.000    
Source_USAFish      -18.885  33826.817  -0.001    1.000    
Source_USAHuman     -18.885   6392.667  -0.003    0.998    
Source_USAPlant     -18.885  29294.883  -0.001    0.999    
---
Signif. codes:  0 ‘***’ 0.001 ‘**’ 0.01 ‘*’ 0.05 ‘.’ 0.1 ‘ ’ 1

(Dispersion parameter for binomial family taken to be 1)

    Null deviance: 86.284  on 10280  degrees of freedom
Residual deviance: 66.826  on 10275  degrees of freedom
AIC: 78.826

Number of Fisher Scoring iterations: 23


Odds Ratios (95% CI):
                  Estimate  2.5 %        97.5 %
(Intercept)         0.0034 0.0012  7.300000e-03
Source_USAChicken   0.0000     NA  4.411332e+62
Source_USAEgg       0.0000     NA           Inf
Source_USAFish      0.0000     NA           Inf
Source_USAHuman     0.0000     NA 4.280256e+307
Source_USAPlant     0.0000     NA           Inf

ANOVA (LR Type II):
Analysis of Deviance Table (Type II tests)

Response: mcr.9
           LR Chisq Df Pr(>Chisq)   
Source_USA   19.458  5   0.001579 **
---
Signif. codes:  0 ‘***’ 0.001 ‘**’ 0.01 ‘*’ 0.05 ‘.’ 0.1 ‘ ’ 1
FDR p-value:  0.002715 
Animal - Chicken  | est= 18.89  | SE= 1434  | z= 0.01317  | rawP= 1  | FDR= 1
Animal - Egg  | est= 18.89  | SE= 46320  | z= 0.0004077  | rawP= 1  | FDR= 1
Animal - Fish  | est= 18.89  | SE= 33830  | z= 0.0005583  | rawP= 1  | FDR= 1
Animal - Human  | est= 18.89  | SE= 6393  | z= 0.002954  | rawP= 1  | FDR= 1
Animal - Plant  | est= 18.89  | SE= 29290  | z= 0.0006447  | rawP= 1  | FDR= 1
Chicken - Egg  | est= 6.061e-11  | SE= 46340  | z= 1.308e-15  | rawP= 1  | FDR= 1
Chicken - Fish  | est= -1.651e-10  | SE= 33860  | z= -4.877e-15  | rawP= 1  | FDR= 1
Chicken - Human  | est= 2.913e-11  | SE= 6552  | z= 4.447e-15  | rawP= 1  | FDR= 1
Chicken - Plant  | est= 5.967e-11  | SE= 29330  | z= 2.035e-15  | rawP= 1  | FDR= 1
Egg - Fish  | est= -2.257e-10  | SE= 57360  | z= -3.936e-15  | rawP= 1  | FDR= 1
Egg - Human  | est= -3.148e-11  | SE= 46760  | z= -6.733e-16  | rawP= 1  | FDR= 1
Egg - Plant  | est= -9.379e-13  | SE= 54810  | z= -1.711e-17  | rawP= 1  | FDR= 1
Fish - Human  | est= 1.943e-10  | SE= 34430  | z= 5.643e-15  | rawP= 1  | FDR= 1
Fish - Plant  | est= 2.248e-10  | SE= 44750  | z= 5.024e-15  | rawP= 1  | FDR= 1
Human - Plant  | est= 3.054e-11  | SE= 29980  | z= 1.019e-15  | rawP= 1  | FDR= 1

----------------------------------------------------------
Gene:  mph.A.  | Reference:  Animal 
----------------------------------------------------------


Call:
glm(formula = as.formula(paste(gene, "~", group_var)), family = binomial, 
    data = data)

Coefficients:
                    Estimate Std. Error z value Pr(>|z|)    
(Intercept)           -7.293      1.000  -7.291 3.09e-13 ***
Source_USAChicken    -19.273   3897.948  -0.005    0.996    
Source_USAEgg        -19.273 125908.847   0.000    1.000    
Source_USAFish       -19.273  91950.821   0.000    1.000    
Source_USAHuman      -19.273  17377.072  -0.001    0.999    
Source_USAPlant      -19.273  79631.747   0.000    1.000    
---
Signif. codes:  0 ‘***’ 0.001 ‘**’ 0.01 ‘*’ 0.05 ‘.’ 0.1 ‘ ’ 1

(Dispersion parameter for binomial family taken to be 1)

    Null deviance: 20.476  on 10280  degrees of freedom
Residual deviance: 16.587  on 10275  degrees of freedom
AIC: 28.587

Number of Fisher Scoring iterations: 25


Odds Ratios (95% CI):
                  Estimate 2.5 % 97.5 %
(Intercept)          7e-04     0  0.003
Source_USAChicken    0e+00    NA    Inf
Source_USAEgg        0e+00    NA    Inf
Source_USAFish       0e+00    NA    Inf
Source_USAHuman      0e+00    NA    Inf
Source_USAPlant      0e+00    NA    Inf

ANOVA (LR Type II):
Analysis of Deviance Table (Type II tests)

Response: mph.A.
           LR Chisq Df Pr(>Chisq)
Source_USA   3.8893  5     0.5655
FDR p-value:  0.593 
Animal - Chicken  | est= 19.27  | SE= 3898  | z= 0.004944  | rawP= 1  | FDR= 1
Animal - Egg  | est= 19.27  | SE= 125900  | z= 0.0001531  | rawP= 1  | FDR= 1
Animal - Fish  | est= 19.27  | SE= 91950  | z= 0.0002096  | rawP= 1  | FDR= 1
Animal - Human  | est= 19.27  | SE= 17380  | z= 0.001109  | rawP= 1  | FDR= 1
Animal - Plant  | est= 19.27  | SE= 79630  | z= 0.000242  | rawP= 1  | FDR= 1
Chicken - Egg  | est= 4.577e-11  | SE= 126000  | z= 3.634e-16  | rawP= 1  | FDR= 1
Chicken - Fish  | est= 1.146e-10  | SE= 92030  | z= 1.245e-15  | rawP= 1  | FDR= 1
Chicken - Human  | est= 5.543e-11  | SE= 17810  | z= 3.112e-15  | rawP= 1  | FDR= 1
Chicken - Plant  | est= 4.065e-11  | SE= 79730  | z= 5.098e-16  | rawP= 1  | FDR= 1
Egg - Fish  | est= 6.881e-11  | SE= 155900  | z= 4.414e-16  | rawP= 1  | FDR= 1
Egg - Human  | est= 9.656e-12  | SE= 127100  | z= 7.597e-17  | rawP= 1  | FDR= 1
Egg - Plant  | est= -5.127e-12  | SE= 149000  | z= -3.441e-17  | rawP= 1  | FDR= 1
Fish - Human  | est= -5.916e-11  | SE= 93580  | z= -6.322e-16  | rawP= 1  | FDR= 1
Fish - Plant  | est= -7.394e-11  | SE= 121600  | z= -6.079e-16  | rawP= 1  | FDR= 1
Human - Plant  | est= -1.478e-11  | SE= 81510  | z= -1.814e-16  | rawP= 1  | FDR= 1

----------------------------------------------------------
Gene:  qnrS1  | Reference:  Animal 
----------------------------------------------------------


Call:
glm(formula = as.formula(paste(gene, "~", group_var)), family = binomial, 
    data = data)

Coefficients:
                    Estimate Std. Error z value Pr(>|z|)    
(Intercept)           -7.293      1.000  -7.291 3.09e-13 ***
Source_USAChicken    -19.273   3897.948  -0.005    0.996    
Source_USAEgg        -19.273 125908.847   0.000    1.000    
Source_USAFish       -19.273  91950.821   0.000    1.000    
Source_USAHuman      -19.273  17377.072  -0.001    0.999    
Source_USAPlant      -19.273  79631.747   0.000    1.000    
---
Signif. codes:  0 ‘***’ 0.001 ‘**’ 0.01 ‘*’ 0.05 ‘.’ 0.1 ‘ ’ 1

(Dispersion parameter for binomial family taken to be 1)

    Null deviance: 20.476  on 10280  degrees of freedom
Residual deviance: 16.587  on 10275  degrees of freedom
AIC: 28.587

Number of Fisher Scoring iterations: 25


Odds Ratios (95% CI):
                  Estimate 2.5 % 97.5 %
(Intercept)          7e-04     0  0.003
Source_USAChicken    0e+00    NA    Inf
Source_USAEgg        0e+00    NA    Inf
Source_USAFish       0e+00    NA    Inf
Source_USAHuman      0e+00    NA    Inf
Source_USAPlant      0e+00    NA    Inf

ANOVA (LR Type II):
Analysis of Deviance Table (Type II tests)

Response: qnrS1
           LR Chisq Df Pr(>Chisq)
Source_USA   3.8893  5     0.5655
FDR p-value:  0.593 
Animal - Chicken  | est= 19.27  | SE= 3898  | z= 0.004944  | rawP= 1  | FDR= 1
Animal - Egg  | est= 19.27  | SE= 125900  | z= 0.0001531  | rawP= 1  | FDR= 1
Animal - Fish  | est= 19.27  | SE= 91950  | z= 0.0002096  | rawP= 1  | FDR= 1
Animal - Human  | est= 19.27  | SE= 17380  | z= 0.001109  | rawP= 1  | FDR= 1
Animal - Plant  | est= 19.27  | SE= 79630  | z= 0.000242  | rawP= 1  | FDR= 1
Chicken - Egg  | est= 3.148e-11  | SE= 126000  | z= 2.499e-16  | rawP= 1  | FDR= 1
Chicken - Fish  | est= 1.009e-10  | SE= 92030  | z= 1.096e-15  | rawP= 1  | FDR= 1
Chicken - Human  | est= 3.61e-11  | SE= 17810  | z= 2.027e-15  | rawP= 1  | FDR= 1
Chicken - Plant  | est= 3e-11  | SE= 79730  | z= 3.763e-16  | rawP= 1  | FDR= 1
Egg - Fish  | est= 6.937e-11  | SE= 155900  | z= 4.449e-16  | rawP= 1  | FDR= 1
Egg - Human  | est= 4.622e-12  | SE= 127100  | z= 3.637e-17  | rawP= 1  | FDR= 1
Egg - Plant  | est= -1.481e-12  | SE= 149000  | z= -9.944e-18  | rawP= 1  | FDR= 1
Fish - Human  | est= -6.475e-11  | SE= 93580  | z= -6.919e-16  | rawP= 1  | FDR= 1
Fish - Plant  | est= -7.085e-11  | SE= 121600  | z= -5.825e-16  | rawP= 1  | FDR= 1
Human - Plant  | est= -6.104e-12  | SE= 81510  | z= -7.489e-17  | rawP= 1  | FDR= 1

----------------------------------------------------------
Gene:  rmtE  | Reference:  Animal 
----------------------------------------------------------


Call:
glm(formula = as.formula(paste(gene, "~", group_var)), family = binomial, 
    data = data)

Coefficients:
                    Estimate Std. Error z value Pr(>|z|)    
(Intercept)           -7.293      1.000  -7.291 3.09e-13 ***
Source_USAChicken    -19.273   3897.948  -0.005    0.996    
Source_USAEgg        -19.273 125908.847   0.000    1.000    
Source_USAFish       -19.273  91950.821   0.000    1.000    
Source_USAHuman      -19.273  17377.072  -0.001    0.999    
Source_USAPlant      -19.273  79631.747   0.000    1.000    
---
Signif. codes:  0 ‘***’ 0.001 ‘**’ 0.01 ‘*’ 0.05 ‘.’ 0.1 ‘ ’ 1

(Dispersion parameter for binomial family taken to be 1)

    Null deviance: 20.476  on 10280  degrees of freedom
Residual deviance: 16.587  on 10275  degrees of freedom
AIC: 28.587

Number of Fisher Scoring iterations: 25


Odds Ratios (95% CI):
                  Estimate 2.5 % 97.5 %
(Intercept)          7e-04     0  0.003
Source_USAChicken    0e+00    NA    Inf
Source_USAEgg        0e+00    NA    Inf
Source_USAFish       0e+00    NA    Inf
Source_USAHuman      0e+00    NA    Inf
Source_USAPlant      0e+00    NA    Inf

ANOVA (LR Type II):
Analysis of Deviance Table (Type II tests)

Response: rmtE
           LR Chisq Df Pr(>Chisq)
Source_USA   3.8893  5     0.5655
FDR p-value:  0.593 
Animal - Chicken  | est= 19.27  | SE= 3898  | z= 0.004944  | rawP= 1  | FDR= 1
Animal - Egg  | est= 19.27  | SE= 125900  | z= 0.0001531  | rawP= 1  | FDR= 1
Animal - Fish  | est= 19.27  | SE= 91950  | z= 0.0002096  | rawP= 1  | FDR= 1
Animal - Human  | est= 19.27  | SE= 17380  | z= 0.001109  | rawP= 1  | FDR= 1
Animal - Plant  | est= 19.27  | SE= 79630  | z= 0.000242  | rawP= 1  | FDR= 1
Chicken - Egg  | est= 1.501e-11  | SE= 126000  | z= 1.192e-16  | rawP= 1  | FDR= 1
Chicken - Fish  | est= 9.034e-11  | SE= 92030  | z= 9.816e-16  | rawP= 1  | FDR= 1
Chicken - Human  | est= 3.204e-11  | SE= 17810  | z= 1.799e-15  | rawP= 1  | FDR= 1
Chicken - Plant  | est= 1.332e-11  | SE= 79730  | z= 1.671e-16  | rawP= 1  | FDR= 1
Egg - Fish  | est= 7.533e-11  | SE= 155900  | z= 4.832e-16  | rawP= 1  | FDR= 1
Egg - Human  | est= 1.703e-11  | SE= 127100  | z= 1.34e-16  | rawP= 1  | FDR= 1
Egg - Plant  | est= -1.691e-12  | SE= 149000  | z= -1.135e-17  | rawP= 1  | FDR= 1
Fish - Human  | est= -5.83e-11  | SE= 93580  | z= -6.23e-16  | rawP= 1  | FDR= 1
Fish - Plant  | est= -7.702e-11  | SE= 121600  | z= -6.332e-16  | rawP= 1  | FDR= 1
Human - Plant  | est= -1.872e-11  | SE= 81510  | z= -2.297e-16  | rawP= 1  | FDR= 1

----------------------------------------------------------
Gene:  sul1  | Reference:  Animal 
----------------------------------------------------------


Call:
glm(formula = as.formula(paste(gene, "~", group_var)), family = binomial, 
    data = data)

Coefficients:
                   Estimate Std. Error z value Pr(>|z|)    
(Intercept)        -2.28403    0.09001 -25.375  < 2e-16 ***
Source_USAChicken   3.84355    0.09453  40.658  < 2e-16 ***
Source_USAEgg     -11.28203  189.29646  -0.060    0.952    
Source_USAFish      0.89774    0.65174   1.377    0.168    
Source_USAHuman     1.01281    0.14839   6.825 8.78e-12 ***
Source_USAPlant     0.08681    0.75077   0.116    0.908    
---
Signif. codes:  0 ‘***’ 0.001 ‘**’ 0.01 ‘*’ 0.05 ‘.’ 0.1 ‘ ’ 1

(Dispersion parameter for binomial family taken to be 1)

    Null deviance: 12671.6  on 10280  degrees of freedom
Residual deviance:  9084.4  on 10275  degrees of freedom
AIC: 9096.4

Number of Fisher Scoring iterations: 12


Odds Ratios (95% CI):
                  Estimate   2.5 %   97.5 %
(Intercept)         0.1019  0.0850   0.1210
Source_USAChicken  46.6912 38.9396  56.4213
Source_USAEgg       0.0000      NA 116.0104
Source_USAFish      2.4540  0.5542   7.8384
Source_USAHuman     2.7533  2.0545   3.6779
Source_USAPlant     1.0907  0.1722   3.8325

ANOVA (LR Type II):
Analysis of Deviance Table (Type II tests)

Response: sul1
           LR Chisq Df Pr(>Chisq)    
Source_USA   3587.2  5  < 2.2e-16 ***
---
Signif. codes:  0 ‘***’ 0.001 ‘**’ 0.01 ‘*’ 0.05 ‘.’ 0.1 ‘ ’ 1
FDR p-value:  0 
Animal - Chicken  | est= -3.844  | SE= 0.09453  | z= -40.66  | rawP= 0  | FDR= 0
Animal - Egg  | est= 11.28  | SE= 189.3  | z= 0.0596  | rawP= 1  | FDR= 1
Animal - Fish  | est= -0.8977  | SE= 0.6517  | z= -1.377  | rawP= 0.7407  | FDR= 1
Animal - Human  | est= -1.013  | SE= 0.1484  | z= -6.825  | rawP= 1.317e-10  | FDR= 3.034e-09
Animal - Plant  | est= -0.08681  | SE= 0.7508  | z= -0.1156  | rawP= 1  | FDR= 1
Chicken - Egg  | est= 15.13  | SE= 189.3  | z= 0.0799  | rawP= 1  | FDR= 1
Chicken - Fish  | est= 2.946  | SE= 0.6461  | z= 4.559  | rawP= 7.524e-05  | FDR= 0.001155
Chicken - Human  | est= 2.831  | SE= 0.1215  | z= 23.31  | rawP= 0  | FDR= 0
Chicken - Plant  | est= 3.757  | SE= 0.7459  | z= 5.036  | rawP= 7.041e-06  | FDR= 0.0001195
Egg - Fish  | est= -12.18  | SE= 189.3  | z= -0.06434  | rawP= 1  | FDR= 1
Egg - Human  | est= -12.29  | SE= 189.3  | z= -0.06495  | rawP= 1  | FDR= 1
Egg - Plant  | est= -11.37  | SE= 189.3  | z= -0.06006  | rawP= 1  | FDR= 1
Fish - Human  | est= -0.1151  | SE= 0.6562  | z= -0.1754  | rawP= 1  | FDR= 1
Fish - Plant  | est= 0.8109  | SE= 0.986  | z= 0.8224  | rawP= 0.9635  | FDR= 1
Human - Plant  | est= 0.926  | SE= 0.7546  | z= 1.227  | rawP= 0.8237  | FDR= 1

----------------------------------------------------------
Gene:  sul2  | Reference:  Animal 
----------------------------------------------------------


Call:
glm(formula = as.formula(paste(gene, "~", group_var)), family = binomial, 
    data = data)

Coefficients:
                   Estimate Std. Error z value Pr(>|z|)    
(Intercept)         -3.9793     0.1942 -20.487  < 2e-16 ***
Source_USAChicken   -1.4908     0.2577  -5.784 7.28e-09 ***
Source_USAEgg      -15.5867  3802.1178  -0.004    0.997    
Source_USAFish     -15.5867  2776.6742  -0.006    0.996    
Source_USAHuman    -15.5867   524.7421  -0.030    0.976    
Source_USAPlant    -15.5867  2404.6704  -0.006    0.995    
---
Signif. codes:  0 ‘***’ 0.001 ‘**’ 0.01 ‘*’ 0.05 ‘.’ 0.1 ‘ ’ 1

(Dispersion parameter for binomial family taken to be 1)

    Null deviance: 757.38  on 10280  degrees of freedom
Residual deviance: 722.44  on 10275  degrees of freedom
AIC: 734.44

Number of Fisher Scoring iterations: 18


Odds Ratios (95% CI):
                  Estimate  2.5 %        97.5 %
(Intercept)         0.0187 0.0125  2.680000e-02
Source_USAChicken   0.2252 0.1363  3.762000e-01
Source_USAEgg       0.0000     NA 7.164460e+132
Source_USAFish      0.0000     NA  3.271286e+71
Source_USAHuman     0.0000 0.0000  3.431467e+02
Source_USAPlant     0.0000     NA  2.848049e+53

ANOVA (LR Type II):
Analysis of Deviance Table (Type II tests)

Response: sul2
           LR Chisq Df Pr(>Chisq)    
Source_USA   34.939  5  1.548e-06 ***
---
Signif. codes:  0 ‘***’ 0.001 ‘**’ 0.01 ‘*’ 0.05 ‘.’ 0.1 ‘ ’ 1
FDR p-value:  3.697e-06 
Animal - Chicken  | est= 1.491  | SE= 0.2577  | z= 5.784  | rawP= 1.089e-07  | FDR= 2.066e-06
Animal - Egg  | est= 15.59  | SE= 3802  | z= 0.004099  | rawP= 1  | FDR= 1
Animal - Fish  | est= 15.59  | SE= 2777  | z= 0.005613  | rawP= 1  | FDR= 1
Animal - Human  | est= 15.59  | SE= 524.7  | z= 0.0297  | rawP= 1  | FDR= 1
Animal - Plant  | est= 15.59  | SE= 2405  | z= 0.006482  | rawP= 1  | FDR= 1
Chicken - Egg  | est= 14.1  | SE= 3802  | z= 0.003707  | rawP= 1  | FDR= 1
Chicken - Fish  | est= 14.1  | SE= 2777  | z= 0.005077  | rawP= 1  | FDR= 1
Chicken - Human  | est= 14.1  | SE= 524.7  | z= 0.02686  | rawP= 1  | FDR= 1
Chicken - Plant  | est= 14.1  | SE= 2405  | z= 0.005862  | rawP= 1  | FDR= 1
Egg - Fish  | est= 6.167e-11  | SE= 4708  | z= 1.31e-14  | rawP= 1  | FDR= 1
Egg - Human  | est= 1.228e-11  | SE= 3838  | z= 3.199e-15  | rawP= 1  | FDR= 1
Egg - Plant  | est= 3.361e-09  | SE= 4499  | z= 7.472e-13  | rawP= 1  | FDR= 1
Fish - Human  | est= -4.939e-11  | SE= 2826  | z= -1.748e-14  | rawP= 1  | FDR= 1
Fish - Plant  | est= 3.3e-09  | SE= 3673  | z= 8.983e-13  | rawP= 1  | FDR= 1
Human - Plant  | est= 3.349e-09  | SE= 2461  | z= 1.361e-12  | rawP= 1  | FDR= 1

----------------------------------------------------------
Gene:  sul3  | Reference:  Animal 
----------------------------------------------------------


Call:
glm(formula = as.formula(paste(gene, "~", group_var)), family = binomial, 
    data = data)

Coefficients:
                   Estimate Std. Error z value Pr(>|z|)    
(Intercept)         -6.5992     0.7076  -9.326   <2e-16 ***
Source_USAChicken   -2.4303     1.2251  -1.984   0.0473 *  
Source_USAEgg      -12.9669  3802.1178  -0.003   0.9973    
Source_USAFish     -12.9669  2776.6743  -0.005   0.9963    
Source_USAHuman      1.2569     1.0015   1.255   0.2095    
Source_USAPlant    -12.9669  2404.6705  -0.005   0.9957    
---
Signif. codes:  0 ‘***’ 0.001 ‘**’ 0.01 ‘*’ 0.05 ‘.’ 0.1 ‘ ’ 1

(Dispersion parameter for binomial family taken to be 1)

    Null deviance: 86.284  on 10280  degrees of freedom
Residual deviance: 75.838  on 10275  degrees of freedom
AIC: 87.838

Number of Fisher Scoring iterations: 18


Odds Ratios (95% CI):
                  Estimate  2.5 %        97.5 %
(Intercept)         0.0014 0.0002  4.200000e-03
Source_USAChicken   0.0880 0.0041  9.194000e-01
Source_USAEgg       0.0000     NA 6.942733e+184
Source_USAFish      0.0000     NA 2.953596e+133
Source_USAHuman     3.5144 0.4206  2.936260e+01
Source_USAPlant     0.0000     NA 6.827247e+114

ANOVA (LR Type II):
Analysis of Deviance Table (Type II tests)

Response: sul3
           LR Chisq Df Pr(>Chisq)  
Source_USA   10.446  5    0.06354 .
---
Signif. codes:  0 ‘***’ 0.001 ‘**’ 0.01 ‘*’ 0.05 ‘.’ 0.1 ‘ ’ 1
FDR p-value:  0.09757 
Animal - Chicken  | est= 2.43  | SE= 1.225  | z= 1.984  | rawP= 0.3515  | FDR= 1
Animal - Egg  | est= 12.97  | SE= 3802  | z= 0.00341  | rawP= 1  | FDR= 1
Animal - Fish  | est= 12.97  | SE= 2777  | z= 0.00467  | rawP= 1  | FDR= 1
Animal - Human  | est= -1.257  | SE= 1.002  | z= -1.255  | rawP= 0.8094  | FDR= 1
Animal - Plant  | est= 12.97  | SE= 2405  | z= 0.005392  | rawP= 1  | FDR= 1
Chicken - Egg  | est= 10.54  | SE= 3802  | z= 0.002771  | rawP= 1  | FDR= 1
Chicken - Fish  | est= 10.54  | SE= 2777  | z= 0.003795  | rawP= 1  | FDR= 1
Chicken - Human  | est= -3.687  | SE= 1.226  | z= -3.008  | rawP= 0.0315  | FDR= 0.3763
Chicken - Plant  | est= 10.54  | SE= 2405  | z= 0.004382  | rawP= 1  | FDR= 1
Egg - Fish  | est= -2.083e-11  | SE= 4708  | z= -4.425e-15  | rawP= 1  | FDR= 1
Egg - Human  | est= -14.22  | SE= 3802  | z= -0.003741  | rawP= 1  | FDR= 1
Egg - Plant  | est= -4.814e-12  | SE= 4499  | z= -1.07e-15  | rawP= 1  | FDR= 1
Fish - Human  | est= -14.22  | SE= 2777  | z= -0.005123  | rawP= 1  | FDR= 1
Fish - Plant  | est= 1.602e-11  | SE= 3673  | z= 4.361e-15  | rawP= 1  | FDR= 1
Human - Plant  | est= 14.22  | SE= 2405  | z= 0.005915  | rawP= 1  | FDR= 1

----------------------------------------------------------
Gene:  tet.A.  | Reference:  Animal 
----------------------------------------------------------


Call:
glm(formula = as.formula(paste(gene, "~", group_var)), family = binomial, 
    data = data)

Coefficients:
                   Estimate Std. Error z value Pr(>|z|)    
(Intercept)        -2.23636    0.08829 -25.330  < 2e-16 ***
Source_USAChicken   3.89594    0.09320  41.800  < 2e-16 ***
Source_USAEgg     -11.32971  189.29645  -0.060   0.9523    
Source_USAFish      1.22475    0.59051   2.074   0.0381 *  
Source_USAHuman     1.01996    0.14594   6.989 2.77e-12 ***
Source_USAPlant     0.03913    0.75057   0.052   0.9584    
---
Signif. codes:  0 ‘***’ 0.001 ‘**’ 0.01 ‘*’ 0.05 ‘.’ 0.1 ‘ ’ 1

(Dispersion parameter for binomial family taken to be 1)

    Null deviance: 12456.7  on 10280  degrees of freedom
Residual deviance:  8750.5  on 10275  degrees of freedom
AIC: 8762.5

Number of Fisher Scoring iterations: 12


Odds Ratios (95% CI):
                  Estimate   2.5 %   97.5 %
(Intercept)         0.1068  0.0895   0.1265
Source_USAChicken  49.2022 41.1325  59.2877
Source_USAEgg       0.0000      NA 110.6371
Source_USAFish      3.4033  0.9336  10.0982
Source_USAHuman     2.7731  2.0795   3.6869
Source_USAPlant     1.0399  0.1642   3.6520

ANOVA (LR Type II):
Analysis of Deviance Table (Type II tests)

Response: tet.A.
           LR Chisq Df Pr(>Chisq)    
Source_USA   3706.2  5  < 2.2e-16 ***
---
Signif. codes:  0 ‘***’ 0.001 ‘**’ 0.01 ‘*’ 0.05 ‘.’ 0.1 ‘ ’ 1
FDR p-value:  0 
Animal - Chicken  | est= -3.896  | SE= 0.0932  | z= -41.8  | rawP= 0  | FDR= 0
Animal - Egg  | est= 11.33  | SE= 189.3  | z= 0.05985  | rawP= 1  | FDR= 1
Animal - Fish  | est= -1.225  | SE= 0.5905  | z= -2.074  | rawP= 0.3009  | FDR= 1
Animal - Human  | est= -1.02  | SE= 0.1459  | z= -6.989  | rawP= 4.156e-11  | FDR= 9.929e-10
Animal - Plant  | est= -0.03913  | SE= 0.7506  | z= -0.05213  | rawP= 1  | FDR= 1
Chicken - Egg  | est= 15.23  | SE= 189.3  | z= 0.08043  | rawP= 1  | FDR= 1
Chicken - Fish  | est= 2.671  | SE= 0.5846  | z= 4.569  | rawP= 7.18e-05  | FDR= 0.00113
Chicken - Human  | est= 2.876  | SE= 0.12  | z= 23.97  | rawP= 0  | FDR= 0
Chicken - Plant  | est= 3.857  | SE= 0.746  | z= 5.17  | rawP= 3.477e-06  | FDR= 6.23e-05
Egg - Fish  | est= -12.55  | SE= 189.3  | z= -0.06632  | rawP= 1  | FDR= 1
Egg - Human  | est= -12.35  | SE= 189.3  | z= -0.06524  | rawP= 1  | FDR= 1
Egg - Plant  | est= -11.37  | SE= 189.3  | z= -0.06006  | rawP= 1  | FDR= 1
Fish - Human  | est= 0.2048  | SE= 0.5953  | z= 0.344  | rawP= 0.9994  | FDR= 1
Fish - Plant  | est= 1.186  | SE= 0.9468  | z= 1.252  | rawP= 0.8109  | FDR= 1
Human - Plant  | est= 0.9808  | SE= 0.7544  | z= 1.3  | rawP= 0.7851  | FDR= 1

----------------------------------------------------------
Gene:  tet.B.  | Reference:  Animal 
----------------------------------------------------------


Call:
glm(formula = as.formula(paste(gene, "~", group_var)), family = binomial, 
    data = data)

Coefficients:
                   Estimate Std. Error z value Pr(>|z|)    
(Intercept)         -3.5028     0.1548 -22.631   <2e-16 ***
Source_USAChicken   -2.9603     0.3178  -9.315   <2e-16 ***
Source_USAEgg      -14.0632  1398.7210  -0.010    0.992    
Source_USAFish     -14.0632  1021.4814  -0.014    0.989    
Source_USAHuman     -0.5747     0.4114  -1.397    0.162    
Source_USAPlant    -14.0632   884.6288  -0.016    0.987    
---
Signif. codes:  0 ‘***’ 0.001 ‘**’ 0.01 ‘*’ 0.05 ‘.’ 0.1 ‘ ’ 1

(Dispersion parameter for binomial family taken to be 1)

    Null deviance: 767.57  on 10280  degrees of freedom
Residual deviance: 653.79  on 10275  degrees of freedom
AIC: 665.79

Number of Fisher Scoring iterations: 16


Odds Ratios (95% CI):
                  Estimate  2.5 %       97.5 %
(Intercept)         0.0301 0.0219 4.020000e-02
Source_USAChicken   0.0518 0.0267 9.380000e-02
Source_USAEgg       0.0000     NA 2.020555e+45
Source_USAFish      0.0000     NA 5.821606e+22
Source_USAHuman     0.5629 0.2300 1.182500e+00
Source_USAPlant     0.0000     NA 1.448490e+16

ANOVA (LR Type II):
Analysis of Deviance Table (Type II tests)

Response: tet.B.
           LR Chisq Df Pr(>Chisq)    
Source_USA   113.78  5  < 2.2e-16 ***
---
Signif. codes:  0 ‘***’ 0.001 ‘**’ 0.01 ‘*’ 0.05 ‘.’ 0.1 ‘ ’ 1
FDR p-value:  2.541e-22 
Animal - Chicken  | est= 2.96  | SE= 0.3178  | z= 9.315  | rawP= 6.073e-14  | FDR= 1.962e-12
Animal - Egg  | est= 14.06  | SE= 1399  | z= 0.01005  | rawP= 1  | FDR= 1
Animal - Fish  | est= 14.06  | SE= 1021  | z= 0.01377  | rawP= 1  | FDR= 1
Animal - Human  | est= 0.5747  | SE= 0.4114  | z= 1.397  | rawP= 0.7289  | FDR= 1
Animal - Plant  | est= 14.06  | SE= 884.6  | z= 0.0159  | rawP= 1  | FDR= 1
Chicken - Egg  | est= 11.1  | SE= 1399  | z= 0.007938  | rawP= 1  | FDR= 1
Chicken - Fish  | est= 11.1  | SE= 1021  | z= 0.01087  | rawP= 1  | FDR= 1
Chicken - Human  | est= -2.386  | SE= 0.4715  | z= -5.06  | rawP= 6.242e-06  | FDR= 0.0001088
Chicken - Plant  | est= 11.1  | SE= 884.6  | z= 0.01255  | rawP= 1  | FDR= 1
Egg - Fish  | est= -3.117e-11  | SE= 1732  | z= -1.8e-14  | rawP= 1  | FDR= 1
Egg - Human  | est= -13.49  | SE= 1399  | z= -0.009643  | rawP= 1  | FDR= 1
Egg - Plant  | est= 4.441e-13  | SE= 1655  | z= 2.683e-16  | rawP= 1  | FDR= 1
Fish - Human  | est= -13.49  | SE= 1021  | z= -0.0132  | rawP= 1  | FDR= 1
Fish - Plant  | est= 3.162e-11  | SE= 1351  | z= 2.34e-14  | rawP= 1  | FDR= 1
Human - Plant  | est= 13.49  | SE= 884.6  | z= 0.01525  | rawP= 1  | FDR= 1

----------------------------------------------------------
Gene:  tet.C.  | Reference:  Animal 
----------------------------------------------------------


Call:
glm(formula = as.formula(paste(gene, "~", group_var)), family = binomial, 
    data = data)

Coefficients:
                    Estimate Std. Error z value Pr(>|z|)    
(Intercept)          -6.5992     0.7076  -9.326   <2e-16 ***
Source_USAChicken   -17.9669  1433.9751  -0.013   0.9900    
Source_USAEgg       -17.9669 46319.2764   0.000   0.9997    
Source_USAFish      -17.9669 33826.8167  -0.001   0.9996    
Source_USAHuman       1.6647     0.9146   1.820   0.0687 .  
Source_USAPlant     -17.9669 29294.8826  -0.001   0.9995    
---
Signif. codes:  0 ‘***’ 0.001 ‘**’ 0.01 ‘*’ 0.05 ‘.’ 0.1 ‘ ’ 1

(Dispersion parameter for binomial family taken to be 1)

    Null deviance: 86.284  on 10280  degrees of freedom
Residual deviance: 66.028  on 10275  degrees of freedom
AIC: 78.028

Number of Fisher Scoring iterations: 23


Odds Ratios (95% CI):
                  Estimate  2.5 %       97.5 %
(Intercept)         0.0014 0.0002 4.200000e-03
Source_USAChicken   0.0000     NA 9.075906e+62
Source_USAEgg       0.0000     NA          Inf
Source_USAFish      0.0000     NA          Inf
Source_USAHuman     5.2842 0.8728 4.021710e+01
Source_USAPlant     0.0000     NA          Inf

ANOVA (LR Type II):
Analysis of Deviance Table (Type II tests)

Response: tet.C.
           LR Chisq Df Pr(>Chisq)   
Source_USA   20.256  5   0.001119 **
---
Signif. codes:  0 ‘***’ 0.001 ‘**’ 0.01 ‘*’ 0.05 ‘.’ 0.1 ‘ ’ 1
FDR p-value:  0.002291 
Animal - Chicken  | est= 17.97  | SE= 1434  | z= 0.01253  | rawP= 1  | FDR= 1
Animal - Egg  | est= 17.97  | SE= 46320  | z= 0.0003879  | rawP= 1  | FDR= 1
Animal - Fish  | est= 17.97  | SE= 33830  | z= 0.0005311  | rawP= 1  | FDR= 1
Animal - Human  | est= -1.665  | SE= 0.9146  | z= -1.82  | rawP= 0.4525  | FDR= 1
Animal - Plant  | est= 17.97  | SE= 29290  | z= 0.0006133  | rawP= 1  | FDR= 1
Chicken - Egg  | est= -1.209e-10  | SE= 46340  | z= -2.609e-15  | rawP= 1  | FDR= 1
Chicken - Fish  | est= 7.879e-11  | SE= 33860  | z= 2.327e-15  | rawP= 1  | FDR= 1
Chicken - Human  | est= -19.63  | SE= 1434  | z= -0.01369  | rawP= 1  | FDR= 1
Chicken - Plant  | est= -1.218e-10  | SE= 29330  | z= -4.153e-15  | rawP= 1  | FDR= 1
Egg - Fish  | est= 1.997e-10  | SE= 57360  | z= 3.481e-15  | rawP= 1  | FDR= 1
Egg - Human  | est= -19.63  | SE= 46320  | z= -0.0004238  | rawP= 1  | FDR= 1
Egg - Plant  | est= -9.237e-13  | SE= 54810  | z= -1.685e-17  | rawP= 1  | FDR= 1
Fish - Human  | est= -19.63  | SE= 33830  | z= -0.0005804  | rawP= 1  | FDR= 1
Fish - Plant  | est= -2.006e-10  | SE= 44750  | z= -4.483e-15  | rawP= 1  | FDR= 1
Human - Plant  | est= 19.63  | SE= 29290  | z= 0.0006701  | rawP= 1  | FDR= 1

----------------------------------------------------------
Gene:  tet.D.  | Reference:  Animal 
----------------------------------------------------------


Call:
glm(formula = as.formula(paste(gene, "~", group_var)), family = binomial, 
    data = data)

Coefficients:
                   Estimate Std. Error z value Pr(>|z|)    
(Intercept)          -5.681      0.448 -12.681   <2e-16 ***
Source_USAChicken   -18.885   1433.975  -0.013    0.989    
Source_USAEgg       -18.885  46319.276   0.000    1.000    
Source_USAFish      -18.885  33826.817  -0.001    1.000    
Source_USAHuman     -18.885   6392.667  -0.003    0.998    
Source_USAPlant     -18.885  29294.883  -0.001    0.999    
---
Signif. codes:  0 ‘***’ 0.001 ‘**’ 0.01 ‘*’ 0.05 ‘.’ 0.1 ‘ ’ 1

(Dispersion parameter for binomial family taken to be 1)

    Null deviance: 86.284  on 10280  degrees of freedom
Residual deviance: 66.826  on 10275  degrees of freedom
AIC: 78.826

Number of Fisher Scoring iterations: 23


Odds Ratios (95% CI):
                  Estimate  2.5 %        97.5 %
(Intercept)         0.0034 0.0012  7.300000e-03
Source_USAChicken   0.0000     NA  4.411332e+62
Source_USAEgg       0.0000     NA           Inf
Source_USAFish      0.0000     NA           Inf
Source_USAHuman     0.0000     NA 4.280256e+307
Source_USAPlant     0.0000     NA           Inf

ANOVA (LR Type II):
Analysis of Deviance Table (Type II tests)

Response: tet.D.
           LR Chisq Df Pr(>Chisq)   
Source_USA   19.458  5   0.001579 **
---
Signif. codes:  0 ‘***’ 0.001 ‘**’ 0.01 ‘*’ 0.05 ‘.’ 0.1 ‘ ’ 1
FDR p-value:  0.002715 
Animal - Chicken  | est= 18.89  | SE= 1434  | z= 0.01317  | rawP= 1  | FDR= 1
Animal - Egg  | est= 18.89  | SE= 46320  | z= 0.0004077  | rawP= 1  | FDR= 1
Animal - Fish  | est= 18.89  | SE= 33830  | z= 0.0005583  | rawP= 1  | FDR= 1
Animal - Human  | est= 18.89  | SE= 6393  | z= 0.002954  | rawP= 1  | FDR= 1
Animal - Plant  | est= 18.89  | SE= 29290  | z= 0.0006447  | rawP= 1  | FDR= 1
Chicken - Egg  | est= 6.061e-11  | SE= 46340  | z= 1.308e-15  | rawP= 1  | FDR= 1
Chicken - Fish  | est= -1.651e-10  | SE= 33860  | z= -4.877e-15  | rawP= 1  | FDR= 1
Chicken - Human  | est= 2.913e-11  | SE= 6552  | z= 4.447e-15  | rawP= 1  | FDR= 1
Chicken - Plant  | est= 5.967e-11  | SE= 29330  | z= 2.035e-15  | rawP= 1  | FDR= 1
Egg - Fish  | est= -2.257e-10  | SE= 57360  | z= -3.936e-15  | rawP= 1  | FDR= 1
Egg - Human  | est= -3.148e-11  | SE= 46760  | z= -6.733e-16  | rawP= 1  | FDR= 1
Egg - Plant  | est= -9.379e-13  | SE= 54810  | z= -1.711e-17  | rawP= 1  | FDR= 1
Fish - Human  | est= 1.943e-10  | SE= 34430  | z= 5.643e-15  | rawP= 1  | FDR= 1
Fish - Plant  | est= 2.248e-10  | SE= 44750  | z= 5.024e-15  | rawP= 1  | FDR= 1
Human - Plant  | est= 3.054e-11  | SE= 29980  | z= 1.019e-15  | rawP= 1  | FDR= 1

----------------------------------------------------------
Gene:  tet.M.  | Reference:  Animal 
----------------------------------------------------------


Call:
glm(formula = as.formula(paste(gene, "~", group_var)), family = binomial, 
    data = data)

Coefficients:
                    Estimate Std. Error z value Pr(>|z|)    
(Intercept)          -6.5992     0.7076  -9.326   <2e-16 ***
Source_USAChicken   -18.9669  2364.2250  -0.008    0.994    
Source_USAEgg       -18.9669 76367.5763   0.000    1.000    
Source_USAFish      -18.9669 55770.9923   0.000    1.000    
Source_USAHuman     -18.9669 10539.7269  -0.002    0.999    
Source_USAPlant     -18.9669 48299.0961   0.000    1.000    
---
Signif. codes:  0 ‘***’ 0.001 ‘**’ 0.01 ‘*’ 0.05 ‘.’ 0.1 ‘ ’ 1

(Dispersion parameter for binomial family taken to be 1)

    Null deviance: 38.179  on 10280  degrees of freedom
Residual deviance: 30.399  on 10275  degrees of freedom
AIC: 42.399

Number of Fisher Scoring iterations: 24


Odds Ratios (95% CI):
                  Estimate 2.5 %        97.5 %
(Intercept)         0.0014 2e-04  4.200000e-03
Source_USAChicken   0.0000    NA 4.306839e+171
Source_USAEgg       0.0000    NA           Inf
Source_USAFish      0.0000    NA           Inf
Source_USAHuman     0.0000    NA           Inf
Source_USAPlant     0.0000    NA           Inf

ANOVA (LR Type II):
Analysis of Deviance Table (Type II tests)

Response: tet.M.
           LR Chisq Df Pr(>Chisq)
Source_USA   7.7798  5     0.1688
FDR p-value:  0.2341 
Animal - Chicken  | est= 18.97  | SE= 2364  | z= 0.008022  | rawP= 1  | FDR= 1
Animal - Egg  | est= 18.97  | SE= 76370  | z= 0.0002484  | rawP= 1  | FDR= 1
Animal - Fish  | est= 18.97  | SE= 55770  | z= 0.0003401  | rawP= 1  | FDR= 1
Animal - Human  | est= 18.97  | SE= 10540  | z= 0.0018  | rawP= 1  | FDR= 1
Animal - Plant  | est= 18.97  | SE= 48300  | z= 0.0003927  | rawP= 1  | FDR= 1
Chicken - Egg  | est= 4.83e-11  | SE= 76400  | z= 6.322e-16  | rawP= 1  | FDR= 1
Chicken - Fish  | est= 1e-10  | SE= 55820  | z= 1.792e-15  | rawP= 1  | FDR= 1
Chicken - Human  | est= 2.413e-11  | SE= 10800  | z= 2.234e-15  | rawP= 1  | FDR= 1
Chicken - Plant  | est= 4.436e-11  | SE= 48360  | z= 9.173e-16  | rawP= 1  | FDR= 1
Egg - Fish  | est= 5.172e-11  | SE= 94560  | z= 5.47e-16  | rawP= 1  | FDR= 1
Egg - Human  | est= -2.417e-11  | SE= 77090  | z= -3.135e-16  | rawP= 1  | FDR= 1
Egg - Plant  | est= -3.947e-12  | SE= 90360  | z= -4.368e-17  | rawP= 1  | FDR= 1
Fish - Human  | est= -7.589e-11  | SE= 56760  | z= -1.337e-15  | rawP= 1  | FDR= 1
Fish - Plant  | est= -5.567e-11  | SE= 73780  | z= -7.546e-16  | rawP= 1  | FDR= 1
Human - Plant  | est= 2.022e-11  | SE= 49440  | z= 4.091e-16  | rawP= 1  | FDR= 1

----------------------------------------------------------
Gene:  aadA  | Reference:  Chicken 
----------------------------------------------------------


Call:
glm(formula = as.formula(paste(gene, "~", group_var)), family = binomial, 
    data = data)

Coefficients:
                  Estimate Std. Error z value Pr(>|z|)    
(Intercept)        -7.9307     0.5775 -13.734  < 2e-16 ***
Source_USAAnimal    3.6464     0.6198   5.883 4.02e-09 ***
Source_USAEgg     -10.6354  2306.1011  -0.005  0.99632    
Source_USAFish    -10.6354  1684.1381  -0.006  0.99496    
Source_USAHuman     2.5884     0.9142   2.831  0.00464 ** 
Source_USAPlant   -10.6354  1458.5064  -0.007  0.99418    
---
Signif. codes:  0 ‘***’ 0.001 ‘**’ 0.01 ‘*’ 0.05 ‘.’ 0.1 ‘ ’ 1

(Dispersion parameter for binomial family taken to be 1)

    Null deviance: 350.90  on 10280  degrees of freedom
Residual deviance: 290.61  on 10275  degrees of freedom
AIC: 302.61

Number of Fisher Scoring iterations: 17


Odds Ratios (95% CI):
                 Estimate   2.5 %       97.5 %
(Intercept)        0.0004  0.0001 9.000000e-04
Source_USAAnimal  38.3368 13.1250 1.628795e+02
Source_USAEgg      0.0000      NA 3.838216e+52
Source_USAFish     0.0000      NA 1.433146e+37
Source_USAHuman   13.3078  1.7493 8.052290e+01
Source_USAPlant    0.0000      NA 3.626423e+31

ANOVA (LR Type II):
Analysis of Deviance Table (Type II tests)

Response: aadA
           LR Chisq Df Pr(>Chisq)    
Source_USA   60.288  5   1.06e-11 ***
---
Signif. codes:  0 ‘***’ 0.001 ‘**’ 0.01 ‘*’ 0.05 ‘.’ 0.1 ‘ ’ 1
FDR p-value:  3.254e-11 
Chicken - Animal  | est= -3.646  | SE= 0.6198  | z= -5.883  | rawP= 6.021e-08  | FDR= 1.177e-06
Chicken - Egg  | est= 10.64  | SE= 2306  | z= 0.004612  | rawP= 1  | FDR= 1
Chicken - Fish  | est= 10.64  | SE= 1684  | z= 0.006315  | rawP= 1  | FDR= 1
Chicken - Human  | est= -2.588  | SE= 0.9142  | z= -2.831  | rawP= 0.05268  | FDR= 0.6178
Chicken - Plant  | est= 10.64  | SE= 1459  | z= 0.007292  | rawP= 1  | FDR= 1
Animal - Egg  | est= 14.28  | SE= 2306  | z= 0.006193  | rawP= 1  | FDR= 1
Animal - Fish  | est= 14.28  | SE= 1684  | z= 0.00848  | rawP= 1  | FDR= 1
Animal - Human  | est= 1.058  | SE= 0.7437  | z= 1.423  | rawP= 0.7132  | FDR= 1
Animal - Plant  | est= 14.28  | SE= 1459  | z= 0.009792  | rawP= 1  | FDR= 1
Egg - Fish  | est= -1.373e-10  | SE= 2856  | z= -4.808e-14  | rawP= 1  | FDR= 1
Egg - Human  | est= -13.22  | SE= 2306  | z= -0.005734  | rawP= 1  | FDR= 1
Egg - Plant  | est= 8.651e-13  | SE= 2729  | z= 3.17e-16  | rawP= 1  | FDR= 1
Fish - Human  | est= -13.22  | SE= 1684  | z= -0.007852  | rawP= 1  | FDR= 1
Fish - Plant  | est= 1.382e-10  | SE= 2228  | z= 6.202e-14  | rawP= 1  | FDR= 1
Human - Plant  | est= 13.22  | SE= 1459  | z= 0.009067  | rawP= 1  | FDR= 1

----------------------------------------------------------
Gene:  blaCTX.M  | Reference:  Chicken 
----------------------------------------------------------


Call:
glm(formula = as.formula(paste(gene, "~", group_var)), family = binomial, 
    data = data)

Coefficients:
                  Estimate Std. Error z value Pr(>|z|)    
(Intercept)       -0.70413    0.02326 -30.270  < 2e-16 ***
Source_USAAnimal  -2.70695    0.15007 -18.038  < 2e-16 ***
Source_USAEgg    -13.86194  312.09691  -0.044    0.965    
Source_USAFish   -13.86194  227.92336  -0.061    0.952    
Source_USAHuman   -0.88826    0.13225  -6.716 1.86e-11 ***
Source_USAPlant  -13.86194  197.38742  -0.070    0.944    
---
Signif. codes:  0 ‘***’ 0.001 ‘**’ 0.01 ‘*’ 0.05 ‘.’ 0.1 ‘ ’ 1

(Dispersion parameter for binomial family taken to be 1)

    Null deviance: 12195  on 10280  degrees of freedom
Residual deviance: 11395  on 10275  degrees of freedom
AIC: 11407

Number of Fisher Scoring iterations: 13


Odds Ratios (95% CI):
                 Estimate  2.5 %      97.5 %
(Intercept)        0.4945 0.4724      0.5175
Source_USAAnimal   0.0667 0.0491      0.0885
Source_USAEgg      0.0000     NA 292523.0706
Source_USAFish     0.0000     NA      2.7469
Source_USAHuman    0.4114 0.3151      0.5296
Source_USAPlant    0.0000     NA      0.0928

ANOVA (LR Type II):
Analysis of Deviance Table (Type II tests)

Response: blaCTX.M
           LR Chisq Df Pr(>Chisq)    
Source_USA   799.39  5  < 2.2e-16 ***
---
Signif. codes:  0 ‘***’ 0.001 ‘**’ 0.01 ‘*’ 0.05 ‘.’ 0.1 ‘ ’ 1
FDR p-value:  9.614e-170 
Chicken - Animal  | est= 2.707  | SE= 0.1501  | z= 18.04  | rawP= 0  | FDR= 0
Chicken - Egg  | est= 13.86  | SE= 312.1  | z= 0.04442  | rawP= 1  | FDR= 1
Chicken - Fish  | est= 13.86  | SE= 227.9  | z= 0.06082  | rawP= 1  | FDR= 1
Chicken - Human  | est= 0.8883  | SE= 0.1323  | z= 6.716  | rawP= 2.794e-10  | FDR= 6.214e-09
Chicken - Plant  | est= 13.86  | SE= 197.4  | z= 0.07023  | rawP= 1  | FDR= 1
Animal - Egg  | est= 11.15  | SE= 312.1  | z= 0.03574  | rawP= 1  | FDR= 1
Animal - Fish  | est= 11.15  | SE= 227.9  | z= 0.04894  | rawP= 1  | FDR= 1
Animal - Human  | est= -1.819  | SE= 0.1973  | z= -9.218  | rawP= 6.772e-14  | FDR= 1.986e-12
Animal - Plant  | est= 11.15  | SE= 197.4  | z= 0.05651  | rawP= 1  | FDR= 1
Egg - Fish  | est= -4.07e-11  | SE= 386.5  | z= -1.053e-13  | rawP= 1  | FDR= 1
Egg - Human  | est= -12.97  | SE= 312.1  | z= -0.04157  | rawP= 1  | FDR= 1
Egg - Plant  | est= 7.366e-11  | SE= 369.3  | z= 1.995e-13  | rawP= 1  | FDR= 1
Fish - Human  | est= -12.97  | SE= 227.9  | z= -0.05692  | rawP= 1  | FDR= 1
Fish - Plant  | est= 1.144e-10  | SE= 301.5  | z= 3.793e-13  | rawP= 1  | FDR= 1
Human - Plant  | est= 12.97  | SE= 197.4  | z= 0.06573  | rawP= 1  | FDR= 1

----------------------------------------------------------
Gene:  blaTEM  | Reference:  Chicken 
----------------------------------------------------------


Call:
glm(formula = as.formula(paste(gene, "~", group_var)), family = binomial, 
    data = data)

Coefficients:
                 Estimate Std. Error z value Pr(>|z|)    
(Intercept)       -5.0722     0.1391 -36.462  < 2e-16 ***
Source_USAAnimal   1.3579     0.2205   6.158 7.35e-10 ***
Source_USAEgg    -11.4939   848.3672  -0.014    0.989    
Source_USAFish   -11.4939   619.5598  -0.019    0.985    
Source_USAHuman    1.4563     0.3357   4.338 1.44e-05 ***
Source_USAPlant  -11.4939   536.5545  -0.021    0.983    
---
Signif. codes:  0 ‘***’ 0.001 ‘**’ 0.01 ‘*’ 0.05 ‘.’ 0.1 ‘ ’ 1

(Dispersion parameter for binomial family taken to be 1)

    Null deviance: 1107.1  on 10280  degrees of freedom
Residual deviance: 1064.5  on 10275  degrees of freedom
AIC: 1076.5

Number of Fisher Scoring iterations: 15


Odds Ratios (95% CI):
                 Estimate  2.5 %       97.5 %
(Intercept)        0.0063 0.0047 8.100000e-03
Source_USAAnimal   3.8880 2.5047 5.964200e+00
Source_USAEgg      0.0000     NA 1.585938e+26
Source_USAFish     0.0000     NA 3.396272e+12
Source_USAHuman    4.2902 2.1096 7.968600e+00
Source_USAPlant    0.0000     NA 3.370755e+08

ANOVA (LR Type II):
Analysis of Deviance Table (Type II tests)

Response: blaTEM
           LR Chisq Df Pr(>Chisq)    
Source_USA   42.551  5  4.556e-08 ***
---
Signif. codes:  0 ‘***’ 0.001 ‘**’ 0.01 ‘*’ 0.05 ‘.’ 0.1 ‘ ’ 1
FDR p-value:  1.306e-07 
Chicken - Animal  | est= -1.358  | SE= 0.2205  | z= -6.158  | rawP= 1.102e-08  | FDR= 2.22e-07
Chicken - Egg  | est= 11.49  | SE= 848.4  | z= 0.01355  | rawP= 1  | FDR= 1
Chicken - Fish  | est= 11.49  | SE= 619.6  | z= 0.01855  | rawP= 1  | FDR= 1
Chicken - Human  | est= -1.456  | SE= 0.3357  | z= -4.338  | rawP= 0.0002083  | FDR= 0.002986
Chicken - Plant  | est= 11.49  | SE= 536.6  | z= 0.02142  | rawP= 1  | FDR= 1
Animal - Egg  | est= 12.85  | SE= 848.4  | z= 0.01515  | rawP= 1  | FDR= 1
Animal - Fish  | est= 12.85  | SE= 619.6  | z= 0.02074  | rawP= 1  | FDR= 1
Animal - Human  | est= -0.09845  | SE= 0.3502  | z= -0.2811  | rawP= 0.9998  | FDR= 1
Animal - Plant  | est= 12.85  | SE= 536.6  | z= 0.02395  | rawP= 1  | FDR= 1
Egg - Fish  | est= -5.746e-11  | SE= 1051  | z= -5.47e-14  | rawP= 1  | FDR= 1
Egg - Human  | est= -12.95  | SE= 848.4  | z= -0.01526  | rawP= 1  | FDR= 1
Egg - Plant  | est= 1.312e-09  | SE= 1004  | z= 1.307e-12  | rawP= 1  | FDR= 1
Fish - Human  | est= -12.95  | SE= 619.6  | z= -0.0209  | rawP= 1  | FDR= 1
Fish - Plant  | est= 1.369e-09  | SE= 819.6  | z= 1.671e-12  | rawP= 1  | FDR= 1
Human - Plant  | est= 12.95  | SE= 536.6  | z= 0.02414  | rawP= 1  | FDR= 1

----------------------------------------------------------
Gene:  catA  | Reference:  Chicken 
----------------------------------------------------------


Call:
glm(formula = as.formula(paste(gene, "~", group_var)), family = binomial, 
    data = data)

Coefficients:
                   Estimate Std. Error z value Pr(>|z|)
(Intercept)      -2.557e+01  2.364e+03  -0.011    0.991
Source_USAAnimal  1.937e+01  2.364e+03   0.008    0.993
Source_USAEgg    -3.017e-10  7.640e+04   0.000    1.000
Source_USAFish   -6.691e-10  5.582e+04   0.000    1.000
Source_USAHuman  -4.191e-10  1.080e+04   0.000    1.000
Source_USAPlant  -2.984e-10  4.836e+04   0.000    1.000

(Dispersion parameter for binomial family taken to be 1)

    Null deviance: 54.836  on 10280  degrees of freedom
Residual deviance: 43.164  on 10275  degrees of freedom
AIC: 55.164

Number of Fisher Scoring iterations: 24


Odds Ratios (95% CI):
                  Estimate 2.5 % 97.5 %
(Intercept)              0     0      0
Source_USAAnimal 259177731     0     NA
Source_USAEgg            1    NA    Inf
Source_USAFish           1    NA    Inf
Source_USAHuman          1     0    Inf
Source_USAPlant          1     0    Inf

ANOVA (LR Type II):
Analysis of Deviance Table (Type II tests)

Response: catA
           LR Chisq Df Pr(>Chisq)  
Source_USA   11.671  5    0.03958 *
---
Signif. codes:  0 ‘***’ 0.001 ‘**’ 0.01 ‘*’ 0.05 ‘.’ 0.1 ‘ ’ 1
FDR p-value:  0.06303 
Chicken - Animal  | est= -19.37  | SE= 2364  | z= -0.008194  | rawP= 1  | FDR= 1
Chicken - Egg  | est= 3.017e-10  | SE= 76400  | z= 3.949e-15  | rawP= 1  | FDR= 1
Chicken - Fish  | est= 6.691e-10  | SE= 55820  | z= 1.199e-14  | rawP= 1  | FDR= 1
Chicken - Human  | est= 4.191e-10  | SE= 10800  | z= 3.88e-14  | rawP= 1  | FDR= 1
Chicken - Plant  | est= 2.984e-10  | SE= 48360  | z= 6.17e-15  | rawP= 1  | FDR= 1
Animal - Egg  | est= 19.37  | SE= 76370  | z= 0.0002537  | rawP= 1  | FDR= 1
Animal - Fish  | est= 19.37  | SE= 55770  | z= 0.0003474  | rawP= 1  | FDR= 1
Animal - Human  | est= 19.37  | SE= 10540  | z= 0.001838  | rawP= 1  | FDR= 1
Animal - Plant  | est= 19.37  | SE= 48300  | z= 0.0004011  | rawP= 1  | FDR= 1
Egg - Fish  | est= 3.674e-10  | SE= 94560  | z= 3.885e-15  | rawP= 1  | FDR= 1
Egg - Human  | est= 1.173e-10  | SE= 77090  | z= 1.522e-15  | rawP= 1  | FDR= 1
Egg - Plant  | est= -3.359e-12  | SE= 90360  | z= -3.718e-17  | rawP= 1  | FDR= 1
Fish - Human  | est= -2.5e-10  | SE= 56760  | z= -4.405e-15  | rawP= 1  | FDR= 1
Fish - Plant  | est= -3.707e-10  | SE= 73780  | z= -5.025e-15  | rawP= 1  | FDR= 1
Human - Plant  | est= -1.207e-10  | SE= 49440  | z= -2.442e-15  | rawP= 1  | FDR= 1

----------------------------------------------------------
Gene:  dfrA  | Reference:  Chicken 
----------------------------------------------------------


Call:
glm(formula = as.formula(paste(gene, "~", group_var)), family = binomial, 
    data = data)

Coefficients:
                 Estimate Std. Error z value Pr(>|z|)    
(Intercept)       -0.8917     0.0241 -36.995  < 2e-16 ***
Source_USAAnimal  -2.3013     0.1361 -16.906  < 2e-16 ***
Source_USAEgg    -11.6744   114.8142  -0.102    0.919    
Source_USAFish    -0.9801     0.7599  -1.290    0.197    
Source_USAHuman   -0.7178     0.1331  -5.391 6.99e-08 ***
Source_USAPlant   -1.3055     0.7458  -1.751    0.080 .  
---
Signif. codes:  0 ‘***’ 0.001 ‘**’ 0.01 ‘*’ 0.05 ‘.’ 0.1 ‘ ’ 1

(Dispersion parameter for binomial family taken to be 1)

    Null deviance: 11538  on 10280  degrees of freedom
Residual deviance: 10956  on 10275  degrees of freedom
AIC: 10968

Number of Fisher Scoring iterations: 11


Odds Ratios (95% CI):
                 Estimate  2.5 % 97.5 %
(Intercept)        0.4100 0.3910 0.4297
Source_USAAnimal   0.1001 0.0759 0.1295
Source_USAEgg      0.0000     NA 0.1430
Source_USAFish     0.3753 0.0586 1.3595
Source_USAHuman    0.4878 0.3730 0.6291
Source_USAPlant    0.2710 0.0431 0.9396

ANOVA (LR Type II):
Analysis of Deviance Table (Type II tests)

Response: dfrA
           LR Chisq Df Pr(>Chisq)    
Source_USA   582.25  5  < 2.2e-16 ***
---
Signif. codes:  0 ‘***’ 0.001 ‘**’ 0.01 ‘*’ 0.05 ‘.’ 0.1 ‘ ’ 1
FDR p-value:  7.425e-123 
Chicken - Animal  | est= 2.301  | SE= 0.1361  | z= 16.91  | rawP= 0  | FDR= 0
Chicken - Egg  | est= 11.67  | SE= 114.8  | z= 0.1017  | rawP= 1  | FDR= 1
Chicken - Fish  | est= 0.9801  | SE= 0.7599  | z= 1.29  | rawP= 0.7908  | FDR= 1
Chicken - Human  | est= 0.7178  | SE= 0.1331  | z= 5.391  | rawP= 1.043e-06  | FDR= 1.922e-05
Chicken - Plant  | est= 1.306  | SE= 0.7457  | z= 1.751  | rawP= 0.4981  | FDR= 1
Animal - Egg  | est= 9.373  | SE= 114.8  | z= 0.08164  | rawP= 1  | FDR= 1
Animal - Fish  | est= -1.321  | SE= 0.7713  | z= -1.713  | rawP= 0.523  | FDR= 1
Animal - Human  | est= -1.584  | SE= 0.1873  | z= -8.454  | rawP= 5.873e-14  | FDR= 1.962e-12
Animal - Plant  | est= -0.9958  | SE= 0.7573  | z= -1.315  | rawP= 0.7769  | FDR= 1
Egg - Fish  | est= -10.69  | SE= 114.8  | z= -0.09314  | rawP= 1  | FDR= 1
Egg - Human  | est= -10.96  | SE= 114.8  | z= -0.09543  | rawP= 1  | FDR= 1
Egg - Plant  | est= -10.37  | SE= 114.8  | z= -0.09031  | rawP= 1  | FDR= 1
Fish - Human  | est= -0.2624  | SE= 0.7708  | z= -0.3404  | rawP= 0.9994  | FDR= 1
Fish - Plant  | est= 0.3254  | SE= 1.064  | z= 0.3058  | rawP= 0.9996  | FDR= 1
Human - Plant  | est= 0.5878  | SE= 0.7568  | z= 0.7767  | rawP= 0.9715  | FDR= 1

----------------------------------------------------------
Gene:  fosA  | Reference:  Chicken 
----------------------------------------------------------


Call:
glm(formula = as.formula(paste(gene, "~", group_var)), family = binomial, 
    data = data)

Coefficients:
                  Estimate Std. Error z value Pr(>|z|)    
(Intercept)       -1.85935    0.03205 -58.010  < 2e-16 ***
Source_USAAnimal  -2.71605    0.26150 -10.387  < 2e-16 ***
Source_USAEgg    -12.70672  312.09691  -0.041  0.96752    
Source_USAFish   -12.70672  227.92336  -0.056  0.95554    
Source_USAHuman   -0.47777    0.17512  -2.728  0.00637 ** 
Source_USAPlant  -12.70672  197.38742  -0.064  0.94867    
---
Signif. codes:  0 ‘***’ 0.001 ‘**’ 0.01 ‘*’ 0.05 ‘.’ 0.1 ‘ ’ 1

(Dispersion parameter for binomial family taken to be 1)

    Null deviance: 7315.7  on 10280  degrees of freedom
Residual deviance: 7018.2  on 10275  degrees of freedom
AIC: 7030.2

Number of Fisher Scoring iterations: 13


Odds Ratios (95% CI):
                 Estimate  2.5 %      97.5 %
(Intercept)        0.1558 0.1462      0.1658
Source_USAAnimal   0.0661 0.0378      0.1063
Source_USAEgg      0.0000     NA 928109.8995
Source_USAFish     0.0000     NA      8.7153
Source_USAHuman    0.6202 0.4330      0.8618
Source_USAPlant    0.0000     NA      0.2943

ANOVA (LR Type II):
Analysis of Deviance Table (Type II tests)

Response: fosA
           LR Chisq Df Pr(>Chisq)    
Source_USA   297.53  5  < 2.2e-16 ***
---
Signif. codes:  0 ‘***’ 0.001 ‘**’ 0.01 ‘*’ 0.05 ‘.’ 0.1 ‘ ’ 1
FDR p-value:  1.463e-61 
Chicken - Animal  | est= 2.716  | SE= 0.2615  | z= 10.39  | rawP= 5.207e-14  | FDR= 1.962e-12
Chicken - Egg  | est= 12.71  | SE= 312.1  | z= 0.04071  | rawP= 1  | FDR= 1
Chicken - Fish  | est= 12.71  | SE= 227.9  | z= 0.05575  | rawP= 1  | FDR= 1
Chicken - Human  | est= 0.4778  | SE= 0.1751  | z= 2.728  | rawP= 0.06976  | FDR= 0.8034
Chicken - Plant  | est= 12.71  | SE= 197.4  | z= 0.06437  | rawP= 1  | FDR= 1
Animal - Egg  | est= 9.991  | SE= 312.1  | z= 0.03201  | rawP= 1  | FDR= 1
Animal - Fish  | est= 9.991  | SE= 227.9  | z= 0.04383  | rawP= 1  | FDR= 1
Animal - Human  | est= -2.238  | SE= 0.3114  | z= -7.187  | rawP= 9.976e-12  | FDR= 2.475e-10
Animal - Plant  | est= 9.991  | SE= 197.4  | z= 0.05061  | rawP= 1  | FDR= 1
Egg - Fish  | est= -9.551e-11  | SE= 386.5  | z= -2.471e-13  | rawP= 1  | FDR= 1
Egg - Human  | est= -12.23  | SE= 312.1  | z= -0.03918  | rawP= 1  | FDR= 1
Egg - Plant  | est= -6.638e-11  | SE= 369.3  | z= -1.798e-13  | rawP= 1  | FDR= 1
Fish - Human  | est= -12.23  | SE= 227.9  | z= -0.05365  | rawP= 1  | FDR= 1
Fish - Plant  | est= 2.913e-11  | SE= 301.5  | z= 9.662e-14  | rawP= 1  | FDR= 1
Human - Plant  | est= 12.23  | SE= 197.4  | z= 0.06195  | rawP= 1  | FDR= 1

----------------------------------------------------------
Gene:  qnrB  | Reference:  Chicken 
----------------------------------------------------------


Call:
glm(formula = as.formula(paste(gene, "~", group_var)), family = binomial, 
    data = data)

Coefficients:
                 Estimate Std. Error z value Pr(>|z|)    
(Intercept)        -9.030      1.000  -9.029  < 2e-16 ***
Source_USAAnimal    4.141      1.045   3.963 7.39e-05 ***
Source_USAEgg      -9.537   2306.101  -0.004  0.99670    
Source_USAFish     -9.537   1684.138  -0.006  0.99548    
Source_USAHuman     3.687      1.226   3.008  0.00263 ** 
Source_USAPlant    -9.537   1458.507  -0.007  0.99478    
---
Signif. codes:  0 ‘***’ 0.001 ‘**’ 0.01 ‘*’ 0.05 ‘.’ 0.1 ‘ ’ 1

(Dispersion parameter for binomial family taken to be 1)

    Null deviance: 212.75  on 10280  degrees of freedom
Residual deviance: 175.06  on 10275  degrees of freedom
AIC: 187.06

Number of Fisher Scoring iterations: 17


Odds Ratios (95% CI):
                 Estimate   2.5 %       97.5 %
(Intercept)        0.0001  0.0000 5.000000e-04
Source_USAAnimal  62.8808 12.2203 1.149910e+03
Source_USAEgg      0.0001      NA 3.436079e+68
Source_USAFish     0.0001      NA 8.602964e+48
Source_USAHuman   39.9330  3.8176 8.603246e+02
Source_USAPlant    0.0001      NA 6.664591e+41

ANOVA (LR Type II):
Analysis of Deviance Table (Type II tests)

Response: qnrB
           LR Chisq Df Pr(>Chisq)    
Source_USA    37.69  5  4.356e-07 ***
---
Signif. codes:  0 ‘***’ 0.001 ‘**’ 0.01 ‘*’ 0.05 ‘.’ 0.1 ‘ ’ 1
FDR p-value:  1.102e-06 
Chicken - Animal  | est= -4.141  | SE= 1.045  | z= -3.963  | rawP= 0.001042  | FDR= 0.0143
Chicken - Egg  | est= 9.537  | SE= 2306  | z= 0.004135  | rawP= 1  | FDR= 1
Chicken - Fish  | est= 9.537  | SE= 1684  | z= 0.005663  | rawP= 1  | FDR= 1
Chicken - Human  | est= -3.687  | SE= 1.226  | z= -3.008  | rawP= 0.0315  | FDR= 0.3763
Chicken - Plant  | est= 9.537  | SE= 1459  | z= 0.006539  | rawP= 1  | FDR= 1
Animal - Egg  | est= 13.68  | SE= 2306  | z= 0.005931  | rawP= 1  | FDR= 1
Animal - Fish  | est= 13.68  | SE= 1684  | z= 0.008122  | rawP= 1  | FDR= 1
Animal - Human  | est= 0.454  | SE= 0.7707  | z= 0.5891  | rawP= 0.9918  | FDR= 1
Animal - Plant  | est= 13.68  | SE= 1459  | z= 0.009378  | rawP= 1  | FDR= 1
Egg - Fish  | est= 3.584e-11  | SE= 2856  | z= 1.255e-14  | rawP= 1  | FDR= 1
Egg - Human  | est= -13.22  | SE= 2306  | z= -0.005734  | rawP= 1  | FDR= 1
Egg - Plant  | est= 2.582e-11  | SE= 2729  | z= 9.463e-15  | rawP= 1  | FDR= 1
Fish - Human  | est= -13.22  | SE= 1684  | z= -0.007852  | rawP= 1  | FDR= 1
Fish - Plant  | est= -1.002e-11  | SE= 2228  | z= -4.498e-15  | rawP= 1  | FDR= 1
Human - Plant  | est= 13.22  | SE= 1459  | z= 0.009067  | rawP= 1  | FDR= 1

----------------------------------------------------------
Gene:  blaCMY  | Reference:  Chicken 
----------------------------------------------------------


Call:
glm(formula = as.formula(paste(gene, "~", group_var)), family = binomial, 
    data = data)

Coefficients:
                  Estimate Std. Error z value Pr(>|z|)    
(Intercept)        -5.3112     0.1566 -33.924  < 2e-16 ***
Source_USAAnimal    1.5367     0.2356   6.522 6.93e-11 ***
Source_USAEgg     -12.2549  1398.7210  -0.009   0.9930    
Source_USAFish    -12.2549  1021.4814  -0.012   0.9904    
Source_USAHuman     1.0771     0.4400   2.448   0.0144 *  
Source_USAPlant   -12.2549   884.6288  -0.014   0.9889    
---
Signif. codes:  0 ‘***’ 0.001 ‘**’ 0.01 ‘*’ 0.05 ‘.’ 0.1 ‘ ’ 1

(Dispersion parameter for binomial family taken to be 1)

    Null deviance: 936.34  on 10280  degrees of freedom
Residual deviance: 896.48  on 10275  degrees of freedom
AIC: 908.48

Number of Fisher Scoring iterations: 16


Odds Ratios (95% CI):
                 Estimate  2.5 %       97.5 %
(Intercept)        0.0049 0.0036 6.600000e-03
Source_USAAnimal   4.6490 2.9129 7.364500e+00
Source_USAEgg      0.0000     NA 1.226257e+46
Source_USAFish     0.0000     NA 3.522875e+23
Source_USAHuman    2.9360 1.1136 6.445600e+00
Source_USAPlant    0.0000     NA 8.736410e+16

ANOVA (LR Type II):
Analysis of Deviance Table (Type II tests)

Response: blaCMY
           LR Chisq Df Pr(>Chisq)    
Source_USA   39.858  5  1.595e-07 ***
---
Signif. codes:  0 ‘***’ 0.001 ‘**’ 0.01 ‘*’ 0.05 ‘.’ 0.1 ‘ ’ 1
FDR p-value:  4.286e-07 
Chicken - Animal  | est= -1.537  | SE= 0.2356  | z= -6.522  | rawP= 1.039e-09  | FDR= 2.161e-08
Chicken - Egg  | est= 12.25  | SE= 1399  | z= 0.008762  | rawP= 1  | FDR= 1
Chicken - Fish  | est= 12.25  | SE= 1021  | z= 0.012  | rawP= 1  | FDR= 1
Chicken - Human  | est= -1.077  | SE= 0.44  | z= -2.448  | rawP= 0.14  | FDR= 1
Chicken - Plant  | est= 12.25  | SE= 884.6  | z= 0.01385  | rawP= 1  | FDR= 1
Animal - Egg  | est= 13.79  | SE= 1399  | z= 0.00986  | rawP= 1  | FDR= 1
Animal - Fish  | est= 13.79  | SE= 1021  | z= 0.0135  | rawP= 1  | FDR= 1
Animal - Human  | est= 0.4596  | SE= 0.4473  | z= 1.028  | rawP= 0.9089  | FDR= 1
Animal - Plant  | est= 13.79  | SE= 884.6  | z= 0.01559  | rawP= 1  | FDR= 1
Egg - Fish  | est= 9.711e-12  | SE= 1732  | z= 5.607e-15  | rawP= 1  | FDR= 1
Egg - Human  | est= -13.33  | SE= 1399  | z= -0.009532  | rawP= 1  | FDR= 1
Egg - Plant  | est= 7.138e-09  | SE= 1655  | z= 4.313e-12  | rawP= 1  | FDR= 1
Fish - Human  | est= -13.33  | SE= 1021  | z= -0.01305  | rawP= 1  | FDR= 1
Fish - Plant  | est= 7.129e-09  | SE= 1351  | z= 5.275e-12  | rawP= 1  | FDR= 1
Human - Plant  | est= 13.33  | SE= 884.6  | z= 0.01507  | rawP= 1  | FDR= 1

----------------------------------------------------------
Gene:  aac.3..IId  | Reference:  Chicken 
----------------------------------------------------------


Call:
glm(formula = as.formula(paste(gene, "~", group_var)), family = binomial, 
    data = data)

Coefficients:
                   Estimate Std. Error z value Pr(>|z|)    
(Intercept)         -7.9307     0.5775 -13.734  < 2e-16 ***
Source_USAAnimal     0.6377     1.1550   0.552    0.581    
Source_USAEgg      -13.6354 10335.2276  -0.001    0.999    
Source_USAFish     -13.6354  7547.7831  -0.002    0.999    
Source_USAHuman    -13.6354  1426.3970  -0.010    0.992    
Source_USAPlant      4.9862     1.1773   4.235 2.28e-05 ***
---
Signif. codes:  0 ‘***’ 0.001 ‘**’ 0.01 ‘*’ 0.05 ‘.’ 0.1 ‘ ’ 1

(Dispersion parameter for binomial family taken to be 1)

    Null deviance: 86.284  on 10280  degrees of freedom
Residual deviance: 78.113  on 10275  degrees of freedom
AIC: 90.113

Number of Fisher Scoring iterations: 20


Odds Ratios (95% CI):
                 Estimate  2.5 %       97.5 %
(Intercept)        0.0004 0.0001 9.000000e-04
Source_USAAnimal   1.8921 0.0936 1.478940e+01
Source_USAEgg      0.0000     NA          Inf
Source_USAFish     0.0000     NA          Inf
Source_USAHuman    0.0000     NA 6.194955e+65
Source_USAPlant  146.3860 7.0705 1.203104e+03

ANOVA (LR Type II):
Analysis of Deviance Table (Type II tests)

Response: aac.3..IId
           LR Chisq Df Pr(>Chisq)
Source_USA   8.1712  5      0.147
FDR p-value:  0.218 
Chicken - Animal  | est= -0.6377  | SE= 1.155  | z= -0.5521  | rawP= 0.9939  | FDR= 1
Chicken - Egg  | est= 13.64  | SE= 10340  | z= 0.001319  | rawP= 1  | FDR= 1
Chicken - Fish  | est= 13.64  | SE= 7548  | z= 0.001807  | rawP= 1  | FDR= 1
Chicken - Human  | est= 13.64  | SE= 1426  | z= 0.009559  | rawP= 1  | FDR= 1
Chicken - Plant  | est= -4.986  | SE= 1.177  | z= -4.235  | rawP= 0.0003288  | FDR= 0.004611
Animal - Egg  | est= 14.27  | SE= 10340  | z= 0.001381  | rawP= 1  | FDR= 1
Animal - Fish  | est= 14.27  | SE= 7548  | z= 0.001891  | rawP= 1  | FDR= 1
Animal - Human  | est= 14.27  | SE= 1426  | z= 0.01001  | rawP= 1  | FDR= 1
Animal - Plant  | est= -4.349  | SE= 1.433  | z= -3.035  | rawP= 0.02906  | FDR= 0.3675
Egg - Fish  | est= -1.405e-10  | SE= 12800  | z= -1.098e-14  | rawP= 1  | FDR= 1
Egg - Human  | est= -2.323e-11  | SE= 10430  | z= -2.227e-15  | rawP= 1  | FDR= 1
Egg - Plant  | est= -18.62  | SE= 10340  | z= -0.001802  | rawP= 1  | FDR= 1
Fish - Human  | est= 1.173e-10  | SE= 7681  | z= 1.527e-14  | rawP= 1  | FDR= 1
Fish - Plant  | est= -18.62  | SE= 7548  | z= -0.002467  | rawP= 1  | FDR= 1
Human - Plant  | est= -18.62  | SE= 1426  | z= -0.01306  | rawP= 1  | FDR= 1

----------------------------------------------------------
Gene:  aac.3..IV  | Reference:  Chicken 
----------------------------------------------------------


Call:
glm(formula = as.formula(paste(gene, "~", group_var)), family = binomial, 
    data = data)

Coefficients:
                   Estimate Std. Error z value Pr(>|z|)    
(Intercept)         -6.2552     0.2502 -24.997   <2e-16 ***
Source_USAAnimal   -16.3109  1256.6257  -0.013    0.990    
Source_USAEgg      -16.3109 17039.9095  -0.001    0.999    
Source_USAFish     -16.3109 12444.1904  -0.001    0.999    
Source_USAHuman    -16.3109  2351.7310  -0.007    0.994    
Source_USAPlant    -16.3109 10776.9850  -0.002    0.999    
---
Signif. codes:  0 ‘***’ 0.001 ‘**’ 0.01 ‘*’ 0.05 ‘.’ 0.1 ‘ ’ 1

(Dispersion parameter for binomial family taken to be 1)

    Null deviance: 238.87  on 10280  degrees of freedom
Residual deviance: 232.20  on 10275  degrees of freedom
AIC: 244.2

Number of Fisher Scoring iterations: 21


Odds Ratios (95% CI):
                 Estimate  2.5 %       97.5 %
(Intercept)        0.0019 0.0011 3.000000e-03
Source_USAAnimal   0.0000     NA 8.542807e+30
Source_USAEgg      0.0000     NA          Inf
Source_USAFish     0.0000     NA          Inf
Source_USAHuman    0.0000     NA 1.149839e+64
Source_USAPlant    0.0000     NA          Inf

ANOVA (LR Type II):
Analysis of Deviance Table (Type II tests)

Response: aac.3..IV
           LR Chisq Df Pr(>Chisq)
Source_USA   6.6744  5      0.246
FDR p-value:  0.3205 
Chicken - Animal  | est= 16.31  | SE= 1257  | z= 0.01298  | rawP= 1  | FDR= 1
Chicken - Egg  | est= 16.31  | SE= 17040  | z= 0.0009572  | rawP= 1  | FDR= 1
Chicken - Fish  | est= 16.31  | SE= 12440  | z= 0.001311  | rawP= 1  | FDR= 1
Chicken - Human  | est= 16.31  | SE= 2352  | z= 0.006936  | rawP= 1  | FDR= 1
Chicken - Plant  | est= 16.31  | SE= 10780  | z= 0.001513  | rawP= 1  | FDR= 1
Animal - Egg  | est= 1.76e-11  | SE= 17090  | z= 1.03e-15  | rawP= 1  | FDR= 1
Animal - Fish  | est= 1.974e-11  | SE= 12510  | z= 1.578e-15  | rawP= 1  | FDR= 1
Animal - Human  | est= 2.785e-11  | SE= 2666  | z= 1.045e-14  | rawP= 1  | FDR= 1
Animal - Plant  | est= 2.234e-11  | SE= 10850  | z= 2.059e-15  | rawP= 1  | FDR= 1
Egg - Fish  | est= 2.139e-12  | SE= 21100  | z= 1.014e-16  | rawP= 1  | FDR= 1
Egg - Human  | est= 1.026e-11  | SE= 17200  | z= 5.963e-16  | rawP= 1  | FDR= 1
Egg - Plant  | est= 4.739e-12  | SE= 20160  | z= 2.351e-16  | rawP= 1  | FDR= 1
Fish - Human  | est= 8.118e-12  | SE= 12660  | z= 6.41e-16  | rawP= 1  | FDR= 1
Fish - Plant  | est= 2.601e-12  | SE= 16460  | z= 1.58e-16  | rawP= 1  | FDR= 1
Human - Plant  | est= -5.517e-12  | SE= 11030  | z= -5.002e-16  | rawP= 1  | FDR= 1

----------------------------------------------------------
Gene:  aac.3..IVa  | Reference:  Chicken 
----------------------------------------------------------


Call:
glm(formula = as.formula(paste(gene, "~", group_var)), family = binomial, 
    data = data)

Coefficients:
                  Estimate Std. Error z value Pr(>|z|)    
(Intercept)        0.09039    0.02191   4.125 3.71e-05 ***
Source_USAAnimal  -2.82115    0.11097 -25.421  < 2e-16 ***
Source_USAEgg    -13.65646  189.29644  -0.072  0.94249    
Source_USAFish    -1.96220    0.75987  -2.582  0.00982 ** 
Source_USAHuman   -1.52194    0.12560 -12.117  < 2e-16 ***
Source_USAPlant  -13.65646  119.72158  -0.114  0.90918    
---
Signif. codes:  0 ‘***’ 0.001 ‘**’ 0.01 ‘*’ 0.05 ‘.’ 0.1 ‘ ’ 1

(Dispersion parameter for binomial family taken to be 1)

    Null deviance: 14110  on 10280  degrees of freedom
Residual deviance: 12655  on 10275  degrees of freedom
AIC: 12667

Number of Fisher Scoring iterations: 12


Odds Ratios (95% CI):
                 Estimate  2.5 %  97.5 %
(Intercept)        1.0946 1.0486  1.1427
Source_USAAnimal   0.0595 0.0476  0.0736
Source_USAEgg      0.0000     NA 10.8619
Source_USAFish     0.1405 0.0220  0.5091
Source_USAHuman    0.2183 0.1696  0.2777
Source_USAPlant    0.0000     NA  0.0012

ANOVA (LR Type II):
Analysis of Deviance Table (Type II tests)

Response: aac.3..IVa
           LR Chisq Df Pr(>Chisq)    
Source_USA   1454.2  5  < 2.2e-16 ***
---
Signif. codes:  0 ‘***’ 0.001 ‘**’ 0.01 ‘*’ 0.05 ‘.’ 0.1 ‘ ’ 1
FDR p-value:  2.123e-311 
Chicken - Animal  | est= 2.821  | SE= 0.111  | z= 25.42  | rawP= 0  | FDR= 0
Chicken - Egg  | est= 13.66  | SE= 189.3  | z= 0.07214  | rawP= 1  | FDR= 1
Chicken - Fish  | est= 1.962  | SE= 0.7599  | z= 2.582  | rawP= 0.1016  | FDR= 1
Chicken - Human  | est= 1.522  | SE= 0.1256  | z= 12.12  | rawP= 0  | FDR= 0
Chicken - Plant  | est= 13.66  | SE= 119.7  | z= 0.1141  | rawP= 1  | FDR= 1
Animal - Egg  | est= 10.84  | SE= 189.3  | z= 0.05724  | rawP= 1  | FDR= 1
Animal - Fish  | est= -0.859  | SE= 0.7673  | z= -1.119  | rawP= 0.8735  | FDR= 1
Animal - Human  | est= -1.299  | SE= 0.1647  | z= -7.888  | rawP= 1.331e-13  | FDR= 3.434e-12
Animal - Plant  | est= 10.84  | SE= 119.7  | z= 0.0905  | rawP= 1  | FDR= 1
Egg - Fish  | est= -11.69  | SE= 189.3  | z= -0.06178  | rawP= 1  | FDR= 1
Egg - Human  | est= -12.13  | SE= 189.3  | z= -0.0641  | rawP= 1  | FDR= 1
Egg - Plant  | est= 4.053e-11  | SE= 224  | z= 1.809e-13  | rawP= 1  | FDR= 1
Fish - Human  | est= -0.4403  | SE= 0.7696  | z= -0.5721  | rawP= 0.9928  | FDR= 1
Fish - Plant  | est= 11.69  | SE= 119.7  | z= 0.09768  | rawP= 1  | FDR= 1
Human - Plant  | est= 12.13  | SE= 119.7  | z= 0.1014  | rawP= 1  | FDR= 1

----------------------------------------------------------
Gene:  aac.3..VIa  | Reference:  Chicken 
----------------------------------------------------------


Call:
glm(formula = as.formula(paste(gene, "~", group_var)), family = binomial, 
    data = data)

Coefficients:
                  Estimate Std. Error z value Pr(>|z|)    
(Intercept)        -5.8914     0.2088 -28.215   <2e-16 ***
Source_USAAnimal    0.8011     0.3942   2.032   0.0421 *  
Source_USAEgg     -11.6747  1398.7210  -0.008   0.9933    
Source_USAFish    -11.6747  1021.4814  -0.011   0.9909    
Source_USAHuman     1.2470     0.5441   2.292   0.0219 *  
Source_USAPlant   -11.6747   884.6288  -0.013   0.9895    
---
Signif. codes:  0 ‘***’ 0.001 ‘**’ 0.01 ‘*’ 0.05 ‘.’ 0.1 ‘ ’ 1

(Dispersion parameter for binomial family taken to be 1)

    Null deviance: 479.00  on 10280  degrees of freedom
Residual deviance: 471.94  on 10275  degrees of freedom
AIC: 483.94

Number of Fisher Scoring iterations: 16


Odds Ratios (95% CI):
                 Estimate  2.5 %       97.5 %
(Intercept)        0.0028 0.0018 4.100000e-03
Source_USAAnimal   2.2279 0.9749 4.665100e+00
Source_USAEgg      0.0000     NA 1.862803e+46
Source_USAFish     0.0000     NA 4.780539e+23
Source_USAHuman    3.4799 1.0169 9.095600e+00
Source_USAPlant    0.0000     NA 9.225962e+16

ANOVA (LR Type II):
Analysis of Deviance Table (Type II tests)

Response: aac.3..VIa
           LR Chisq Df Pr(>Chisq)
Source_USA   7.0574  5     0.2164
FDR p-value:  0.2908 
Chicken - Animal  | est= -0.8011  | SE= 0.3942  | z= -2.032  | rawP= 0.3239  | FDR= 1
Chicken - Egg  | est= 11.67  | SE= 1399  | z= 0.008347  | rawP= 1  | FDR= 1
Chicken - Fish  | est= 11.67  | SE= 1021  | z= 0.01143  | rawP= 1  | FDR= 1
Chicken - Human  | est= -1.247  | SE= 0.5441  | z= -2.292  | rawP= 0.1972  | FDR= 1
Chicken - Plant  | est= 11.67  | SE= 884.6  | z= 0.0132  | rawP= 1  | FDR= 1
Animal - Egg  | est= 12.48  | SE= 1399  | z= 0.008919  | rawP= 1  | FDR= 1
Animal - Fish  | est= 12.48  | SE= 1021  | z= 0.01221  | rawP= 1  | FDR= 1
Animal - Human  | est= -0.4459  | SE= 0.6035  | z= -0.7389  | rawP= 0.9771  | FDR= 1
Animal - Plant  | est= 12.48  | SE= 884.6  | z= 0.0141  | rawP= 1  | FDR= 1
Egg - Fish  | est= -3.631e-11  | SE= 1732  | z= -2.096e-14  | rawP= 1  | FDR= 1
Egg - Human  | est= -12.92  | SE= 1399  | z= -0.009238  | rawP= 1  | FDR= 1
Egg - Plant  | est= 1.31e-08  | SE= 1655  | z= 7.917e-12  | rawP= 1  | FDR= 1
Fish - Human  | est= -12.92  | SE= 1021  | z= -0.01265  | rawP= 1  | FDR= 1
Fish - Plant  | est= 1.314e-08  | SE= 1351  | z= 9.723e-12  | rawP= 1  | FDR= 1
Human - Plant  | est= 12.92  | SE= 884.6  | z= 0.01461  | rawP= 1  | FDR= 1

----------------------------------------------------------
Gene:  aac.6...IIc  | Reference:  Chicken 
----------------------------------------------------------


Call:
glm(formula = as.formula(paste(gene, "~", group_var)), family = binomial, 
    data = data)

Coefficients:
                   Estimate Std. Error z value Pr(>|z|)
(Intercept)      -2.457e+01  1.434e+03  -0.017    0.986
Source_USAAnimal  1.889e+01  1.434e+03   0.013    0.989
Source_USAEgg     1.156e-10  4.634e+04   0.000    1.000
Source_USAFish    2.711e-10  3.386e+04   0.000    1.000
Source_USAHuman  -5.097e-11  6.552e+03   0.000    1.000
Source_USAPlant   1.296e-10  2.933e+04   0.000    1.000

(Dispersion parameter for binomial family taken to be 1)

    Null deviance: 86.284  on 10280  degrees of freedom
Residual deviance: 66.826  on 10275  degrees of freedom
AIC: 78.826

Number of Fisher Scoring iterations: 23


Odds Ratios (95% CI):
                  Estimate 2.5 %        97.5 %
(Intercept)              0     0  0.000000e+00
Source_USAAnimal 159127059     0            NA
Source_USAEgg            1    NA           Inf
Source_USAFish           1    NA           Inf
Source_USAHuman          1     0 3.778345e+162
Source_USAPlant          1    NA           Inf

ANOVA (LR Type II):
Analysis of Deviance Table (Type II tests)

Response: aac.6...IIc
           LR Chisq Df Pr(>Chisq)   
Source_USA   19.458  5   0.001579 **
---
Signif. codes:  0 ‘***’ 0.001 ‘**’ 0.01 ‘*’ 0.05 ‘.’ 0.1 ‘ ’ 1
FDR p-value:  0.002715 
Chicken - Animal  | est= -18.89  | SE= 1434  | z= -0.01317  | rawP= 1  | FDR= 1
Chicken - Egg  | est= -1.157e-10  | SE= 46340  | z= -2.496e-15  | rawP= 1  | FDR= 1
Chicken - Fish  | est= -2.711e-10  | SE= 33860  | z= -8.006e-15  | rawP= 1  | FDR= 1
Chicken - Human  | est= 5.097e-11  | SE= 6552  | z= 7.779e-15  | rawP= 1  | FDR= 1
Chicken - Plant  | est= -1.296e-10  | SE= 29330  | z= -4.419e-15  | rawP= 1  | FDR= 1
Animal - Egg  | est= 18.89  | SE= 46320  | z= 0.0004077  | rawP= 1  | FDR= 1
Animal - Fish  | est= 18.89  | SE= 33830  | z= 0.0005583  | rawP= 1  | FDR= 1
Animal - Human  | est= 18.89  | SE= 6393  | z= 0.002954  | rawP= 1  | FDR= 1
Animal - Plant  | est= 18.89  | SE= 29290  | z= 0.0006447  | rawP= 1  | FDR= 1
Egg - Fish  | est= -1.554e-10  | SE= 57360  | z= -2.71e-15  | rawP= 1  | FDR= 1
Egg - Human  | est= 1.666e-10  | SE= 46760  | z= 3.563e-15  | rawP= 1  | FDR= 1
Egg - Plant  | est= -1.396e-11  | SE= 54810  | z= -2.547e-16  | rawP= 1  | FDR= 1
Fish - Human  | est= 3.22e-10  | SE= 34430  | z= 9.355e-15  | rawP= 1  | FDR= 1
Fish - Plant  | est= 1.415e-10  | SE= 44750  | z= 3.161e-15  | rawP= 1  | FDR= 1
Human - Plant  | est= -1.806e-10  | SE= 29980  | z= -6.022e-15  | rawP= 1  | FDR= 1

----------------------------------------------------------
Gene:  aac.6...Iaa  | Reference:  Chicken 
----------------------------------------------------------


Call:
glm(formula = as.formula(paste(gene, "~", group_var)), family = binomial, 
    data = data)

Coefficients:
                 Estimate Std. Error z value Pr(>|z|)    
(Intercept)          9.03       1.00   9.029   <2e-16 ***
Source_USAAnimal    15.54    3415.86   0.005    0.996    
Source_USAEgg       15.54   46319.28   0.000    1.000    
Source_USAFish      15.54   33826.84   0.000    1.000    
Source_USAHuman     15.54    6392.67   0.002    0.998    
Source_USAPlant     15.54   29294.88   0.001    1.000    
---
Signif. codes:  0 ‘***’ 0.001 ‘**’ 0.01 ‘*’ 0.05 ‘.’ 0.1 ‘ ’ 1

(Dispersion parameter for binomial family taken to be 1)

    Null deviance: 20.476  on 10280  degrees of freedom
Residual deviance: 20.059  on 10275  degrees of freedom
AIC: 32.059

Number of Fisher Scoring iterations: 23


Odds Ratios (95% CI):
                 Estimate    2.5 %   97.5 %
(Intercept)          8346 1896.975 146349.7
Source_USAAnimal  5590236    0.000       NA
Source_USAEgg     5590229    0.000       NA
Source_USAFish    5590236    0.000       NA
Source_USAHuman   5590230    0.000       NA
Source_USAPlant   5590230    0.000       NA

ANOVA (LR Type II):
Analysis of Deviance Table (Type II tests)

Response: aac.6...Iaa
           LR Chisq Df Pr(>Chisq)
Source_USA  0.41681  5     0.9949
FDR p-value:  0.9949 
Chicken - Animal  | est= -15.54  | SE= 3416  | z= -0.004548  | rawP= 1  | FDR= 1
Chicken - Egg  | est= -15.54  | SE= 46320  | z= -0.0003354  | rawP= 1  | FDR= 1
Chicken - Fish  | est= -15.54  | SE= 33830  | z= -0.0004593  | rawP= 1  | FDR= 1
Chicken - Human  | est= -15.54  | SE= 6393  | z= -0.00243  | rawP= 1  | FDR= 1
Chicken - Plant  | est= -15.54  | SE= 29290  | z= -0.0005303  | rawP= 1  | FDR= 1
Animal - Egg  | est= 1.201e-06  | SE= 46450  | z= 2.585e-11  | rawP= 1  | FDR= 1
Animal - Fish  | est= 4.715e-08  | SE= 34000  | z= 1.387e-12  | rawP= 1  | FDR= 1
Animal - Human  | est= 1.171e-06  | SE= 7248  | z= 1.616e-10  | rawP= 1  | FDR= 1
Animal - Plant  | est= 1.148e-06  | SE= 29490  | z= 3.894e-11  | rawP= 1  | FDR= 1
Egg - Fish  | est= -1.154e-06  | SE= 57360  | z= -2.011e-11  | rawP= 1  | FDR= 1
Egg - Human  | est= -2.962e-08  | SE= 46760  | z= -6.335e-13  | rawP= 1  | FDR= 1
Egg - Plant  | est= -5.228e-08  | SE= 54810  | z= -9.54e-13  | rawP= 1  | FDR= 1
Fish - Human  | est= 1.124e-06  | SE= 34430  | z= 3.265e-11  | rawP= 1  | FDR= 1
Fish - Plant  | est= 1.101e-06  | SE= 44750  | z= 2.461e-11  | rawP= 1  | FDR= 1
Human - Plant  | est= -2.266e-08  | SE= 29980  | z= -7.557e-13  | rawP= 1  | FDR= 1

----------------------------------------------------------
Gene:  ant.2....Ia  | Reference:  Chicken 
----------------------------------------------------------


Call:
glm(formula = as.formula(paste(gene, "~", group_var)), family = binomial, 
    data = data)

Coefficients:
                   Estimate Std. Error z value Pr(>|z|)    
(Intercept)         -7.9307     0.5775 -13.734  < 2e-16 ***
Source_USAAnimal     3.0424     0.6520   4.667 3.06e-06 ***
Source_USAEgg      -13.6354 10335.2276  -0.001    0.999    
Source_USAFish     -13.6354  7547.7831  -0.002    0.999    
Source_USAHuman    -13.6354  1426.3970  -0.010    0.992    
Source_USAPlant    -13.6354  6536.5719  -0.002    0.998    
---
Signif. codes:  0 ‘***’ 0.001 ‘**’ 0.01 ‘*’ 0.05 ‘.’ 0.1 ‘ ’ 1

(Dispersion parameter for binomial family taken to be 1)

    Null deviance: 212.75  on 10280  degrees of freedom
Residual deviance: 183.21  on 10275  degrees of freedom
AIC: 195.21

Number of Fisher Scoring iterations: 20


Odds Ratios (95% CI):
                 Estimate  2.5 %        97.5 %
(Intercept)        0.0004 0.0001  9.000000e-04
Source_USAAnimal  20.9553 6.5345  9.274040e+01
Source_USAEgg      0.0000     NA           Inf
Source_USAFish     0.0000     NA 8.292869e+232
Source_USAHuman    0.0000     NA  1.639983e+39
Source_USAPlant    0.0000     NA 8.320485e+200

ANOVA (LR Type II):
Analysis of Deviance Table (Type II tests)

Response: ant.2....Ia
           LR Chisq Df Pr(>Chisq)    
Source_USA   29.542  5  1.814e-05 ***
---
Signif. codes:  0 ‘***’ 0.001 ‘**’ 0.01 ‘*’ 0.05 ‘.’ 0.1 ‘ ’ 1
FDR p-value:  4.106e-05 
Chicken - Animal  | est= -3.042  | SE= 0.652  | z= -4.667  | rawP= 4.503e-05  | FDR= 0.0007261
Chicken - Egg  | est= 13.64  | SE= 10340  | z= 0.001319  | rawP= 1  | FDR= 1
Chicken - Fish  | est= 13.64  | SE= 7548  | z= 0.001807  | rawP= 1  | FDR= 1
Chicken - Human  | est= 13.64  | SE= 1426  | z= 0.009559  | rawP= 1  | FDR= 1
Chicken - Plant  | est= 13.64  | SE= 6537  | z= 0.002086  | rawP= 1  | FDR= 1
Animal - Egg  | est= 16.68  | SE= 10340  | z= 0.001614  | rawP= 1  | FDR= 1
Animal - Fish  | est= 16.68  | SE= 7548  | z= 0.00221  | rawP= 1  | FDR= 1
Animal - Human  | est= 16.68  | SE= 1426  | z= 0.01169  | rawP= 1  | FDR= 1
Animal - Plant  | est= 16.68  | SE= 6537  | z= 0.002551  | rawP= 1  | FDR= 1
Egg - Fish  | est= -5.627e-10  | SE= 12800  | z= -4.397e-14  | rawP= 1  | FDR= 1
Egg - Human  | est= -1.463e-10  | SE= 10430  | z= -1.402e-14  | rawP= 1  | FDR= 1
Egg - Plant  | est= -7.206e-11  | SE= 12230  | z= -5.893e-15  | rawP= 1  | FDR= 1
Fish - Human  | est= 4.164e-10  | SE= 7681  | z= 5.421e-14  | rawP= 1  | FDR= 1
Fish - Plant  | est= 4.906e-10  | SE= 9985  | z= 4.913e-14  | rawP= 1  | FDR= 1
Human - Plant  | est= 7.419e-11  | SE= 6690  | z= 1.109e-14  | rawP= 1  | FDR= 1

----------------------------------------------------------
Gene:  ant.3....Ia  | Reference:  Chicken 
----------------------------------------------------------


Call:
glm(formula = as.formula(paste(gene, "~", group_var)), family = binomial, 
    data = data)

Coefficients:
                  Estimate Std. Error z value Pr(>|z|)    
(Intercept)        1.53469    0.02866  53.551  < 2e-16 ***
Source_USAAnimal  -4.00205    0.10126 -39.521  < 2e-16 ***
Source_USAEgg    -15.10075  189.29644  -0.080    0.936    
Source_USAFish    -2.54629    0.58458  -4.356 1.33e-05 ***
Source_USAHuman   -2.79205    0.12096 -23.082  < 2e-16 ***
Source_USAPlant   -3.73191    0.74591  -5.003 5.64e-07 ***
---
Signif. codes:  0 ‘***’ 0.001 ‘**’ 0.01 ‘*’ 0.05 ‘.’ 0.1 ‘ ’ 1

(Dispersion parameter for binomial family taken to be 1)

    Null deviance: 12750.5  on 10280  degrees of freedom
Residual deviance:  9082.4  on 10275  degrees of freedom
AIC: 9094.4

Number of Fisher Scoring iterations: 12


Odds Ratios (95% CI):
                 Estimate  2.5 % 97.5 %
(Intercept)        4.6399 4.3879 4.9096
Source_USAAnimal   0.0183 0.0149 0.0222
Source_USAEgg      0.0000     NA 2.5618
Source_USAFish     0.0784 0.0217 0.2295
Source_USAHuman    0.0613 0.0481 0.0774
Source_USAPlant    0.0239 0.0038 0.0831

ANOVA (LR Type II):
Analysis of Deviance Table (Type II tests)

Response: ant.3....Ia
           LR Chisq Df Pr(>Chisq)    
Source_USA   3668.1  5  < 2.2e-16 ***
---
Signif. codes:  0 ‘***’ 0.001 ‘**’ 0.01 ‘*’ 0.05 ‘.’ 0.1 ‘ ’ 1
FDR p-value:  0 
Chicken - Animal  | est= 4.002  | SE= 0.1013  | z= 39.52  | rawP= 0  | FDR= 0
Chicken - Egg  | est= 15.1  | SE= 189.3  | z= 0.07977  | rawP= 1  | FDR= 1
Chicken - Fish  | est= 2.546  | SE= 0.5846  | z= 4.356  | rawP= 0.0001923  | FDR= 0.002819
Chicken - Human  | est= 2.792  | SE= 0.121  | z= 23.08  | rawP= 0  | FDR= 0
Chicken - Plant  | est= 3.732  | SE= 0.7459  | z= 5.003  | rawP= 8.365e-06  | FDR= 0.0001383
Animal - Egg  | est= 11.1  | SE= 189.3  | z= 0.05863  | rawP= 1  | FDR= 1
Animal - Fish  | est= -1.456  | SE= 0.5919  | z= -2.459  | rawP= 0.1363  | FDR= 1
Animal - Human  | est= -1.21  | SE= 0.1525  | z= -7.937  | rawP= 1.147e-13  | FDR= 3.082e-12
Animal - Plant  | est= -0.2701  | SE= 0.7517  | z= -0.3594  | rawP= 0.9992  | FDR= 1
Egg - Fish  | est= -12.55  | SE= 189.3  | z= -0.06632  | rawP= 1  | FDR= 1
Egg - Human  | est= -12.31  | SE= 189.3  | z= -0.06502  | rawP= 1  | FDR= 1
Egg - Plant  | est= -11.37  | SE= 189.3  | z= -0.06006  | rawP= 1  | FDR= 1
Fish - Human  | est= 0.2458  | SE= 0.5956  | z= 0.4126  | rawP= 0.9985  | FDR= 1
Fish - Plant  | est= 1.186  | SE= 0.9468  | z= 1.252  | rawP= 0.8109  | FDR= 1
Human - Plant  | est= 0.9399  | SE= 0.7546  | z= 1.246  | rawP= 0.8143  | FDR= 1

----------------------------------------------------------
Gene:  aph.3....Ib  | Reference:  Chicken 
----------------------------------------------------------


Call:
glm(formula = as.formula(paste(gene, "~", group_var)), family = binomial, 
    data = data)

Coefficients:
                 Estimate Std. Error z value Pr(>|z|)    
(Intercept)       -5.8487     0.2044 -28.612  < 2e-16 ***
Source_USAAnimal   2.4154     0.2534   9.531  < 2e-16 ***
Source_USAEgg    -10.7173   848.3672  -0.013  0.98992    
Source_USAFish     3.2097     1.0551   3.042  0.00235 ** 
Source_USAHuman    0.9143     0.6144   1.488  0.13676    
Source_USAPlant  -10.7173   536.5545  -0.020  0.98406    
---
Signif. codes:  0 ‘***’ 0.001 ‘**’ 0.01 ‘*’ 0.05 ‘.’ 0.1 ‘ ’ 1

(Dispersion parameter for binomial family taken to be 1)

    Null deviance: 877.70  on 10280  degrees of freedom
Residual deviance: 781.12  on 10275  degrees of freedom
AIC: 793.12

Number of Fisher Scoring iterations: 15


Odds Ratios (95% CI):
                 Estimate  2.5 %       97.5 %
(Intercept)        0.0029 0.0019 4.200000e-03
Source_USAAnimal  11.1947 6.8817 1.867910e+01
Source_USAEgg      0.0000     NA 3.087642e+26
Source_USAFish    24.7708 1.3409 1.309932e+02
Source_USAHuman    2.4949 0.5912 7.173600e+00
Source_USAPlant    0.0000     NA 5.464785e+08

ANOVA (LR Type II):
Analysis of Deviance Table (Type II tests)

Response: aph.3....Ib
           LR Chisq Df Pr(>Chisq)    
Source_USA   96.581  5  < 2.2e-16 ***
---
Signif. codes:  0 ‘***’ 0.001 ‘**’ 0.01 ‘*’ 0.05 ‘.’ 0.1 ‘ ’ 1
FDR p-value:  9.181e-19 
Chicken - Animal  | est= -2.415  | SE= 0.2534  | z= -9.531  | rawP= 4.874e-14  | FDR= 1.962e-12
Chicken - Egg  | est= 10.72  | SE= 848.4  | z= 0.01263  | rawP= 1  | FDR= 1
Chicken - Fish  | est= -3.21  | SE= 1.055  | z= -3.042  | rawP= 0.02841  | FDR= 0.3665
Chicken - Human  | est= -0.9143  | SE= 0.6144  | z= -1.488  | rawP= 0.672  | FDR= 1
Chicken - Plant  | est= 10.72  | SE= 536.6  | z= 0.01997  | rawP= 1  | FDR= 1
Animal - Egg  | est= 13.13  | SE= 848.4  | z= 0.01548  | rawP= 1  | FDR= 1
Animal - Fish  | est= -0.7942  | SE= 1.046  | z= -0.7594  | rawP= 0.9742  | FDR= 1
Animal - Human  | est= 1.501  | SE= 0.5985  | z= 2.508  | rawP= 0.1215  | FDR= 1
Animal - Plant  | est= 13.13  | SE= 536.6  | z= 0.02448  | rawP= 1  | FDR= 1
Egg - Fish  | est= -13.93  | SE= 848.4  | z= -0.01642  | rawP= 1  | FDR= 1
Egg - Human  | est= -11.63  | SE= 848.4  | z= -0.01371  | rawP= 1  | FDR= 1
Egg - Plant  | est= 2.562e-09  | SE= 1004  | z= 2.552e-12  | rawP= 1  | FDR= 1
Fish - Human  | est= 2.295  | SE= 1.186  | z= 1.935  | rawP= 0.3806  | FDR= 1
Fish - Plant  | est= 13.93  | SE= 536.6  | z= 0.02596  | rawP= 1  | FDR= 1
Human - Plant  | est= 11.63  | SE= 536.6  | z= 0.02168  | rawP= 1  | FDR= 1

----------------------------------------------------------
Gene:  aph.3...IIa  | Reference:  Chicken 
----------------------------------------------------------


Call:
glm(formula = as.formula(paste(gene, "~", group_var)), family = binomial, 
    data = data)

Coefficients:
                   Estimate Std. Error z value Pr(>|z|)
(Intercept)      -2.557e+01  2.364e+03  -0.011    0.991
Source_USAAnimal  1.897e+01  2.364e+03   0.008    0.994
Source_USAEgg    -4.452e-11  7.640e+04   0.000    1.000
Source_USAFish    1.270e-10  5.582e+04   0.000    1.000
Source_USAHuman  -3.404e-10  1.080e+04   0.000    1.000
Source_USAPlant  -1.877e-11  4.836e+04   0.000    1.000

(Dispersion parameter for binomial family taken to be 1)

    Null deviance: 38.179  on 10280  degrees of freedom
Residual deviance: 30.399  on 10275  degrees of freedom
AIC: 42.399

Number of Fisher Scoring iterations: 24


Odds Ratios (95% CI):
                  Estimate 2.5 % 97.5 %
(Intercept)              0     0      0
Source_USAAnimal 172667533     0     NA
Source_USAEgg            1    NA    Inf
Source_USAFish           1    NA    Inf
Source_USAHuman          1     0    Inf
Source_USAPlant          1     0    Inf

ANOVA (LR Type II):
Analysis of Deviance Table (Type II tests)

Response: aph.3...IIa
           LR Chisq Df Pr(>Chisq)
Source_USA   7.7798  5     0.1688
FDR p-value:  0.2341 
Chicken - Animal  | est= -18.97  | SE= 2364  | z= -0.008022  | rawP= 1  | FDR= 1
Chicken - Egg  | est= 4.452e-11  | SE= 76400  | z= 5.827e-16  | rawP= 1  | FDR= 1
Chicken - Fish  | est= -1.27e-10  | SE= 55820  | z= -2.275e-15  | rawP= 1  | FDR= 1
Chicken - Human  | est= 3.405e-10  | SE= 10800  | z= 3.152e-14  | rawP= 1  | FDR= 1
Chicken - Plant  | est= 1.877e-11  | SE= 48360  | z= 3.881e-16  | rawP= 1  | FDR= 1
Animal - Egg  | est= 18.97  | SE= 76370  | z= 0.0002484  | rawP= 1  | FDR= 1
Animal - Fish  | est= 18.97  | SE= 55770  | z= 0.0003401  | rawP= 1  | FDR= 1
Animal - Human  | est= 18.97  | SE= 10540  | z= 0.0018  | rawP= 1  | FDR= 1
Animal - Plant  | est= 18.97  | SE= 48300  | z= 0.0003927  | rawP= 1  | FDR= 1
Egg - Fish  | est= -1.715e-10  | SE= 94560  | z= -1.814e-15  | rawP= 1  | FDR= 1
Egg - Human  | est= 2.959e-10  | SE= 77090  | z= 3.839e-15  | rawP= 1  | FDR= 1
Egg - Plant  | est= -2.575e-11  | SE= 90360  | z= -2.85e-16  | rawP= 1  | FDR= 1
Fish - Human  | est= 4.674e-10  | SE= 56760  | z= 8.236e-15  | rawP= 1  | FDR= 1
Fish - Plant  | est= 1.458e-10  | SE= 73780  | z= 1.976e-15  | rawP= 1  | FDR= 1
Human - Plant  | est= -3.217e-10  | SE= 49440  | z= -6.507e-15  | rawP= 1  | FDR= 1

----------------------------------------------------------
Gene:  aph.3...Ia  | Reference:  Chicken 
----------------------------------------------------------


Call:
glm(formula = as.formula(paste(gene, "~", group_var)), family = binomial, 
    data = data)

Coefficients:
                  Estimate Std. Error z value Pr(>|z|)    
(Intercept)       -1.01397    0.02477 -40.944  < 2e-16 ***
Source_USAAnimal  -2.10953    0.13211 -15.968  < 2e-16 ***
Source_USAEgg    -13.55210  312.09691  -0.043    0.965    
Source_USAFish    -0.85783    0.75996  -1.129    0.259    
Source_USAHuman   -0.57842    0.13253  -4.365 1.27e-05 ***
Source_USAPlant  -13.55210  197.38742  -0.069    0.945    
---
Signif. codes:  0 ‘***’ 0.001 ‘**’ 0.01 ‘*’ 0.05 ‘.’ 0.1 ‘ ’ 1

(Dispersion parameter for binomial family taken to be 1)

    Null deviance: 11070  on 10280  degrees of freedom
Residual deviance: 10581  on 10275  degrees of freedom
AIC: 10593

Number of Fisher Scoring iterations: 13


Odds Ratios (95% CI):
                 Estimate  2.5 %      97.5 %
(Intercept)        0.3628 0.3455      0.3807
Source_USAAnimal   0.1213 0.0927      0.1557
Source_USAEgg      0.0000     NA 398733.8299
Source_USAFish     0.4241 0.0663      1.5364
Source_USAHuman    0.5608 0.4293      0.7224
Source_USAPlant    0.0000     NA      0.1264

ANOVA (LR Type II):
Analysis of Deviance Table (Type II tests)

Response: aph.3...Ia
           LR Chisq Df Pr(>Chisq)    
Source_USA    489.4  5  < 2.2e-16 ***
---
Signif. codes:  0 ‘***’ 0.001 ‘**’ 0.01 ‘*’ 0.05 ‘.’ 0.1 ‘ ’ 1
FDR p-value:  7.398e-103 
Chicken - Animal  | est= 2.11  | SE= 0.1321  | z= 15.97  | rawP= 0  | FDR= 0
Chicken - Egg  | est= 13.55  | SE= 312.1  | z= 0.04342  | rawP= 1  | FDR= 1
Chicken - Fish  | est= 0.8578  | SE= 0.76  | z= 1.129  | rawP= 0.8696  | FDR= 1
Chicken - Human  | est= 0.5784  | SE= 0.1325  | z= 4.365  | rawP= 0.0001848  | FDR= 0.002772
Chicken - Plant  | est= 13.55  | SE= 197.4  | z= 0.06866  | rawP= 1  | FDR= 1
Animal - Egg  | est= 11.44  | SE= 312.1  | z= 0.03666  | rawP= 1  | FDR= 1
Animal - Fish  | est= -1.252  | SE= 0.7706  | z= -1.624  | rawP= 0.5823  | FDR= 1
Animal - Human  | est= -1.531  | SE= 0.1838  | z= -8.33  | rawP= 6.528e-14  | FDR= 1.986e-12
Animal - Plant  | est= 11.44  | SE= 197.4  | z= 0.05797  | rawP= 1  | FDR= 1
Egg - Fish  | est= -12.69  | SE= 312.1  | z= -0.04067  | rawP= 1  | FDR= 1
Egg - Human  | est= -12.97  | SE= 312.1  | z= -0.04157  | rawP= 1  | FDR= 1
Egg - Plant  | est= -6.322e-12  | SE= 369.3  | z= -1.712e-14  | rawP= 1  | FDR= 1
Fish - Human  | est= -0.2794  | SE= 0.7706  | z= -0.3626  | rawP= 0.9992  | FDR= 1
Fish - Plant  | est= 12.69  | SE= 197.4  | z= 0.06431  | rawP= 1  | FDR= 1
Human - Plant  | est= 12.97  | SE= 197.4  | z= 0.06573  | rawP= 1  | FDR= 1

----------------------------------------------------------
Gene:  aph.4..Ia  | Reference:  Chicken 
----------------------------------------------------------


Call:
glm(formula = as.formula(paste(gene, "~", group_var)), family = binomial, 
    data = data)

Coefficients:
                  Estimate Std. Error z value Pr(>|z|)    
(Intercept)        0.10144    0.02192   4.628 3.69e-06 ***
Source_USAAnimal  -2.85611    0.11210 -25.478  < 2e-16 ***
Source_USAEgg    -13.66751  189.29644  -0.072  0.94244    
Source_USAFish    -1.97324    0.75987  -2.597  0.00941 ** 
Source_USAHuman   -1.53299    0.12560 -12.205  < 2e-16 ***
Source_USAPlant  -13.66751  119.72158  -0.114  0.90911    
---
Signif. codes:  0 ‘***’ 0.001 ‘**’ 0.01 ‘*’ 0.05 ‘.’ 0.1 ‘ ’ 1

(Dispersion parameter for binomial family taken to be 1)

    Null deviance: 14119  on 10280  degrees of freedom
Residual deviance: 12640  on 10275  degrees of freedom
AIC: 12652

Number of Fisher Scoring iterations: 12


Odds Ratios (95% CI):
                 Estimate  2.5 %  97.5 %
(Intercept)        1.1068 1.0602  1.1554
Source_USAAnimal   0.0575 0.0458  0.0712
Source_USAEgg      0.0000     NA 10.7426
Source_USAFish     0.1390 0.0217  0.5035
Source_USAHuman    0.2159 0.1677  0.2746
Source_USAPlant    0.0000     NA  0.0012

ANOVA (LR Type II):
Analysis of Deviance Table (Type II tests)

Response: aph.4..Ia
           LR Chisq Df Pr(>Chisq)    
Source_USA   1479.4  5  < 2.2e-16 ***
---
Signif. codes:  0 ‘***’ 0.001 ‘**’ 0.01 ‘*’ 0.05 ‘.’ 0.1 ‘ ’ 1
FDR p-value:  9.414e-317 
Chicken - Animal  | est= 2.856  | SE= 0.1121  | z= 25.48  | rawP= 0  | FDR= 0
Chicken - Egg  | est= 13.67  | SE= 189.3  | z= 0.0722  | rawP= 1  | FDR= 1
Chicken - Fish  | est= 1.973  | SE= 0.7599  | z= 2.597  | rawP= 0.09795  | FDR= 1
Chicken - Human  | est= 1.533  | SE= 0.1256  | z= 12.21  | rawP= 0  | FDR= 0
Chicken - Plant  | est= 13.67  | SE= 119.7  | z= 0.1142  | rawP= 1  | FDR= 1
Animal - Egg  | est= 10.81  | SE= 189.3  | z= 0.05711  | rawP= 1  | FDR= 1
Animal - Fish  | est= -0.8829  | SE= 0.7675  | z= -1.15  | rawP= 0.8601  | FDR= 1
Animal - Human  | est= -1.323  | SE= 0.1655  | z= -7.996  | rawP= 9.959e-14  | FDR= 2.793e-12
Animal - Plant  | est= 10.81  | SE= 119.7  | z= 0.0903  | rawP= 1  | FDR= 1
Egg - Fish  | est= -11.69  | SE= 189.3  | z= -0.06178  | rawP= 1  | FDR= 1
Egg - Human  | est= -12.13  | SE= 189.3  | z= -0.0641  | rawP= 1  | FDR= 1
Egg - Plant  | est= 2.239e-11  | SE= 224  | z= 9.996e-14  | rawP= 1  | FDR= 1
Fish - Human  | est= -0.4403  | SE= 0.7696  | z= -0.5721  | rawP= 0.9928  | FDR= 1
Fish - Plant  | est= 11.69  | SE= 119.7  | z= 0.09768  | rawP= 1  | FDR= 1
Human - Plant  | est= 12.13  | SE= 119.7  | z= 0.1014  | rawP= 1  | FDR= 1

----------------------------------------------------------
Gene:  aph.6..Ic  | Reference:  Chicken 
----------------------------------------------------------


Call:
glm(formula = as.formula(paste(gene, "~", group_var)), family = binomial, 
    data = data)

Coefficients:
                   Estimate Std. Error z value Pr(>|z|)
(Intercept)      -2.657e+01  3.898e+03  -0.007    0.995
Source_USAAnimal  1.927e+01  3.898e+03   0.005    0.996
Source_USAEgg     7.706e-11  1.260e+05   0.000    1.000
Source_USAFish    2.072e-10  9.203e+04   0.000    1.000
Source_USAHuman   2.350e-10  1.781e+04   0.000    1.000
Source_USAPlant   8.338e-11  7.973e+04   0.000    1.000

(Dispersion parameter for binomial family taken to be 1)

    Null deviance: 20.476  on 10280  degrees of freedom
Residual deviance: 16.587  on 10275  degrees of freedom
AIC: 28.587

Number of Fisher Scoring iterations: 25


Odds Ratios (95% CI):
                  Estimate 2.5 % 97.5 %
(Intercept)              0     0      0
Source_USAAnimal 234519863     0     NA
Source_USAEgg            1     0     NA
Source_USAFish           1     0     NA
Source_USAHuman          1     0    Inf
Source_USAPlant          1     0     NA

ANOVA (LR Type II):
Analysis of Deviance Table (Type II tests)

Response: aph.6..Ic
           LR Chisq Df Pr(>Chisq)
Source_USA   3.8893  5     0.5655
FDR p-value:  0.593 
Chicken - Animal  | est= -19.27  | SE= 3898  | z= -0.004944  | rawP= 1  | FDR= 1
Chicken - Egg  | est= -7.706e-11  | SE= 126000  | z= -6.117e-16  | rawP= 1  | FDR= 1
Chicken - Fish  | est= -2.071e-10  | SE= 92030  | z= -2.251e-15  | rawP= 1  | FDR= 1
Chicken - Human  | est= -2.35e-10  | SE= 17810  | z= -1.32e-14  | rawP= 1  | FDR= 1
Chicken - Plant  | est= -8.338e-11  | SE= 79730  | z= -1.046e-15  | rawP= 1  | FDR= 1
Animal - Egg  | est= 19.27  | SE= 125900  | z= 0.0001531  | rawP= 1  | FDR= 1
Animal - Fish  | est= 19.27  | SE= 91950  | z= 0.0002096  | rawP= 1  | FDR= 1
Animal - Human  | est= 19.27  | SE= 17380  | z= 0.001109  | rawP= 1  | FDR= 1
Animal - Plant  | est= 19.27  | SE= 79630  | z= 0.000242  | rawP= 1  | FDR= 1
Egg - Fish  | est= -1.301e-10  | SE= 155900  | z= -8.344e-16  | rawP= 1  | FDR= 1
Egg - Human  | est= -1.58e-10  | SE= 127100  | z= -1.243e-15  | rawP= 1  | FDR= 1
Egg - Plant  | est= -6.325e-12  | SE= 149000  | z= -4.246e-17  | rawP= 1  | FDR= 1
Fish - Human  | est= -2.789e-11  | SE= 93580  | z= -2.98e-16  | rawP= 1  | FDR= 1
Fish - Plant  | est= 1.238e-10  | SE= 121600  | z= 1.018e-15  | rawP= 1  | FDR= 1
Human - Plant  | est= 1.517e-10  | SE= 81510  | z= 1.861e-15  | rawP= 1  | FDR= 1

----------------------------------------------------------
Gene:  aph.6..Id  | Reference:  Chicken 
----------------------------------------------------------


Call:
glm(formula = as.formula(paste(gene, "~", group_var)), family = binomial, 
    data = data)

Coefficients:
                 Estimate Std. Error z value Pr(>|z|)    
(Intercept)       -5.8487     0.2044 -28.612  < 2e-16 ***
Source_USAAnimal   2.4154     0.2534   9.531  < 2e-16 ***
Source_USAEgg    -10.7173   848.3672  -0.013  0.98992    
Source_USAFish     3.2097     1.0551   3.042  0.00235 ** 
Source_USAHuman    0.9143     0.6144   1.488  0.13676    
Source_USAPlant  -10.7173   536.5545  -0.020  0.98406    
---
Signif. codes:  0 ‘***’ 0.001 ‘**’ 0.01 ‘*’ 0.05 ‘.’ 0.1 ‘ ’ 1

(Dispersion parameter for binomial family taken to be 1)

    Null deviance: 877.70  on 10280  degrees of freedom
Residual deviance: 781.12  on 10275  degrees of freedom
AIC: 793.12

Number of Fisher Scoring iterations: 15


Odds Ratios (95% CI):
                 Estimate  2.5 %       97.5 %
(Intercept)        0.0029 0.0019 4.200000e-03
Source_USAAnimal  11.1947 6.8817 1.867910e+01
Source_USAEgg      0.0000     NA 3.087642e+26
Source_USAFish    24.7708 1.3409 1.309932e+02
Source_USAHuman    2.4949 0.5912 7.173600e+00
Source_USAPlant    0.0000     NA 5.464785e+08

ANOVA (LR Type II):
Analysis of Deviance Table (Type II tests)

Response: aph.6..Id
           LR Chisq Df Pr(>Chisq)    
Source_USA   96.581  5  < 2.2e-16 ***
---
Signif. codes:  0 ‘***’ 0.001 ‘**’ 0.01 ‘*’ 0.05 ‘.’ 0.1 ‘ ’ 1
FDR p-value:  9.181e-19 
Chicken - Animal  | est= -2.415  | SE= 0.2534  | z= -9.531  | rawP= 4.874e-14  | FDR= 1.962e-12
Chicken - Egg  | est= 10.72  | SE= 848.4  | z= 0.01263  | rawP= 1  | FDR= 1
Chicken - Fish  | est= -3.21  | SE= 1.055  | z= -3.042  | rawP= 0.02841  | FDR= 0.3665
Chicken - Human  | est= -0.9143  | SE= 0.6144  | z= -1.488  | rawP= 0.672  | FDR= 1
Chicken - Plant  | est= 10.72  | SE= 536.6  | z= 0.01997  | rawP= 1  | FDR= 1
Animal - Egg  | est= 13.13  | SE= 848.4  | z= 0.01548  | rawP= 1  | FDR= 1
Animal - Fish  | est= -0.7942  | SE= 1.046  | z= -0.7594  | rawP= 0.9742  | FDR= 1
Animal - Human  | est= 1.501  | SE= 0.5985  | z= 2.508  | rawP= 0.1215  | FDR= 1
Animal - Plant  | est= 13.13  | SE= 536.6  | z= 0.02448  | rawP= 1  | FDR= 1
Egg - Fish  | est= -13.93  | SE= 848.4  | z= -0.01642  | rawP= 1  | FDR= 1
Egg - Human  | est= -11.63  | SE= 848.4  | z= -0.01371  | rawP= 1  | FDR= 1
Egg - Plant  | est= 2.562e-09  | SE= 1004  | z= 2.552e-12  | rawP= 1  | FDR= 1
Fish - Human  | est= 2.295  | SE= 1.186  | z= 1.935  | rawP= 0.3806  | FDR= 1
Fish - Plant  | est= 13.93  | SE= 536.6  | z= 0.02596  | rawP= 1  | FDR= 1
Human - Plant  | est= 11.63  | SE= 536.6  | z= 0.02168  | rawP= 1  | FDR= 1

----------------------------------------------------------
Gene:  blaHERA.3  | Reference:  Chicken 
----------------------------------------------------------


Call:
glm(formula = as.formula(paste(gene, "~", group_var)), family = binomial, 
    data = data)

Coefficients:
                   Estimate Std. Error z value Pr(>|z|)    
(Intercept)         -7.4196     0.4473 -16.586   <2e-16 ***
Source_USAAnimal   -16.1464  2071.8256  -0.008    0.994    
Source_USAEgg      -16.1464 28094.0613  -0.001    1.000    
Source_USAFish     -16.1464 20517.0015  -0.001    0.999    
Source_USAHuman    -16.1464  3877.3488  -0.004    0.997    
Source_USAPlant    -16.1464 17768.2445  -0.001    0.999    
---
Signif. codes:  0 ‘***’ 0.001 ‘**’ 0.01 ‘*’ 0.05 ‘.’ 0.1 ‘ ’ 1

(Dispersion parameter for binomial family taken to be 1)

    Null deviance: 86.284  on 10280  degrees of freedom
Residual deviance: 84.199  on 10275  degrees of freedom
AIC: 96.199

Number of Fisher Scoring iterations: 22


Odds Ratios (95% CI):
                 Estimate 2.5 %        97.5 %
(Intercept)         6e-04 2e-04  1.300000e-03
Source_USAAnimal    0e+00    NA  1.477405e+98
Source_USAEgg       0e+00    NA           Inf
Source_USAFish      0e+00    NA           Inf
Source_USAHuman     0e+00    NA 6.788235e+189
Source_USAPlant     0e+00    NA           Inf

ANOVA (LR Type II):
Analysis of Deviance Table (Type II tests)

Response: blaHERA.3
           LR Chisq Df Pr(>Chisq)
Source_USA   2.0845  5     0.8373
FDR p-value:  0.8573 
Chicken - Animal  | est= 16.15  | SE= 2072  | z= 0.007793  | rawP= 1  | FDR= 1
Chicken - Egg  | est= 16.15  | SE= 28090  | z= 0.0005747  | rawP= 1  | FDR= 1
Chicken - Fish  | est= 16.15  | SE= 20520  | z= 0.000787  | rawP= 1  | FDR= 1
Chicken - Human  | est= 16.15  | SE= 3877  | z= 0.004164  | rawP= 1  | FDR= 1
Chicken - Plant  | est= 16.15  | SE= 17770  | z= 0.0009087  | rawP= 1  | FDR= 1
Animal - Egg  | est= -5.165e-10  | SE= 28170  | z= -1.834e-14  | rawP= 1  | FDR= 1
Animal - Fish  | est= -3.684e-12  | SE= 20620  | z= -1.787e-16  | rawP= 1  | FDR= 1
Animal - Human  | est= 6.064e-12  | SE= 4396  | z= 1.379e-15  | rawP= 1  | FDR= 1
Animal - Plant  | est= -1.548e-11  | SE= 17890  | z= -8.653e-16  | rawP= 1  | FDR= 1
Egg - Fish  | est= 5.129e-10  | SE= 34790  | z= 1.474e-14  | rawP= 1  | FDR= 1
Egg - Human  | est= 5.226e-10  | SE= 28360  | z= 1.843e-14  | rawP= 1  | FDR= 1
Egg - Plant  | est= 5.011e-10  | SE= 33240  | z= 1.507e-14  | rawP= 1  | FDR= 1
Fish - Human  | est= 9.749e-12  | SE= 20880  | z= 4.669e-16  | rawP= 1  | FDR= 1
Fish - Plant  | est= -1.18e-11  | SE= 27140  | z= -4.346e-16  | rawP= 1  | FDR= 1
Human - Plant  | est= -2.154e-11  | SE= 18190  | z= -1.185e-15  | rawP= 1  | FDR= 1

----------------------------------------------------------
Gene:  blaIMP.27  | Reference:  Chicken 
----------------------------------------------------------


Call:
glm(formula = as.formula(paste(gene, "~", group_var)), family = binomial, 
    data = data)

Coefficients:
                   Estimate Std. Error z value Pr(>|z|)
(Intercept)      -2.657e+01  3.898e+03  -0.007    0.995
Source_USAAnimal  1.927e+01  3.898e+03   0.005    0.996
Source_USAEgg    -4.211e-11  1.260e+05   0.000    1.000
Source_USAFish   -1.011e-10  9.203e+04   0.000    1.000
Source_USAHuman   7.122e-11  1.781e+04   0.000    1.000
Source_USAPlant  -5.947e-11  7.973e+04   0.000    1.000

(Dispersion parameter for binomial family taken to be 1)

    Null deviance: 20.476  on 10280  degrees of freedom
Residual deviance: 16.587  on 10275  degrees of freedom
AIC: 28.587

Number of Fisher Scoring iterations: 25


Odds Ratios (95% CI):
                  Estimate 2.5 % 97.5 %
(Intercept)              0     0      0
Source_USAAnimal 234519862     0     NA
Source_USAEgg            1     0     NA
Source_USAFish           1     0     NA
Source_USAHuman          1     0    Inf
Source_USAPlant          1     0    Inf

ANOVA (LR Type II):
Analysis of Deviance Table (Type II tests)

Response: blaIMP.27
           LR Chisq Df Pr(>Chisq)
Source_USA   3.8893  5     0.5655
FDR p-value:  0.593 
Chicken - Animal  | est= -19.27  | SE= 3898  | z= -0.004944  | rawP= 1  | FDR= 1
Chicken - Egg  | est= 4.211e-11  | SE= 126000  | z= 3.343e-16  | rawP= 1  | FDR= 1
Chicken - Fish  | est= 1.011e-10  | SE= 92030  | z= 1.099e-15  | rawP= 1  | FDR= 1
Chicken - Human  | est= -7.122e-11  | SE= 17810  | z= -3.999e-15  | rawP= 1  | FDR= 1
Chicken - Plant  | est= 5.947e-11  | SE= 79730  | z= 7.459e-16  | rawP= 1  | FDR= 1
Animal - Egg  | est= 19.27  | SE= 125900  | z= 0.0001531  | rawP= 1  | FDR= 1
Animal - Fish  | est= 19.27  | SE= 91950  | z= 0.0002096  | rawP= 1  | FDR= 1
Animal - Human  | est= 19.27  | SE= 17380  | z= 0.001109  | rawP= 1  | FDR= 1
Animal - Plant  | est= 19.27  | SE= 79630  | z= 0.000242  | rawP= 1  | FDR= 1
Egg - Fish  | est= 5.903e-11  | SE= 155900  | z= 3.786e-16  | rawP= 1  | FDR= 1
Egg - Human  | est= -1.133e-10  | SE= 127100  | z= -8.916e-16  | rawP= 1  | FDR= 1
Egg - Plant  | est= 1.736e-11  | SE= 149000  | z= 1.165e-16  | rawP= 1  | FDR= 1
Fish - Human  | est= -1.724e-10  | SE= 93580  | z= -1.842e-15  | rawP= 1  | FDR= 1
Fish - Plant  | est= -4.167e-11  | SE= 121600  | z= -3.426e-16  | rawP= 1  | FDR= 1
Human - Plant  | est= 1.307e-10  | SE= 81510  | z= 1.603e-15  | rawP= 1  | FDR= 1

----------------------------------------------------------
Gene:  blaSHV.12  | Reference:  Chicken 
----------------------------------------------------------


Call:
glm(formula = as.formula(paste(gene, "~", group_var)), family = binomial, 
    data = data)

Coefficients:
                   Estimate Std. Error z value Pr(>|z|)
(Intercept)      -2.457e+01  1.434e+03  -0.017    0.986
Source_USAAnimal  1.922e+01  1.434e+03   0.013    0.989
Source_USAEgg     2.478e-10  4.634e+04   0.000    1.000
Source_USAFish    2.801e-10  3.386e+04   0.000    1.000
Source_USAHuman   5.109e-10  6.552e+03   0.000    1.000
Source_USAPlant   2.410e-10  2.933e+04   0.000    1.000

(Dispersion parameter for binomial family taken to be 1)

    Null deviance: 116.085  on 10280  degrees of freedom
Residual deviance:  88.836  on 10275  degrees of freedom
AIC: 100.84

Number of Fisher Scoring iterations: 23


Odds Ratios (95% CI):
                  Estimate 2.5 %        97.5 %
(Intercept)              0     0  0.000000e+00
Source_USAAnimal 223082224     0            NA
Source_USAEgg            1    NA            NA
Source_USAFish           1    NA           Inf
Source_USAHuman          1     0 4.175689e+136
Source_USAPlant          1    NA           Inf

ANOVA (LR Type II):
Analysis of Deviance Table (Type II tests)

Response: blaSHV.12
           LR Chisq Df Pr(>Chisq)    
Source_USA    27.25  5    5.1e-05 ***
---
Signif. codes:  0 ‘***’ 0.001 ‘**’ 0.01 ‘*’ 0.05 ‘.’ 0.1 ‘ ’ 1
FDR p-value:  0.0001097 
Chicken - Animal  | est= -19.22  | SE= 1434  | z= -0.01341  | rawP= 1  | FDR= 1
Chicken - Egg  | est= -2.478e-10  | SE= 46340  | z= -5.347e-15  | rawP= 1  | FDR= 1
Chicken - Fish  | est= -2.801e-10  | SE= 33860  | z= -8.273e-15  | rawP= 1  | FDR= 1
Chicken - Human  | est= -5.109e-10  | SE= 6552  | z= -7.798e-14  | rawP= 1  | FDR= 1
Chicken - Plant  | est= -2.41e-10  | SE= 29330  | z= -8.219e-15  | rawP= 1  | FDR= 1
Animal - Egg  | est= 19.22  | SE= 46320  | z= 0.000415  | rawP= 1  | FDR= 1
Animal - Fish  | est= 19.22  | SE= 33830  | z= 0.0005683  | rawP= 1  | FDR= 1
Animal - Human  | est= 19.22  | SE= 6393  | z= 0.003007  | rawP= 1  | FDR= 1
Animal - Plant  | est= 19.22  | SE= 29290  | z= 0.0006562  | rawP= 1  | FDR= 1
Egg - Fish  | est= -3.229e-11  | SE= 57360  | z= -5.63e-16  | rawP= 1  | FDR= 1
Egg - Human  | est= -2.631e-10  | SE= 46760  | z= -5.626e-15  | rawP= 1  | FDR= 1
Egg - Plant  | est= 6.75e-12  | SE= 54810  | z= 1.232e-16  | rawP= 1  | FDR= 1
Fish - Human  | est= -2.308e-10  | SE= 34430  | z= -6.704e-15  | rawP= 1  | FDR= 1
Fish - Plant  | est= 3.904e-11  | SE= 44750  | z= 8.725e-16  | rawP= 1  | FDR= 1
Human - Plant  | est= 2.698e-10  | SE= 29980  | z= 8.999e-15  | rawP= 1  | FDR= 1

----------------------------------------------------------
Gene:  cmlA1  | Reference:  Chicken 
----------------------------------------------------------


Call:
glm(formula = as.formula(paste(gene, "~", group_var)), family = binomial, 
    data = data)

Coefficients:
                 Estimate Std. Error z value Pr(>|z|)    
(Intercept)        -9.030      1.000  -9.029  < 2e-16 ***
Source_USAAnimal    3.349      1.096   3.056  0.00224 ** 
Source_USAEgg     -10.537   3802.118  -0.003  0.99779    
Source_USAFish    -10.537   2776.674  -0.004  0.99697    
Source_USAHuman     3.687      1.226   3.008  0.00263 ** 
Source_USAPlant   -10.537   2404.671  -0.004  0.99650    
---
Signif. codes:  0 ‘***’ 0.001 ‘**’ 0.01 ‘*’ 0.05 ‘.’ 0.1 ‘ ’ 1

(Dispersion parameter for binomial family taken to be 1)

    Null deviance: 130.53  on 10280  degrees of freedom
Residual deviance: 112.26  on 10275  degrees of freedom
AIC: 124.26

Number of Fisher Scoring iterations: 18


Odds Ratios (95% CI):
                 Estimate  2.5 %        97.5 %
(Intercept)        0.0001 0.0000  5.000000e-04
Source_USAAnimal  28.4652 4.5866  5.455755e+02
Source_USAEgg      0.0000     NA 1.005490e+149
Source_USAFish     0.0000     NA 3.817720e+107
Source_USAHuman   39.9330 3.8176  8.603244e+02
Source_USAPlant    0.0000     NA  3.593481e+92

ANOVA (LR Type II):
Analysis of Deviance Table (Type II tests)

Response: cmlA1
           LR Chisq Df Pr(>Chisq)   
Source_USA   18.268  5   0.002629 **
---
Signif. codes:  0 ‘***’ 0.001 ‘**’ 0.01 ‘*’ 0.05 ‘.’ 0.1 ‘ ’ 1
FDR p-value:  0.004348 
Chicken - Animal  | est= -3.349  | SE= 1.096  | z= -3.056  | rawP= 0.02724  | FDR= 0.366
Chicken - Egg  | est= 10.54  | SE= 3802  | z= 0.002771  | rawP= 1  | FDR= 1
Chicken - Fish  | est= 10.54  | SE= 2777  | z= 0.003795  | rawP= 1  | FDR= 1
Chicken - Human  | est= -3.687  | SE= 1.226  | z= -3.008  | rawP= 0.0315  | FDR= 0.3763
Chicken - Plant  | est= 10.54  | SE= 2405  | z= 0.004382  | rawP= 1  | FDR= 1
Animal - Egg  | est= 13.89  | SE= 3802  | z= 0.003652  | rawP= 1  | FDR= 1
Animal - Fish  | est= 13.89  | SE= 2777  | z= 0.005001  | rawP= 1  | FDR= 1
Animal - Human  | est= -0.3385  | SE= 0.8385  | z= -0.4037  | rawP= 0.9986  | FDR= 1
Animal - Plant  | est= 13.89  | SE= 2405  | z= 0.005774  | rawP= 1  | FDR= 1
Egg - Fish  | est= 6.205e-11  | SE= 4708  | z= 1.318e-14  | rawP= 1  | FDR= 1
Egg - Human  | est= -14.22  | SE= 3802  | z= -0.003741  | rawP= 1  | FDR= 1
Egg - Plant  | est= 3.764e-12  | SE= 4499  | z= 8.367e-16  | rawP= 1  | FDR= 1
Fish - Human  | est= -14.22  | SE= 2777  | z= -0.005123  | rawP= 1  | FDR= 1
Fish - Plant  | est= -5.828e-11  | SE= 3673  | z= -1.587e-14  | rawP= 1  | FDR= 1
Human - Plant  | est= 14.22  | SE= 2405  | z= 0.005915  | rawP= 1  | FDR= 1

----------------------------------------------------------
Gene:  dfrB3  | Reference:  Chicken 
----------------------------------------------------------


Call:
glm(formula = as.formula(paste(gene, "~", group_var)), family = binomial, 
    data = data)

Coefficients:
                   Estimate Std. Error z value Pr(>|z|)
(Intercept)      -2.657e+01  3.898e+03  -0.007    0.995
Source_USAAnimal  1.927e+01  3.898e+03   0.005    0.996
Source_USAEgg     1.328e-11  1.260e+05   0.000    1.000
Source_USAFish    1.199e-10  9.203e+04   0.000    1.000
Source_USAHuman  -2.065e-10  1.781e+04   0.000    1.000
Source_USAPlant   3.734e-11  7.973e+04   0.000    1.000

(Dispersion parameter for binomial family taken to be 1)

    Null deviance: 20.476  on 10280  degrees of freedom
Residual deviance: 16.587  on 10275  degrees of freedom
AIC: 28.587

Number of Fisher Scoring iterations: 25


Odds Ratios (95% CI):
                  Estimate 2.5 % 97.5 %
(Intercept)              0     0      0
Source_USAAnimal 234519863     0     NA
Source_USAEgg            1     0     NA
Source_USAFish           1     0     NA
Source_USAHuman          1     0    Inf
Source_USAPlant          1     0     NA

ANOVA (LR Type II):
Analysis of Deviance Table (Type II tests)

Response: dfrB3
           LR Chisq Df Pr(>Chisq)
Source_USA   3.8893  5     0.5655
FDR p-value:  0.593 
Chicken - Animal  | est= -19.27  | SE= 3898  | z= -0.004944  | rawP= 1  | FDR= 1
Chicken - Egg  | est= -1.328e-11  | SE= 126000  | z= -1.054e-16  | rawP= 1  | FDR= 1
Chicken - Fish  | est= -1.198e-10  | SE= 92030  | z= -1.302e-15  | rawP= 1  | FDR= 1
Chicken - Human  | est= 2.065e-10  | SE= 17810  | z= 1.16e-14  | rawP= 1  | FDR= 1
Chicken - Plant  | est= -3.734e-11  | SE= 79730  | z= -4.683e-16  | rawP= 1  | FDR= 1
Animal - Egg  | est= 19.27  | SE= 125900  | z= 0.0001531  | rawP= 1  | FDR= 1
Animal - Fish  | est= 19.27  | SE= 91950  | z= 0.0002096  | rawP= 1  | FDR= 1
Animal - Human  | est= 19.27  | SE= 17380  | z= 0.001109  | rawP= 1  | FDR= 1
Animal - Plant  | est= 19.27  | SE= 79630  | z= 0.000242  | rawP= 1  | FDR= 1
Egg - Fish  | est= -1.066e-10  | SE= 155900  | z= -6.835e-16  | rawP= 1  | FDR= 1
Egg - Human  | est= 2.198e-10  | SE= 127100  | z= 1.729e-15  | rawP= 1  | FDR= 1
Egg - Plant  | est= -2.406e-11  | SE= 149000  | z= -1.615e-16  | rawP= 1  | FDR= 1
Fish - Human  | est= 3.264e-10  | SE= 93580  | z= 3.488e-15  | rawP= 1  | FDR= 1
Fish - Plant  | est= 8.251e-11  | SE= 121600  | z= 6.783e-16  | rawP= 1  | FDR= 1
Human - Plant  | est= -2.439e-10  | SE= 81510  | z= -2.992e-15  | rawP= 1  | FDR= 1

----------------------------------------------------------
Gene:  ere.A.  | Reference:  Chicken 
----------------------------------------------------------


Call:
glm(formula = as.formula(paste(gene, "~", group_var)), family = binomial, 
    data = data)

Coefficients:
                   Estimate Std. Error z value Pr(>|z|)
(Intercept)      -2.457e+01  1.434e+03  -0.017    0.986
Source_USAAnimal  1.889e+01  1.434e+03   0.013    0.989
Source_USAEgg     1.156e-10  4.634e+04   0.000    1.000
Source_USAFish    2.711e-10  3.386e+04   0.000    1.000
Source_USAHuman  -5.097e-11  6.552e+03   0.000    1.000
Source_USAPlant   1.296e-10  2.933e+04   0.000    1.000

(Dispersion parameter for binomial family taken to be 1)

    Null deviance: 86.284  on 10280  degrees of freedom
Residual deviance: 66.826  on 10275  degrees of freedom
AIC: 78.826

Number of Fisher Scoring iterations: 23


Odds Ratios (95% CI):
                  Estimate 2.5 %        97.5 %
(Intercept)              0     0  0.000000e+00
Source_USAAnimal 159127059     0            NA
Source_USAEgg            1    NA           Inf
Source_USAFish           1    NA           Inf
Source_USAHuman          1     0 3.778345e+162
Source_USAPlant          1    NA           Inf

ANOVA (LR Type II):
Analysis of Deviance Table (Type II tests)

Response: ere.A.
           LR Chisq Df Pr(>Chisq)   
Source_USA   19.458  5   0.001579 **
---
Signif. codes:  0 ‘***’ 0.001 ‘**’ 0.01 ‘*’ 0.05 ‘.’ 0.1 ‘ ’ 1
FDR p-value:  0.002715 
Chicken - Animal  | est= -18.89  | SE= 1434  | z= -0.01317  | rawP= 1  | FDR= 1
Chicken - Egg  | est= -1.157e-10  | SE= 46340  | z= -2.496e-15  | rawP= 1  | FDR= 1
Chicken - Fish  | est= -2.711e-10  | SE= 33860  | z= -8.006e-15  | rawP= 1  | FDR= 1
Chicken - Human  | est= 5.097e-11  | SE= 6552  | z= 7.779e-15  | rawP= 1  | FDR= 1
Chicken - Plant  | est= -1.296e-10  | SE= 29330  | z= -4.419e-15  | rawP= 1  | FDR= 1
Animal - Egg  | est= 18.89  | SE= 46320  | z= 0.0004077  | rawP= 1  | FDR= 1
Animal - Fish  | est= 18.89  | SE= 33830  | z= 0.0005583  | rawP= 1  | FDR= 1
Animal - Human  | est= 18.89  | SE= 6393  | z= 0.002954  | rawP= 1  | FDR= 1
Animal - Plant  | est= 18.89  | SE= 29290  | z= 0.0006447  | rawP= 1  | FDR= 1
Egg - Fish  | est= -1.554e-10  | SE= 57360  | z= -2.71e-15  | rawP= 1  | FDR= 1
Egg - Human  | est= 1.666e-10  | SE= 46760  | z= 3.563e-15  | rawP= 1  | FDR= 1
Egg - Plant  | est= -1.396e-11  | SE= 54810  | z= -2.547e-16  | rawP= 1  | FDR= 1
Fish - Human  | est= 3.22e-10  | SE= 34430  | z= 9.355e-15  | rawP= 1  | FDR= 1
Fish - Plant  | est= 1.415e-10  | SE= 44750  | z= 3.161e-15  | rawP= 1  | FDR= 1
Human - Plant  | est= -1.806e-10  | SE= 29980  | z= -6.022e-15  | rawP= 1  | FDR= 1

----------------------------------------------------------
Gene:  erm.B.  | Reference:  Chicken 
----------------------------------------------------------


Call:
glm(formula = as.formula(paste(gene, "~", group_var)), family = binomial, 
    data = data)

Coefficients:
                   Estimate Std. Error z value Pr(>|z|)
(Intercept)      -2.657e+01  3.898e+03  -0.007    0.995
Source_USAAnimal -9.020e-13  1.007e+04   0.000    1.000
Source_USAEgg     5.921e-12  1.260e+05   0.000    1.000
Source_USAFish    3.227e-11  9.203e+04   0.000    1.000
Source_USAHuman   2.053e+01  3.898e+03   0.005    0.996
Source_USAPlant   3.107e-12  7.973e+04   0.000    1.000

(Dispersion parameter for binomial family taken to be 1)

    Null deviance: 20.476  on 10280  degrees of freedom
Residual deviance: 14.078  on 10275  degrees of freedom
AIC: 26.078

Number of Fisher Scoring iterations: 25


Odds Ratios (95% CI):
                  Estimate 2.5 % 97.5 %
(Intercept)              0     0      0
Source_USAAnimal         1     0    Inf
Source_USAEgg            1     0     NA
Source_USAFish           1     0     NA
Source_USAHuman  822778515     0     NA
Source_USAPlant          1     0    Inf

ANOVA (LR Type II):
Analysis of Deviance Table (Type II tests)

Response: erm.B.
           LR Chisq Df Pr(>Chisq)
Source_USA   6.3979  5     0.2694
FDR p-value:  0.3407 
Chicken - Animal  | est= 9.02e-13  | SE= 10070  | z= 8.957e-17  | rawP= 1  | FDR= 1
Chicken - Egg  | est= -5.921e-12  | SE= 126000  | z= -4.7e-17  | rawP= 1  | FDR= 1
Chicken - Fish  | est= -3.227e-11  | SE= 92030  | z= -3.507e-16  | rawP= 1  | FDR= 1
Chicken - Human  | est= -20.53  | SE= 3898  | z= -0.005266  | rawP= 1  | FDR= 1
Chicken - Plant  | est= -3.107e-12  | SE= 79730  | z= -3.897e-17  | rawP= 1  | FDR= 1
Animal - Egg  | est= -6.823e-12  | SE= 126300  | z= -5.404e-17  | rawP= 1  | FDR= 1
Animal - Fish  | est= -3.318e-11  | SE= 92420  | z= -3.59e-16  | rawP= 1  | FDR= 1
Animal - Human  | est= -20.53  | SE= 9285  | z= -0.002211  | rawP= 1  | FDR= 1
Animal - Plant  | est= -4.009e-12  | SE= 80170  | z= -5.001e-17  | rawP= 1  | FDR= 1
Egg - Fish  | est= -2.635e-11  | SE= 155900  | z= -1.69e-16  | rawP= 1  | FDR= 1
Egg - Human  | est= -20.53  | SE= 125900  | z= -0.000163  | rawP= 1  | FDR= 1
Egg - Plant  | est= 2.814e-12  | SE= 149000  | z= 1.889e-17  | rawP= 1  | FDR= 1
Fish - Human  | est= -20.53  | SE= 91950  | z= -0.0002233  | rawP= 1  | FDR= 1
Fish - Plant  | est= 2.917e-11  | SE= 121600  | z= 2.398e-16  | rawP= 1  | FDR= 1
Human - Plant  | est= 20.53  | SE= 79630  | z= 0.0002578  | rawP= 1  | FDR= 1

----------------------------------------------------------
Gene:  floR  | Reference:  Chicken 
----------------------------------------------------------


Call:
glm(formula = as.formula(paste(gene, "~", group_var)), family = binomial, 
    data = data)

Coefficients:
                  Estimate Std. Error z value Pr(>|z|)    
(Intercept)       -0.31134    0.02216 -14.052   <2e-16 ***
Source_USAAnimal  -2.44333    0.11215 -21.786   <2e-16 ***
Source_USAEgg    -13.25472  189.29644  -0.070   0.9442    
Source_USAFish    -2.32771    1.03534  -2.248   0.0246 *  
Source_USAHuman   -1.31534    0.13354  -9.850   <2e-16 ***
Source_USAPlant  -13.25472  119.72158  -0.111   0.9118    
---
Signif. codes:  0 ‘***’ 0.001 ‘**’ 0.01 ‘*’ 0.05 ‘.’ 0.1 ‘ ’ 1

(Dispersion parameter for binomial family taken to be 1)

    Null deviance: 13419  on 10280  degrees of freedom
Residual deviance: 12420  on 10275  degrees of freedom
AIC: 12432

Number of Fisher Scoring iterations: 12


Odds Ratios (95% CI):
                 Estimate  2.5 %  97.5 %
(Intercept)        0.7325 0.7013  0.7649
Source_USAAnimal   0.0869 0.0693  0.1075
Source_USAEgg      0.0000     NA 16.2321
Source_USAFish     0.0975 0.0054  0.4852
Source_USAHuman    0.2684 0.2050  0.3463
Source_USAPlant    0.0000     NA  0.0019

ANOVA (LR Type II):
Analysis of Deviance Table (Type II tests)

Response: floR
           LR Chisq Df Pr(>Chisq)    
Source_USA   998.77  5  < 2.2e-16 ***
---
Signif. codes:  0 ‘***’ 0.001 ‘**’ 0.01 ‘*’ 0.05 ‘.’ 0.1 ‘ ’ 1
FDR p-value:  7.946e-213 
Chicken - Animal  | est= 2.443  | SE= 0.1122  | z= 21.79  | rawP= 0  | FDR= 0
Chicken - Egg  | est= 13.25  | SE= 189.3  | z= 0.07002  | rawP= 1  | FDR= 1
Chicken - Fish  | est= 2.328  | SE= 1.035  | z= 2.248  | rawP= 0.2158  | FDR= 1
Chicken - Human  | est= 1.315  | SE= 0.1335  | z= 9.85  | rawP= 5.806e-14  | FDR= 1.962e-12
Chicken - Plant  | est= 13.25  | SE= 119.7  | z= 0.1107  | rawP= 1  | FDR= 1
Animal - Egg  | est= 10.81  | SE= 189.3  | z= 0.05711  | rawP= 1  | FDR= 1
Animal - Fish  | est= -0.1156  | SE= 1.041  | z= -0.1111  | rawP= 1  | FDR= 1
Animal - Human  | est= -1.128  | SE= 0.1715  | z= -6.575  | rawP= 7.275e-10  | FDR= 1.564e-08
Animal - Plant  | est= 10.81  | SE= 119.7  | z= 0.0903  | rawP= 1  | FDR= 1
Egg - Fish  | est= -10.93  | SE= 189.3  | z= -0.05772  | rawP= 1  | FDR= 1
Egg - Human  | est= -11.94  | SE= 189.3  | z= -0.06307  | rawP= 1  | FDR= 1
Egg - Plant  | est= -1.359e-10  | SE= 224  | z= -6.069e-13  | rawP= 1  | FDR= 1
Fish - Human  | est= -1.012  | SE= 1.043  | z= -0.9702  | rawP= 0.9274  | FDR= 1
Fish - Plant  | est= 10.93  | SE= 119.7  | z= 0.09127  | rawP= 1  | FDR= 1
Human - Plant  | est= 11.94  | SE= 119.7  | z= 0.09973  | rawP= 1  | FDR= 1

----------------------------------------------------------
Gene:  lnu.F.  | Reference:  Chicken 
----------------------------------------------------------


Call:
glm(formula = as.formula(paste(gene, "~", group_var)), family = binomial, 
    data = data)

Coefficients:
                   Estimate Std. Error z value Pr(>|z|)
(Intercept)      -2.657e+01  3.898e+03  -0.007    0.995
Source_USAAnimal  1.927e+01  3.898e+03   0.005    0.996
Source_USAEgg    -6.977e-11  1.260e+05   0.000    1.000
Source_USAFish   -1.194e-10  9.203e+04   0.000    1.000
Source_USAHuman   1.234e-10  1.781e+04   0.000    1.000
Source_USAPlant  -5.777e-11  7.973e+04   0.000    1.000

(Dispersion parameter for binomial family taken to be 1)

    Null deviance: 20.476  on 10280  degrees of freedom
Residual deviance: 16.587  on 10275  degrees of freedom
AIC: 28.587

Number of Fisher Scoring iterations: 25


Odds Ratios (95% CI):
                  Estimate 2.5 % 97.5 %
(Intercept)              0     0      0
Source_USAAnimal 234519862     0     NA
Source_USAEgg            1     0     NA
Source_USAFish           1     0     NA
Source_USAHuman          1     0    Inf
Source_USAPlant          1     0     NA

ANOVA (LR Type II):
Analysis of Deviance Table (Type II tests)

Response: lnu.F.
           LR Chisq Df Pr(>Chisq)
Source_USA   3.8893  5     0.5655
FDR p-value:  0.593 
Chicken - Animal  | est= -19.27  | SE= 3898  | z= -0.004944  | rawP= 1  | FDR= 1
Chicken - Egg  | est= 6.977e-11  | SE= 126000  | z= 5.539e-16  | rawP= 1  | FDR= 1
Chicken - Fish  | est= 1.194e-10  | SE= 92030  | z= 1.297e-15  | rawP= 1  | FDR= 1
Chicken - Human  | est= -1.234e-10  | SE= 17810  | z= -6.931e-15  | rawP= 1  | FDR= 1
Chicken - Plant  | est= 5.777e-11  | SE= 79730  | z= 7.246e-16  | rawP= 1  | FDR= 1
Animal - Egg  | est= 19.27  | SE= 125900  | z= 0.0001531  | rawP= 1  | FDR= 1
Animal - Fish  | est= 19.27  | SE= 91950  | z= 0.0002096  | rawP= 1  | FDR= 1
Animal - Human  | est= 19.27  | SE= 17380  | z= 0.001109  | rawP= 1  | FDR= 1
Animal - Plant  | est= 19.27  | SE= 79630  | z= 0.000242  | rawP= 1  | FDR= 1
Egg - Fish  | est= 4.962e-11  | SE= 155900  | z= 3.183e-16  | rawP= 1  | FDR= 1
Egg - Human  | est= -1.932e-10  | SE= 127100  | z= -1.52e-15  | rawP= 1  | FDR= 1
Egg - Plant  | est= -1.2e-11  | SE= 149000  | z= -8.053e-17  | rawP= 1  | FDR= 1
Fish - Human  | est= -2.428e-10  | SE= 93580  | z= -2.595e-15  | rawP= 1  | FDR= 1
Fish - Plant  | est= -6.162e-11  | SE= 121600  | z= -5.066e-16  | rawP= 1  | FDR= 1
Human - Plant  | est= 1.812e-10  | SE= 81510  | z= 2.223e-15  | rawP= 1  | FDR= 1

----------------------------------------------------------
Gene:  mcr.9  | Reference:  Chicken 
----------------------------------------------------------


Call:
glm(formula = as.formula(paste(gene, "~", group_var)), family = binomial, 
    data = data)

Coefficients:
                   Estimate Std. Error z value Pr(>|z|)
(Intercept)      -2.457e+01  1.434e+03  -0.017    0.986
Source_USAAnimal  1.889e+01  1.434e+03   0.013    0.989
Source_USAEgg     1.156e-10  4.634e+04   0.000    1.000
Source_USAFish    2.711e-10  3.386e+04   0.000    1.000
Source_USAHuman  -5.097e-11  6.552e+03   0.000    1.000
Source_USAPlant   1.296e-10  2.933e+04   0.000    1.000

(Dispersion parameter for binomial family taken to be 1)

    Null deviance: 86.284  on 10280  degrees of freedom
Residual deviance: 66.826  on 10275  degrees of freedom
AIC: 78.826

Number of Fisher Scoring iterations: 23


Odds Ratios (95% CI):
                  Estimate 2.5 %        97.5 %
(Intercept)              0     0  0.000000e+00
Source_USAAnimal 159127059     0            NA
Source_USAEgg            1    NA           Inf
Source_USAFish           1    NA           Inf
Source_USAHuman          1     0 3.778345e+162
Source_USAPlant          1    NA           Inf

ANOVA (LR Type II):
Analysis of Deviance Table (Type II tests)

Response: mcr.9
           LR Chisq Df Pr(>Chisq)   
Source_USA   19.458  5   0.001579 **
---
Signif. codes:  0 ‘***’ 0.001 ‘**’ 0.01 ‘*’ 0.05 ‘.’ 0.1 ‘ ’ 1
FDR p-value:  0.002715 
Chicken - Animal  | est= -18.89  | SE= 1434  | z= -0.01317  | rawP= 1  | FDR= 1
Chicken - Egg  | est= -1.157e-10  | SE= 46340  | z= -2.496e-15  | rawP= 1  | FDR= 1
Chicken - Fish  | est= -2.711e-10  | SE= 33860  | z= -8.006e-15  | rawP= 1  | FDR= 1
Chicken - Human  | est= 5.097e-11  | SE= 6552  | z= 7.779e-15  | rawP= 1  | FDR= 1
Chicken - Plant  | est= -1.296e-10  | SE= 29330  | z= -4.419e-15  | rawP= 1  | FDR= 1
Animal - Egg  | est= 18.89  | SE= 46320  | z= 0.0004077  | rawP= 1  | FDR= 1
Animal - Fish  | est= 18.89  | SE= 33830  | z= 0.0005583  | rawP= 1  | FDR= 1
Animal - Human  | est= 18.89  | SE= 6393  | z= 0.002954  | rawP= 1  | FDR= 1
Animal - Plant  | est= 18.89  | SE= 29290  | z= 0.0006447  | rawP= 1  | FDR= 1
Egg - Fish  | est= -1.554e-10  | SE= 57360  | z= -2.71e-15  | rawP= 1  | FDR= 1
Egg - Human  | est= 1.666e-10  | SE= 46760  | z= 3.563e-15  | rawP= 1  | FDR= 1
Egg - Plant  | est= -1.396e-11  | SE= 54810  | z= -2.547e-16  | rawP= 1  | FDR= 1
Fish - Human  | est= 3.22e-10  | SE= 34430  | z= 9.355e-15  | rawP= 1  | FDR= 1
Fish - Plant  | est= 1.415e-10  | SE= 44750  | z= 3.161e-15  | rawP= 1  | FDR= 1
Human - Plant  | est= -1.806e-10  | SE= 29980  | z= -6.022e-15  | rawP= 1  | FDR= 1

----------------------------------------------------------
Gene:  mph.A.  | Reference:  Chicken 
----------------------------------------------------------


Call:
glm(formula = as.formula(paste(gene, "~", group_var)), family = binomial, 
    data = data)

Coefficients:
                   Estimate Std. Error z value Pr(>|z|)
(Intercept)      -2.657e+01  3.898e+03  -0.007    0.995
Source_USAAnimal  1.927e+01  3.898e+03   0.005    0.996
Source_USAEgg    -2.724e-11  1.260e+05   0.000    1.000
Source_USAFish   -1.745e-10  9.203e+04   0.000    1.000
Source_USAHuman  -3.297e-10  1.781e+04   0.000    1.000
Source_USAPlant  -2.810e-11  7.973e+04   0.000    1.000

(Dispersion parameter for binomial family taken to be 1)

    Null deviance: 20.476  on 10280  degrees of freedom
Residual deviance: 16.587  on 10275  degrees of freedom
AIC: 28.587

Number of Fisher Scoring iterations: 25


Odds Ratios (95% CI):
                  Estimate 2.5 % 97.5 %
(Intercept)              0     0      0
Source_USAAnimal 234519862     0     NA
Source_USAEgg            1     0     NA
Source_USAFish           1     0     NA
Source_USAHuman          1     0    Inf
Source_USAPlant          1     0     NA

ANOVA (LR Type II):
Analysis of Deviance Table (Type II tests)

Response: mph.A.
           LR Chisq Df Pr(>Chisq)
Source_USA   3.8893  5     0.5655
FDR p-value:  0.593 
Chicken - Animal  | est= -19.27  | SE= 3898  | z= -0.004944  | rawP= 1  | FDR= 1
Chicken - Egg  | est= 2.724e-11  | SE= 126000  | z= 2.163e-16  | rawP= 1  | FDR= 1
Chicken - Fish  | est= 1.745e-10  | SE= 92030  | z= 1.896e-15  | rawP= 1  | FDR= 1
Chicken - Human  | est= 3.297e-10  | SE= 17810  | z= 1.851e-14  | rawP= 1  | FDR= 1
Chicken - Plant  | est= 2.81e-11  | SE= 79730  | z= 3.525e-16  | rawP= 1  | FDR= 1
Animal - Egg  | est= 19.27  | SE= 125900  | z= 0.0001531  | rawP= 1  | FDR= 1
Animal - Fish  | est= 19.27  | SE= 91950  | z= 0.0002096  | rawP= 1  | FDR= 1
Animal - Human  | est= 19.27  | SE= 17380  | z= 0.001109  | rawP= 1  | FDR= 1
Animal - Plant  | est= 19.27  | SE= 79630  | z= 0.000242  | rawP= 1  | FDR= 1
Egg - Fish  | est= 1.473e-10  | SE= 155900  | z= 9.446e-16  | rawP= 1  | FDR= 1
Egg - Human  | est= 3.024e-10  | SE= 127100  | z= 2.379e-15  | rawP= 1  | FDR= 1
Egg - Plant  | est= 8.568e-13  | SE= 149000  | z= 5.751e-18  | rawP= 1  | FDR= 1
Fish - Human  | est= 1.552e-10  | SE= 93580  | z= 1.658e-15  | rawP= 1  | FDR= 1
Fish - Plant  | est= -1.464e-10  | SE= 121600  | z= -1.204e-15  | rawP= 1  | FDR= 1
Human - Plant  | est= -3.016e-10  | SE= 81510  | z= -3.7e-15  | rawP= 1  | FDR= 1

----------------------------------------------------------
Gene:  qnrS1  | Reference:  Chicken 
----------------------------------------------------------


Call:
glm(formula = as.formula(paste(gene, "~", group_var)), family = binomial, 
    data = data)

Coefficients:
                   Estimate Std. Error z value Pr(>|z|)
(Intercept)      -2.657e+01  3.898e+03  -0.007    0.995
Source_USAAnimal  1.927e+01  3.898e+03   0.005    0.996
Source_USAEgg    -6.977e-11  1.260e+05   0.000    1.000
Source_USAFish   -1.194e-10  9.203e+04   0.000    1.000
Source_USAHuman   1.234e-10  1.781e+04   0.000    1.000
Source_USAPlant  -5.777e-11  7.973e+04   0.000    1.000

(Dispersion parameter for binomial family taken to be 1)

    Null deviance: 20.476  on 10280  degrees of freedom
Residual deviance: 16.587  on 10275  degrees of freedom
AIC: 28.587

Number of Fisher Scoring iterations: 25


Odds Ratios (95% CI):
                  Estimate 2.5 % 97.5 %
(Intercept)              0     0      0
Source_USAAnimal 234519862     0     NA
Source_USAEgg            1     0     NA
Source_USAFish           1     0     NA
Source_USAHuman          1     0    Inf
Source_USAPlant          1     0     NA

ANOVA (LR Type II):
Analysis of Deviance Table (Type II tests)

Response: qnrS1
           LR Chisq Df Pr(>Chisq)
Source_USA   3.8893  5     0.5655
FDR p-value:  0.593 
Chicken - Animal  | est= -19.27  | SE= 3898  | z= -0.004944  | rawP= 1  | FDR= 1
Chicken - Egg  | est= 6.977e-11  | SE= 126000  | z= 5.539e-16  | rawP= 1  | FDR= 1
Chicken - Fish  | est= 1.194e-10  | SE= 92030  | z= 1.297e-15  | rawP= 1  | FDR= 1
Chicken - Human  | est= -1.234e-10  | SE= 17810  | z= -6.931e-15  | rawP= 1  | FDR= 1
Chicken - Plant  | est= 5.777e-11  | SE= 79730  | z= 7.246e-16  | rawP= 1  | FDR= 1
Animal - Egg  | est= 19.27  | SE= 125900  | z= 0.0001531  | rawP= 1  | FDR= 1
Animal - Fish  | est= 19.27  | SE= 91950  | z= 0.0002096  | rawP= 1  | FDR= 1
Animal - Human  | est= 19.27  | SE= 17380  | z= 0.001109  | rawP= 1  | FDR= 1
Animal - Plant  | est= 19.27  | SE= 79630  | z= 0.000242  | rawP= 1  | FDR= 1
Egg - Fish  | est= 4.962e-11  | SE= 155900  | z= 3.183e-16  | rawP= 1  | FDR= 1
Egg - Human  | est= -1.932e-10  | SE= 127100  | z= -1.52e-15  | rawP= 1  | FDR= 1
Egg - Plant  | est= -1.2e-11  | SE= 149000  | z= -8.053e-17  | rawP= 1  | FDR= 1
Fish - Human  | est= -2.428e-10  | SE= 93580  | z= -2.595e-15  | rawP= 1  | FDR= 1
Fish - Plant  | est= -6.162e-11  | SE= 121600  | z= -5.066e-16  | rawP= 1  | FDR= 1
Human - Plant  | est= 1.812e-10  | SE= 81510  | z= 2.223e-15  | rawP= 1  | FDR= 1

----------------------------------------------------------
Gene:  rmtE  | Reference:  Chicken 
----------------------------------------------------------


Call:
glm(formula = as.formula(paste(gene, "~", group_var)), family = binomial, 
    data = data)

Coefficients:
                   Estimate Std. Error z value Pr(>|z|)
(Intercept)      -2.657e+01  3.898e+03  -0.007    0.995
Source_USAAnimal  1.927e+01  3.898e+03   0.005    0.996
Source_USAEgg     1.973e-11  1.260e+05   0.000    1.000
Source_USAFish    2.660e-10  9.203e+04   0.000    1.000
Source_USAHuman   3.418e-10  1.781e+04   0.000    1.000
Source_USAPlant  -7.052e-12  7.973e+04   0.000    1.000

(Dispersion parameter for binomial family taken to be 1)

    Null deviance: 20.476  on 10280  degrees of freedom
Residual deviance: 16.587  on 10275  degrees of freedom
AIC: 28.587

Number of Fisher Scoring iterations: 25


Odds Ratios (95% CI):
                  Estimate 2.5 % 97.5 %
(Intercept)              0     0      0
Source_USAAnimal 234519862     0     NA
Source_USAEgg            1     0     NA
Source_USAFish           1     0     NA
Source_USAHuman          1     0    Inf
Source_USAPlant          1     0     NA

ANOVA (LR Type II):
Analysis of Deviance Table (Type II tests)

Response: rmtE
           LR Chisq Df Pr(>Chisq)
Source_USA   3.8893  5     0.5655
FDR p-value:  0.593 
Chicken - Animal  | est= -19.27  | SE= 3898  | z= -0.004944  | rawP= 1  | FDR= 1
Chicken - Egg  | est= -1.973e-11  | SE= 126000  | z= -1.567e-16  | rawP= 1  | FDR= 1
Chicken - Fish  | est= -2.66e-10  | SE= 92030  | z= -2.89e-15  | rawP= 1  | FDR= 1
Chicken - Human  | est= -3.418e-10  | SE= 17810  | z= -1.919e-14  | rawP= 1  | FDR= 1
Chicken - Plant  | est= 7.052e-12  | SE= 79730  | z= 8.846e-17  | rawP= 1  | FDR= 1
Animal - Egg  | est= 19.27  | SE= 125900  | z= 0.0001531  | rawP= 1  | FDR= 1
Animal - Fish  | est= 19.27  | SE= 91950  | z= 0.0002096  | rawP= 1  | FDR= 1
Animal - Human  | est= 19.27  | SE= 17380  | z= 0.001109  | rawP= 1  | FDR= 1
Animal - Plant  | est= 19.27  | SE= 79630  | z= 0.000242  | rawP= 1  | FDR= 1
Egg - Fish  | est= -2.463e-10  | SE= 155900  | z= -1.58e-15  | rawP= 1  | FDR= 1
Egg - Human  | est= -3.22e-10  | SE= 127100  | z= -2.534e-15  | rawP= 1  | FDR= 1
Egg - Plant  | est= 2.679e-11  | SE= 149000  | z= 1.798e-16  | rawP= 1  | FDR= 1
Fish - Human  | est= -7.576e-11  | SE= 93580  | z= -8.096e-16  | rawP= 1  | FDR= 1
Fish - Plant  | est= 2.731e-10  | SE= 121600  | z= 2.245e-15  | rawP= 1  | FDR= 1
Human - Plant  | est= 3.488e-10  | SE= 81510  | z= 4.28e-15  | rawP= 1  | FDR= 1

----------------------------------------------------------
Gene:  sul1  | Reference:  Chicken 
----------------------------------------------------------


Call:
glm(formula = as.formula(paste(gene, "~", group_var)), family = binomial, 
    data = data)

Coefficients:
                  Estimate Std. Error z value Pr(>|z|)    
(Intercept)        1.55952    0.02889  53.981  < 2e-16 ***
Source_USAAnimal  -3.84355    0.09453 -40.658  < 2e-16 ***
Source_USAEgg    -15.12559  189.29644  -0.080    0.936    
Source_USAFish    -2.94582    0.64614  -4.559 5.14e-06 ***
Source_USAHuman   -2.83075    0.12146 -23.306  < 2e-16 ***
Source_USAPlant   -3.75675    0.74592  -5.036 4.74e-07 ***
---
Signif. codes:  0 ‘***’ 0.001 ‘**’ 0.01 ‘*’ 0.05 ‘.’ 0.1 ‘ ’ 1

(Dispersion parameter for binomial family taken to be 1)

    Null deviance: 12671.6  on 10280  degrees of freedom
Residual deviance:  9084.4  on 10275  degrees of freedom
AIC: 9096.4

Number of Fisher Scoring iterations: 12


Odds Ratios (95% CI):
                 Estimate  2.5 % 97.5 %
(Intercept)        4.7566 4.4963 5.0354
Source_USAAnimal   0.0214 0.0177 0.0257
Source_USAEgg      0.0000     NA 2.4989
Source_USAFish     0.0526 0.0120 0.1657
Source_USAHuman    0.0590 0.0462 0.0745
Source_USAPlant    0.0234 0.0037 0.0810

ANOVA (LR Type II):
Analysis of Deviance Table (Type II tests)

Response: sul1
           LR Chisq Df Pr(>Chisq)    
Source_USA   3587.2  5  < 2.2e-16 ***
---
Signif. codes:  0 ‘***’ 0.001 ‘**’ 0.01 ‘*’ 0.05 ‘.’ 0.1 ‘ ’ 1
FDR p-value:  0 
Chicken - Animal  | est= 3.844  | SE= 0.09453  | z= 40.66  | rawP= 0  | FDR= 0
Chicken - Egg  | est= 15.13  | SE= 189.3  | z= 0.0799  | rawP= 1  | FDR= 1
Chicken - Fish  | est= 2.946  | SE= 0.6461  | z= 4.559  | rawP= 7.524e-05  | FDR= 0.001155
Chicken - Human  | est= 2.831  | SE= 0.1215  | z= 23.31  | rawP= 0  | FDR= 0
Chicken - Plant  | est= 3.757  | SE= 0.7459  | z= 5.036  | rawP= 7.041e-06  | FDR= 0.0001195
Animal - Egg  | est= 11.28  | SE= 189.3  | z= 0.0596  | rawP= 1  | FDR= 1
Animal - Fish  | est= -0.8977  | SE= 0.6517  | z= -1.377  | rawP= 0.7407  | FDR= 1
Animal - Human  | est= -1.013  | SE= 0.1484  | z= -6.825  | rawP= 1.317e-10  | FDR= 3.034e-09
Animal - Plant  | est= -0.08681  | SE= 0.7508  | z= -0.1156  | rawP= 1  | FDR= 1
Egg - Fish  | est= -12.18  | SE= 189.3  | z= -0.06434  | rawP= 1  | FDR= 1
Egg - Human  | est= -12.29  | SE= 189.3  | z= -0.06495  | rawP= 1  | FDR= 1
Egg - Plant  | est= -11.37  | SE= 189.3  | z= -0.06006  | rawP= 1  | FDR= 1
Fish - Human  | est= -0.1151  | SE= 0.6562  | z= -0.1754  | rawP= 1  | FDR= 1
Fish - Plant  | est= 0.8109  | SE= 0.986  | z= 0.8224  | rawP= 0.9635  | FDR= 1
Human - Plant  | est= 0.926  | SE= 0.7546  | z= 1.227  | rawP= 0.8237  | FDR= 1

----------------------------------------------------------
Gene:  sul2  | Reference:  Chicken 
----------------------------------------------------------


Call:
glm(formula = as.formula(paste(gene, "~", group_var)), family = binomial, 
    data = data)

Coefficients:
                  Estimate Std. Error z value Pr(>|z|)    
(Intercept)        -5.4701     0.1694 -32.294  < 2e-16 ***
Source_USAAnimal    1.4908     0.2577   5.784 7.28e-09 ***
Source_USAEgg     -14.0960  3802.1178  -0.004    0.997    
Source_USAFish    -14.0960  2776.6742  -0.005    0.996    
Source_USAHuman   -14.0960   524.7421  -0.027    0.979    
Source_USAPlant   -14.0960  2404.6704  -0.006    0.995    
---
Signif. codes:  0 ‘***’ 0.001 ‘**’ 0.01 ‘*’ 0.05 ‘.’ 0.1 ‘ ’ 1

(Dispersion parameter for binomial family taken to be 1)

    Null deviance: 757.38  on 10280  degrees of freedom
Residual deviance: 722.44  on 10275  degrees of freedom
AIC: 734.44

Number of Fisher Scoring iterations: 18


Odds Ratios (95% CI):
                 Estimate  2.5 %        97.5 %
(Intercept)        0.0042 0.0030  5.800000e-03
Source_USAAnimal   4.4405 2.6582  7.338500e+00
Source_USAEgg      0.0000     NA 3.886649e+133
Source_USAFish     0.0000     NA  1.993321e+72
Source_USAHuman    0.0000 0.0000  1.523750e+03
Source_USAPlant    0.0000     NA  2.111115e+54

ANOVA (LR Type II):
Analysis of Deviance Table (Type II tests)

Response: sul2
           LR Chisq Df Pr(>Chisq)    
Source_USA   34.939  5  1.548e-06 ***
---
Signif. codes:  0 ‘***’ 0.001 ‘**’ 0.01 ‘*’ 0.05 ‘.’ 0.1 ‘ ’ 1
FDR p-value:  3.697e-06 
Chicken - Animal  | est= -1.491  | SE= 0.2577  | z= -5.784  | rawP= 1.089e-07  | FDR= 2.066e-06
Chicken - Egg  | est= 14.1  | SE= 3802  | z= 0.003707  | rawP= 1  | FDR= 1
Chicken - Fish  | est= 14.1  | SE= 2777  | z= 0.005077  | rawP= 1  | FDR= 1
Chicken - Human  | est= 14.1  | SE= 524.7  | z= 0.02686  | rawP= 1  | FDR= 1
Chicken - Plant  | est= 14.1  | SE= 2405  | z= 0.005862  | rawP= 1  | FDR= 1
Animal - Egg  | est= 15.59  | SE= 3802  | z= 0.004099  | rawP= 1  | FDR= 1
Animal - Fish  | est= 15.59  | SE= 2777  | z= 0.005613  | rawP= 1  | FDR= 1
Animal - Human  | est= 15.59  | SE= 524.7  | z= 0.0297  | rawP= 1  | FDR= 1
Animal - Plant  | est= 15.59  | SE= 2405  | z= 0.006482  | rawP= 1  | FDR= 1
Egg - Fish  | est= 1.068e-10  | SE= 4708  | z= 2.269e-14  | rawP= 1  | FDR= 1
Egg - Human  | est= 1.366e-11  | SE= 3838  | z= 3.559e-15  | rawP= 1  | FDR= 1
Egg - Plant  | est= -1.036e-09  | SE= 4499  | z= -2.303e-13  | rawP= 1  | FDR= 1
Fish - Human  | est= -9.316e-11  | SE= 2826  | z= -3.297e-14  | rawP= 1  | FDR= 1
Fish - Plant  | est= -1.143e-09  | SE= 3673  | z= -3.111e-13  | rawP= 1  | FDR= 1
Human - Plant  | est= -1.05e-09  | SE= 2461  | z= -4.264e-13  | rawP= 1  | FDR= 1

----------------------------------------------------------
Gene:  sul3  | Reference:  Chicken 
----------------------------------------------------------


Call:
glm(formula = as.formula(paste(gene, "~", group_var)), family = binomial, 
    data = data)

Coefficients:
                 Estimate Std. Error z value Pr(>|z|)    
(Intercept)        -9.030      1.000  -9.029  < 2e-16 ***
Source_USAAnimal    2.430      1.225   1.984  0.04727 *  
Source_USAEgg     -10.537   3802.118  -0.003  0.99779    
Source_USAFish    -10.537   2776.674  -0.004  0.99697    
Source_USAHuman     3.687      1.226   3.008  0.00263 ** 
Source_USAPlant   -10.537   2404.671  -0.004  0.99650    
---
Signif. codes:  0 ‘***’ 0.001 ‘**’ 0.01 ‘*’ 0.05 ‘.’ 0.1 ‘ ’ 1

(Dispersion parameter for binomial family taken to be 1)

    Null deviance: 86.284  on 10280  degrees of freedom
Residual deviance: 75.838  on 10275  degrees of freedom
AIC: 87.838

Number of Fisher Scoring iterations: 18


Odds Ratios (95% CI):
                 Estimate  2.5 %        97.5 %
(Intercept)        0.0001 0.0000  5.000000e-04
Source_USAAnimal  11.3628 1.0877  2.446067e+02
Source_USAEgg      0.0000     NA 7.888970e+185
Source_USAFish     0.0000     NA 3.356156e+134
Source_USAHuman   39.9330 3.8176  8.603244e+02
Source_USAPlant    0.0000     NA 7.757779e+115

ANOVA (LR Type II):
Analysis of Deviance Table (Type II tests)

Response: sul3
           LR Chisq Df Pr(>Chisq)  
Source_USA   10.446  5    0.06354 .
---
Signif. codes:  0 ‘***’ 0.001 ‘**’ 0.01 ‘*’ 0.05 ‘.’ 0.1 ‘ ’ 1
FDR p-value:  0.09757 
Chicken - Animal  | est= -2.43  | SE= 1.225  | z= -1.984  | rawP= 0.3515  | FDR= 1
Chicken - Egg  | est= 10.54  | SE= 3802  | z= 0.002771  | rawP= 1  | FDR= 1
Chicken - Fish  | est= 10.54  | SE= 2777  | z= 0.003795  | rawP= 1  | FDR= 1
Chicken - Human  | est= -3.687  | SE= 1.226  | z= -3.008  | rawP= 0.0315  | FDR= 0.3763
Chicken - Plant  | est= 10.54  | SE= 2405  | z= 0.004382  | rawP= 1  | FDR= 1
Animal - Egg  | est= 12.97  | SE= 3802  | z= 0.00341  | rawP= 1  | FDR= 1
Animal - Fish  | est= 12.97  | SE= 2777  | z= 0.00467  | rawP= 1  | FDR= 1
Animal - Human  | est= -1.257  | SE= 1.002  | z= -1.255  | rawP= 0.8094  | FDR= 1
Animal - Plant  | est= 12.97  | SE= 2405  | z= 0.005392  | rawP= 1  | FDR= 1
Egg - Fish  | est= -7.402e-11  | SE= 4708  | z= -1.572e-14  | rawP= 1  | FDR= 1
Egg - Human  | est= -14.22  | SE= 3802  | z= -0.003741  | rawP= 1  | FDR= 1
Egg - Plant  | est= -7.771e-11  | SE= 4499  | z= -1.727e-14  | rawP= 1  | FDR= 1
Fish - Human  | est= -14.22  | SE= 2777  | z= -0.005123  | rawP= 1  | FDR= 1
Fish - Plant  | est= -3.693e-12  | SE= 3673  | z= -1.005e-15  | rawP= 1  | FDR= 1
Human - Plant  | est= 14.22  | SE= 2405  | z= 0.005915  | rawP= 1  | FDR= 1

----------------------------------------------------------
Gene:  tet.A.  | Reference:  Chicken 
----------------------------------------------------------


Call:
glm(formula = as.formula(paste(gene, "~", group_var)), family = binomial, 
    data = data)

Coefficients:
                  Estimate Std. Error z value Pr(>|z|)    
(Intercept)        1.65958    0.02987  55.560  < 2e-16 ***
Source_USAAnimal  -3.89594    0.09320 -41.800  < 2e-16 ***
Source_USAEgg    -15.22565  189.29644  -0.080    0.936    
Source_USAFish    -2.67118    0.58464  -4.569 4.90e-06 ***
Source_USAHuman   -2.87598    0.11998 -23.970  < 2e-16 ***
Source_USAPlant   -3.85681    0.74595  -5.170 2.34e-07 ***
---
Signif. codes:  0 ‘***’ 0.001 ‘**’ 0.01 ‘*’ 0.05 ‘.’ 0.1 ‘ ’ 1

(Dispersion parameter for binomial family taken to be 1)

    Null deviance: 12456.7  on 10280  degrees of freedom
Residual deviance:  8750.5  on 10275  degrees of freedom
AIC: 8762.5

Number of Fisher Scoring iterations: 12


Odds Ratios (95% CI):
                 Estimate  2.5 % 97.5 %
(Intercept)        5.2571 4.9601 5.5763
Source_USAAnimal   0.0203 0.0169 0.0243
Source_USAEgg      0.0000     NA 2.2609
Source_USAFish     0.0692 0.0191 0.2026
Source_USAHuman    0.0564 0.0443 0.0710
Source_USAPlant    0.0211 0.0034 0.0733

ANOVA (LR Type II):
Analysis of Deviance Table (Type II tests)

Response: tet.A.
           LR Chisq Df Pr(>Chisq)    
Source_USA   3706.2  5  < 2.2e-16 ***
---
Signif. codes:  0 ‘***’ 0.001 ‘**’ 0.01 ‘*’ 0.05 ‘.’ 0.1 ‘ ’ 1
FDR p-value:  0 
Chicken - Animal  | est= 3.896  | SE= 0.0932  | z= 41.8  | rawP= 0  | FDR= 0
Chicken - Egg  | est= 15.23  | SE= 189.3  | z= 0.08043  | rawP= 1  | FDR= 1
Chicken - Fish  | est= 2.671  | SE= 0.5846  | z= 4.569  | rawP= 7.18e-05  | FDR= 0.00113
Chicken - Human  | est= 2.876  | SE= 0.12  | z= 23.97  | rawP= 0  | FDR= 0
Chicken - Plant  | est= 3.857  | SE= 0.746  | z= 5.17  | rawP= 3.477e-06  | FDR= 6.23e-05
Animal - Egg  | est= 11.33  | SE= 189.3  | z= 0.05985  | rawP= 1  | FDR= 1
Animal - Fish  | est= -1.225  | SE= 0.5905  | z= -2.074  | rawP= 0.3009  | FDR= 1
Animal - Human  | est= -1.02  | SE= 0.1459  | z= -6.989  | rawP= 4.156e-11  | FDR= 9.929e-10
Animal - Plant  | est= -0.03913  | SE= 0.7506  | z= -0.05213  | rawP= 1  | FDR= 1
Egg - Fish  | est= -12.55  | SE= 189.3  | z= -0.06632  | rawP= 1  | FDR= 1
Egg - Human  | est= -12.35  | SE= 189.3  | z= -0.06524  | rawP= 1  | FDR= 1
Egg - Plant  | est= -11.37  | SE= 189.3  | z= -0.06006  | rawP= 1  | FDR= 1
Fish - Human  | est= 0.2048  | SE= 0.5953  | z= 0.344  | rawP= 0.9994  | FDR= 1
Fish - Plant  | est= 1.186  | SE= 0.9468  | z= 1.252  | rawP= 0.8109  | FDR= 1
Human - Plant  | est= 0.9808  | SE= 0.7544  | z= 1.3  | rawP= 0.7851  | FDR= 1

----------------------------------------------------------
Gene:  tet.B.  | Reference:  Chicken 
----------------------------------------------------------


Call:
glm(formula = as.formula(paste(gene, "~", group_var)), family = binomial, 
    data = data)

Coefficients:
                  Estimate Std. Error z value Pr(>|z|)    
(Intercept)        -6.4631     0.2776 -23.285  < 2e-16 ***
Source_USAAnimal    2.9603     0.3178   9.315  < 2e-16 ***
Source_USAEgg     -11.1029  1398.7210  -0.008    0.994    
Source_USAFish    -11.1029  1021.4814  -0.011    0.991    
Source_USAHuman     2.3856     0.4715   5.060  4.2e-07 ***
Source_USAPlant   -11.1029   884.6289  -0.013    0.990    
---
Signif. codes:  0 ‘***’ 0.001 ‘**’ 0.01 ‘*’ 0.05 ‘.’ 0.1 ‘ ’ 1

(Dispersion parameter for binomial family taken to be 1)

    Null deviance: 767.57  on 10280  degrees of freedom
Residual deviance: 653.79  on 10275  degrees of freedom
AIC: 665.79

Number of Fisher Scoring iterations: 16


Odds Ratios (95% CI):
                 Estimate   2.5 %       97.5 %
(Intercept)        0.0016  0.0009 2.600000e-03
Source_USAAnimal  19.3041 10.6591 3.745270e+01
Source_USAEgg      0.0000      NA 2.110804e+46
Source_USAFish     0.0000  0.0000 1.151293e+13
Source_USAHuman   10.8657  4.0644 2.667290e+01
Source_USAPlant    0.0000  0.0000 4.627027e+10

ANOVA (LR Type II):
Analysis of Deviance Table (Type II tests)

Response: tet.B.
           LR Chisq Df Pr(>Chisq)    
Source_USA   113.78  5  < 2.2e-16 ***
---
Signif. codes:  0 ‘***’ 0.001 ‘**’ 0.01 ‘*’ 0.05 ‘.’ 0.1 ‘ ’ 1
FDR p-value:  2.541e-22 
Chicken - Animal  | est= -2.96  | SE= 0.3178  | z= -9.315  | rawP= 6.073e-14  | FDR= 1.962e-12
Chicken - Egg  | est= 11.1  | SE= 1399  | z= 0.007938  | rawP= 1  | FDR= 1
Chicken - Fish  | est= 11.1  | SE= 1021  | z= 0.01087  | rawP= 1  | FDR= 1
Chicken - Human  | est= -2.386  | SE= 0.4715  | z= -5.06  | rawP= 6.242e-06  | FDR= 0.0001088
Chicken - Plant  | est= 11.1  | SE= 884.6  | z= 0.01255  | rawP= 1  | FDR= 1
Animal - Egg  | est= 14.06  | SE= 1399  | z= 0.01005  | rawP= 1  | FDR= 1
Animal - Fish  | est= 14.06  | SE= 1021  | z= 0.01377  | rawP= 1  | FDR= 1
Animal - Human  | est= 0.5747  | SE= 0.4114  | z= 1.397  | rawP= 0.7289  | FDR= 1
Animal - Plant  | est= 14.06  | SE= 884.6  | z= 0.0159  | rawP= 1  | FDR= 1
Egg - Fish  | est= 4.535e-11  | SE= 1732  | z= 2.619e-14  | rawP= 1  | FDR= 1
Egg - Human  | est= -13.49  | SE= 1399  | z= -0.009643  | rawP= 1  | FDR= 1
Egg - Plant  | est= -5.43e-11  | SE= 1655  | z= -3.281e-14  | rawP= 1  | FDR= 1
Fish - Human  | est= -13.49  | SE= 1021  | z= -0.0132  | rawP= 1  | FDR= 1
Fish - Plant  | est= -9.965e-11  | SE= 1351  | z= -7.375e-14  | rawP= 1  | FDR= 1
Human - Plant  | est= 13.49  | SE= 884.6  | z= 0.01525  | rawP= 1  | FDR= 1

----------------------------------------------------------
Gene:  tet.C.  | Reference:  Chicken 
----------------------------------------------------------


Call:
glm(formula = as.formula(paste(gene, "~", group_var)), family = binomial, 
    data = data)

Coefficients:
                   Estimate Std. Error z value Pr(>|z|)
(Intercept)      -2.457e+01  1.434e+03  -0.017    0.986
Source_USAAnimal  1.797e+01  1.434e+03   0.013    0.990
Source_USAEgg     2.717e-10  4.634e+04   0.000    1.000
Source_USAFish   -5.031e-10  3.386e+04   0.000    1.000
Source_USAHuman   1.963e+01  1.434e+03   0.014    0.989
Source_USAPlant   2.745e-10  2.933e+04   0.000    1.000

(Dispersion parameter for binomial family taken to be 1)

    Null deviance: 86.284  on 10280  degrees of freedom
Residual deviance: 66.028  on 10275  degrees of freedom
AIC: 78.028

Number of Fisher Scoring iterations: 23


Odds Ratios (95% CI):
                  Estimate 2.5 % 97.5 %
(Intercept)              0     0      0
Source_USAAnimal  63520835     0     NA
Source_USAEgg            1    NA    Inf
Source_USAFish           1    NA    Inf
Source_USAHuman  335655062     0     NA
Source_USAPlant          1    NA    Inf

ANOVA (LR Type II):
Analysis of Deviance Table (Type II tests)

Response: tet.C.
           LR Chisq Df Pr(>Chisq)   
Source_USA   20.256  5   0.001119 **
---
Signif. codes:  0 ‘***’ 0.001 ‘**’ 0.01 ‘*’ 0.05 ‘.’ 0.1 ‘ ’ 1
FDR p-value:  0.002291 
Chicken - Animal  | est= -17.97  | SE= 1434  | z= -0.01253  | rawP= 1  | FDR= 1
Chicken - Egg  | est= -2.717e-10  | SE= 46340  | z= -5.864e-15  | rawP= 1  | FDR= 1
Chicken - Fish  | est= 5.031e-10  | SE= 33860  | z= 1.486e-14  | rawP= 1  | FDR= 1
Chicken - Human  | est= -19.63  | SE= 1434  | z= -0.01369  | rawP= 1  | FDR= 1
Chicken - Plant  | est= -2.745e-10  | SE= 29330  | z= -9.357e-15  | rawP= 1  | FDR= 1
Animal - Egg  | est= 17.97  | SE= 46320  | z= 0.0003879  | rawP= 1  | FDR= 1
Animal - Fish  | est= 17.97  | SE= 33830  | z= 0.0005311  | rawP= 1  | FDR= 1
Animal - Human  | est= -1.665  | SE= 0.9146  | z= -1.82  | rawP= 0.4525  | FDR= 1
Animal - Plant  | est= 17.97  | SE= 29290  | z= 0.0006133  | rawP= 1  | FDR= 1
Egg - Fish  | est= 7.748e-10  | SE= 57360  | z= 1.351e-14  | rawP= 1  | FDR= 1
Egg - Human  | est= -19.63  | SE= 46320  | z= -0.0004238  | rawP= 1  | FDR= 1
Egg - Plant  | est= -2.711e-12  | SE= 54810  | z= -4.947e-17  | rawP= 1  | FDR= 1
Fish - Human  | est= -19.63  | SE= 33830  | z= -0.0005804  | rawP= 1  | FDR= 1
Fish - Plant  | est= -7.775e-10  | SE= 44750  | z= -1.738e-14  | rawP= 1  | FDR= 1
Human - Plant  | est= 19.63  | SE= 29290  | z= 0.0006701  | rawP= 1  | FDR= 1

----------------------------------------------------------
Gene:  tet.D.  | Reference:  Chicken 
----------------------------------------------------------


Call:
glm(formula = as.formula(paste(gene, "~", group_var)), family = binomial, 
    data = data)

Coefficients:
                   Estimate Std. Error z value Pr(>|z|)
(Intercept)      -2.457e+01  1.434e+03  -0.017    0.986
Source_USAAnimal  1.889e+01  1.434e+03   0.013    0.989
Source_USAEgg     1.156e-10  4.634e+04   0.000    1.000
Source_USAFish    2.711e-10  3.386e+04   0.000    1.000
Source_USAHuman  -5.097e-11  6.552e+03   0.000    1.000
Source_USAPlant   1.296e-10  2.933e+04   0.000    1.000

(Dispersion parameter for binomial family taken to be 1)

    Null deviance: 86.284  on 10280  degrees of freedom
Residual deviance: 66.826  on 10275  degrees of freedom
AIC: 78.826

Number of Fisher Scoring iterations: 23


Odds Ratios (95% CI):
                  Estimate 2.5 %        97.5 %
(Intercept)              0     0  0.000000e+00
Source_USAAnimal 159127059     0            NA
Source_USAEgg            1    NA           Inf
Source_USAFish           1    NA           Inf
Source_USAHuman          1     0 3.778345e+162
Source_USAPlant          1    NA           Inf

ANOVA (LR Type II):
Analysis of Deviance Table (Type II tests)

Response: tet.D.
           LR Chisq Df Pr(>Chisq)   
Source_USA   19.458  5   0.001579 **
---
Signif. codes:  0 ‘***’ 0.001 ‘**’ 0.01 ‘*’ 0.05 ‘.’ 0.1 ‘ ’ 1
FDR p-value:  0.002715 
Chicken - Animal  | est= -18.89  | SE= 1434  | z= -0.01317  | rawP= 1  | FDR= 1
Chicken - Egg  | est= -1.157e-10  | SE= 46340  | z= -2.496e-15  | rawP= 1  | FDR= 1
Chicken - Fish  | est= -2.711e-10  | SE= 33860  | z= -8.006e-15  | rawP= 1  | FDR= 1
Chicken - Human  | est= 5.097e-11  | SE= 6552  | z= 7.779e-15  | rawP= 1  | FDR= 1
Chicken - Plant  | est= -1.296e-10  | SE= 29330  | z= -4.419e-15  | rawP= 1  | FDR= 1
Animal - Egg  | est= 18.89  | SE= 46320  | z= 0.0004077  | rawP= 1  | FDR= 1
Animal - Fish  | est= 18.89  | SE= 33830  | z= 0.0005583  | rawP= 1  | FDR= 1
Animal - Human  | est= 18.89  | SE= 6393  | z= 0.002954  | rawP= 1  | FDR= 1
Animal - Plant  | est= 18.89  | SE= 29290  | z= 0.0006447  | rawP= 1  | FDR= 1
Egg - Fish  | est= -1.554e-10  | SE= 57360  | z= -2.71e-15  | rawP= 1  | FDR= 1
Egg - Human  | est= 1.666e-10  | SE= 46760  | z= 3.563e-15  | rawP= 1  | FDR= 1
Egg - Plant  | est= -1.396e-11  | SE= 54810  | z= -2.547e-16  | rawP= 1  | FDR= 1
Fish - Human  | est= 3.22e-10  | SE= 34430  | z= 9.355e-15  | rawP= 1  | FDR= 1
Fish - Plant  | est= 1.415e-10  | SE= 44750  | z= 3.161e-15  | rawP= 1  | FDR= 1
Human - Plant  | est= -1.806e-10  | SE= 29980  | z= -6.022e-15  | rawP= 1  | FDR= 1

----------------------------------------------------------
Gene:  tet.M.  | Reference:  Chicken 
----------------------------------------------------------


Call:
glm(formula = as.formula(paste(gene, "~", group_var)), family = binomial, 
    data = data)

Coefficients:
                   Estimate Std. Error z value Pr(>|z|)
(Intercept)      -2.557e+01  2.364e+03  -0.011    0.991
Source_USAAnimal  1.897e+01  2.364e+03   0.008    0.994
Source_USAEgg    -1.546e-10  7.640e+04   0.000    1.000
Source_USAFish   -1.670e-10  5.582e+04   0.000    1.000
Source_USAHuman  -1.413e-10  1.080e+04   0.000    1.000
Source_USAPlant  -1.333e-10  4.836e+04   0.000    1.000

(Dispersion parameter for binomial family taken to be 1)

    Null deviance: 38.179  on 10280  degrees of freedom
Residual deviance: 30.399  on 10275  degrees of freedom
AIC: 42.399

Number of Fisher Scoring iterations: 24


Odds Ratios (95% CI):
                  Estimate 2.5 % 97.5 %
(Intercept)              0     0      0
Source_USAAnimal 172667533     0     NA
Source_USAEgg            1    NA    Inf
Source_USAFish           1    NA    Inf
Source_USAHuman          1     0    Inf
Source_USAPlant          1     0    Inf

ANOVA (LR Type II):
Analysis of Deviance Table (Type II tests)

Response: tet.M.
           LR Chisq Df Pr(>Chisq)
Source_USA   7.7798  5     0.1688
FDR p-value:  0.2341 
Chicken - Animal  | est= -18.97  | SE= 2364  | z= -0.008022  | rawP= 1  | FDR= 1
Chicken - Egg  | est= 1.546e-10  | SE= 76400  | z= 2.023e-15  | rawP= 1  | FDR= 1
Chicken - Fish  | est= 1.67e-10  | SE= 55820  | z= 2.992e-15  | rawP= 1  | FDR= 1
Chicken - Human  | est= 1.413e-10  | SE= 10800  | z= 1.308e-14  | rawP= 1  | FDR= 1
Chicken - Plant  | est= 1.333e-10  | SE= 48360  | z= 2.757e-15  | rawP= 1  | FDR= 1
Animal - Egg  | est= 18.97  | SE= 76370  | z= 0.0002484  | rawP= 1  | FDR= 1
Animal - Fish  | est= 18.97  | SE= 55770  | z= 0.0003401  | rawP= 1  | FDR= 1
Animal - Human  | est= 18.97  | SE= 10540  | z= 0.0018  | rawP= 1  | FDR= 1
Animal - Plant  | est= 18.97  | SE= 48300  | z= 0.0003927  | rawP= 1  | FDR= 1
Egg - Fish  | est= 1.247e-11  | SE= 94560  | z= 1.318e-16  | rawP= 1  | FDR= 1
Egg - Human  | est= -1.326e-11  | SE= 77090  | z= -1.72e-16  | rawP= 1  | FDR= 1
Egg - Plant  | est= -2.124e-11  | SE= 90360  | z= -2.351e-16  | rawP= 1  | FDR= 1
Fish - Human  | est= -2.573e-11  | SE= 56760  | z= -4.532e-16  | rawP= 1  | FDR= 1
Fish - Plant  | est= -3.371e-11  | SE= 73780  | z= -4.569e-16  | rawP= 1  | FDR= 1
Human - Plant  | est= -7.985e-12  | SE= 49440  | z= -1.615e-16  | rawP= 1  | FDR= 1

----------------------------------------------------------
Gene:  aadA  | Reference:  Egg 
----------------------------------------------------------


Call:
glm(formula = as.formula(paste(gene, "~", group_var)), family = binomial, 
    data = data)

Coefficients:
                    Estimate Std. Error z value Pr(>|z|)
(Intercept)       -1.857e+01  2.306e+03  -0.008    0.994
Source_USAChicken  1.064e+01  2.306e+03   0.005    0.996
Source_USAAnimal   1.428e+01  2.306e+03   0.006    0.995
Source_USAFish    -5.791e-08  2.856e+03   0.000    1.000
Source_USAHuman    1.322e+01  2.306e+03   0.006    0.995
Source_USAPlant   -5.777e-08  2.729e+03   0.000    1.000

(Dispersion parameter for binomial family taken to be 1)

    Null deviance: 350.90  on 10280  degrees of freedom
Residual deviance: 290.61  on 10275  degrees of freedom
AIC: 302.61

Number of Fisher Scoring iterations: 17


Odds Ratios (95% CI):
                    Estimate 2.5 %       97.5 %
(Intercept)             0.00    NA 6.487801e+76
Source_USAChicken   41580.34     0           NA
Source_USAAnimal  1594056.32     0           NA
Source_USAFish          1.00     0 1.702091e+31
Source_USAHuman    553343.48     0           NA
Source_USAPlant         1.00     0 6.954044e+29

ANOVA (LR Type II):
Analysis of Deviance Table (Type II tests)

Response: aadA
           LR Chisq Df Pr(>Chisq)    
Source_USA   60.288  5   1.06e-11 ***
---
Signif. codes:  0 ‘***’ 0.001 ‘**’ 0.01 ‘*’ 0.05 ‘.’ 0.1 ‘ ’ 1
FDR p-value:  3.254e-11 
Egg - Chicken  | est= -10.64  | SE= 2306  | z= -0.004612  | rawP= 1  | FDR= 1
Egg - Animal  | est= -14.28  | SE= 2306  | z= -0.006193  | rawP= 1  | FDR= 1
Egg - Fish  | est= 5.791e-08  | SE= 2856  | z= 2.028e-11  | rawP= 1  | FDR= 1
Egg - Human  | est= -13.22  | SE= 2306  | z= -0.005734  | rawP= 1  | FDR= 1
Egg - Plant  | est= 5.777e-08  | SE= 2729  | z= 2.117e-11  | rawP= 1  | FDR= 1
Chicken - Animal  | est= -3.646  | SE= 0.6198  | z= -5.883  | rawP= 6.021e-08  | FDR= 1.177e-06
Chicken - Fish  | est= 10.64  | SE= 1684  | z= 0.006315  | rawP= 1  | FDR= 1
Chicken - Human  | est= -2.588  | SE= 0.9142  | z= -2.831  | rawP= 0.05268  | FDR= 0.6178
Chicken - Plant  | est= 10.64  | SE= 1459  | z= 0.007292  | rawP= 1  | FDR= 1
Animal - Fish  | est= 14.28  | SE= 1684  | z= 0.00848  | rawP= 1  | FDR= 1
Animal - Human  | est= 1.058  | SE= 0.7437  | z= 1.423  | rawP= 0.7132  | FDR= 1
Animal - Plant  | est= 14.28  | SE= 1459  | z= 0.009792  | rawP= 1  | FDR= 1
Fish - Human  | est= -13.22  | SE= 1684  | z= -0.007852  | rawP= 1  | FDR= 1
Fish - Plant  | est= -1.449e-10  | SE= 2228  | z= -6.505e-14  | rawP= 1  | FDR= 1
Human - Plant  | est= 13.22  | SE= 1459  | z= 0.009067  | rawP= 1  | FDR= 1

----------------------------------------------------------
Gene:  blaCTX.M  | Reference:  Egg 
----------------------------------------------------------


Call:
glm(formula = as.formula(paste(gene, "~", group_var)), family = binomial, 
    data = data)

Coefficients:
                    Estimate Std. Error z value Pr(>|z|)
(Intercept)       -1.457e+01  3.121e+02  -0.047    0.963
Source_USAChicken  1.386e+01  3.121e+02   0.044    0.965
Source_USAAnimal   1.115e+01  3.121e+02   0.036    0.971
Source_USAFish    -6.034e-07  3.865e+02   0.000    1.000
Source_USAHuman    1.297e+01  3.121e+02   0.042    0.967
Source_USAPlant   -6.035e-07  3.693e+02   0.000    1.000

(Dispersion parameter for binomial family taken to be 1)

    Null deviance: 12195  on 10280  degrees of freedom
Residual deviance: 11395  on 10275  degrees of freedom
AIC: 11407

Number of Fisher Scoring iterations: 13


Odds Ratios (95% CI):
                   Estimate  2.5 %      97.5 %
(Intercept)             0.0     NA 144761.6573
Source_USAChicken 1047521.9 0.0000          NA
Source_USAAnimal    69911.8 0.0000          NA
Source_USAFish          1.0 0.4256      2.3495
Source_USAHuman    430918.9 0.0000          NA
Source_USAPlant         1.0 0.4421      2.2619

ANOVA (LR Type II):
Analysis of Deviance Table (Type II tests)

Response: blaCTX.M
           LR Chisq Df Pr(>Chisq)    
Source_USA   799.39  5  < 2.2e-16 ***
---
Signif. codes:  0 ‘***’ 0.001 ‘**’ 0.01 ‘*’ 0.05 ‘.’ 0.1 ‘ ’ 1
FDR p-value:  9.614e-170 
Egg - Chicken  | est= -13.86  | SE= 312.1  | z= -0.04442  | rawP= 1  | FDR= 1
Egg - Animal  | est= -11.15  | SE= 312.1  | z= -0.03574  | rawP= 1  | FDR= 1
Egg - Fish  | est= 6.034e-07  | SE= 386.5  | z= 1.561e-09  | rawP= 1  | FDR= 1
Egg - Human  | est= -12.97  | SE= 312.1  | z= -0.04157  | rawP= 1  | FDR= 1
Egg - Plant  | est= 6.035e-07  | SE= 369.3  | z= 1.634e-09  | rawP= 1  | FDR= 1
Chicken - Animal  | est= 2.707  | SE= 0.1501  | z= 18.04  | rawP= 0  | FDR= 0
Chicken - Fish  | est= 13.86  | SE= 227.9  | z= 0.06082  | rawP= 1  | FDR= 1
Chicken - Human  | est= 0.8883  | SE= 0.1323  | z= 6.716  | rawP= 2.794e-10  | FDR= 6.214e-09
Chicken - Plant  | est= 13.86  | SE= 197.4  | z= 0.07023  | rawP= 1  | FDR= 1
Animal - Fish  | est= 11.15  | SE= 227.9  | z= 0.04894  | rawP= 1  | FDR= 1
Animal - Human  | est= -1.819  | SE= 0.1973  | z= -9.218  | rawP= 6.772e-14  | FDR= 1.986e-12
Animal - Plant  | est= 11.15  | SE= 197.4  | z= 0.05651  | rawP= 1  | FDR= 1
Fish - Human  | est= -12.97  | SE= 227.9  | z= -0.05692  | rawP= 1  | FDR= 1
Fish - Plant  | est= 1.166e-11  | SE= 301.5  | z= 3.866e-14  | rawP= 1  | FDR= 1
Human - Plant  | est= 12.97  | SE= 197.4  | z= 0.06573  | rawP= 1  | FDR= 1

----------------------------------------------------------
Gene:  blaTEM  | Reference:  Egg 
----------------------------------------------------------


Call:
glm(formula = as.formula(paste(gene, "~", group_var)), family = binomial, 
    data = data)

Coefficients:
                    Estimate Std. Error z value Pr(>|z|)
(Intercept)       -1.657e+01  8.484e+02  -0.020    0.984
Source_USAChicken  1.149e+01  8.484e+02   0.014    0.989
Source_USAAnimal   1.285e+01  8.484e+02   0.015    0.988
Source_USAFish     2.036e-08  1.051e+03   0.000    1.000
Source_USAHuman    1.295e+01  8.484e+02   0.015    0.988
Source_USAPlant    2.246e-08  1.004e+03   0.000    1.000

(Dispersion parameter for binomial family taken to be 1)

    Null deviance: 1107.1  on 10280  degrees of freedom
Residual deviance: 1064.5  on 10275  degrees of freedom
AIC: 1076.5

Number of Fisher Scoring iterations: 15


Odds Ratios (95% CI):
                   Estimate 2.5 %       97.5 %
(Intercept)            0.00    NA 1.069803e+24
Source_USAChicken  98115.83     0           NA
Source_USAAnimal  381474.68     0           NA
Source_USAFish         1.00     0 5.844105e+05
Source_USAHuman   420941.25     0           NA
Source_USAPlant        1.00     0 3.238097e+05

ANOVA (LR Type II):
Analysis of Deviance Table (Type II tests)

Response: blaTEM
           LR Chisq Df Pr(>Chisq)    
Source_USA   42.551  5  4.556e-08 ***
---
Signif. codes:  0 ‘***’ 0.001 ‘**’ 0.01 ‘*’ 0.05 ‘.’ 0.1 ‘ ’ 1
FDR p-value:  1.306e-07 
Egg - Chicken  | est= -11.49  | SE= 848.4  | z= -0.01355  | rawP= 1  | FDR= 1
Egg - Animal  | est= -12.85  | SE= 848.4  | z= -0.01515  | rawP= 1  | FDR= 1
Egg - Fish  | est= -2.036e-08  | SE= 1051  | z= -1.938e-11  | rawP= 1  | FDR= 1
Egg - Human  | est= -12.95  | SE= 848.4  | z= -0.01526  | rawP= 1  | FDR= 1
Egg - Plant  | est= -2.246e-08  | SE= 1004  | z= -2.238e-11  | rawP= 1  | FDR= 1
Chicken - Animal  | est= -1.358  | SE= 0.2205  | z= -6.158  | rawP= 1.102e-08  | FDR= 2.22e-07
Chicken - Fish  | est= 11.49  | SE= 619.6  | z= 0.01855  | rawP= 1  | FDR= 1
Chicken - Human  | est= -1.456  | SE= 0.3357  | z= -4.338  | rawP= 0.0002083  | FDR= 0.002986
Chicken - Plant  | est= 11.49  | SE= 536.6  | z= 0.02142  | rawP= 1  | FDR= 1
Animal - Fish  | est= 12.85  | SE= 619.6  | z= 0.02074  | rawP= 1  | FDR= 1
Animal - Human  | est= -0.09845  | SE= 0.3502  | z= -0.2811  | rawP= 0.9998  | FDR= 1
Animal - Plant  | est= 12.85  | SE= 536.6  | z= 0.02395  | rawP= 1  | FDR= 1
Fish - Human  | est= -12.95  | SE= 619.6  | z= -0.0209  | rawP= 1  | FDR= 1
Fish - Plant  | est= -2.101e-09  | SE= 819.6  | z= -2.563e-12  | rawP= 1  | FDR= 1
Human - Plant  | est= 12.95  | SE= 536.6  | z= 0.02414  | rawP= 1  | FDR= 1

----------------------------------------------------------
Gene:  catA  | Reference:  Egg 
----------------------------------------------------------


Call:
glm(formula = as.formula(paste(gene, "~", group_var)), family = binomial, 
    data = data)

Coefficients:
                    Estimate Std. Error z value Pr(>|z|)
(Intercept)       -2.557e+01  7.637e+04       0        1
Source_USAChicken  7.581e-10  7.640e+04       0        1
Source_USAAnimal   1.937e+01  7.637e+04       0        1
Source_USAFish     4.873e-10  9.456e+04       0        1
Source_USAHuman    4.400e-10  7.709e+04       0        1
Source_USAPlant    2.036e-10  9.036e+04       0        1

(Dispersion parameter for binomial family taken to be 1)

    Null deviance: 54.836  on 10280  degrees of freedom
Residual deviance: 43.164  on 10275  degrees of freedom
AIC: 55.164

Number of Fisher Scoring iterations: 24


Odds Ratios (95% CI):
                   Estimate 2.5 % 97.5 %
(Intercept)               0    NA    Inf
Source_USAChicken         1     0     NA
Source_USAAnimal  259177731     0     NA
Source_USAFish            1     0    Inf
Source_USAHuman           1     0    Inf
Source_USAPlant           1     0    Inf

ANOVA (LR Type II):
Analysis of Deviance Table (Type II tests)

Response: catA
           LR Chisq Df Pr(>Chisq)  
Source_USA   11.671  5    0.03958 *
---
Signif. codes:  0 ‘***’ 0.001 ‘**’ 0.01 ‘*’ 0.05 ‘.’ 0.1 ‘ ’ 1
FDR p-value:  0.06303 
Egg - Chicken  | est= -7.581e-10  | SE= 76400  | z= -9.923e-15  | rawP= 1  | FDR= 1
Egg - Animal  | est= -19.37  | SE= 76370  | z= -0.0002537  | rawP= 1  | FDR= 1
Egg - Fish  | est= -4.873e-10  | SE= 94560  | z= -5.153e-15  | rawP= 1  | FDR= 1
Egg - Human  | est= -4.4e-10  | SE= 77090  | z= -5.707e-15  | rawP= 1  | FDR= 1
Egg - Plant  | est= -2.036e-10  | SE= 90360  | z= -2.253e-15  | rawP= 1  | FDR= 1
Chicken - Animal  | est= -19.37  | SE= 2364  | z= -0.008194  | rawP= 1  | FDR= 1
Chicken - Fish  | est= 2.709e-10  | SE= 55820  | z= 4.852e-15  | rawP= 1  | FDR= 1
Chicken - Human  | est= 3.181e-10  | SE= 10800  | z= 2.945e-14  | rawP= 1  | FDR= 1
Chicken - Plant  | est= 5.546e-10  | SE= 48360  | z= 1.147e-14  | rawP= 1  | FDR= 1
Animal - Fish  | est= 19.37  | SE= 55770  | z= 0.0003474  | rawP= 1  | FDR= 1
Animal - Human  | est= 19.37  | SE= 10540  | z= 0.001838  | rawP= 1  | FDR= 1
Animal - Plant  | est= 19.37  | SE= 48300  | z= 0.0004011  | rawP= 1  | FDR= 1
Fish - Human  | est= 4.729e-11  | SE= 56760  | z= 8.332e-16  | rawP= 1  | FDR= 1
Fish - Plant  | est= 2.837e-10  | SE= 73780  | z= 3.846e-15  | rawP= 1  | FDR= 1
Human - Plant  | est= 2.364e-10  | SE= 49440  | z= 4.782e-15  | rawP= 1  | FDR= 1

----------------------------------------------------------
Gene:  dfrA  | Reference:  Egg 
----------------------------------------------------------


Call:
glm(formula = as.formula(paste(gene, "~", group_var)), family = binomial, 
    data = data)

Coefficients:
                  Estimate Std. Error z value Pr(>|z|)
(Intercept)        -12.566    114.814  -0.109    0.913
Source_USAChicken   11.674    114.814   0.102    0.919
Source_USAAnimal     9.373    114.814   0.082    0.935
Source_USAFish      10.694    114.817   0.093    0.926
Source_USAHuman     10.957    114.814   0.095    0.924
Source_USAPlant     10.369    114.817   0.090    0.928

(Dispersion parameter for binomial family taken to be 1)

    Null deviance: 11538  on 10280  degrees of freedom
Residual deviance: 10956  on 10275  degrees of freedom
AIC: 10968

Number of Fisher Scoring iterations: 11


Odds Ratios (95% CI):
                   Estimate        2.5 %       97.5 %
(Intercept)            0.00           NA 5.870000e-02
Source_USAChicken 117522.18 6.991000e+00           NA
Source_USAAnimal   11766.78 7.061000e-01           NA
Source_USAFish     44102.01 1.155244e+53 3.103238e+60
Source_USAHuman    57332.62 3.438400e+00           NA
Source_USAPlant    31851.46 8.342672e+52 2.240994e+60

ANOVA (LR Type II):
Analysis of Deviance Table (Type II tests)

Response: dfrA
           LR Chisq Df Pr(>Chisq)    
Source_USA   582.25  5  < 2.2e-16 ***
---
Signif. codes:  0 ‘***’ 0.001 ‘**’ 0.01 ‘*’ 0.05 ‘.’ 0.1 ‘ ’ 1
FDR p-value:  7.425e-123 
Egg - Chicken  | est= -11.67  | SE= 114.8  | z= -0.1017  | rawP= 1  | FDR= 1
Egg - Animal  | est= -9.373  | SE= 114.8  | z= -0.08164  | rawP= 1  | FDR= 1
Egg - Fish  | est= -10.69  | SE= 114.8  | z= -0.09314  | rawP= 1  | FDR= 1
Egg - Human  | est= -10.96  | SE= 114.8  | z= -0.09543  | rawP= 1  | FDR= 1
Egg - Plant  | est= -10.37  | SE= 114.8  | z= -0.09031  | rawP= 1  | FDR= 1
Chicken - Animal  | est= 2.301  | SE= 0.1361  | z= 16.91  | rawP= 0  | FDR= 0
Chicken - Fish  | est= 0.9801  | SE= 0.7599  | z= 1.29  | rawP= 0.7908  | FDR= 1
Chicken - Human  | est= 0.7178  | SE= 0.1331  | z= 5.391  | rawP= 1.043e-06  | FDR= 1.922e-05
Chicken - Plant  | est= 1.306  | SE= 0.7457  | z= 1.751  | rawP= 0.4981  | FDR= 1
Animal - Fish  | est= -1.321  | SE= 0.7713  | z= -1.713  | rawP= 0.523  | FDR= 1
Animal - Human  | est= -1.584  | SE= 0.1873  | z= -8.454  | rawP= 5.873e-14  | FDR= 1.962e-12
Animal - Plant  | est= -0.9958  | SE= 0.7573  | z= -1.315  | rawP= 0.7769  | FDR= 1
Fish - Human  | est= -0.2624  | SE= 0.7708  | z= -0.3404  | rawP= 0.9994  | FDR= 1
Fish - Plant  | est= 0.3254  | SE= 1.064  | z= 0.3058  | rawP= 0.9996  | FDR= 1
Human - Plant  | est= 0.5878  | SE= 0.7568  | z= 0.7767  | rawP= 0.9715  | FDR= 1

----------------------------------------------------------
Gene:  fosA  | Reference:  Egg 
----------------------------------------------------------


Call:
glm(formula = as.formula(paste(gene, "~", group_var)), family = binomial, 
    data = data)

Coefficients:
                    Estimate Std. Error z value Pr(>|z|)
(Intercept)       -1.457e+01  3.121e+02  -0.047    0.963
Source_USAChicken  1.271e+01  3.121e+02   0.041    0.968
Source_USAAnimal   9.991e+00  3.121e+02   0.032    0.974
Source_USAFish    -8.950e-08  3.865e+02   0.000    1.000
Source_USAHuman    1.223e+01  3.121e+02   0.039    0.969
Source_USAPlant   -8.949e-08  3.693e+02   0.000    1.000

(Dispersion parameter for binomial family taken to be 1)

    Null deviance: 7315.7  on 10280  degrees of freedom
Residual deviance: 7018.2  on 10275  degrees of freedom
AIC: 7030.2

Number of Fisher Scoring iterations: 13


Odds Ratios (95% CI):
                   Estimate  2.5 %      97.5 %
(Intercept)            0.00     NA 144762.2421
Source_USAChicken 329957.39 0.0000          NA
Source_USAAnimal   21821.91 0.0000          NA
Source_USAFish         1.00 0.2576      3.8818
Source_USAHuman   204628.33 0.0000          NA
Source_USAPlant        1.00 0.2736      3.6546

ANOVA (LR Type II):
Analysis of Deviance Table (Type II tests)

Response: fosA
           LR Chisq Df Pr(>Chisq)    
Source_USA   297.53  5  < 2.2e-16 ***
---
Signif. codes:  0 ‘***’ 0.001 ‘**’ 0.01 ‘*’ 0.05 ‘.’ 0.1 ‘ ’ 1
FDR p-value:  1.463e-61 
Egg - Chicken  | est= -12.71  | SE= 312.1  | z= -0.04071  | rawP= 1  | FDR= 1
Egg - Animal  | est= -9.991  | SE= 312.1  | z= -0.03201  | rawP= 1  | FDR= 1
Egg - Fish  | est= 8.95e-08  | SE= 386.5  | z= 2.316e-10  | rawP= 1  | FDR= 1
Egg - Human  | est= -12.23  | SE= 312.1  | z= -0.03918  | rawP= 1  | FDR= 1
Egg - Plant  | est= 8.949e-08  | SE= 369.3  | z= 2.423e-10  | rawP= 1  | FDR= 1
Chicken - Animal  | est= 2.716  | SE= 0.2615  | z= 10.39  | rawP= 5.207e-14  | FDR= 1.962e-12
Chicken - Fish  | est= 12.71  | SE= 227.9  | z= 0.05575  | rawP= 1  | FDR= 1
Chicken - Human  | est= 0.4778  | SE= 0.1751  | z= 2.728  | rawP= 0.06976  | FDR= 0.8034
Chicken - Plant  | est= 12.71  | SE= 197.4  | z= 0.06437  | rawP= 1  | FDR= 1
Animal - Fish  | est= 9.991  | SE= 227.9  | z= 0.04383  | rawP= 1  | FDR= 1
Animal - Human  | est= -2.238  | SE= 0.3114  | z= -7.187  | rawP= 9.975e-12  | FDR= 2.475e-10
Animal - Plant  | est= 9.991  | SE= 197.4  | z= 0.05061  | rawP= 1  | FDR= 1
Fish - Human  | est= -12.23  | SE= 227.9  | z= -0.05365  | rawP= 1  | FDR= 1
Fish - Plant  | est= -3.961e-12  | SE= 301.5  | z= -1.314e-14  | rawP= 1  | FDR= 1
Human - Plant  | est= 12.23  | SE= 197.4  | z= 0.06195  | rawP= 1  | FDR= 1

----------------------------------------------------------
Gene:  qnrB  | Reference:  Egg 
----------------------------------------------------------


Call:
glm(formula = as.formula(paste(gene, "~", group_var)), family = binomial, 
    data = data)

Coefficients:
                    Estimate Std. Error z value Pr(>|z|)
(Intercept)       -1.857e+01  2.306e+03  -0.008    0.994
Source_USAChicken  9.537e+00  2.306e+03   0.004    0.997
Source_USAAnimal   1.368e+01  2.306e+03   0.006    0.995
Source_USAFish    -2.726e-08  2.856e+03   0.000    1.000
Source_USAHuman    1.322e+01  2.306e+03   0.006    0.995
Source_USAPlant   -2.734e-08  2.729e+03   0.000    1.000

(Dispersion parameter for binomial family taken to be 1)

    Null deviance: 212.75  on 10280  degrees of freedom
Residual deviance: 175.06  on 10275  degrees of freedom
AIC: 187.06

Number of Fisher Scoring iterations: 17


Odds Ratios (95% CI):
                   Estimate 2.5 %       97.5 %
(Intercept)            0.00    NA 6.487793e+76
Source_USAChicken  13856.79     0           NA
Source_USAAnimal  871326.50     0           NA
Source_USAFish         1.00     0 1.099685e+42
Source_USAHuman   553343.49     0           NA
Source_USAPlant        1.00     0 1.485329e+40

ANOVA (LR Type II):
Analysis of Deviance Table (Type II tests)

Response: qnrB
           LR Chisq Df Pr(>Chisq)    
Source_USA    37.69  5  4.356e-07 ***
---
Signif. codes:  0 ‘***’ 0.001 ‘**’ 0.01 ‘*’ 0.05 ‘.’ 0.1 ‘ ’ 1
FDR p-value:  1.102e-06 
Egg - Chicken  | est= -9.537  | SE= 2306  | z= -0.004135  | rawP= 1  | FDR= 1
Egg - Animal  | est= -13.68  | SE= 2306  | z= -0.005931  | rawP= 1  | FDR= 1
Egg - Fish  | est= 2.726e-08  | SE= 2856  | z= 9.546e-12  | rawP= 1  | FDR= 1
Egg - Human  | est= -13.22  | SE= 2306  | z= -0.005734  | rawP= 1  | FDR= 1
Egg - Plant  | est= 2.734e-08  | SE= 2729  | z= 1.002e-11  | rawP= 1  | FDR= 1
Chicken - Animal  | est= -4.141  | SE= 1.045  | z= -3.963  | rawP= 0.001042  | FDR= 0.0143
Chicken - Fish  | est= 9.537  | SE= 1684  | z= 0.005663  | rawP= 1  | FDR= 1
Chicken - Human  | est= -3.687  | SE= 1.226  | z= -3.008  | rawP= 0.0315  | FDR= 0.3763
Chicken - Plant  | est= 9.537  | SE= 1459  | z= 0.006539  | rawP= 1  | FDR= 1
Animal - Fish  | est= 13.68  | SE= 1684  | z= 0.008122  | rawP= 1  | FDR= 1
Animal - Human  | est= 0.454  | SE= 0.7707  | z= 0.5891  | rawP= 0.9918  | FDR= 1
Animal - Plant  | est= 13.68  | SE= 1459  | z= 0.009378  | rawP= 1  | FDR= 1
Fish - Human  | est= -13.22  | SE= 1684  | z= -0.007852  | rawP= 1  | FDR= 1
Fish - Plant  | est= 8.499e-11  | SE= 2228  | z= 3.815e-14  | rawP= 1  | FDR= 1
Human - Plant  | est= 13.22  | SE= 1459  | z= 0.009067  | rawP= 1  | FDR= 1

----------------------------------------------------------
Gene:  blaCMY  | Reference:  Egg 
----------------------------------------------------------


Call:
glm(formula = as.formula(paste(gene, "~", group_var)), family = binomial, 
    data = data)

Coefficients:
                    Estimate Std. Error z value Pr(>|z|)
(Intercept)       -1.757e+01  1.399e+03  -0.013    0.990
Source_USAChicken  1.225e+01  1.399e+03   0.009    0.993
Source_USAAnimal   1.379e+01  1.399e+03   0.010    0.992
Source_USAFish     4.259e-07  1.732e+03   0.000    1.000
Source_USAHuman    1.333e+01  1.399e+03   0.010    0.992
Source_USAPlant    4.273e-07  1.655e+03   0.000    1.000

(Dispersion parameter for binomial family taken to be 1)

    Null deviance: 936.34  on 10280  degrees of freedom
Residual deviance: 896.48  on 10275  degrees of freedom
AIC: 908.48

Number of Fisher Scoring iterations: 16


Odds Ratios (95% CI):
                  Estimate 2.5 %        97.5 %
(Intercept)            0.0    NA  7.089106e+43
Source_USAChicken 210009.4     0            NA
Source_USAAnimal  976341.7     0            NA
Source_USAFish         1.0     0  3.570767e+10
Source_USAHuman   616591.7     0 7.275380e+223
Source_USAPlant        1.0     0  1.212029e+10

ANOVA (LR Type II):
Analysis of Deviance Table (Type II tests)

Response: blaCMY
           LR Chisq Df Pr(>Chisq)    
Source_USA   39.858  5  1.595e-07 ***
---
Signif. codes:  0 ‘***’ 0.001 ‘**’ 0.01 ‘*’ 0.05 ‘.’ 0.1 ‘ ’ 1
FDR p-value:  4.286e-07 
Egg - Chicken  | est= -12.25  | SE= 1399  | z= -0.008762  | rawP= 1  | FDR= 1
Egg - Animal  | est= -13.79  | SE= 1399  | z= -0.00986  | rawP= 1  | FDR= 1
Egg - Fish  | est= -4.259e-07  | SE= 1732  | z= -2.459e-10  | rawP= 1  | FDR= 1
Egg - Human  | est= -13.33  | SE= 1399  | z= -0.009532  | rawP= 1  | FDR= 1
Egg - Plant  | est= -4.273e-07  | SE= 1655  | z= -2.582e-10  | rawP= 1  | FDR= 1
Chicken - Animal  | est= -1.537  | SE= 0.2356  | z= -6.522  | rawP= 1.039e-09  | FDR= 2.161e-08
Chicken - Fish  | est= 12.25  | SE= 1021  | z= 0.012  | rawP= 1  | FDR= 1
Chicken - Human  | est= -1.077  | SE= 0.44  | z= -2.448  | rawP= 0.14  | FDR= 1
Chicken - Plant  | est= 12.25  | SE= 884.6  | z= 0.01385  | rawP= 1  | FDR= 1
Animal - Fish  | est= 13.79  | SE= 1021  | z= 0.0135  | rawP= 1  | FDR= 1
Animal - Human  | est= 0.4596  | SE= 0.4473  | z= 1.028  | rawP= 0.9089  | FDR= 1
Animal - Plant  | est= 13.79  | SE= 884.6  | z= 0.01559  | rawP= 1  | FDR= 1
Fish - Human  | est= -13.33  | SE= 1021  | z= -0.01305  | rawP= 1  | FDR= 1
Fish - Plant  | est= -1.462e-09  | SE= 1351  | z= -1.082e-12  | rawP= 1  | FDR= 1
Human - Plant  | est= 13.33  | SE= 884.6  | z= 0.01507  | rawP= 1  | FDR= 1

----------------------------------------------------------
Gene:  aac.3..IId  | Reference:  Egg 
----------------------------------------------------------


Call:
glm(formula = as.formula(paste(gene, "~", group_var)), family = binomial, 
    data = data)

Coefficients:
                    Estimate Std. Error z value Pr(>|z|)
(Intercept)       -2.157e+01  1.034e+04  -0.002    0.998
Source_USAChicken  1.364e+01  1.034e+04   0.001    0.999
Source_USAAnimal   1.427e+01  1.034e+04   0.001    0.999
Source_USAFish    -6.039e-07  1.280e+04   0.000    1.000
Source_USAHuman   -6.039e-07  1.043e+04   0.000    1.000
Source_USAPlant    1.862e+01  1.034e+04   0.002    0.999

(Dispersion parameter for binomial family taken to be 1)

    Null deviance: 86.284  on 10280  degrees of freedom
Residual deviance: 78.113  on 10275  degrees of freedom
AIC: 90.113

Number of Fisher Scoring iterations: 20


Odds Ratios (95% CI):
                   Estimate 2.5 %        97.5 %
(Intercept)               0    NA           Inf
Source_USAChicken    835163     0            NA
Source_USAAnimal    1580181     0            NA
Source_USAFish            1     0           Inf
Source_USAHuman           1     0 1.062115e+264
Source_USAPlant   122256144     0            NA

ANOVA (LR Type II):
Analysis of Deviance Table (Type II tests)

Response: aac.3..IId
           LR Chisq Df Pr(>Chisq)
Source_USA   8.1712  5      0.147
FDR p-value:  0.218 
Egg - Chicken  | est= -13.64  | SE= 10340  | z= -0.001319  | rawP= 1  | FDR= 1
Egg - Animal  | est= -14.27  | SE= 10340  | z= -0.001381  | rawP= 1  | FDR= 1
Egg - Fish  | est= 6.039e-07  | SE= 12800  | z= 4.719e-11  | rawP= 1  | FDR= 1
Egg - Human  | est= 6.039e-07  | SE= 10430  | z= 5.788e-11  | rawP= 1  | FDR= 1
Egg - Plant  | est= -18.62  | SE= 10340  | z= -0.001802  | rawP= 1  | FDR= 1
Chicken - Animal  | est= -0.6377  | SE= 1.155  | z= -0.5521  | rawP= 0.9939  | FDR= 1
Chicken - Fish  | est= 13.64  | SE= 7548  | z= 0.001807  | rawP= 1  | FDR= 1
Chicken - Human  | est= 13.64  | SE= 1426  | z= 0.009559  | rawP= 1  | FDR= 1
Chicken - Plant  | est= -4.986  | SE= 1.177  | z= -4.235  | rawP= 0.0003288  | FDR= 0.004611
Animal - Fish  | est= 14.27  | SE= 7548  | z= 0.001891  | rawP= 1  | FDR= 1
Animal - Human  | est= 14.27  | SE= 1426  | z= 0.01001  | rawP= 1  | FDR= 1
Animal - Plant  | est= -4.349  | SE= 1.433  | z= -3.035  | rawP= 0.02906  | FDR= 0.3675
Fish - Human  | est= 3.913e-12  | SE= 7681  | z= 5.094e-16  | rawP= 1  | FDR= 1
Fish - Plant  | est= -18.62  | SE= 7548  | z= -0.002467  | rawP= 1  | FDR= 1
Human - Plant  | est= -18.62  | SE= 1426  | z= -0.01306  | rawP= 1  | FDR= 1

----------------------------------------------------------
Gene:  aac.3..IV  | Reference:  Egg 
----------------------------------------------------------


Call:
glm(formula = as.formula(paste(gene, "~", group_var)), family = binomial, 
    data = data)

Coefficients:
                    Estimate Std. Error z value Pr(>|z|)
(Intercept)       -2.257e+01  1.704e+04  -0.001    0.999
Source_USAChicken  1.631e+01  1.704e+04   0.001    0.999
Source_USAAnimal   4.515e-06  1.709e+04   0.000    1.000
Source_USAFish     4.515e-06  2.110e+04   0.000    1.000
Source_USAHuman    4.515e-06  1.720e+04   0.000    1.000
Source_USAPlant    4.515e-06  2.016e+04   0.000    1.000

(Dispersion parameter for binomial family taken to be 1)

    Null deviance: 238.87  on 10280  degrees of freedom
Residual deviance: 232.20  on 10275  degrees of freedom
AIC: 244.2

Number of Fisher Scoring iterations: 21


Odds Ratios (95% CI):
                  Estimate 2.5 %        97.5 %
(Intercept)              0    NA           Inf
Source_USAChicken 12126734     0            NA
Source_USAAnimal         1     0            NA
Source_USAFish           1     0 4.029300e+295
Source_USAHuman          1     0 9.275669e+240
Source_USAPlant          1     0 2.887954e+282

ANOVA (LR Type II):
Analysis of Deviance Table (Type II tests)

Response: aac.3..IV
           LR Chisq Df Pr(>Chisq)
Source_USA   6.6744  5      0.246
FDR p-value:  0.3205 
Egg - Chicken  | est= -16.31  | SE= 17040  | z= -0.0009572  | rawP= 1  | FDR= 1
Egg - Animal  | est= -4.515e-06  | SE= 17090  | z= -2.642e-10  | rawP= 1  | FDR= 1
Egg - Fish  | est= -4.515e-06  | SE= 21100  | z= -2.14e-10  | rawP= 1  | FDR= 1
Egg - Human  | est= -4.515e-06  | SE= 17200  | z= -2.625e-10  | rawP= 1  | FDR= 1
Egg - Plant  | est= -4.515e-06  | SE= 20160  | z= -2.239e-10  | rawP= 1  | FDR= 1
Chicken - Animal  | est= 16.31  | SE= 1257  | z= 0.01298  | rawP= 1  | FDR= 1
Chicken - Fish  | est= 16.31  | SE= 12440  | z= 0.001311  | rawP= 1  | FDR= 1
Chicken - Human  | est= 16.31  | SE= 2352  | z= 0.006936  | rawP= 1  | FDR= 1
Chicken - Plant  | est= 16.31  | SE= 10780  | z= 0.001513  | rawP= 1  | FDR= 1
Animal - Fish  | est= 6.319e-12  | SE= 12510  | z= 5.052e-16  | rawP= 1  | FDR= 1
Animal - Human  | est= -2.032e-11  | SE= 2666  | z= -7.621e-15  | rawP= 1  | FDR= 1
Animal - Plant  | est= 1.036e-10  | SE= 10850  | z= 9.551e-15  | rawP= 1  | FDR= 1
Fish - Human  | est= -2.664e-11  | SE= 12660  | z= -2.103e-15  | rawP= 1  | FDR= 1
Fish - Plant  | est= 9.731e-11  | SE= 16460  | z= 5.911e-15  | rawP= 1  | FDR= 1
Human - Plant  | est= 1.239e-10  | SE= 11030  | z= 1.124e-14  | rawP= 1  | FDR= 1

----------------------------------------------------------
Gene:  aac.3..IVa  | Reference:  Egg 
----------------------------------------------------------


Call:
glm(formula = as.formula(paste(gene, "~", group_var)), family = binomial, 
    data = data)

Coefficients:
                    Estimate Std. Error z value Pr(>|z|)
(Intercept)       -1.357e+01  1.893e+02  -0.072    0.943
Source_USAChicken  1.366e+01  1.893e+02   0.072    0.942
Source_USAAnimal   1.084e+01  1.893e+02   0.057    0.954
Source_USAFish     1.169e+01  1.893e+02   0.062    0.951
Source_USAHuman    1.213e+01  1.893e+02   0.064    0.949
Source_USAPlant   -1.271e-07  2.240e+02   0.000    1.000

(Dispersion parameter for binomial family taken to be 1)

    Null deviance: 14110  on 10280  degrees of freedom
Residual deviance: 12655  on 10275  degrees of freedom
AIC: 12667

Number of Fisher Scoring iterations: 12


Odds Ratios (95% CI):
                   Estimate         2.5 %        97.5 %
(Intercept)            0.00            NA  1.189380e+01
Source_USAChicken 852953.00  9.210000e-02            NA
Source_USAAnimal   50782.79  5.500000e-03            NA
Source_USAFish    119882.12 4.394220e+105 7.676391e+102
Source_USAHuman   186188.60  2.030000e-02            NA
Source_USAPlant        1.00 1.548975e+114 2.171830e+118

ANOVA (LR Type II):
Analysis of Deviance Table (Type II tests)

Response: aac.3..IVa
           LR Chisq Df Pr(>Chisq)    
Source_USA   1454.2  5  < 2.2e-16 ***
---
Signif. codes:  0 ‘***’ 0.001 ‘**’ 0.01 ‘*’ 0.05 ‘.’ 0.1 ‘ ’ 1
FDR p-value:  2.123e-311 
Egg - Chicken  | est= -13.66  | SE= 189.3  | z= -0.07214  | rawP= 1  | FDR= 1
Egg - Animal  | est= -10.84  | SE= 189.3  | z= -0.05724  | rawP= 1  | FDR= 1
Egg - Fish  | est= -11.69  | SE= 189.3  | z= -0.06178  | rawP= 1  | FDR= 1
Egg - Human  | est= -12.13  | SE= 189.3  | z= -0.0641  | rawP= 1  | FDR= 1
Egg - Plant  | est= 1.271e-07  | SE= 224  | z= 5.675e-10  | rawP= 1  | FDR= 1
Chicken - Animal  | est= 2.821  | SE= 0.111  | z= 25.42  | rawP= 0  | FDR= 0
Chicken - Fish  | est= 1.962  | SE= 0.7599  | z= 2.582  | rawP= 0.1016  | FDR= 1
Chicken - Human  | est= 1.522  | SE= 0.1256  | z= 12.12  | rawP= 0  | FDR= 0
Chicken - Plant  | est= 13.66  | SE= 119.7  | z= 0.1141  | rawP= 1  | FDR= 1
Animal - Fish  | est= -0.859  | SE= 0.7673  | z= -1.119  | rawP= 0.8735  | FDR= 1
Animal - Human  | est= -1.299  | SE= 0.1647  | z= -7.888  | rawP= 1.328e-13  | FDR= 3.434e-12
Animal - Plant  | est= 10.84  | SE= 119.7  | z= 0.0905  | rawP= 1  | FDR= 1
Fish - Human  | est= -0.4403  | SE= 0.7696  | z= -0.5721  | rawP= 0.9928  | FDR= 1
Fish - Plant  | est= 11.69  | SE= 119.7  | z= 0.09768  | rawP= 1  | FDR= 1
Human - Plant  | est= 12.13  | SE= 119.7  | z= 0.1014  | rawP= 1  | FDR= 1

----------------------------------------------------------
Gene:  aac.3..VIa  | Reference:  Egg 
----------------------------------------------------------


Call:
glm(formula = as.formula(paste(gene, "~", group_var)), family = binomial, 
    data = data)

Coefficients:
                    Estimate Std. Error z value Pr(>|z|)
(Intercept)       -1.757e+01  1.399e+03  -0.013    0.990
Source_USAChicken  1.167e+01  1.399e+03   0.008    0.993
Source_USAAnimal   1.248e+01  1.399e+03   0.009    0.993
Source_USAFish    -3.492e-08  1.732e+03   0.000    1.000
Source_USAHuman    1.292e+01  1.399e+03   0.009    0.993
Source_USAPlant   -2.950e-08  1.655e+03   0.000    1.000

(Dispersion parameter for binomial family taken to be 1)

    Null deviance: 479.00  on 10280  degrees of freedom
Residual deviance: 471.94  on 10275  degrees of freedom
AIC: 483.94

Number of Fisher Scoring iterations: 16


Odds Ratios (95% CI):
                  Estimate 2.5 %        97.5 %
(Intercept)            0.0    NA  7.089059e+43
Source_USAChicken 117555.3     0            NA
Source_USAAnimal  261903.8     0            NA
Source_USAFish         1.0     0  9.615495e+15
Source_USAHuman   409084.7     0 1.186828e+181
Source_USAPlant        1.0     0  1.871795e+15

ANOVA (LR Type II):
Analysis of Deviance Table (Type II tests)

Response: aac.3..VIa
           LR Chisq Df Pr(>Chisq)
Source_USA   7.0574  5     0.2164
FDR p-value:  0.2908 
Egg - Chicken  | est= -11.67  | SE= 1399  | z= -0.008347  | rawP= 1  | FDR= 1
Egg - Animal  | est= -12.48  | SE= 1399  | z= -0.008919  | rawP= 1  | FDR= 1
Egg - Fish  | est= 3.492e-08  | SE= 1732  | z= 2.016e-11  | rawP= 1  | FDR= 1
Egg - Human  | est= -12.92  | SE= 1399  | z= -0.009238  | rawP= 1  | FDR= 1
Egg - Plant  | est= 2.95e-08  | SE= 1655  | z= 1.782e-11  | rawP= 1  | FDR= 1
Chicken - Animal  | est= -0.8011  | SE= 0.3942  | z= -2.032  | rawP= 0.3239  | FDR= 1
Chicken - Fish  | est= 11.67  | SE= 1021  | z= 0.01143  | rawP= 1  | FDR= 1
Chicken - Human  | est= -1.247  | SE= 0.5441  | z= -2.292  | rawP= 0.1972  | FDR= 1
Chicken - Plant  | est= 11.67  | SE= 884.6  | z= 0.0132  | rawP= 1  | FDR= 1
Animal - Fish  | est= 12.48  | SE= 1021  | z= 0.01221  | rawP= 1  | FDR= 1
Animal - Human  | est= -0.4459  | SE= 0.6035  | z= -0.7389  | rawP= 0.9771  | FDR= 1
Animal - Plant  | est= 12.48  | SE= 884.6  | z= 0.0141  | rawP= 1  | FDR= 1
Fish - Human  | est= -12.92  | SE= 1021  | z= -0.01265  | rawP= 1  | FDR= 1
Fish - Plant  | est= -5.423e-09  | SE= 1351  | z= -4.013e-12  | rawP= 1  | FDR= 1
Human - Plant  | est= 12.92  | SE= 884.6  | z= 0.01461  | rawP= 1  | FDR= 1

----------------------------------------------------------
Gene:  aac.6...IIc  | Reference:  Egg 
----------------------------------------------------------


Call:
glm(formula = as.formula(paste(gene, "~", group_var)), family = binomial, 
    data = data)

Coefficients:
                    Estimate Std. Error z value Pr(>|z|)
(Intercept)       -2.457e+01  4.632e+04  -0.001        1
Source_USAChicken -1.706e-10  4.634e+04   0.000        1
Source_USAAnimal   1.889e+01  4.632e+04   0.000        1
Source_USAFish     2.836e-11  5.736e+04   0.000        1
Source_USAHuman   -7.403e-11  4.676e+04   0.000        1
Source_USAPlant   -2.838e-11  5.481e+04   0.000        1

(Dispersion parameter for binomial family taken to be 1)

    Null deviance: 86.284  on 10280  degrees of freedom
Residual deviance: 66.826  on 10275  degrees of freedom
AIC: 78.826

Number of Fisher Scoring iterations: 23


Odds Ratios (95% CI):
                   Estimate 2.5 % 97.5 %
(Intercept)               0    NA    Inf
Source_USAChicken         1     0     NA
Source_USAAnimal  159127059     0     NA
Source_USAFish            1     0    Inf
Source_USAHuman           1     0    Inf
Source_USAPlant           1     0    Inf

ANOVA (LR Type II):
Analysis of Deviance Table (Type II tests)

Response: aac.6...IIc
           LR Chisq Df Pr(>Chisq)   
Source_USA   19.458  5   0.001579 **
---
Signif. codes:  0 ‘***’ 0.001 ‘**’ 0.01 ‘*’ 0.05 ‘.’ 0.1 ‘ ’ 1
FDR p-value:  0.002715 
Egg - Chicken  | est= 1.706e-10  | SE= 46340  | z= 3.681e-15  | rawP= 1  | FDR= 1
Egg - Animal  | est= -18.89  | SE= 46320  | z= -0.0004077  | rawP= 1  | FDR= 1
Egg - Fish  | est= -2.836e-11  | SE= 57360  | z= -4.944e-16  | rawP= 1  | FDR= 1
Egg - Human  | est= 7.403e-11  | SE= 46760  | z= 1.583e-15  | rawP= 1  | FDR= 1
Egg - Plant  | est= 2.838e-11  | SE= 54810  | z= 5.178e-16  | rawP= 1  | FDR= 1
Chicken - Animal  | est= -18.89  | SE= 1434  | z= -0.01317  | rawP= 1  | FDR= 1
Chicken - Fish  | est= -1.989e-10  | SE= 33860  | z= -5.876e-15  | rawP= 1  | FDR= 1
Chicken - Human  | est= -9.655e-11  | SE= 6552  | z= -1.474e-14  | rawP= 1  | FDR= 1
Chicken - Plant  | est= -1.422e-10  | SE= 29330  | z= -4.848e-15  | rawP= 1  | FDR= 1
Animal - Fish  | est= 18.89  | SE= 33830  | z= 0.0005583  | rawP= 1  | FDR= 1
Animal - Human  | est= 18.89  | SE= 6393  | z= 0.002954  | rawP= 1  | FDR= 1
Animal - Plant  | est= 18.89  | SE= 29290  | z= 0.0006447  | rawP= 1  | FDR= 1
Fish - Human  | est= 1.024e-10  | SE= 34430  | z= 2.974e-15  | rawP= 1  | FDR= 1
Fish - Plant  | est= 5.673e-11  | SE= 44750  | z= 1.268e-15  | rawP= 1  | FDR= 1
Human - Plant  | est= -4.565e-11  | SE= 29980  | z= -1.523e-15  | rawP= 1  | FDR= 1

----------------------------------------------------------
Gene:  aac.6...Iaa  | Reference:  Egg 
----------------------------------------------------------


Call:
glm(formula = as.formula(paste(gene, "~", group_var)), family = binomial, 
    data = data)

Coefficients:
                    Estimate Std. Error z value Pr(>|z|)
(Intercept)        2.457e+01  4.632e+04   0.001        1
Source_USAChicken -1.554e+01  4.632e+04   0.000        1
Source_USAAnimal  -5.505e-06  4.645e+04   0.000        1
Source_USAFish    -5.504e-06  5.736e+04   0.000        1
Source_USAHuman   -5.504e-06  4.676e+04   0.000        1
Source_USAPlant   -5.506e-06  5.481e+04   0.000        1

(Dispersion parameter for binomial family taken to be 1)

    Null deviance: 20.476  on 10280  degrees of freedom
Residual deviance: 20.059  on 10275  degrees of freedom
AIC: 32.059

Number of Fisher Scoring iterations: 23


Odds Ratios (95% CI):
                     Estimate 2.5 % 97.5 %
(Intercept)       46656365926     0     NA
Source_USAChicken           0    NA    Inf
Source_USAAnimal            1     0    Inf
Source_USAFish              1     0    Inf
Source_USAHuman             1     0    Inf
Source_USAPlant             1     0    Inf

ANOVA (LR Type II):
Analysis of Deviance Table (Type II tests)

Response: aac.6...Iaa
           LR Chisq Df Pr(>Chisq)
Source_USA  0.41681  5     0.9949
FDR p-value:  0.9949 
Egg - Chicken  | est= 15.54  | SE= 46320  | z= 0.0003354  | rawP= 1  | FDR= 1
Egg - Animal  | est= 5.505e-06  | SE= 46450  | z= 1.185e-10  | rawP= 1  | FDR= 1
Egg - Fish  | est= 5.504e-06  | SE= 57360  | z= 9.597e-11  | rawP= 1  | FDR= 1
Egg - Human  | est= 5.504e-06  | SE= 46760  | z= 1.177e-10  | rawP= 1  | FDR= 1
Egg - Plant  | est= 5.506e-06  | SE= 54810  | z= 1.005e-10  | rawP= 1  | FDR= 1
Chicken - Animal  | est= -15.54  | SE= 3416  | z= -0.004548  | rawP= 1  | FDR= 1
Chicken - Fish  | est= -15.54  | SE= 33830  | z= -0.0004593  | rawP= 1  | FDR= 1
Chicken - Human  | est= -15.54  | SE= 6393  | z= -0.00243  | rawP= 1  | FDR= 1
Chicken - Plant  | est= -15.54  | SE= 29290  | z= -0.0005303  | rawP= 1  | FDR= 1
Animal - Fish  | est= -5.038e-10  | SE= 34000  | z= -1.482e-14  | rawP= 1  | FDR= 1
Animal - Human  | est= -1.018e-09  | SE= 7248  | z= -1.404e-13  | rawP= 1  | FDR= 1
Animal - Plant  | est= 8.923e-10  | SE= 29490  | z= 3.025e-14  | rawP= 1  | FDR= 1
Fish - Human  | est= -5.141e-10  | SE= 34430  | z= -1.493e-14  | rawP= 1  | FDR= 1
Fish - Plant  | est= 1.396e-09  | SE= 44750  | z= 3.12e-14  | rawP= 1  | FDR= 1
Human - Plant  | est= 1.91e-09  | SE= 29980  | z= 6.371e-14  | rawP= 1  | FDR= 1

----------------------------------------------------------
Gene:  ant.2....Ia  | Reference:  Egg 
----------------------------------------------------------


Call:
glm(formula = as.formula(paste(gene, "~", group_var)), family = binomial, 
    data = data)

Coefficients:
                    Estimate Std. Error z value Pr(>|z|)
(Intercept)       -2.157e+01  1.034e+04  -0.002    0.998
Source_USAChicken  1.364e+01  1.034e+04   0.001    0.999
Source_USAAnimal   1.668e+01  1.034e+04   0.002    0.999
Source_USAFish    -2.811e-06  1.280e+04   0.000    1.000
Source_USAHuman   -2.810e-06  1.043e+04   0.000    1.000
Source_USAPlant   -2.810e-06  1.223e+04   0.000    1.000

(Dispersion parameter for binomial family taken to be 1)

    Null deviance: 212.75  on 10280  degrees of freedom
Residual deviance: 183.21  on 10275  degrees of freedom
AIC: 195.21

Number of Fisher Scoring iterations: 20


Odds Ratios (95% CI):
                    Estimate 2.5 %        97.5 %
(Intercept)              0.0    NA           Inf
Source_USAChicken   835161.2     0            NA
Source_USAAnimal  17501012.1     0            NA
Source_USAFish           1.0     0 2.201401e+189
Source_USAHuman          1.0     0 2.277590e+154
Source_USAPlant          1.0     0 8.380827e+180

ANOVA (LR Type II):
Analysis of Deviance Table (Type II tests)

Response: ant.2....Ia
           LR Chisq Df Pr(>Chisq)    
Source_USA   29.542  5  1.814e-05 ***
---
Signif. codes:  0 ‘***’ 0.001 ‘**’ 0.01 ‘*’ 0.05 ‘.’ 0.1 ‘ ’ 1
FDR p-value:  4.106e-05 
Egg - Chicken  | est= -13.64  | SE= 10340  | z= -0.001319  | rawP= 1  | FDR= 1
Egg - Animal  | est= -16.68  | SE= 10340  | z= -0.001614  | rawP= 1  | FDR= 1
Egg - Fish  | est= 2.811e-06  | SE= 12800  | z= 2.196e-10  | rawP= 1  | FDR= 1
Egg - Human  | est= 2.81e-06  | SE= 10430  | z= 2.694e-10  | rawP= 1  | FDR= 1
Egg - Plant  | est= 2.81e-06  | SE= 12230  | z= 2.298e-10  | rawP= 1  | FDR= 1
Chicken - Animal  | est= -3.042  | SE= 0.652  | z= -4.667  | rawP= 4.503e-05  | FDR= 0.0007261
Chicken - Fish  | est= 13.64  | SE= 7548  | z= 0.001807  | rawP= 1  | FDR= 1
Chicken - Human  | est= 13.64  | SE= 1426  | z= 0.009559  | rawP= 1  | FDR= 1
Chicken - Plant  | est= 13.64  | SE= 6537  | z= 0.002086  | rawP= 1  | FDR= 1
Animal - Fish  | est= 16.68  | SE= 7548  | z= 0.00221  | rawP= 1  | FDR= 1
Animal - Human  | est= 16.68  | SE= 1426  | z= 0.01169  | rawP= 1  | FDR= 1
Animal - Plant  | est= 16.68  | SE= 6537  | z= 0.002551  | rawP= 1  | FDR= 1
Fish - Human  | est= -5.839e-10  | SE= 7681  | z= -7.602e-14  | rawP= 1  | FDR= 1
Fish - Plant  | est= -5.444e-10  | SE= 9985  | z= -5.453e-14  | rawP= 1  | FDR= 1
Human - Plant  | est= 3.946e-11  | SE= 6690  | z= 5.898e-15  | rawP= 1  | FDR= 1

----------------------------------------------------------
Gene:  ant.3....Ia  | Reference:  Egg 
----------------------------------------------------------


Call:
glm(formula = as.formula(paste(gene, "~", group_var)), family = binomial, 
    data = data)

Coefficients:
                  Estimate Std. Error z value Pr(>|z|)
(Intercept)         -13.57     189.30  -0.072    0.943
Source_USAChicken    15.10     189.30   0.080    0.936
Source_USAAnimal     11.10     189.30   0.059    0.953
Source_USAFish       12.55     189.30   0.066    0.947
Source_USAHuman      12.31     189.30   0.065    0.948
Source_USAPlant      11.37     189.30   0.060    0.952

(Dispersion parameter for binomial family taken to be 1)

    Null deviance: 12750.5  on 10280  degrees of freedom
Residual deviance:  9082.4  on 10275  degrees of freedom
AIC: 9094.4

Number of Fisher Scoring iterations: 12


Odds Ratios (95% CI):
                    Estimate        2.5 %       97.5 %
(Intercept)             0.00           NA 1.189380e+01
Source_USAChicken 3615538.99 3.904000e-01           NA
Source_USAAnimal    66085.45 7.200000e-03           NA
Source_USAFish     283357.70 2.255914e+76 7.310665e+88
Source_USAHuman    221616.92 2.420000e-02           NA
Source_USAPlant     86581.52 6.896443e+75 2.235100e+88

ANOVA (LR Type II):
Analysis of Deviance Table (Type II tests)

Response: ant.3....Ia
           LR Chisq Df Pr(>Chisq)    
Source_USA   3668.1  5  < 2.2e-16 ***
---
Signif. codes:  0 ‘***’ 0.001 ‘**’ 0.01 ‘*’ 0.05 ‘.’ 0.1 ‘ ’ 1
FDR p-value:  0 
Egg - Chicken  | est= -15.1  | SE= 189.3  | z= -0.07977  | rawP= 1  | FDR= 1
Egg - Animal  | est= -11.1  | SE= 189.3  | z= -0.05863  | rawP= 1  | FDR= 1
Egg - Fish  | est= -12.55  | SE= 189.3  | z= -0.06632  | rawP= 1  | FDR= 1
Egg - Human  | est= -12.31  | SE= 189.3  | z= -0.06502  | rawP= 1  | FDR= 1
Egg - Plant  | est= -11.37  | SE= 189.3  | z= -0.06006  | rawP= 1  | FDR= 1
Chicken - Animal  | est= 4.002  | SE= 0.1013  | z= 39.52  | rawP= 0  | FDR= 0
Chicken - Fish  | est= 2.546  | SE= 0.5846  | z= 4.356  | rawP= 0.0001923  | FDR= 0.002819
Chicken - Human  | est= 2.792  | SE= 0.121  | z= 23.08  | rawP= 0  | FDR= 0
Chicken - Plant  | est= 3.732  | SE= 0.7459  | z= 5.003  | rawP= 8.365e-06  | FDR= 0.0001383
Animal - Fish  | est= -1.456  | SE= 0.5919  | z= -2.459  | rawP= 0.1363  | FDR= 1
Animal - Human  | est= -1.21  | SE= 0.1525  | z= -7.937  | rawP= 1.142e-13  | FDR= 3.082e-12
Animal - Plant  | est= -0.2701  | SE= 0.7517  | z= -0.3594  | rawP= 0.9992  | FDR= 1
Fish - Human  | est= 0.2458  | SE= 0.5956  | z= 0.4126  | rawP= 0.9985  | FDR= 1
Fish - Plant  | est= 1.186  | SE= 0.9468  | z= 1.252  | rawP= 0.8109  | FDR= 1
Human - Plant  | est= 0.9399  | SE= 0.7546  | z= 1.246  | rawP= 0.8143  | FDR= 1

----------------------------------------------------------
Gene:  aph.3....Ib  | Reference:  Egg 
----------------------------------------------------------


Call:
glm(formula = as.formula(paste(gene, "~", group_var)), family = binomial, 
    data = data)

Coefficients:
                    Estimate Std. Error z value Pr(>|z|)
(Intercept)       -1.657e+01  8.484e+02  -0.020    0.984
Source_USAChicken  1.072e+01  8.484e+02   0.013    0.990
Source_USAAnimal   1.313e+01  8.484e+02   0.015    0.988
Source_USAFish     1.393e+01  8.484e+02   0.016    0.987
Source_USAHuman    1.163e+01  8.484e+02   0.014    0.989
Source_USAPlant    1.201e-07  1.004e+03   0.000    1.000

(Dispersion parameter for binomial family taken to be 1)

    Null deviance: 877.70  on 10280  degrees of freedom
Residual deviance: 781.12  on 10275  degrees of freedom
AIC: 793.12

Number of Fisher Scoring iterations: 15


Odds Ratios (95% CI):
                    Estimate 2.5 %        97.5 %
(Intercept)             0.00    NA  1.069806e+24
Source_USAChicken   45131.89     0            NA
Source_USAAnimal   505236.97     0            NA
Source_USAFish    1117954.47     0 3.945453e+136
Source_USAHuman    112599.73     0 3.973227e+135
Source_USAPlant         1.00     0  2.115311e+06

ANOVA (LR Type II):
Analysis of Deviance Table (Type II tests)

Response: aph.3....Ib
           LR Chisq Df Pr(>Chisq)    
Source_USA   96.581  5  < 2.2e-16 ***
---
Signif. codes:  0 ‘***’ 0.001 ‘**’ 0.01 ‘*’ 0.05 ‘.’ 0.1 ‘ ’ 1
FDR p-value:  9.181e-19 
Egg - Chicken  | est= -10.72  | SE= 848.4  | z= -0.01263  | rawP= 1  | FDR= 1
Egg - Animal  | est= -13.13  | SE= 848.4  | z= -0.01548  | rawP= 1  | FDR= 1
Egg - Fish  | est= -13.93  | SE= 848.4  | z= -0.01642  | rawP= 1  | FDR= 1
Egg - Human  | est= -11.63  | SE= 848.4  | z= -0.01371  | rawP= 1  | FDR= 1
Egg - Plant  | est= -1.201e-07  | SE= 1004  | z= -1.196e-10  | rawP= 1  | FDR= 1
Chicken - Animal  | est= -2.415  | SE= 0.2534  | z= -9.531  | rawP= 4.874e-14  | FDR= 1.962e-12
Chicken - Fish  | est= -3.21  | SE= 1.055  | z= -3.042  | rawP= 0.02841  | FDR= 0.3665
Chicken - Human  | est= -0.9143  | SE= 0.6144  | z= -1.488  | rawP= 0.672  | FDR= 1
Chicken - Plant  | est= 10.72  | SE= 536.6  | z= 0.01997  | rawP= 1  | FDR= 1
Animal - Fish  | est= -0.7942  | SE= 1.046  | z= -0.7594  | rawP= 0.9742  | FDR= 1
Animal - Human  | est= 1.501  | SE= 0.5985  | z= 2.508  | rawP= 0.1215  | FDR= 1
Animal - Plant  | est= 13.13  | SE= 536.6  | z= 0.02448  | rawP= 1  | FDR= 1
Fish - Human  | est= 2.295  | SE= 1.186  | z= 1.935  | rawP= 0.3806  | FDR= 1
Fish - Plant  | est= 13.93  | SE= 536.6  | z= 0.02596  | rawP= 1  | FDR= 1
Human - Plant  | est= 11.63  | SE= 536.6  | z= 0.02168  | rawP= 1  | FDR= 1

----------------------------------------------------------
Gene:  aph.3...IIa  | Reference:  Egg 
----------------------------------------------------------


Call:
glm(formula = as.formula(paste(gene, "~", group_var)), family = binomial, 
    data = data)

Coefficients:
                    Estimate Std. Error z value Pr(>|z|)
(Intercept)       -2.557e+01  7.637e+04       0        1
Source_USAChicken  9.039e-12  7.640e+04       0        1
Source_USAAnimal   1.897e+01  7.637e+04       0        1
Source_USAFish    -1.262e-11  9.456e+04       0        1
Source_USAHuman   -1.025e-10  7.709e+04       0        1
Source_USAPlant   -5.058e-11  9.036e+04       0        1

(Dispersion parameter for binomial family taken to be 1)

    Null deviance: 38.179  on 10280  degrees of freedom
Residual deviance: 30.399  on 10275  degrees of freedom
AIC: 42.399

Number of Fisher Scoring iterations: 24


Odds Ratios (95% CI):
                   Estimate 2.5 % 97.5 %
(Intercept)               0    NA    Inf
Source_USAChicken         1     0     NA
Source_USAAnimal  172667533     0     NA
Source_USAFish            1     0    Inf
Source_USAHuman           1     0    Inf
Source_USAPlant           1     0    Inf

ANOVA (LR Type II):
Analysis of Deviance Table (Type II tests)

Response: aph.3...IIa
           LR Chisq Df Pr(>Chisq)
Source_USA   7.7798  5     0.1688
FDR p-value:  0.2341 
Egg - Chicken  | est= -9.039e-12  | SE= 76400  | z= -1.183e-16  | rawP= 1  | FDR= 1
Egg - Animal  | est= -18.97  | SE= 76370  | z= -0.0002484  | rawP= 1  | FDR= 1
Egg - Fish  | est= 1.262e-11  | SE= 94560  | z= 1.334e-16  | rawP= 1  | FDR= 1
Egg - Human  | est= 1.025e-10  | SE= 77090  | z= 1.33e-15  | rawP= 1  | FDR= 1
Egg - Plant  | est= 5.058e-11  | SE= 90360  | z= 5.597e-16  | rawP= 1  | FDR= 1
Chicken - Animal  | est= -18.97  | SE= 2364  | z= -0.008022  | rawP= 1  | FDR= 1
Chicken - Fish  | est= 2.166e-11  | SE= 55820  | z= 3.88e-16  | rawP= 1  | FDR= 1
Chicken - Human  | est= 1.116e-10  | SE= 10800  | z= 1.033e-14  | rawP= 1  | FDR= 1
Chicken - Plant  | est= 5.962e-11  | SE= 48360  | z= 1.233e-15  | rawP= 1  | FDR= 1
Animal - Fish  | est= 18.97  | SE= 55770  | z= 0.0003401  | rawP= 1  | FDR= 1
Animal - Human  | est= 18.97  | SE= 10540  | z= 0.0018  | rawP= 1  | FDR= 1
Animal - Plant  | est= 18.97  | SE= 48300  | z= 0.0003927  | rawP= 1  | FDR= 1
Fish - Human  | est= 8.991e-11  | SE= 56760  | z= 1.584e-15  | rawP= 1  | FDR= 1
Fish - Plant  | est= 3.796e-11  | SE= 73780  | z= 5.145e-16  | rawP= 1  | FDR= 1
Human - Plant  | est= -5.196e-11  | SE= 49440  | z= -1.051e-15  | rawP= 1  | FDR= 1

----------------------------------------------------------
Gene:  aph.3...Ia  | Reference:  Egg 
----------------------------------------------------------


Call:
glm(formula = as.formula(paste(gene, "~", group_var)), family = binomial, 
    data = data)

Coefficients:
                    Estimate Std. Error z value Pr(>|z|)
(Intercept)       -1.457e+01  3.121e+02  -0.047    0.963
Source_USAChicken  1.355e+01  3.121e+02   0.043    0.965
Source_USAAnimal   1.144e+01  3.121e+02   0.037    0.971
Source_USAFish     1.269e+01  3.121e+02   0.041    0.968
Source_USAHuman    1.297e+01  3.121e+02   0.042    0.967
Source_USAPlant    4.816e-07  3.693e+02   0.000    1.000

(Dispersion parameter for binomial family taken to be 1)

    Null deviance: 11070  on 10280  degrees of freedom
Residual deviance: 10581  on 10275  degrees of freedom
AIC: 10593

Number of Fisher Scoring iterations: 13


Odds Ratios (95% CI):
                   Estimate         2.5 %        97.5 %
(Intercept)            0.00            NA  1.447620e+05
Source_USAChicken 768424.19  0.000000e+00            NA
Source_USAAnimal   93205.98  0.000000e+00            NA
Source_USAFish    325874.00 5.835754e+131 5.183909e+154
Source_USAHuman   430919.34  0.000000e+00            NA
Source_USAPlant        1.00  4.042000e-01  2.473900e+00

ANOVA (LR Type II):
Analysis of Deviance Table (Type II tests)

Response: aph.3...Ia
           LR Chisq Df Pr(>Chisq)    
Source_USA    489.4  5  < 2.2e-16 ***
---
Signif. codes:  0 ‘***’ 0.001 ‘**’ 0.01 ‘*’ 0.05 ‘.’ 0.1 ‘ ’ 1
FDR p-value:  7.398e-103 
Egg - Chicken  | est= -13.55  | SE= 312.1  | z= -0.04342  | rawP= 1  | FDR= 1
Egg - Animal  | est= -11.44  | SE= 312.1  | z= -0.03666  | rawP= 1  | FDR= 1
Egg - Fish  | est= -12.69  | SE= 312.1  | z= -0.04067  | rawP= 1  | FDR= 1
Egg - Human  | est= -12.97  | SE= 312.1  | z= -0.04157  | rawP= 1  | FDR= 1
Egg - Plant  | est= -4.816e-07  | SE= 369.3  | z= -1.304e-09  | rawP= 1  | FDR= 1
Chicken - Animal  | est= 2.11  | SE= 0.1321  | z= 15.97  | rawP= 0  | FDR= 0
Chicken - Fish  | est= 0.8578  | SE= 0.76  | z= 1.129  | rawP= 0.8696  | FDR= 1
Chicken - Human  | est= 0.5784  | SE= 0.1325  | z= 4.365  | rawP= 0.0001848  | FDR= 0.002772
Chicken - Plant  | est= 13.55  | SE= 197.4  | z= 0.06866  | rawP= 1  | FDR= 1
Animal - Fish  | est= -1.252  | SE= 0.7706  | z= -1.624  | rawP= 0.5823  | FDR= 1
Animal - Human  | est= -1.531  | SE= 0.1838  | z= -8.33  | rawP= 6.528e-14  | FDR= 1.986e-12
Animal - Plant  | est= 11.44  | SE= 197.4  | z= 0.05797  | rawP= 1  | FDR= 1
Fish - Human  | est= -0.2794  | SE= 0.7706  | z= -0.3626  | rawP= 0.9992  | FDR= 1
Fish - Plant  | est= 12.69  | SE= 197.4  | z= 0.06431  | rawP= 1  | FDR= 1
Human - Plant  | est= 12.97  | SE= 197.4  | z= 0.06573  | rawP= 1  | FDR= 1

----------------------------------------------------------
Gene:  aph.4..Ia  | Reference:  Egg 
----------------------------------------------------------


Call:
glm(formula = as.formula(paste(gene, "~", group_var)), family = binomial, 
    data = data)

Coefficients:
                    Estimate Std. Error z value Pr(>|z|)
(Intercept)       -1.357e+01  1.893e+02  -0.072    0.943
Source_USAChicken  1.367e+01  1.893e+02   0.072    0.942
Source_USAAnimal   1.081e+01  1.893e+02   0.057    0.954
Source_USAFish     1.169e+01  1.893e+02   0.062    0.951
Source_USAHuman    1.213e+01  1.893e+02   0.064    0.949
Source_USAPlant   -2.384e-07  2.240e+02   0.000    1.000

(Dispersion parameter for binomial family taken to be 1)

    Null deviance: 14119  on 10280  degrees of freedom
Residual deviance: 12640  on 10275  degrees of freedom
AIC: 12652

Number of Fisher Scoring iterations: 12


Odds Ratios (95% CI):
                   Estimate         2.5 %        97.5 %
(Intercept)            0.00            NA  1.189380e+01
Source_USAChicken 862427.99  9.310000e-02            NA
Source_USAAnimal   49582.48  5.400000e-03            NA
Source_USAFish    119882.10 1.363742e+103 1.779810e+104
Source_USAHuman   186188.58  2.030000e-02            NA
Source_USAPlant        1.00 9.470906e+113 2.707213e+118

ANOVA (LR Type II):
Analysis of Deviance Table (Type II tests)

Response: aph.4..Ia
           LR Chisq Df Pr(>Chisq)    
Source_USA   1479.4  5  < 2.2e-16 ***
---
Signif. codes:  0 ‘***’ 0.001 ‘**’ 0.01 ‘*’ 0.05 ‘.’ 0.1 ‘ ’ 1
FDR p-value:  9.414e-317 
Egg - Chicken  | est= -13.67  | SE= 189.3  | z= -0.0722  | rawP= 1  | FDR= 1
Egg - Animal  | est= -10.81  | SE= 189.3  | z= -0.05711  | rawP= 1  | FDR= 1
Egg - Fish  | est= -11.69  | SE= 189.3  | z= -0.06178  | rawP= 1  | FDR= 1
Egg - Human  | est= -12.13  | SE= 189.3  | z= -0.0641  | rawP= 1  | FDR= 1
Egg - Plant  | est= 2.384e-07  | SE= 224  | z= 1.064e-09  | rawP= 1  | FDR= 1
Chicken - Animal  | est= 2.856  | SE= 0.1121  | z= 25.48  | rawP= 0  | FDR= 0
Chicken - Fish  | est= 1.973  | SE= 0.7599  | z= 2.597  | rawP= 0.09795  | FDR= 1
Chicken - Human  | est= 1.533  | SE= 0.1256  | z= 12.21  | rawP= 0  | FDR= 0
Chicken - Plant  | est= 13.67  | SE= 119.7  | z= 0.1142  | rawP= 1  | FDR= 1
Animal - Fish  | est= -0.8829  | SE= 0.7675  | z= -1.15  | rawP= 0.8601  | FDR= 1
Animal - Human  | est= -1.323  | SE= 0.1655  | z= -7.996  | rawP= 9.959e-14  | FDR= 2.793e-12
Animal - Plant  | est= 10.81  | SE= 119.7  | z= 0.0903  | rawP= 1  | FDR= 1
Fish - Human  | est= -0.4403  | SE= 0.7696  | z= -0.5721  | rawP= 0.9928  | FDR= 1
Fish - Plant  | est= 11.69  | SE= 119.7  | z= 0.09768  | rawP= 1  | FDR= 1
Human - Plant  | est= 12.13  | SE= 119.7  | z= 0.1014  | rawP= 1  | FDR= 1

----------------------------------------------------------
Gene:  aph.6..Ic  | Reference:  Egg 
----------------------------------------------------------


Call:
glm(formula = as.formula(paste(gene, "~", group_var)), family = binomial, 
    data = data)

Coefficients:
                    Estimate Std. Error z value Pr(>|z|)
(Intercept)       -2.657e+01  1.259e+05       0        1
Source_USAChicken  3.741e-10  1.260e+05       0        1
Source_USAAnimal   1.927e+01  1.259e+05       0        1
Source_USAFish     4.418e-10  1.559e+05       0        1
Source_USAHuman    4.116e-10  1.271e+05       0        1
Source_USAPlant    2.559e-10  1.490e+05       0        1

(Dispersion parameter for binomial family taken to be 1)

    Null deviance: 20.476  on 10280  degrees of freedom
Residual deviance: 16.587  on 10275  degrees of freedom
AIC: 28.587

Number of Fisher Scoring iterations: 25


Odds Ratios (95% CI):
                   Estimate 2.5 % 97.5 %
(Intercept)               0    NA    Inf
Source_USAChicken         1    NA    Inf
Source_USAAnimal  234519863     0     NA
Source_USAFish            1     0    Inf
Source_USAHuman           1     0    Inf
Source_USAPlant           1     0    Inf

ANOVA (LR Type II):
Analysis of Deviance Table (Type II tests)

Response: aph.6..Ic
           LR Chisq Df Pr(>Chisq)
Source_USA   3.8893  5     0.5655
FDR p-value:  0.593 
Egg - Chicken  | est= -3.741e-10  | SE= 126000  | z= -2.97e-15  | rawP= 1  | FDR= 1
Egg - Animal  | est= -19.27  | SE= 125900  | z= -0.0001531  | rawP= 1  | FDR= 1
Egg - Fish  | est= -4.418e-10  | SE= 155900  | z= -2.833e-15  | rawP= 1  | FDR= 1
Egg - Human  | est= -4.116e-10  | SE= 127100  | z= -3.239e-15  | rawP= 1  | FDR= 1
Egg - Plant  | est= -2.559e-10  | SE= 149000  | z= -1.718e-15  | rawP= 1  | FDR= 1
Chicken - Animal  | est= -19.27  | SE= 3898  | z= -0.004944  | rawP= 1  | FDR= 1
Chicken - Fish  | est= -6.77e-11  | SE= 92030  | z= -7.356e-16  | rawP= 1  | FDR= 1
Chicken - Human  | est= -3.757e-11  | SE= 17810  | z= -2.109e-15  | rawP= 1  | FDR= 1
Chicken - Plant  | est= 1.182e-10  | SE= 79730  | z= 1.482e-15  | rawP= 1  | FDR= 1
Animal - Fish  | est= 19.27  | SE= 91950  | z= 0.0002096  | rawP= 1  | FDR= 1
Animal - Human  | est= 19.27  | SE= 17380  | z= 0.001109  | rawP= 1  | FDR= 1
Animal - Plant  | est= 19.27  | SE= 79630  | z= 0.000242  | rawP= 1  | FDR= 1
Fish - Human  | est= 3.013e-11  | SE= 93580  | z= 3.22e-16  | rawP= 1  | FDR= 1
Fish - Plant  | est= 1.859e-10  | SE= 121600  | z= 1.528e-15  | rawP= 1  | FDR= 1
Human - Plant  | est= 1.557e-10  | SE= 81510  | z= 1.911e-15  | rawP= 1  | FDR= 1

----------------------------------------------------------
Gene:  aph.6..Id  | Reference:  Egg 
----------------------------------------------------------


Call:
glm(formula = as.formula(paste(gene, "~", group_var)), family = binomial, 
    data = data)

Coefficients:
                    Estimate Std. Error z value Pr(>|z|)
(Intercept)       -1.657e+01  8.484e+02  -0.020    0.984
Source_USAChicken  1.072e+01  8.484e+02   0.013    0.990
Source_USAAnimal   1.313e+01  8.484e+02   0.015    0.988
Source_USAFish     1.393e+01  8.484e+02   0.016    0.987
Source_USAHuman    1.163e+01  8.484e+02   0.014    0.989
Source_USAPlant    1.201e-07  1.004e+03   0.000    1.000

(Dispersion parameter for binomial family taken to be 1)

    Null deviance: 877.70  on 10280  degrees of freedom
Residual deviance: 781.12  on 10275  degrees of freedom
AIC: 793.12

Number of Fisher Scoring iterations: 15


Odds Ratios (95% CI):
                    Estimate 2.5 %        97.5 %
(Intercept)             0.00    NA  1.069806e+24
Source_USAChicken   45131.89     0            NA
Source_USAAnimal   505236.97     0            NA
Source_USAFish    1117954.47     0 3.945453e+136
Source_USAHuman    112599.73     0 3.973227e+135
Source_USAPlant         1.00     0  2.115311e+06

ANOVA (LR Type II):
Analysis of Deviance Table (Type II tests)

Response: aph.6..Id
           LR Chisq Df Pr(>Chisq)    
Source_USA   96.581  5  < 2.2e-16 ***
---
Signif. codes:  0 ‘***’ 0.001 ‘**’ 0.01 ‘*’ 0.05 ‘.’ 0.1 ‘ ’ 1
FDR p-value:  9.181e-19 
Egg - Chicken  | est= -10.72  | SE= 848.4  | z= -0.01263  | rawP= 1  | FDR= 1
Egg - Animal  | est= -13.13  | SE= 848.4  | z= -0.01548  | rawP= 1  | FDR= 1
Egg - Fish  | est= -13.93  | SE= 848.4  | z= -0.01642  | rawP= 1  | FDR= 1
Egg - Human  | est= -11.63  | SE= 848.4  | z= -0.01371  | rawP= 1  | FDR= 1
Egg - Plant  | est= -1.201e-07  | SE= 1004  | z= -1.196e-10  | rawP= 1  | FDR= 1
Chicken - Animal  | est= -2.415  | SE= 0.2534  | z= -9.531  | rawP= 4.874e-14  | FDR= 1.962e-12
Chicken - Fish  | est= -3.21  | SE= 1.055  | z= -3.042  | rawP= 0.02841  | FDR= 0.3665
Chicken - Human  | est= -0.9143  | SE= 0.6144  | z= -1.488  | rawP= 0.672  | FDR= 1
Chicken - Plant  | est= 10.72  | SE= 536.6  | z= 0.01997  | rawP= 1  | FDR= 1
Animal - Fish  | est= -0.7942  | SE= 1.046  | z= -0.7594  | rawP= 0.9742  | FDR= 1
Animal - Human  | est= 1.501  | SE= 0.5985  | z= 2.508  | rawP= 0.1215  | FDR= 1
Animal - Plant  | est= 13.13  | SE= 536.6  | z= 0.02448  | rawP= 1  | FDR= 1
Fish - Human  | est= 2.295  | SE= 1.186  | z= 1.935  | rawP= 0.3806  | FDR= 1
Fish - Plant  | est= 13.93  | SE= 536.6  | z= 0.02596  | rawP= 1  | FDR= 1
Human - Plant  | est= 11.63  | SE= 536.6  | z= 0.02168  | rawP= 1  | FDR= 1

----------------------------------------------------------
Gene:  blaHERA.3  | Reference:  Egg 
----------------------------------------------------------


Call:
glm(formula = as.formula(paste(gene, "~", group_var)), family = binomial, 
    data = data)

Coefficients:
                    Estimate Std. Error z value Pr(>|z|)
(Intercept)       -2.357e+01  2.809e+04  -0.001    0.999
Source_USAChicken  1.615e+01  2.809e+04   0.001    1.000
Source_USAAnimal  -9.278e-06  2.817e+04   0.000    1.000
Source_USAFish    -9.278e-06  3.479e+04   0.000    1.000
Source_USAHuman   -9.278e-06  2.836e+04   0.000    1.000
Source_USAPlant   -9.279e-06  3.324e+04   0.000    1.000

(Dispersion parameter for binomial family taken to be 1)

    Null deviance: 86.284  on 10280  degrees of freedom
Residual deviance: 84.199  on 10275  degrees of freedom
AIC: 96.199

Number of Fisher Scoring iterations: 22


Odds Ratios (95% CI):
                  Estimate 2.5 % 97.5 %
(Intercept)              0    NA    Inf
Source_USAChicken 10287487     0     NA
Source_USAAnimal         1     0    Inf
Source_USAFish           1     0    Inf
Source_USAHuman          1     0    Inf
Source_USAPlant          1     0    Inf

ANOVA (LR Type II):
Analysis of Deviance Table (Type II tests)

Response: blaHERA.3
           LR Chisq Df Pr(>Chisq)
Source_USA   2.0845  5     0.8373
FDR p-value:  0.8573 
Egg - Chicken  | est= -16.15  | SE= 28090  | z= -0.0005747  | rawP= 1  | FDR= 1
Egg - Animal  | est= 9.278e-06  | SE= 28170  | z= 3.294e-10  | rawP= 1  | FDR= 1
Egg - Fish  | est= 9.278e-06  | SE= 34790  | z= 2.667e-10  | rawP= 1  | FDR= 1
Egg - Human  | est= 9.278e-06  | SE= 28360  | z= 3.272e-10  | rawP= 1  | FDR= 1
Egg - Plant  | est= 9.279e-06  | SE= 33240  | z= 2.791e-10  | rawP= 1  | FDR= 1
Chicken - Animal  | est= 16.15  | SE= 2072  | z= 0.007793  | rawP= 1  | FDR= 1
Chicken - Fish  | est= 16.15  | SE= 20520  | z= 0.000787  | rawP= 1  | FDR= 1
Chicken - Human  | est= 16.15  | SE= 3877  | z= 0.004164  | rawP= 1  | FDR= 1
Chicken - Plant  | est= 16.15  | SE= 17770  | z= 0.0009087  | rawP= 1  | FDR= 1
Animal - Fish  | est= -2.497e-11  | SE= 20620  | z= -1.211e-15  | rawP= 1  | FDR= 1
Animal - Human  | est= -2.285e-11  | SE= 4396  | z= -5.198e-15  | rawP= 1  | FDR= 1
Animal - Plant  | est= 9.625e-11  | SE= 17890  | z= 5.38e-15  | rawP= 1  | FDR= 1
Fish - Human  | est= 2.121e-12  | SE= 20880  | z= 1.016e-16  | rawP= 1  | FDR= 1
Fish - Plant  | est= 1.212e-10  | SE= 27140  | z= 4.466e-15  | rawP= 1  | FDR= 1
Human - Plant  | est= 1.191e-10  | SE= 18190  | z= 6.549e-15  | rawP= 1  | FDR= 1

----------------------------------------------------------
Gene:  blaIMP.27  | Reference:  Egg 
----------------------------------------------------------


Call:
glm(formula = as.formula(paste(gene, "~", group_var)), family = binomial, 
    data = data)

Coefficients:
                    Estimate Std. Error z value Pr(>|z|)
(Intercept)       -2.657e+01  1.259e+05       0        1
Source_USAChicken  2.989e-10  1.260e+05       0        1
Source_USAAnimal   1.927e+01  1.259e+05       0        1
Source_USAFish     2.713e-10  1.559e+05       0        1
Source_USAHuman    3.076e-10  1.271e+05       0        1
Source_USAPlant    9.065e-11  1.490e+05       0        1

(Dispersion parameter for binomial family taken to be 1)

    Null deviance: 20.476  on 10280  degrees of freedom
Residual deviance: 16.587  on 10275  degrees of freedom
AIC: 28.587

Number of Fisher Scoring iterations: 25


Odds Ratios (95% CI):
                   Estimate 2.5 % 97.5 %
(Intercept)               0    NA    Inf
Source_USAChicken         1    NA    Inf
Source_USAAnimal  234519863     0     NA
Source_USAFish            1     0    Inf
Source_USAHuman           1     0    Inf
Source_USAPlant           1     0    Inf

ANOVA (LR Type II):
Analysis of Deviance Table (Type II tests)

Response: blaIMP.27
           LR Chisq Df Pr(>Chisq)
Source_USA   3.8893  5     0.5655
FDR p-value:  0.593 
Egg - Chicken  | est= -2.989e-10  | SE= 126000  | z= -2.373e-15  | rawP= 1  | FDR= 1
Egg - Animal  | est= -19.27  | SE= 125900  | z= -0.0001531  | rawP= 1  | FDR= 1
Egg - Fish  | est= -2.713e-10  | SE= 155900  | z= -1.74e-15  | rawP= 1  | FDR= 1
Egg - Human  | est= -3.076e-10  | SE= 127100  | z= -2.42e-15  | rawP= 1  | FDR= 1
Egg - Plant  | est= -9.065e-11  | SE= 149000  | z= -6.084e-16  | rawP= 1  | FDR= 1
Chicken - Animal  | est= -19.27  | SE= 3898  | z= -0.004944  | rawP= 1  | FDR= 1
Chicken - Fish  | est= 2.754e-11  | SE= 92030  | z= 2.993e-16  | rawP= 1  | FDR= 1
Chicken - Human  | est= -8.716e-12  | SE= 17810  | z= -4.894e-16  | rawP= 1  | FDR= 1
Chicken - Plant  | est= 2.082e-10  | SE= 79730  | z= 2.612e-15  | rawP= 1  | FDR= 1
Animal - Fish  | est= 19.27  | SE= 91950  | z= 0.0002096  | rawP= 1  | FDR= 1
Animal - Human  | est= 19.27  | SE= 17380  | z= 0.001109  | rawP= 1  | FDR= 1
Animal - Plant  | est= 19.27  | SE= 79630  | z= 0.000242  | rawP= 1  | FDR= 1
Fish - Human  | est= -3.626e-11  | SE= 93580  | z= -3.875e-16  | rawP= 1  | FDR= 1
Fish - Plant  | est= 1.807e-10  | SE= 121600  | z= 1.485e-15  | rawP= 1  | FDR= 1
Human - Plant  | est= 2.169e-10  | SE= 81510  | z= 2.662e-15  | rawP= 1  | FDR= 1

----------------------------------------------------------
Gene:  blaSHV.12  | Reference:  Egg 
----------------------------------------------------------


Call:
glm(formula = as.formula(paste(gene, "~", group_var)), family = binomial, 
    data = data)

Coefficients:
                    Estimate Std. Error z value Pr(>|z|)
(Intercept)       -2.457e+01  4.632e+04  -0.001        1
Source_USAChicken -3.206e-10  4.634e+04   0.000        1
Source_USAAnimal   1.922e+01  4.632e+04   0.000        1
Source_USAFish    -1.988e-10  5.736e+04   0.000        1
Source_USAHuman   -1.236e-10  4.676e+04   0.000        1
Source_USAPlant   -1.064e-10  5.481e+04   0.000        1

(Dispersion parameter for binomial family taken to be 1)

    Null deviance: 116.085  on 10280  degrees of freedom
Residual deviance:  88.836  on 10275  degrees of freedom
AIC: 100.84

Number of Fisher Scoring iterations: 23


Odds Ratios (95% CI):
                   Estimate 2.5 % 97.5 %
(Intercept)               0    NA    Inf
Source_USAChicken         1     0     NA
Source_USAAnimal  223082224     0     NA
Source_USAFish            1     0    Inf
Source_USAHuman           1     0    Inf
Source_USAPlant           1     0    Inf

ANOVA (LR Type II):
Analysis of Deviance Table (Type II tests)

Response: blaSHV.12
           LR Chisq Df Pr(>Chisq)    
Source_USA    27.25  5    5.1e-05 ***
---
Signif. codes:  0 ‘***’ 0.001 ‘**’ 0.01 ‘*’ 0.05 ‘.’ 0.1 ‘ ’ 1
FDR p-value:  0.0001097 
Egg - Chicken  | est= 3.206e-10  | SE= 46340  | z= 6.919e-15  | rawP= 1  | FDR= 1
Egg - Animal  | est= -19.22  | SE= 46320  | z= -0.000415  | rawP= 1  | FDR= 1
Egg - Fish  | est= 1.988e-10  | SE= 57360  | z= 3.467e-15  | rawP= 1  | FDR= 1
Egg - Human  | est= 1.236e-10  | SE= 46760  | z= 2.642e-15  | rawP= 1  | FDR= 1
Egg - Plant  | est= 1.064e-10  | SE= 54810  | z= 1.941e-15  | rawP= 1  | FDR= 1
Chicken - Animal  | est= -19.22  | SE= 1434  | z= -0.01341  | rawP= 1  | FDR= 1
Chicken - Fish  | est= -1.218e-10  | SE= 33860  | z= -3.597e-15  | rawP= 1  | FDR= 1
Chicken - Human  | est= -1.971e-10  | SE= 6552  | z= -3.008e-14  | rawP= 1  | FDR= 1
Chicken - Plant  | est= -2.142e-10  | SE= 29330  | z= -7.305e-15  | rawP= 1  | FDR= 1
Animal - Fish  | est= 19.22  | SE= 33830  | z= 0.0005683  | rawP= 1  | FDR= 1
Animal - Human  | est= 19.22  | SE= 6393  | z= 0.003007  | rawP= 1  | FDR= 1
Animal - Plant  | est= 19.22  | SE= 29290  | z= 0.0006562  | rawP= 1  | FDR= 1
Fish - Human  | est= -7.529e-11  | SE= 34430  | z= -2.187e-15  | rawP= 1  | FDR= 1
Fish - Plant  | est= -9.245e-11  | SE= 44750  | z= -2.066e-15  | rawP= 1  | FDR= 1
Human - Plant  | est= -1.715e-11  | SE= 29980  | z= -5.72e-16  | rawP= 1  | FDR= 1

----------------------------------------------------------
Gene:  cmlA1  | Reference:  Egg 
----------------------------------------------------------


Call:
glm(formula = as.formula(paste(gene, "~", group_var)), family = binomial, 
    data = data)

Coefficients:
                    Estimate Std. Error z value Pr(>|z|)
(Intercept)       -1.957e+01  3.802e+03  -0.005    0.996
Source_USAChicken  1.054e+01  3.802e+03   0.003    0.998
Source_USAAnimal   1.389e+01  3.802e+03   0.004    0.997
Source_USAFish     1.135e-07  4.708e+03   0.000    1.000
Source_USAHuman    1.422e+01  3.802e+03   0.004    0.997
Source_USAPlant    1.135e-07  4.499e+03   0.000    1.000

(Dispersion parameter for binomial family taken to be 1)

    Null deviance: 130.53  on 10280  degrees of freedom
Residual deviance: 112.26  on 10275  degrees of freedom
AIC: 124.26

Number of Fisher Scoring iterations: 18


Odds Ratios (95% CI):
                    Estimate 2.5 %        97.5 %
(Intercept)             0.00    NA 2.742691e+131
Source_USAChicken   37666.67     0            NA
Source_USAAnimal  1072189.81     0            NA
Source_USAFish          1.00     0  7.824442e+92
Source_USAHuman   1504143.78     0            NA
Source_USAPlant         1.00     0  5.791196e+88

ANOVA (LR Type II):
Analysis of Deviance Table (Type II tests)

Response: cmlA1
           LR Chisq Df Pr(>Chisq)   
Source_USA   18.268  5   0.002629 **
---
Signif. codes:  0 ‘***’ 0.001 ‘**’ 0.01 ‘*’ 0.05 ‘.’ 0.1 ‘ ’ 1
FDR p-value:  0.004348 
Egg - Chicken  | est= -10.54  | SE= 3802  | z= -0.002771  | rawP= 1  | FDR= 1
Egg - Animal  | est= -13.89  | SE= 3802  | z= -0.003652  | rawP= 1  | FDR= 1
Egg - Fish  | est= -1.135e-07  | SE= 4708  | z= -2.411e-11  | rawP= 1  | FDR= 1
Egg - Human  | est= -14.22  | SE= 3802  | z= -0.003741  | rawP= 1  | FDR= 1
Egg - Plant  | est= -1.135e-07  | SE= 4499  | z= -2.522e-11  | rawP= 1  | FDR= 1
Chicken - Animal  | est= -3.349  | SE= 1.096  | z= -3.056  | rawP= 0.02724  | FDR= 0.366
Chicken - Fish  | est= 10.54  | SE= 2777  | z= 0.003795  | rawP= 1  | FDR= 1
Chicken - Human  | est= -3.687  | SE= 1.226  | z= -3.008  | rawP= 0.0315  | FDR= 0.3763
Chicken - Plant  | est= 10.54  | SE= 2405  | z= 0.004382  | rawP= 1  | FDR= 1
Animal - Fish  | est= 13.89  | SE= 2777  | z= 0.005001  | rawP= 1  | FDR= 1
Animal - Human  | est= -0.3385  | SE= 0.8385  | z= -0.4037  | rawP= 0.9986  | FDR= 1
Animal - Plant  | est= 13.89  | SE= 2405  | z= 0.005774  | rawP= 1  | FDR= 1
Fish - Human  | est= -14.22  | SE= 2777  | z= -0.005123  | rawP= 1  | FDR= 1
Fish - Plant  | est= 1.441e-11  | SE= 3673  | z= 3.924e-15  | rawP= 1  | FDR= 1
Human - Plant  | est= 14.22  | SE= 2405  | z= 0.005915  | rawP= 1  | FDR= 1

----------------------------------------------------------
Gene:  dfrB3  | Reference:  Egg 
----------------------------------------------------------


Call:
glm(formula = as.formula(paste(gene, "~", group_var)), family = binomial, 
    data = data)

Coefficients:
                    Estimate Std. Error z value Pr(>|z|)
(Intercept)       -2.657e+01  1.259e+05       0        1
Source_USAChicken  9.274e-11  1.260e+05       0        1
Source_USAAnimal   1.927e+01  1.259e+05       0        1
Source_USAFish    -1.902e-10  1.559e+05       0        1
Source_USAHuman    8.554e-11  1.271e+05       0        1
Source_USAPlant    9.545e-11  1.490e+05       0        1

(Dispersion parameter for binomial family taken to be 1)

    Null deviance: 20.476  on 10280  degrees of freedom
Residual deviance: 16.587  on 10275  degrees of freedom
AIC: 28.587

Number of Fisher Scoring iterations: 25


Odds Ratios (95% CI):
                   Estimate 2.5 % 97.5 %
(Intercept)               0    NA    Inf
Source_USAChicken         1    NA    Inf
Source_USAAnimal  234519863     0     NA
Source_USAFish            1     0    Inf
Source_USAHuman           1     0    Inf
Source_USAPlant           1     0    Inf

ANOVA (LR Type II):
Analysis of Deviance Table (Type II tests)

Response: dfrB3
           LR Chisq Df Pr(>Chisq)
Source_USA   3.8893  5     0.5655
FDR p-value:  0.593 
Egg - Chicken  | est= -9.274e-11  | SE= 126000  | z= -7.362e-16  | rawP= 1  | FDR= 1
Egg - Animal  | est= -19.27  | SE= 125900  | z= -0.0001531  | rawP= 1  | FDR= 1
Egg - Fish  | est= 1.902e-10  | SE= 155900  | z= 1.22e-15  | rawP= 1  | FDR= 1
Egg - Human  | est= -8.554e-11  | SE= 127100  | z= -6.73e-16  | rawP= 1  | FDR= 1
Egg - Plant  | est= -9.545e-11  | SE= 149000  | z= -6.407e-16  | rawP= 1  | FDR= 1
Chicken - Animal  | est= -19.27  | SE= 3898  | z= -0.004944  | rawP= 1  | FDR= 1
Chicken - Fish  | est= 2.83e-10  | SE= 92030  | z= 3.075e-15  | rawP= 1  | FDR= 1
Chicken - Human  | est= 7.195e-12  | SE= 17810  | z= 4.04e-16  | rawP= 1  | FDR= 1
Chicken - Plant  | est= -2.713e-12  | SE= 79730  | z= -3.402e-17  | rawP= 1  | FDR= 1
Animal - Fish  | est= 19.27  | SE= 91950  | z= 0.0002096  | rawP= 1  | FDR= 1
Animal - Human  | est= 19.27  | SE= 17380  | z= 0.001109  | rawP= 1  | FDR= 1
Animal - Plant  | est= 19.27  | SE= 79630  | z= 0.000242  | rawP= 1  | FDR= 1
Fish - Human  | est= -2.758e-10  | SE= 93580  | z= -2.947e-15  | rawP= 1  | FDR= 1
Fish - Plant  | est= -2.857e-10  | SE= 121600  | z= -2.349e-15  | rawP= 1  | FDR= 1
Human - Plant  | est= -9.908e-12  | SE= 81510  | z= -1.216e-16  | rawP= 1  | FDR= 1

----------------------------------------------------------
Gene:  ere.A.  | Reference:  Egg 
----------------------------------------------------------


Call:
glm(formula = as.formula(paste(gene, "~", group_var)), family = binomial, 
    data = data)

Coefficients:
                    Estimate Std. Error z value Pr(>|z|)
(Intercept)       -2.457e+01  4.632e+04  -0.001        1
Source_USAChicken -1.706e-10  4.634e+04   0.000        1
Source_USAAnimal   1.889e+01  4.632e+04   0.000        1
Source_USAFish     2.836e-11  5.736e+04   0.000        1
Source_USAHuman   -7.403e-11  4.676e+04   0.000        1
Source_USAPlant   -2.838e-11  5.481e+04   0.000        1

(Dispersion parameter for binomial family taken to be 1)

    Null deviance: 86.284  on 10280  degrees of freedom
Residual deviance: 66.826  on 10275  degrees of freedom
AIC: 78.826

Number of Fisher Scoring iterations: 23


Odds Ratios (95% CI):
                   Estimate 2.5 % 97.5 %
(Intercept)               0    NA    Inf
Source_USAChicken         1     0     NA
Source_USAAnimal  159127059     0     NA
Source_USAFish            1     0    Inf
Source_USAHuman           1     0    Inf
Source_USAPlant           1     0    Inf

ANOVA (LR Type II):
Analysis of Deviance Table (Type II tests)

Response: ere.A.
           LR Chisq Df Pr(>Chisq)   
Source_USA   19.458  5   0.001579 **
---
Signif. codes:  0 ‘***’ 0.001 ‘**’ 0.01 ‘*’ 0.05 ‘.’ 0.1 ‘ ’ 1
FDR p-value:  0.002715 
Egg - Chicken  | est= 1.706e-10  | SE= 46340  | z= 3.681e-15  | rawP= 1  | FDR= 1
Egg - Animal  | est= -18.89  | SE= 46320  | z= -0.0004077  | rawP= 1  | FDR= 1
Egg - Fish  | est= -2.836e-11  | SE= 57360  | z= -4.944e-16  | rawP= 1  | FDR= 1
Egg - Human  | est= 7.403e-11  | SE= 46760  | z= 1.583e-15  | rawP= 1  | FDR= 1
Egg - Plant  | est= 2.838e-11  | SE= 54810  | z= 5.178e-16  | rawP= 1  | FDR= 1
Chicken - Animal  | est= -18.89  | SE= 1434  | z= -0.01317  | rawP= 1  | FDR= 1
Chicken - Fish  | est= -1.989e-10  | SE= 33860  | z= -5.876e-15  | rawP= 1  | FDR= 1
Chicken - Human  | est= -9.655e-11  | SE= 6552  | z= -1.474e-14  | rawP= 1  | FDR= 1
Chicken - Plant  | est= -1.422e-10  | SE= 29330  | z= -4.848e-15  | rawP= 1  | FDR= 1
Animal - Fish  | est= 18.89  | SE= 33830  | z= 0.0005583  | rawP= 1  | FDR= 1
Animal - Human  | est= 18.89  | SE= 6393  | z= 0.002954  | rawP= 1  | FDR= 1
Animal - Plant  | est= 18.89  | SE= 29290  | z= 0.0006447  | rawP= 1  | FDR= 1
Fish - Human  | est= 1.024e-10  | SE= 34430  | z= 2.974e-15  | rawP= 1  | FDR= 1
Fish - Plant  | est= 5.673e-11  | SE= 44750  | z= 1.268e-15  | rawP= 1  | FDR= 1
Human - Plant  | est= -4.565e-11  | SE= 29980  | z= -1.523e-15  | rawP= 1  | FDR= 1

----------------------------------------------------------
Gene:  erm.B.  | Reference:  Egg 
----------------------------------------------------------


Call:
glm(formula = as.formula(paste(gene, "~", group_var)), family = binomial, 
    data = data)

Coefficients:
                    Estimate Std. Error z value Pr(>|z|)
(Intercept)       -2.657e+01  1.259e+05       0        1
Source_USAChicken  7.675e-13  1.260e+05       0        1
Source_USAAnimal  -4.027e-14  1.263e+05       0        1
Source_USAFish     2.051e-12  1.559e+05       0        1
Source_USAHuman    2.053e+01  1.259e+05       0        1
Source_USAPlant   -1.081e-14  1.490e+05       0        1

(Dispersion parameter for binomial family taken to be 1)

    Null deviance: 20.476  on 10280  degrees of freedom
Residual deviance: 14.078  on 10275  degrees of freedom
AIC: 26.078

Number of Fisher Scoring iterations: 25


Odds Ratios (95% CI):
                   Estimate 2.5 % 97.5 %
(Intercept)               0    NA    Inf
Source_USAChicken         1    NA    Inf
Source_USAAnimal          1     0    Inf
Source_USAFish            1     0    Inf
Source_USAHuman   822778515     0     NA
Source_USAPlant           1     0    Inf

ANOVA (LR Type II):
Analysis of Deviance Table (Type II tests)

Response: erm.B.
           LR Chisq Df Pr(>Chisq)
Source_USA   6.3979  5     0.2694
FDR p-value:  0.3407 
Egg - Chicken  | est= -7.675e-13  | SE= 126000  | z= -6.093e-18  | rawP= 1  | FDR= 1
Egg - Animal  | est= 4.027e-14  | SE= 126300  | z= 3.19e-19  | rawP= 1  | FDR= 1
Egg - Fish  | est= -2.051e-12  | SE= 155900  | z= -1.316e-17  | rawP= 1  | FDR= 1
Egg - Human  | est= -20.53  | SE= 125900  | z= -0.000163  | rawP= 1  | FDR= 1
Egg - Plant  | est= 1.081e-14  | SE= 149000  | z= 7.256e-20  | rawP= 1  | FDR= 1
Chicken - Animal  | est= 8.077e-13  | SE= 10070  | z= 8.021e-17  | rawP= 1  | FDR= 1
Chicken - Fish  | est= -1.284e-12  | SE= 92030  | z= -1.395e-17  | rawP= 1  | FDR= 1
Chicken - Human  | est= -20.53  | SE= 3898  | z= -0.005266  | rawP= 1  | FDR= 1
Chicken - Plant  | est= 7.783e-13  | SE= 79730  | z= 9.762e-18  | rawP= 1  | FDR= 1
Animal - Fish  | est= -2.091e-12  | SE= 92420  | z= -2.263e-17  | rawP= 1  | FDR= 1
Animal - Human  | est= -20.53  | SE= 9285  | z= -0.002211  | rawP= 1  | FDR= 1
Animal - Plant  | est= -2.946e-14  | SE= 80170  | z= -3.675e-19  | rawP= 1  | FDR= 1
Fish - Human  | est= -20.53  | SE= 91950  | z= -0.0002233  | rawP= 1  | FDR= 1
Fish - Plant  | est= 2.062e-12  | SE= 121600  | z= 1.695e-17  | rawP= 1  | FDR= 1
Human - Plant  | est= 20.53  | SE= 79630  | z= 0.0002578  | rawP= 1  | FDR= 1

----------------------------------------------------------
Gene:  floR  | Reference:  Egg 
----------------------------------------------------------


Call:
glm(formula = as.formula(paste(gene, "~", group_var)), family = binomial, 
    data = data)

Coefficients:
                    Estimate Std. Error z value Pr(>|z|)
(Intercept)       -1.357e+01  1.893e+02  -0.072    0.943
Source_USAChicken  1.325e+01  1.893e+02   0.070    0.944
Source_USAAnimal   1.081e+01  1.893e+02   0.057    0.954
Source_USAFish     1.093e+01  1.893e+02   0.058    0.954
Source_USAHuman    1.194e+01  1.893e+02   0.063    0.950
Source_USAPlant    8.971e-08  2.240e+02   0.000    1.000

(Dispersion parameter for binomial family taken to be 1)

    Null deviance: 13419  on 10280  degrees of freedom
Residual deviance: 12420  on 10275  degrees of freedom
AIC: 12432

Number of Fisher Scoring iterations: 12


Odds Ratios (95% CI):
                   Estimate         2.5 %        97.5 %
(Intercept)            0.00            NA  1.189380e+01
Source_USAChicken 570758.94  6.160000e-02            NA
Source_USAAnimal   49582.49  5.400000e-03            NA
Source_USAFish     55659.57  2.734216e+97 1.182868e+103
Source_USAHuman   153182.74  1.680000e-02            NA
Source_USAPlant        1.00 4.700854e+109 2.191819e+116

ANOVA (LR Type II):
Analysis of Deviance Table (Type II tests)

Response: floR
           LR Chisq Df Pr(>Chisq)    
Source_USA   998.77  5  < 2.2e-16 ***
---
Signif. codes:  0 ‘***’ 0.001 ‘**’ 0.01 ‘*’ 0.05 ‘.’ 0.1 ‘ ’ 1
FDR p-value:  7.946e-213 
Egg - Chicken  | est= -13.25  | SE= 189.3  | z= -0.07002  | rawP= 1  | FDR= 1
Egg - Animal  | est= -10.81  | SE= 189.3  | z= -0.05711  | rawP= 1  | FDR= 1
Egg - Fish  | est= -10.93  | SE= 189.3  | z= -0.05772  | rawP= 1  | FDR= 1
Egg - Human  | est= -11.94  | SE= 189.3  | z= -0.06307  | rawP= 1  | FDR= 1
Egg - Plant  | est= -8.971e-08  | SE= 224  | z= -4.005e-10  | rawP= 1  | FDR= 1
Chicken - Animal  | est= 2.443  | SE= 0.1122  | z= 21.79  | rawP= 0  | FDR= 0
Chicken - Fish  | est= 2.328  | SE= 1.035  | z= 2.248  | rawP= 0.2158  | FDR= 1
Chicken - Human  | est= 1.315  | SE= 0.1335  | z= 9.85  | rawP= 5.806e-14  | FDR= 1.962e-12
Chicken - Plant  | est= 13.25  | SE= 119.7  | z= 0.1107  | rawP= 1  | FDR= 1
Animal - Fish  | est= -0.1156  | SE= 1.041  | z= -0.1111  | rawP= 1  | FDR= 1
Animal - Human  | est= -1.128  | SE= 0.1715  | z= -6.575  | rawP= 7.275e-10  | FDR= 1.564e-08
Animal - Plant  | est= 10.81  | SE= 119.7  | z= 0.0903  | rawP= 1  | FDR= 1
Fish - Human  | est= -1.012  | SE= 1.043  | z= -0.9702  | rawP= 0.9274  | FDR= 1
Fish - Plant  | est= 10.93  | SE= 119.7  | z= 0.09127  | rawP= 1  | FDR= 1
Human - Plant  | est= 11.94  | SE= 119.7  | z= 0.09973  | rawP= 1  | FDR= 1

----------------------------------------------------------
Gene:  lnu.F.  | Reference:  Egg 
----------------------------------------------------------


Call:
glm(formula = as.formula(paste(gene, "~", group_var)), family = binomial, 
    data = data)

Coefficients:
                    Estimate Std. Error z value Pr(>|z|)
(Intercept)       -2.657e+01  1.259e+05       0        1
Source_USAChicken  1.737e-10  1.260e+05       0        1
Source_USAAnimal   1.927e+01  1.259e+05       0        1
Source_USAFish     2.299e-10  1.559e+05       0        1
Source_USAHuman    1.396e-10  1.271e+05       0        1
Source_USAPlant    3.175e-11  1.490e+05       0        1

(Dispersion parameter for binomial family taken to be 1)

    Null deviance: 20.476  on 10280  degrees of freedom
Residual deviance: 16.587  on 10275  degrees of freedom
AIC: 28.587

Number of Fisher Scoring iterations: 25


Odds Ratios (95% CI):
                   Estimate 2.5 % 97.5 %
(Intercept)               0    NA    Inf
Source_USAChicken         1    NA    Inf
Source_USAAnimal  234519863     0     NA
Source_USAFish            1     0    Inf
Source_USAHuman           1     0    Inf
Source_USAPlant           1     0    Inf

ANOVA (LR Type II):
Analysis of Deviance Table (Type II tests)

Response: lnu.F.
           LR Chisq Df Pr(>Chisq)
Source_USA   3.8893  5     0.5655
FDR p-value:  0.593 
Egg - Chicken  | est= -1.737e-10  | SE= 126000  | z= -1.379e-15  | rawP= 1  | FDR= 1
Egg - Animal  | est= -19.27  | SE= 125900  | z= -0.0001531  | rawP= 1  | FDR= 1
Egg - Fish  | est= -2.299e-10  | SE= 155900  | z= -1.475e-15  | rawP= 1  | FDR= 1
Egg - Human  | est= -1.396e-10  | SE= 127100  | z= -1.099e-15  | rawP= 1  | FDR= 1
Egg - Plant  | est= -3.175e-11  | SE= 149000  | z= -2.131e-16  | rawP= 1  | FDR= 1
Chicken - Animal  | est= -19.27  | SE= 3898  | z= -0.004944  | rawP= 1  | FDR= 1
Chicken - Fish  | est= -5.625e-11  | SE= 92030  | z= -6.111e-16  | rawP= 1  | FDR= 1
Chicken - Human  | est= 3.406e-11  | SE= 17810  | z= 1.913e-15  | rawP= 1  | FDR= 1
Chicken - Plant  | est= 1.42e-10  | SE= 79730  | z= 1.78e-15  | rawP= 1  | FDR= 1
Animal - Fish  | est= 19.27  | SE= 91950  | z= 0.0002096  | rawP= 1  | FDR= 1
Animal - Human  | est= 19.27  | SE= 17380  | z= 0.001109  | rawP= 1  | FDR= 1
Animal - Plant  | est= 19.27  | SE= 79630  | z= 0.000242  | rawP= 1  | FDR= 1
Fish - Human  | est= 9.031e-11  | SE= 93580  | z= 9.651e-16  | rawP= 1  | FDR= 1
Fish - Plant  | est= 1.982e-10  | SE= 121600  | z= 1.629e-15  | rawP= 1  | FDR= 1
Human - Plant  | est= 1.079e-10  | SE= 81510  | z= 1.324e-15  | rawP= 1  | FDR= 1

----------------------------------------------------------
Gene:  mcr.9  | Reference:  Egg 
----------------------------------------------------------


Call:
glm(formula = as.formula(paste(gene, "~", group_var)), family = binomial, 
    data = data)

Coefficients:
                    Estimate Std. Error z value Pr(>|z|)
(Intercept)       -2.457e+01  4.632e+04  -0.001        1
Source_USAChicken -1.706e-10  4.634e+04   0.000        1
Source_USAAnimal   1.889e+01  4.632e+04   0.000        1
Source_USAFish     2.836e-11  5.736e+04   0.000        1
Source_USAHuman   -7.403e-11  4.676e+04   0.000        1
Source_USAPlant   -2.838e-11  5.481e+04   0.000        1

(Dispersion parameter for binomial family taken to be 1)

    Null deviance: 86.284  on 10280  degrees of freedom
Residual deviance: 66.826  on 10275  degrees of freedom
AIC: 78.826

Number of Fisher Scoring iterations: 23


Odds Ratios (95% CI):
                   Estimate 2.5 % 97.5 %
(Intercept)               0    NA    Inf
Source_USAChicken         1     0     NA
Source_USAAnimal  159127059     0     NA
Source_USAFish            1     0    Inf
Source_USAHuman           1     0    Inf
Source_USAPlant           1     0    Inf

ANOVA (LR Type II):
Analysis of Deviance Table (Type II tests)

Response: mcr.9
           LR Chisq Df Pr(>Chisq)   
Source_USA   19.458  5   0.001579 **
---
Signif. codes:  0 ‘***’ 0.001 ‘**’ 0.01 ‘*’ 0.05 ‘.’ 0.1 ‘ ’ 1
FDR p-value:  0.002715 
Egg - Chicken  | est= 1.706e-10  | SE= 46340  | z= 3.681e-15  | rawP= 1  | FDR= 1
Egg - Animal  | est= -18.89  | SE= 46320  | z= -0.0004077  | rawP= 1  | FDR= 1
Egg - Fish  | est= -2.836e-11  | SE= 57360  | z= -4.944e-16  | rawP= 1  | FDR= 1
Egg - Human  | est= 7.403e-11  | SE= 46760  | z= 1.583e-15  | rawP= 1  | FDR= 1
Egg - Plant  | est= 2.838e-11  | SE= 54810  | z= 5.178e-16  | rawP= 1  | FDR= 1
Chicken - Animal  | est= -18.89  | SE= 1434  | z= -0.01317  | rawP= 1  | FDR= 1
Chicken - Fish  | est= -1.989e-10  | SE= 33860  | z= -5.876e-15  | rawP= 1  | FDR= 1
Chicken - Human  | est= -9.655e-11  | SE= 6552  | z= -1.474e-14  | rawP= 1  | FDR= 1
Chicken - Plant  | est= -1.422e-10  | SE= 29330  | z= -4.848e-15  | rawP= 1  | FDR= 1
Animal - Fish  | est= 18.89  | SE= 33830  | z= 0.0005583  | rawP= 1  | FDR= 1
Animal - Human  | est= 18.89  | SE= 6393  | z= 0.002954  | rawP= 1  | FDR= 1
Animal - Plant  | est= 18.89  | SE= 29290  | z= 0.0006447  | rawP= 1  | FDR= 1
Fish - Human  | est= 1.024e-10  | SE= 34430  | z= 2.974e-15  | rawP= 1  | FDR= 1
Fish - Plant  | est= 5.673e-11  | SE= 44750  | z= 1.268e-15  | rawP= 1  | FDR= 1
Human - Plant  | est= -4.565e-11  | SE= 29980  | z= -1.523e-15  | rawP= 1  | FDR= 1

----------------------------------------------------------
Gene:  mph.A.  | Reference:  Egg 
----------------------------------------------------------


Call:
glm(formula = as.formula(paste(gene, "~", group_var)), family = binomial, 
    data = data)

Coefficients:
                    Estimate Std. Error z value Pr(>|z|)
(Intercept)       -2.657e+01  1.259e+05       0        1
Source_USAChicken  1.490e-10  1.260e+05       0        1
Source_USAAnimal   1.927e+01  1.259e+05       0        1
Source_USAFish     3.514e-10  1.559e+05       0        1
Source_USAHuman    6.654e-11  1.271e+05       0        1
Source_USAPlant    8.134e-11  1.490e+05       0        1

(Dispersion parameter for binomial family taken to be 1)

    Null deviance: 20.476  on 10280  degrees of freedom
Residual deviance: 16.587  on 10275  degrees of freedom
AIC: 28.587

Number of Fisher Scoring iterations: 25


Odds Ratios (95% CI):
                   Estimate 2.5 % 97.5 %
(Intercept)               0    NA    Inf
Source_USAChicken         1    NA    Inf
Source_USAAnimal  234519863     0     NA
Source_USAFish            1     0    Inf
Source_USAHuman           1     0    Inf
Source_USAPlant           1     0    Inf

ANOVA (LR Type II):
Analysis of Deviance Table (Type II tests)

Response: mph.A.
           LR Chisq Df Pr(>Chisq)
Source_USA   3.8893  5     0.5655
FDR p-value:  0.593 
Egg - Chicken  | est= -1.49e-10  | SE= 126000  | z= -1.183e-15  | rawP= 1  | FDR= 1
Egg - Animal  | est= -19.27  | SE= 125900  | z= -0.0001531  | rawP= 1  | FDR= 1
Egg - Fish  | est= -3.514e-10  | SE= 155900  | z= -2.254e-15  | rawP= 1  | FDR= 1
Egg - Human  | est= -6.654e-11  | SE= 127100  | z= -5.235e-16  | rawP= 1  | FDR= 1
Egg - Plant  | est= -8.134e-11  | SE= 149000  | z= -5.46e-16  | rawP= 1  | FDR= 1
Chicken - Animal  | est= -19.27  | SE= 3898  | z= -0.004944  | rawP= 1  | FDR= 1
Chicken - Fish  | est= -2.024e-10  | SE= 92030  | z= -2.2e-15  | rawP= 1  | FDR= 1
Chicken - Human  | est= 8.243e-11  | SE= 17810  | z= 4.628e-15  | rawP= 1  | FDR= 1
Chicken - Plant  | est= 6.763e-11  | SE= 79730  | z= 8.482e-16  | rawP= 1  | FDR= 1
Animal - Fish  | est= 19.27  | SE= 91950  | z= 0.0002096  | rawP= 1  | FDR= 1
Animal - Human  | est= 19.27  | SE= 17380  | z= 0.001109  | rawP= 1  | FDR= 1
Animal - Plant  | est= 19.27  | SE= 79630  | z= 0.000242  | rawP= 1  | FDR= 1
Fish - Human  | est= 2.849e-10  | SE= 93580  | z= 3.044e-15  | rawP= 1  | FDR= 1
Fish - Plant  | est= 2.701e-10  | SE= 121600  | z= 2.22e-15  | rawP= 1  | FDR= 1
Human - Plant  | est= -1.48e-11  | SE= 81510  | z= -1.816e-16  | rawP= 1  | FDR= 1

----------------------------------------------------------
Gene:  qnrS1  | Reference:  Egg 
----------------------------------------------------------


Call:
glm(formula = as.formula(paste(gene, "~", group_var)), family = binomial, 
    data = data)

Coefficients:
                    Estimate Std. Error z value Pr(>|z|)
(Intercept)       -2.657e+01  1.259e+05       0        1
Source_USAChicken  1.737e-10  1.260e+05       0        1
Source_USAAnimal   1.927e+01  1.259e+05       0        1
Source_USAFish     2.299e-10  1.559e+05       0        1
Source_USAHuman    1.396e-10  1.271e+05       0        1
Source_USAPlant    3.175e-11  1.490e+05       0        1

(Dispersion parameter for binomial family taken to be 1)

    Null deviance: 20.476  on 10280  degrees of freedom
Residual deviance: 16.587  on 10275  degrees of freedom
AIC: 28.587

Number of Fisher Scoring iterations: 25


Odds Ratios (95% CI):
                   Estimate 2.5 % 97.5 %
(Intercept)               0    NA    Inf
Source_USAChicken         1    NA    Inf
Source_USAAnimal  234519863     0     NA
Source_USAFish            1     0    Inf
Source_USAHuman           1     0    Inf
Source_USAPlant           1     0    Inf

ANOVA (LR Type II):
Analysis of Deviance Table (Type II tests)

Response: qnrS1
           LR Chisq Df Pr(>Chisq)
Source_USA   3.8893  5     0.5655
FDR p-value:  0.593 
Egg - Chicken  | est= -1.737e-10  | SE= 126000  | z= -1.379e-15  | rawP= 1  | FDR= 1
Egg - Animal  | est= -19.27  | SE= 125900  | z= -0.0001531  | rawP= 1  | FDR= 1
Egg - Fish  | est= -2.299e-10  | SE= 155900  | z= -1.475e-15  | rawP= 1  | FDR= 1
Egg - Human  | est= -1.396e-10  | SE= 127100  | z= -1.099e-15  | rawP= 1  | FDR= 1
Egg - Plant  | est= -3.175e-11  | SE= 149000  | z= -2.131e-16  | rawP= 1  | FDR= 1
Chicken - Animal  | est= -19.27  | SE= 3898  | z= -0.004944  | rawP= 1  | FDR= 1
Chicken - Fish  | est= -5.625e-11  | SE= 92030  | z= -6.111e-16  | rawP= 1  | FDR= 1
Chicken - Human  | est= 3.406e-11  | SE= 17810  | z= 1.913e-15  | rawP= 1  | FDR= 1
Chicken - Plant  | est= 1.42e-10  | SE= 79730  | z= 1.78e-15  | rawP= 1  | FDR= 1
Animal - Fish  | est= 19.27  | SE= 91950  | z= 0.0002096  | rawP= 1  | FDR= 1
Animal - Human  | est= 19.27  | SE= 17380  | z= 0.001109  | rawP= 1  | FDR= 1
Animal - Plant  | est= 19.27  | SE= 79630  | z= 0.000242  | rawP= 1  | FDR= 1
Fish - Human  | est= 9.031e-11  | SE= 93580  | z= 9.651e-16  | rawP= 1  | FDR= 1
Fish - Plant  | est= 1.982e-10  | SE= 121600  | z= 1.629e-15  | rawP= 1  | FDR= 1
Human - Plant  | est= 1.079e-10  | SE= 81510  | z= 1.324e-15  | rawP= 1  | FDR= 1

----------------------------------------------------------
Gene:  rmtE  | Reference:  Egg 
----------------------------------------------------------


Call:
glm(formula = as.formula(paste(gene, "~", group_var)), family = binomial, 
    data = data)

Coefficients:
                    Estimate Std. Error z value Pr(>|z|)
(Intercept)       -2.657e+01  1.259e+05       0        1
Source_USAChicken -1.217e-10  1.260e+05       0        1
Source_USAAnimal   1.927e+01  1.259e+05       0        1
Source_USAFish    -3.079e-10  1.559e+05       0        1
Source_USAHuman   -1.186e-10  1.271e+05       0        1
Source_USAPlant   -9.814e-11  1.490e+05       0        1

(Dispersion parameter for binomial family taken to be 1)

    Null deviance: 20.476  on 10280  degrees of freedom
Residual deviance: 16.587  on 10275  degrees of freedom
AIC: 28.587

Number of Fisher Scoring iterations: 25


Odds Ratios (95% CI):
                   Estimate 2.5 % 97.5 %
(Intercept)               0    NA    Inf
Source_USAChicken         1    NA    Inf
Source_USAAnimal  234519862     0     NA
Source_USAFish            1     0    Inf
Source_USAHuman           1     0    Inf
Source_USAPlant           1     0    Inf

ANOVA (LR Type II):
Analysis of Deviance Table (Type II tests)

Response: rmtE
           LR Chisq Df Pr(>Chisq)
Source_USA   3.8893  5     0.5655
FDR p-value:  0.593 
Egg - Chicken  | est= 1.217e-10  | SE= 126000  | z= 9.659e-16  | rawP= 1  | FDR= 1
Egg - Animal  | est= -19.27  | SE= 125900  | z= -0.0001531  | rawP= 1  | FDR= 1
Egg - Fish  | est= 3.079e-10  | SE= 155900  | z= 1.975e-15  | rawP= 1  | FDR= 1
Egg - Human  | est= 1.186e-10  | SE= 127100  | z= 9.329e-16  | rawP= 1  | FDR= 1
Egg - Plant  | est= 9.814e-11  | SE= 149000  | z= 6.588e-16  | rawP= 1  | FDR= 1
Chicken - Animal  | est= -19.27  | SE= 3898  | z= -0.004944  | rawP= 1  | FDR= 1
Chicken - Fish  | est= 1.862e-10  | SE= 92030  | z= 2.023e-15  | rawP= 1  | FDR= 1
Chicken - Human  | est= -3.094e-12  | SE= 17810  | z= -1.737e-16  | rawP= 1  | FDR= 1
Chicken - Plant  | est= -2.353e-11  | SE= 79730  | z= -2.951e-16  | rawP= 1  | FDR= 1
Animal - Fish  | est= 19.27  | SE= 91950  | z= 0.0002096  | rawP= 1  | FDR= 1
Animal - Human  | est= 19.27  | SE= 17380  | z= 0.001109  | rawP= 1  | FDR= 1
Animal - Plant  | est= 19.27  | SE= 79630  | z= 0.000242  | rawP= 1  | FDR= 1
Fish - Human  | est= -1.893e-10  | SE= 93580  | z= -2.023e-15  | rawP= 1  | FDR= 1
Fish - Plant  | est= -2.097e-10  | SE= 121600  | z= -1.724e-15  | rawP= 1  | FDR= 1
Human - Plant  | est= -2.043e-11  | SE= 81510  | z= -2.507e-16  | rawP= 1  | FDR= 1

----------------------------------------------------------
Gene:  sul1  | Reference:  Egg 
----------------------------------------------------------


Call:
glm(formula = as.formula(paste(gene, "~", group_var)), family = binomial, 
    data = data)

Coefficients:
                  Estimate Std. Error z value Pr(>|z|)
(Intercept)         -13.57     189.30  -0.072    0.943
Source_USAChicken    15.13     189.30   0.080    0.936
Source_USAAnimal     11.28     189.30   0.060    0.952
Source_USAFish       12.18     189.30   0.064    0.949
Source_USAHuman      12.29     189.30   0.065    0.948
Source_USAPlant      11.37     189.30   0.060    0.952

(Dispersion parameter for binomial family taken to be 1)

    Null deviance: 12671.6  on 10280  degrees of freedom
Residual deviance:  9084.4  on 10275  degrees of freedom
AIC: 9096.4

Number of Fisher Scoring iterations: 12


Odds Ratios (95% CI):
                    Estimate        2.5 %       97.5 %
(Intercept)             0.00           NA 1.189380e+01
Source_USAChicken 3706465.40 4.002000e-01           NA
Source_USAAnimal    79382.61 8.600000e-03           NA
Source_USAFish     194808.42 1.252643e+76 3.487842e+88
Source_USAHuman    218565.55 2.380000e-02           NA
Source_USAPlant     86581.52 5.569063e+75 1.550728e+88

ANOVA (LR Type II):
Analysis of Deviance Table (Type II tests)

Response: sul1
           LR Chisq Df Pr(>Chisq)    
Source_USA   3587.2  5  < 2.2e-16 ***
---
Signif. codes:  0 ‘***’ 0.001 ‘**’ 0.01 ‘*’ 0.05 ‘.’ 0.1 ‘ ’ 1
FDR p-value:  0 
Egg - Chicken  | est= -15.13  | SE= 189.3  | z= -0.0799  | rawP= 1  | FDR= 1
Egg - Animal  | est= -11.28  | SE= 189.3  | z= -0.0596  | rawP= 1  | FDR= 1
Egg - Fish  | est= -12.18  | SE= 189.3  | z= -0.06434  | rawP= 1  | FDR= 1
Egg - Human  | est= -12.29  | SE= 189.3  | z= -0.06495  | rawP= 1  | FDR= 1
Egg - Plant  | est= -11.37  | SE= 189.3  | z= -0.06006  | rawP= 1  | FDR= 1
Chicken - Animal  | est= 3.844  | SE= 0.09453  | z= 40.66  | rawP= 0  | FDR= 0
Chicken - Fish  | est= 2.946  | SE= 0.6461  | z= 4.559  | rawP= 7.524e-05  | FDR= 0.001155
Chicken - Human  | est= 2.831  | SE= 0.1215  | z= 23.31  | rawP= 0  | FDR= 0
Chicken - Plant  | est= 3.757  | SE= 0.7459  | z= 5.036  | rawP= 7.041e-06  | FDR= 0.0001195
Animal - Fish  | est= -0.8977  | SE= 0.6517  | z= -1.377  | rawP= 0.7407  | FDR= 1
Animal - Human  | est= -1.013  | SE= 0.1484  | z= -6.825  | rawP= 1.317e-10  | FDR= 3.034e-09
Animal - Plant  | est= -0.08681  | SE= 0.7508  | z= -0.1156  | rawP= 1  | FDR= 1
Fish - Human  | est= -0.1151  | SE= 0.6562  | z= -0.1754  | rawP= 1  | FDR= 1
Fish - Plant  | est= 0.8109  | SE= 0.986  | z= 0.8224  | rawP= 0.9635  | FDR= 1
Human - Plant  | est= 0.926  | SE= 0.7546  | z= 1.227  | rawP= 0.8237  | FDR= 1

----------------------------------------------------------
Gene:  sul2  | Reference:  Egg 
----------------------------------------------------------


Call:
glm(formula = as.formula(paste(gene, "~", group_var)), family = binomial, 
    data = data)

Coefficients:
                    Estimate Std. Error z value Pr(>|z|)
(Intercept)       -1.957e+01  3.802e+03  -0.005    0.996
Source_USAChicken  1.410e+01  3.802e+03   0.004    0.997
Source_USAAnimal   1.559e+01  3.802e+03   0.004    0.997
Source_USAFish     1.709e-06  4.708e+03   0.000    1.000
Source_USAHuman    1.709e-06  3.838e+03   0.000    1.000
Source_USAPlant    1.709e-06  4.499e+03   0.000    1.000

(Dispersion parameter for binomial family taken to be 1)

    Null deviance: 757.38  on 10280  degrees of freedom
Residual deviance: 722.44  on 10275  degrees of freedom
AIC: 734.44

Number of Fisher Scoring iterations: 18


Odds Ratios (95% CI):
                  Estimate 2.5 %        97.5 %
(Intercept)              0    NA 2.742953e+131
Source_USAChicken  1323728     0            NA
Source_USAAnimal   5878045     0            NA
Source_USAFish           1     0  5.063904e+32
Source_USAHuman          1     0           Inf
Source_USAPlant          1     0  1.779175e+31

ANOVA (LR Type II):
Analysis of Deviance Table (Type II tests)

Response: sul2
           LR Chisq Df Pr(>Chisq)    
Source_USA   34.939  5  1.548e-06 ***
---
Signif. codes:  0 ‘***’ 0.001 ‘**’ 0.01 ‘*’ 0.05 ‘.’ 0.1 ‘ ’ 1
FDR p-value:  3.697e-06 
Egg - Chicken  | est= -14.1  | SE= 3802  | z= -0.003707  | rawP= 1  | FDR= 1
Egg - Animal  | est= -15.59  | SE= 3802  | z= -0.004099  | rawP= 1  | FDR= 1
Egg - Fish  | est= -1.709e-06  | SE= 4708  | z= -3.631e-10  | rawP= 1  | FDR= 1
Egg - Human  | est= -1.709e-06  | SE= 3838  | z= -4.453e-10  | rawP= 1  | FDR= 1
Egg - Plant  | est= -1.709e-06  | SE= 4499  | z= -3.799e-10  | rawP= 1  | FDR= 1
Chicken - Animal  | est= -1.491  | SE= 0.2577  | z= -5.784  | rawP= 1.089e-07  | FDR= 2.066e-06
Chicken - Fish  | est= 14.1  | SE= 2777  | z= 0.005077  | rawP= 1  | FDR= 1
Chicken - Human  | est= 14.1  | SE= 524.7  | z= 0.02686  | rawP= 1  | FDR= 1
Chicken - Plant  | est= 14.1  | SE= 2405  | z= 0.005862  | rawP= 1  | FDR= 1
Animal - Fish  | est= 15.59  | SE= 2777  | z= 0.005613  | rawP= 1  | FDR= 1
Animal - Human  | est= 15.59  | SE= 524.7  | z= 0.0297  | rawP= 1  | FDR= 1
Animal - Plant  | est= 15.59  | SE= 2405  | z= 0.006482  | rawP= 1  | FDR= 1
Fish - Human  | est= 1.89e-10  | SE= 2826  | z= 6.689e-14  | rawP= 1  | FDR= 1
Fish - Plant  | est= 5.854e-11  | SE= 3673  | z= 1.594e-14  | rawP= 1  | FDR= 1
Human - Plant  | est= -1.305e-10  | SE= 2461  | z= -5.301e-14  | rawP= 1  | FDR= 1

----------------------------------------------------------
Gene:  sul3  | Reference:  Egg 
----------------------------------------------------------


Call:
glm(formula = as.formula(paste(gene, "~", group_var)), family = binomial, 
    data = data)

Coefficients:
                    Estimate Std. Error z value Pr(>|z|)
(Intercept)       -1.957e+01  3.802e+03  -0.005    0.996
Source_USAChicken  1.054e+01  3.802e+03   0.003    0.998
Source_USAAnimal   1.297e+01  3.802e+03   0.003    0.997
Source_USAFish    -4.136e-09  4.708e+03   0.000    1.000
Source_USAHuman    1.422e+01  3.802e+03   0.004    0.997
Source_USAPlant   -4.169e-09  4.499e+03   0.000    1.000

(Dispersion parameter for binomial family taken to be 1)

    Null deviance: 86.284  on 10280  degrees of freedom
Residual deviance: 75.838  on 10275  degrees of freedom
AIC: 87.838

Number of Fisher Scoring iterations: 18


Odds Ratios (95% CI):
                    Estimate 2.5 %        97.5 %
(Intercept)             0.00    NA 2.742699e+131
Source_USAChicken   37666.67     0            NA
Source_USAAnimal   428000.02     0            NA
Source_USAFish          1.00     0 4.647662e+118
Source_USAHuman   1504143.61     0            NA
Source_USAPlant         1.00     0 2.457361e+113

ANOVA (LR Type II):
Analysis of Deviance Table (Type II tests)

Response: sul3
           LR Chisq Df Pr(>Chisq)  
Source_USA   10.446  5    0.06354 .
---
Signif. codes:  0 ‘***’ 0.001 ‘**’ 0.01 ‘*’ 0.05 ‘.’ 0.1 ‘ ’ 1
FDR p-value:  0.09757 
Egg - Chicken  | est= -10.54  | SE= 3802  | z= -0.002771  | rawP= 1  | FDR= 1
Egg - Animal  | est= -12.97  | SE= 3802  | z= -0.00341  | rawP= 1  | FDR= 1
Egg - Fish  | est= 4.136e-09  | SE= 4708  | z= 8.785e-13  | rawP= 1  | FDR= 1
Egg - Human  | est= -14.22  | SE= 3802  | z= -0.003741  | rawP= 1  | FDR= 1
Egg - Plant  | est= 4.169e-09  | SE= 4499  | z= 9.266e-13  | rawP= 1  | FDR= 1
Chicken - Animal  | est= -2.43  | SE= 1.225  | z= -1.984  | rawP= 0.3515  | FDR= 1
Chicken - Fish  | est= 10.54  | SE= 2777  | z= 0.003795  | rawP= 1  | FDR= 1
Chicken - Human  | est= -3.687  | SE= 1.226  | z= -3.008  | rawP= 0.0315  | FDR= 0.3763
Chicken - Plant  | est= 10.54  | SE= 2405  | z= 0.004382  | rawP= 1  | FDR= 1
Animal - Fish  | est= 12.97  | SE= 2777  | z= 0.00467  | rawP= 1  | FDR= 1
Animal - Human  | est= -1.257  | SE= 1.002  | z= -1.255  | rawP= 0.8094  | FDR= 1
Animal - Plant  | est= 12.97  | SE= 2405  | z= 0.005392  | rawP= 1  | FDR= 1
Fish - Human  | est= -14.22  | SE= 2777  | z= -0.005123  | rawP= 1  | FDR= 1
Fish - Plant  | est= 3.232e-11  | SE= 3673  | z= 8.799e-15  | rawP= 1  | FDR= 1
Human - Plant  | est= 14.22  | SE= 2405  | z= 0.005915  | rawP= 1  | FDR= 1

----------------------------------------------------------
Gene:  tet.A.  | Reference:  Egg 
----------------------------------------------------------


Call:
glm(formula = as.formula(paste(gene, "~", group_var)), family = binomial, 
    data = data)

Coefficients:
                  Estimate Std. Error z value Pr(>|z|)
(Intercept)         -13.57     189.30  -0.072    0.943
Source_USAChicken    15.23     189.30   0.080    0.936
Source_USAAnimal     11.33     189.30   0.060    0.952
Source_USAFish       12.55     189.30   0.066    0.947
Source_USAHuman      12.35     189.30   0.065    0.948
Source_USAPlant      11.37     189.30   0.060    0.952

(Dispersion parameter for binomial family taken to be 1)

    Null deviance: 12456.7  on 10280  degrees of freedom
Residual deviance:  8750.5  on 10275  degrees of freedom
AIC: 8762.5

Number of Fisher Scoring iterations: 12


Odds Ratios (95% CI):
                    Estimate        2.5 %       97.5 %
(Intercept)             0.00           NA 1.189380e+01
Source_USAChicken 4096527.36 4.423000e-01           NA
Source_USAAnimal    83259.00 9.000000e-03           NA
Source_USAFish     283357.79 2.330691e+75 1.507272e+87
Source_USAHuman    230884.12 2.520000e-02           NA
Source_USAPlant     86581.55 7.124992e+74 4.608150e+86

ANOVA (LR Type II):
Analysis of Deviance Table (Type II tests)

Response: tet.A.
           LR Chisq Df Pr(>Chisq)    
Source_USA   3706.2  5  < 2.2e-16 ***
---
Signif. codes:  0 ‘***’ 0.001 ‘**’ 0.01 ‘*’ 0.05 ‘.’ 0.1 ‘ ’ 1
FDR p-value:  0 
Egg - Chicken  | est= -15.23  | SE= 189.3  | z= -0.08043  | rawP= 1  | FDR= 1
Egg - Animal  | est= -11.33  | SE= 189.3  | z= -0.05985  | rawP= 1  | FDR= 1
Egg - Fish  | est= -12.55  | SE= 189.3  | z= -0.06632  | rawP= 1  | FDR= 1
Egg - Human  | est= -12.35  | SE= 189.3  | z= -0.06524  | rawP= 1  | FDR= 1
Egg - Plant  | est= -11.37  | SE= 189.3  | z= -0.06006  | rawP= 1  | FDR= 1
Chicken - Animal  | est= 3.896  | SE= 0.0932  | z= 41.8  | rawP= 0  | FDR= 0
Chicken - Fish  | est= 2.671  | SE= 0.5846  | z= 4.569  | rawP= 7.18e-05  | FDR= 0.00113
Chicken - Human  | est= 2.876  | SE= 0.12  | z= 23.97  | rawP= 0  | FDR= 0
Chicken - Plant  | est= 3.857  | SE= 0.746  | z= 5.17  | rawP= 3.477e-06  | FDR= 6.23e-05
Animal - Fish  | est= -1.225  | SE= 0.5905  | z= -2.074  | rawP= 0.3009  | FDR= 1
Animal - Human  | est= -1.02  | SE= 0.1459  | z= -6.989  | rawP= 4.156e-11  | FDR= 9.929e-10
Animal - Plant  | est= -0.03913  | SE= 0.7506  | z= -0.05213  | rawP= 1  | FDR= 1
Fish - Human  | est= 0.2048  | SE= 0.5953  | z= 0.344  | rawP= 0.9994  | FDR= 1
Fish - Plant  | est= 1.186  | SE= 0.9468  | z= 1.252  | rawP= 0.8109  | FDR= 1
Human - Plant  | est= 0.9808  | SE= 0.7544  | z= 1.3  | rawP= 0.7851  | FDR= 1

----------------------------------------------------------
Gene:  tet.B.  | Reference:  Egg 
----------------------------------------------------------


Call:
glm(formula = as.formula(paste(gene, "~", group_var)), family = binomial, 
    data = data)

Coefficients:
                    Estimate Std. Error z value Pr(>|z|)
(Intercept)       -1.757e+01  1.399e+03  -0.013    0.990
Source_USAChicken  1.110e+01  1.399e+03   0.008    0.994
Source_USAAnimal   1.406e+01  1.399e+03   0.010    0.992
Source_USAFish     5.306e-08  1.732e+03   0.000    1.000
Source_USAHuman    1.349e+01  1.399e+03   0.010    0.992
Source_USAPlant    5.303e-08  1.655e+03   0.000    1.000

(Dispersion parameter for binomial family taken to be 1)

    Null deviance: 767.57  on 10280  degrees of freedom
Residual deviance: 653.79  on 10275  degrees of freedom
AIC: 665.79

Number of Fisher Scoring iterations: 16


Odds Ratios (95% CI):
                   Estimate 2.5 %        97.5 %
(Intercept)             0.0    NA  7.089054e+43
Source_USAChicken   66364.6     0            NA
Source_USAAnimal  1281111.4     0            NA
Source_USAFish          1.0     0  6.479308e+11
Source_USAHuman    721098.6     0 1.128899e+214
Source_USAPlant         1.0     0  1.933332e+11

ANOVA (LR Type II):
Analysis of Deviance Table (Type II tests)

Response: tet.B.
           LR Chisq Df Pr(>Chisq)    
Source_USA   113.78  5  < 2.2e-16 ***
---
Signif. codes:  0 ‘***’ 0.001 ‘**’ 0.01 ‘*’ 0.05 ‘.’ 0.1 ‘ ’ 1
FDR p-value:  2.541e-22 
Egg - Chicken  | est= -11.1  | SE= 1399  | z= -0.007938  | rawP= 1  | FDR= 1
Egg - Animal  | est= -14.06  | SE= 1399  | z= -0.01005  | rawP= 1  | FDR= 1
Egg - Fish  | est= -5.306e-08  | SE= 1732  | z= -3.063e-11  | rawP= 1  | FDR= 1
Egg - Human  | est= -13.49  | SE= 1399  | z= -0.009643  | rawP= 1  | FDR= 1
Egg - Plant  | est= -5.303e-08  | SE= 1655  | z= -3.204e-11  | rawP= 1  | FDR= 1
Chicken - Animal  | est= -2.96  | SE= 0.3178  | z= -9.315  | rawP= 6.084e-14  | FDR= 1.962e-12
Chicken - Fish  | est= 11.1  | SE= 1021  | z= 0.01087  | rawP= 1  | FDR= 1
Chicken - Human  | est= -2.386  | SE= 0.4715  | z= -5.06  | rawP= 6.242e-06  | FDR= 0.0001088
Chicken - Plant  | est= 11.1  | SE= 884.6  | z= 0.01255  | rawP= 1  | FDR= 1
Animal - Fish  | est= 14.06  | SE= 1021  | z= 0.01377  | rawP= 1  | FDR= 1
Animal - Human  | est= 0.5747  | SE= 0.4114  | z= 1.397  | rawP= 0.7289  | FDR= 1
Animal - Plant  | est= 14.06  | SE= 884.6  | z= 0.0159  | rawP= 1  | FDR= 1
Fish - Human  | est= -13.49  | SE= 1021  | z= -0.0132  | rawP= 1  | FDR= 1
Fish - Plant  | est= 2.945e-11  | SE= 1351  | z= 2.179e-14  | rawP= 1  | FDR= 1
Human - Plant  | est= 13.49  | SE= 884.6  | z= 0.01525  | rawP= 1  | FDR= 1

----------------------------------------------------------
Gene:  tet.C.  | Reference:  Egg 
----------------------------------------------------------


Call:
glm(formula = as.formula(paste(gene, "~", group_var)), family = binomial, 
    data = data)

Coefficients:
                    Estimate Std. Error z value Pr(>|z|)
(Intercept)       -2.457e+01  4.632e+04  -0.001        1
Source_USAChicken -2.624e-11  4.634e+04   0.000        1
Source_USAAnimal   1.797e+01  4.632e+04   0.000        1
Source_USAFish     3.341e-10  5.736e+04   0.000        1
Source_USAHuman    1.963e+01  4.632e+04   0.000        1
Source_USAPlant    1.961e-10  5.481e+04   0.000        1

(Dispersion parameter for binomial family taken to be 1)

    Null deviance: 86.284  on 10280  degrees of freedom
Residual deviance: 66.028  on 10275  degrees of freedom
AIC: 78.028

Number of Fisher Scoring iterations: 23


Odds Ratios (95% CI):
                   Estimate 2.5 % 97.5 %
(Intercept)               0    NA    Inf
Source_USAChicken         1     0     NA
Source_USAAnimal   63520836     0     NA
Source_USAFish            1     0    Inf
Source_USAHuman   335655062     0     NA
Source_USAPlant           1     0    Inf

ANOVA (LR Type II):
Analysis of Deviance Table (Type II tests)

Response: tet.C.
           LR Chisq Df Pr(>Chisq)   
Source_USA   20.256  5   0.001119 **
---
Signif. codes:  0 ‘***’ 0.001 ‘**’ 0.01 ‘*’ 0.05 ‘.’ 0.1 ‘ ’ 1
FDR p-value:  0.002291 
Egg - Chicken  | est= 2.624e-11  | SE= 46340  | z= 5.663e-16  | rawP= 1  | FDR= 1
Egg - Animal  | est= -17.97  | SE= 46320  | z= -0.0003879  | rawP= 1  | FDR= 1
Egg - Fish  | est= -3.341e-10  | SE= 57360  | z= -5.825e-15  | rawP= 1  | FDR= 1
Egg - Human  | est= -19.63  | SE= 46320  | z= -0.0004238  | rawP= 1  | FDR= 1
Egg - Plant  | est= -1.962e-10  | SE= 54810  | z= -3.579e-15  | rawP= 1  | FDR= 1
Chicken - Animal  | est= -17.97  | SE= 1434  | z= -0.01253  | rawP= 1  | FDR= 1
Chicken - Fish  | est= -3.604e-10  | SE= 33860  | z= -1.064e-14  | rawP= 1  | FDR= 1
Chicken - Human  | est= -19.63  | SE= 1434  | z= -0.01369  | rawP= 1  | FDR= 1
Chicken - Plant  | est= -2.224e-10  | SE= 29330  | z= -7.583e-15  | rawP= 1  | FDR= 1
Animal - Fish  | est= 17.97  | SE= 33830  | z= 0.0005311  | rawP= 1  | FDR= 1
Animal - Human  | est= -1.665  | SE= 0.9146  | z= -1.82  | rawP= 0.4525  | FDR= 1
Animal - Plant  | est= 17.97  | SE= 29290  | z= 0.0006133  | rawP= 1  | FDR= 1
Fish - Human  | est= -19.63  | SE= 33830  | z= -0.0005804  | rawP= 1  | FDR= 1
Fish - Plant  | est= 1.38e-10  | SE= 44750  | z= 3.083e-15  | rawP= 1  | FDR= 1
Human - Plant  | est= 19.63  | SE= 29290  | z= 0.0006701  | rawP= 1  | FDR= 1

----------------------------------------------------------
Gene:  tet.D.  | Reference:  Egg 
----------------------------------------------------------


Call:
glm(formula = as.formula(paste(gene, "~", group_var)), family = binomial, 
    data = data)

Coefficients:
                    Estimate Std. Error z value Pr(>|z|)
(Intercept)       -2.457e+01  4.632e+04  -0.001        1
Source_USAChicken -1.706e-10  4.634e+04   0.000        1
Source_USAAnimal   1.889e+01  4.632e+04   0.000        1
Source_USAFish     2.836e-11  5.736e+04   0.000        1
Source_USAHuman   -7.403e-11  4.676e+04   0.000        1
Source_USAPlant   -2.838e-11  5.481e+04   0.000        1

(Dispersion parameter for binomial family taken to be 1)

    Null deviance: 86.284  on 10280  degrees of freedom
Residual deviance: 66.826  on 10275  degrees of freedom
AIC: 78.826

Number of Fisher Scoring iterations: 23


Odds Ratios (95% CI):
                   Estimate 2.5 % 97.5 %
(Intercept)               0    NA    Inf
Source_USAChicken         1     0     NA
Source_USAAnimal  159127059     0     NA
Source_USAFish            1     0    Inf
Source_USAHuman           1     0    Inf
Source_USAPlant           1     0    Inf

ANOVA (LR Type II):
Analysis of Deviance Table (Type II tests)

Response: tet.D.
           LR Chisq Df Pr(>Chisq)   
Source_USA   19.458  5   0.001579 **
---
Signif. codes:  0 ‘***’ 0.001 ‘**’ 0.01 ‘*’ 0.05 ‘.’ 0.1 ‘ ’ 1
FDR p-value:  0.002715 
Egg - Chicken  | est= 1.706e-10  | SE= 46340  | z= 3.681e-15  | rawP= 1  | FDR= 1
Egg - Animal  | est= -18.89  | SE= 46320  | z= -0.0004077  | rawP= 1  | FDR= 1
Egg - Fish  | est= -2.836e-11  | SE= 57360  | z= -4.944e-16  | rawP= 1  | FDR= 1
Egg - Human  | est= 7.403e-11  | SE= 46760  | z= 1.583e-15  | rawP= 1  | FDR= 1
Egg - Plant  | est= 2.838e-11  | SE= 54810  | z= 5.178e-16  | rawP= 1  | FDR= 1
Chicken - Animal  | est= -18.89  | SE= 1434  | z= -0.01317  | rawP= 1  | FDR= 1
Chicken - Fish  | est= -1.989e-10  | SE= 33860  | z= -5.876e-15  | rawP= 1  | FDR= 1
Chicken - Human  | est= -9.655e-11  | SE= 6552  | z= -1.474e-14  | rawP= 1  | FDR= 1
Chicken - Plant  | est= -1.422e-10  | SE= 29330  | z= -4.848e-15  | rawP= 1  | FDR= 1
Animal - Fish  | est= 18.89  | SE= 33830  | z= 0.0005583  | rawP= 1  | FDR= 1
Animal - Human  | est= 18.89  | SE= 6393  | z= 0.002954  | rawP= 1  | FDR= 1
Animal - Plant  | est= 18.89  | SE= 29290  | z= 0.0006447  | rawP= 1  | FDR= 1
Fish - Human  | est= 1.024e-10  | SE= 34430  | z= 2.974e-15  | rawP= 1  | FDR= 1
Fish - Plant  | est= 5.673e-11  | SE= 44750  | z= 1.268e-15  | rawP= 1  | FDR= 1
Human - Plant  | est= -4.565e-11  | SE= 29980  | z= -1.523e-15  | rawP= 1  | FDR= 1

----------------------------------------------------------
Gene:  tet.M.  | Reference:  Egg 
----------------------------------------------------------


Call:
glm(formula = as.formula(paste(gene, "~", group_var)), family = binomial, 
    data = data)

Coefficients:
                    Estimate Std. Error z value Pr(>|z|)
(Intercept)       -2.557e+01  7.637e+04       0        1
Source_USAChicken  2.221e-10  7.640e+04       0        1
Source_USAAnimal   1.897e+01  7.637e+04       0        1
Source_USAFish     6.252e-11  9.456e+04       0        1
Source_USAHuman    1.403e-10  7.709e+04       0        1
Source_USAPlant   -1.807e-10  9.036e+04       0        1

(Dispersion parameter for binomial family taken to be 1)

    Null deviance: 38.179  on 10280  degrees of freedom
Residual deviance: 30.399  on 10275  degrees of freedom
AIC: 42.399

Number of Fisher Scoring iterations: 24


Odds Ratios (95% CI):
                   Estimate 2.5 % 97.5 %
(Intercept)               0    NA    Inf
Source_USAChicken         1     0     NA
Source_USAAnimal  172667533     0     NA
Source_USAFish            1     0    Inf
Source_USAHuman           1     0    Inf
Source_USAPlant           1     0    Inf

ANOVA (LR Type II):
Analysis of Deviance Table (Type II tests)

Response: tet.M.
           LR Chisq Df Pr(>Chisq)
Source_USA   7.7798  5     0.1688
FDR p-value:  0.2341 
Egg - Chicken  | est= -2.221e-10  | SE= 76400  | z= -2.907e-15  | rawP= 1  | FDR= 1
Egg - Animal  | est= -18.97  | SE= 76370  | z= -0.0002484  | rawP= 1  | FDR= 1
Egg - Fish  | est= -6.252e-11  | SE= 94560  | z= -6.611e-16  | rawP= 1  | FDR= 1
Egg - Human  | est= -1.403e-10  | SE= 77090  | z= -1.82e-15  | rawP= 1  | FDR= 1
Egg - Plant  | est= 1.807e-10  | SE= 90360  | z= 2e-15  | rawP= 1  | FDR= 1
Chicken - Animal  | est= -18.97  | SE= 2364  | z= -0.008022  | rawP= 1  | FDR= 1
Chicken - Fish  | est= 1.596e-10  | SE= 55820  | z= 2.859e-15  | rawP= 1  | FDR= 1
Chicken - Human  | est= 8.176e-11  | SE= 10800  | z= 7.569e-15  | rawP= 1  | FDR= 1
Chicken - Plant  | est= 4.028e-10  | SE= 48360  | z= 8.33e-15  | rawP= 1  | FDR= 1
Animal - Fish  | est= 18.97  | SE= 55770  | z= 0.0003401  | rawP= 1  | FDR= 1
Animal - Human  | est= 18.97  | SE= 10540  | z= 0.0018  | rawP= 1  | FDR= 1
Animal - Plant  | est= 18.97  | SE= 48300  | z= 0.0003927  | rawP= 1  | FDR= 1
Fish - Human  | est= -7.782e-11  | SE= 56760  | z= -1.371e-15  | rawP= 1  | FDR= 1
Fish - Plant  | est= 2.432e-10  | SE= 73780  | z= 3.297e-15  | rawP= 1  | FDR= 1
Human - Plant  | est= 3.211e-10  | SE= 49440  | z= 6.495e-15  | rawP= 1  | FDR= 1

----------------------------------------------------------
Gene:  aadA  | Reference:  Fish 
----------------------------------------------------------


Call:
glm(formula = as.formula(paste(gene, "~", group_var)), family = binomial, 
    data = data)

Coefficients:
                    Estimate Std. Error z value Pr(>|z|)
(Intercept)       -1.857e+01  1.684e+03  -0.011    0.991
Source_USAEgg     -8.865e-08  2.856e+03   0.000    1.000
Source_USAChicken  1.064e+01  1.684e+03   0.006    0.995
Source_USAAnimal   1.428e+01  1.684e+03   0.008    0.993
Source_USAHuman    1.322e+01  1.684e+03   0.008    0.994
Source_USAPlant   -8.856e-08  2.228e+03   0.000    1.000

(Dispersion parameter for binomial family taken to be 1)

    Null deviance: 350.90  on 10280  degrees of freedom
Residual deviance: 290.61  on 10275  degrees of freedom
AIC: 302.61

Number of Fisher Scoring iterations: 17


Odds Ratios (95% CI):
                    Estimate 2.5 %       97.5 %
(Intercept)             0.00    NA 4.623874e+39
Source_USAEgg           1.00     0 1.702075e+31
Source_USAChicken   41580.34     0           NA
Source_USAAnimal  1594056.27     0           NA
Source_USAHuman    553343.46     0           NA
Source_USAPlant         1.00     0 2.323190e+24

ANOVA (LR Type II):
Analysis of Deviance Table (Type II tests)

Response: aadA
           LR Chisq Df Pr(>Chisq)    
Source_USA   60.288  5   1.06e-11 ***
---
Signif. codes:  0 ‘***’ 0.001 ‘**’ 0.01 ‘*’ 0.05 ‘.’ 0.1 ‘ ’ 1
FDR p-value:  3.254e-11 
Fish - Egg  | est= 8.865e-08  | SE= 2856  | z= 3.104e-11  | rawP= 1  | FDR= 1
Fish - Chicken  | est= -10.64  | SE= 1684  | z= -0.006315  | rawP= 1  | FDR= 1
Fish - Animal  | est= -14.28  | SE= 1684  | z= -0.00848  | rawP= 1  | FDR= 1
Fish - Human  | est= -13.22  | SE= 1684  | z= -0.007852  | rawP= 1  | FDR= 1
Fish - Plant  | est= 8.856e-08  | SE= 2228  | z= 3.975e-11  | rawP= 1  | FDR= 1
Egg - Chicken  | est= -10.64  | SE= 2306  | z= -0.004612  | rawP= 1  | FDR= 1
Egg - Animal  | est= -14.28  | SE= 2306  | z= -0.006193  | rawP= 1  | FDR= 1
Egg - Human  | est= -13.22  | SE= 2306  | z= -0.005734  | rawP= 1  | FDR= 1
Egg - Plant  | est= -8.309e-11  | SE= 2729  | z= -3.045e-14  | rawP= 1  | FDR= 1
Chicken - Animal  | est= -3.646  | SE= 0.6198  | z= -5.883  | rawP= 6.021e-08  | FDR= 1.177e-06
Chicken - Human  | est= -2.588  | SE= 0.9142  | z= -2.831  | rawP= 0.05268  | FDR= 0.6178
Chicken - Plant  | est= 10.64  | SE= 1459  | z= 0.007292  | rawP= 1  | FDR= 1
Animal - Human  | est= 1.058  | SE= 0.7437  | z= 1.423  | rawP= 0.7132  | FDR= 1
Animal - Plant  | est= 14.28  | SE= 1459  | z= 0.009792  | rawP= 1  | FDR= 1
Human - Plant  | est= 13.22  | SE= 1459  | z= 0.009067  | rawP= 1  | FDR= 1

----------------------------------------------------------
Gene:  blaCTX.M  | Reference:  Fish 
----------------------------------------------------------


Call:
glm(formula = as.formula(paste(gene, "~", group_var)), family = binomial, 
    data = data)

Coefficients:
                    Estimate Std. Error z value Pr(>|z|)
(Intercept)       -1.457e+01  2.279e+02  -0.064    0.949
Source_USAEgg     -5.979e-07  3.865e+02   0.000    1.000
Source_USAChicken  1.386e+01  2.279e+02   0.061    0.952
Source_USAAnimal   1.115e+01  2.279e+02   0.049    0.961
Source_USAHuman    1.297e+01  2.279e+02   0.057    0.955
Source_USAPlant   -5.980e-07  3.015e+02   0.000    1.000

(Dispersion parameter for binomial family taken to be 1)

    Null deviance: 12195  on 10280  degrees of freedom
Residual deviance: 11395  on 10275  degrees of freedom
AIC: 11407

Number of Fisher Scoring iterations: 13


Odds Ratios (95% CI):
                   Estimate  2.5 % 97.5 %
(Intercept)             0.0     NA 1.3594
Source_USAEgg           1.0 0.4256 2.3495
Source_USAChicken 1047521.9 0.3640     NA
Source_USAAnimal    69911.8 0.0251     NA
Source_USAHuman    430918.9 0.1533     NA
Source_USAPlant         1.0 0.5135 1.9473

ANOVA (LR Type II):
Analysis of Deviance Table (Type II tests)

Response: blaCTX.M
           LR Chisq Df Pr(>Chisq)    
Source_USA   799.39  5  < 2.2e-16 ***
---
Signif. codes:  0 ‘***’ 0.001 ‘**’ 0.01 ‘*’ 0.05 ‘.’ 0.1 ‘ ’ 1
FDR p-value:  9.614e-170 
Fish - Egg  | est= 5.979e-07  | SE= 386.5  | z= 1.547e-09  | rawP= 1  | FDR= 1
Fish - Chicken  | est= -13.86  | SE= 227.9  | z= -0.06082  | rawP= 1  | FDR= 1
Fish - Animal  | est= -11.15  | SE= 227.9  | z= -0.04894  | rawP= 1  | FDR= 1
Fish - Human  | est= -12.97  | SE= 227.9  | z= -0.05692  | rawP= 1  | FDR= 1
Fish - Plant  | est= 5.98e-07  | SE= 301.5  | z= 1.983e-09  | rawP= 1  | FDR= 1
Egg - Chicken  | est= -13.86  | SE= 312.1  | z= -0.04442  | rawP= 1  | FDR= 1
Egg - Animal  | est= -11.15  | SE= 312.1  | z= -0.03574  | rawP= 1  | FDR= 1
Egg - Human  | est= -12.97  | SE= 312.1  | z= -0.04157  | rawP= 1  | FDR= 1
Egg - Plant  | est= 1.108e-10  | SE= 369.3  | z= 3e-13  | rawP= 1  | FDR= 1
Chicken - Animal  | est= 2.707  | SE= 0.1501  | z= 18.04  | rawP= 0  | FDR= 0
Chicken - Human  | est= 0.8883  | SE= 0.1323  | z= 6.716  | rawP= 2.794e-10  | FDR= 6.214e-09
Chicken - Plant  | est= 13.86  | SE= 197.4  | z= 0.07023  | rawP= 1  | FDR= 1
Animal - Human  | est= -1.819  | SE= 0.1973  | z= -9.218  | rawP= 6.772e-14  | FDR= 1.986e-12
Animal - Plant  | est= 11.15  | SE= 197.4  | z= 0.05651  | rawP= 1  | FDR= 1
Human - Plant  | est= 12.97  | SE= 197.4  | z= 0.06573  | rawP= 1  | FDR= 1

----------------------------------------------------------
Gene:  blaTEM  | Reference:  Fish 
----------------------------------------------------------


Call:
glm(formula = as.formula(paste(gene, "~", group_var)), family = binomial, 
    data = data)

Coefficients:
                    Estimate Std. Error z value Pr(>|z|)
(Intercept)       -1.657e+01  6.196e+02  -0.027    0.979
Source_USAEgg     -4.788e-08  1.051e+03   0.000    1.000
Source_USAChicken  1.149e+01  6.196e+02   0.019    0.985
Source_USAAnimal   1.285e+01  6.196e+02   0.021    0.983
Source_USAHuman    1.295e+01  6.196e+02   0.021    0.983
Source_USAPlant   -4.821e-08  8.196e+02   0.000    1.000

(Dispersion parameter for binomial family taken to be 1)

    Null deviance: 1107.1  on 10280  degrees of freedom
Residual deviance: 1064.5  on 10275  degrees of freedom
AIC: 1076.5

Number of Fisher Scoring iterations: 15


Odds Ratios (95% CI):
                   Estimate 2.5 %        97.5 %
(Intercept)            0.00    NA  2.310216e+10
Source_USAEgg          1.00 0e+00  5.844105e+05
Source_USAChicken  98115.82 0e+00            NA
Source_USAAnimal  381474.65 0e+00            NA
Source_USAHuman   420941.22 2e-04 7.093150e+105
Source_USAPlant        1.00 0e+00  3.155970e+04

ANOVA (LR Type II):
Analysis of Deviance Table (Type II tests)

Response: blaTEM
           LR Chisq Df Pr(>Chisq)    
Source_USA   42.551  5  4.556e-08 ***
---
Signif. codes:  0 ‘***’ 0.001 ‘**’ 0.01 ‘*’ 0.05 ‘.’ 0.1 ‘ ’ 1
FDR p-value:  1.306e-07 
Fish - Egg  | est= 4.788e-08  | SE= 1051  | z= 4.558e-11  | rawP= 1  | FDR= 1
Fish - Chicken  | est= -11.49  | SE= 619.6  | z= -0.01855  | rawP= 1  | FDR= 1
Fish - Animal  | est= -12.85  | SE= 619.6  | z= -0.02074  | rawP= 1  | FDR= 1
Fish - Human  | est= -12.95  | SE= 619.6  | z= -0.0209  | rawP= 1  | FDR= 1
Fish - Plant  | est= 4.821e-08  | SE= 819.6  | z= 5.882e-11  | rawP= 1  | FDR= 1
Egg - Chicken  | est= -11.49  | SE= 848.4  | z= -0.01355  | rawP= 1  | FDR= 1
Egg - Animal  | est= -12.85  | SE= 848.4  | z= -0.01515  | rawP= 1  | FDR= 1
Egg - Human  | est= -12.95  | SE= 848.4  | z= -0.01526  | rawP= 1  | FDR= 1
Egg - Plant  | est= 3.35e-10  | SE= 1004  | z= 3.337e-13  | rawP= 1  | FDR= 1
Chicken - Animal  | est= -1.358  | SE= 0.2205  | z= -6.158  | rawP= 1.102e-08  | FDR= 2.22e-07
Chicken - Human  | est= -1.456  | SE= 0.3357  | z= -4.338  | rawP= 0.0002083  | FDR= 0.002986
Chicken - Plant  | est= 11.49  | SE= 536.6  | z= 0.02142  | rawP= 1  | FDR= 1
Animal - Human  | est= -0.09845  | SE= 0.3502  | z= -0.2811  | rawP= 0.9998  | FDR= 1
Animal - Plant  | est= 12.85  | SE= 536.6  | z= 0.02395  | rawP= 1  | FDR= 1
Human - Plant  | est= 12.95  | SE= 536.6  | z= 0.02414  | rawP= 1  | FDR= 1

----------------------------------------------------------
Gene:  catA  | Reference:  Fish 
----------------------------------------------------------


Call:
glm(formula = as.formula(paste(gene, "~", group_var)), family = binomial, 
    data = data)

Coefficients:
                    Estimate Std. Error z value Pr(>|z|)
(Intercept)       -2.557e+01  5.577e+04       0        1
Source_USAEgg     -2.651e-10  9.456e+04       0        1
Source_USAChicken -1.447e-11  5.582e+04       0        1
Source_USAAnimal   1.937e+01  5.577e+04       0        1
Source_USAHuman   -2.858e-10  5.676e+04       0        1
Source_USAPlant   -3.464e-10  7.378e+04       0        1

(Dispersion parameter for binomial family taken to be 1)

    Null deviance: 54.836  on 10280  degrees of freedom
Residual deviance: 43.164  on 10275  degrees of freedom
AIC: 55.164

Number of Fisher Scoring iterations: 24


Odds Ratios (95% CI):
                   Estimate 2.5 % 97.5 %
(Intercept)               0    NA    Inf
Source_USAEgg             1     0    Inf
Source_USAChicken         1     0     NA
Source_USAAnimal  259177731     0     NA
Source_USAHuman           1     0    Inf
Source_USAPlant           1     0    Inf

ANOVA (LR Type II):
Analysis of Deviance Table (Type II tests)

Response: catA
           LR Chisq Df Pr(>Chisq)  
Source_USA   11.671  5    0.03958 *
---
Signif. codes:  0 ‘***’ 0.001 ‘**’ 0.01 ‘*’ 0.05 ‘.’ 0.1 ‘ ’ 1
FDR p-value:  0.06303 
Fish - Egg  | est= 2.651e-10  | SE= 94560  | z= 2.804e-15  | rawP= 1  | FDR= 1
Fish - Chicken  | est= 1.447e-11  | SE= 55820  | z= 2.591e-16  | rawP= 1  | FDR= 1
Fish - Animal  | est= -19.37  | SE= 55770  | z= -0.0003474  | rawP= 1  | FDR= 1
Fish - Human  | est= 2.858e-10  | SE= 56760  | z= 5.035e-15  | rawP= 1  | FDR= 1
Fish - Plant  | est= 3.465e-10  | SE= 73780  | z= 4.696e-15  | rawP= 1  | FDR= 1
Egg - Chicken  | est= -2.507e-10  | SE= 76400  | z= -3.281e-15  | rawP= 1  | FDR= 1
Egg - Animal  | est= -19.37  | SE= 76370  | z= -0.0002537  | rawP= 1  | FDR= 1
Egg - Human  | est= 2.065e-11  | SE= 77090  | z= 2.678e-16  | rawP= 1  | FDR= 1
Egg - Plant  | est= 8.132e-11  | SE= 90360  | z= 8.999e-16  | rawP= 1  | FDR= 1
Chicken - Animal  | est= -19.37  | SE= 2364  | z= -0.008194  | rawP= 1  | FDR= 1
Chicken - Human  | est= 2.713e-10  | SE= 10800  | z= 2.512e-14  | rawP= 1  | FDR= 1
Chicken - Plant  | est= 3.32e-10  | SE= 48360  | z= 6.865e-15  | rawP= 1  | FDR= 1
Animal - Human  | est= 19.37  | SE= 10540  | z= 0.001838  | rawP= 1  | FDR= 1
Animal - Plant  | est= 19.37  | SE= 48300  | z= 0.0004011  | rawP= 1  | FDR= 1
Human - Plant  | est= 6.067e-11  | SE= 49440  | z= 1.227e-15  | rawP= 1  | FDR= 1

----------------------------------------------------------
Gene:  dfrA  | Reference:  Fish 
----------------------------------------------------------


Call:
glm(formula = as.formula(paste(gene, "~", group_var)), family = binomial, 
    data = data)

Coefficients:
                  Estimate Std. Error z value Pr(>|z|)  
(Intercept)        -1.8718     0.7596  -2.464   0.0137 *
Source_USAEgg     -10.6943   114.8167  -0.093   0.9258  
Source_USAChicken   0.9801     0.7599   1.290   0.1971  
Source_USAAnimal   -1.3212     0.7713  -1.713   0.0867 .
Source_USAHuman     0.2624     0.7708   0.340   0.7336  
Source_USAPlant    -0.3254     1.0642  -0.306   0.7598  
---
Signif. codes:  0 ‘***’ 0.001 ‘**’ 0.01 ‘*’ 0.05 ‘.’ 0.1 ‘ ’ 1

(Dispersion parameter for binomial family taken to be 1)

    Null deviance: 11538  on 10280  degrees of freedom
Residual deviance: 10956  on 10275  degrees of freedom
AIC: 10968

Number of Fisher Scoring iterations: 11


Odds Ratios (95% CI):
                  Estimate  2.5 %  97.5 %
(Intercept)         0.1538 0.0241  0.5568
Source_USAEgg       0.0000 0.0000  0.0000
Source_USAChicken   2.6648 0.7356 17.0516
Source_USAAnimal    0.2668 0.0715  1.7315
Source_USAHuman     1.3000 0.3490  8.4313
Source_USAPlant     0.7222 0.0781  6.6641

ANOVA (LR Type II):
Analysis of Deviance Table (Type II tests)

Response: dfrA
           LR Chisq Df Pr(>Chisq)    
Source_USA   582.25  5  < 2.2e-16 ***
---
Signif. codes:  0 ‘***’ 0.001 ‘**’ 0.01 ‘*’ 0.05 ‘.’ 0.1 ‘ ’ 1
FDR p-value:  7.425e-123 
Fish - Egg  | est= 10.69  | SE= 114.8  | z= 0.09314  | rawP= 1  | FDR= 1
Fish - Chicken  | est= -0.9801  | SE= 0.7599  | z= -1.29  | rawP= 0.7908  | FDR= 1
Fish - Animal  | est= 1.321  | SE= 0.7713  | z= 1.713  | rawP= 0.523  | FDR= 1
Fish - Human  | est= -0.2624  | SE= 0.7708  | z= -0.3404  | rawP= 0.9994  | FDR= 1
Fish - Plant  | est= 0.3254  | SE= 1.064  | z= 0.3058  | rawP= 0.9996  | FDR= 1
Egg - Chicken  | est= -11.67  | SE= 114.8  | z= -0.1017  | rawP= 1  | FDR= 1
Egg - Animal  | est= -9.373  | SE= 114.8  | z= -0.08164  | rawP= 1  | FDR= 1
Egg - Human  | est= -10.96  | SE= 114.8  | z= -0.09543  | rawP= 1  | FDR= 1
Egg - Plant  | est= -10.37  | SE= 114.8  | z= -0.09031  | rawP= 1  | FDR= 1
Chicken - Animal  | est= 2.301  | SE= 0.1361  | z= 16.91  | rawP= 0  | FDR= 0
Chicken - Human  | est= 0.7178  | SE= 0.1331  | z= 5.391  | rawP= 1.043e-06  | FDR= 1.922e-05
Chicken - Plant  | est= 1.306  | SE= 0.7457  | z= 1.751  | rawP= 0.4981  | FDR= 1
Animal - Human  | est= -1.584  | SE= 0.1873  | z= -8.454  | rawP= 5.873e-14  | FDR= 1.962e-12
Animal - Plant  | est= -0.9958  | SE= 0.7573  | z= -1.315  | rawP= 0.7769  | FDR= 1
Human - Plant  | est= 0.5878  | SE= 0.7568  | z= 0.7767  | rawP= 0.9715  | FDR= 1

----------------------------------------------------------
Gene:  fosA  | Reference:  Fish 
----------------------------------------------------------


Call:
glm(formula = as.formula(paste(gene, "~", group_var)), family = binomial, 
    data = data)

Coefficients:
                    Estimate Std. Error z value Pr(>|z|)
(Intercept)       -1.457e+01  2.279e+02  -0.064    0.949
Source_USAEgg      2.317e-07  3.865e+02   0.000    1.000
Source_USAChicken  1.271e+01  2.279e+02   0.056    0.956
Source_USAAnimal   9.991e+00  2.279e+02   0.044    0.965
Source_USAHuman    1.223e+01  2.279e+02   0.054    0.957
Source_USAPlant    2.317e-07  3.015e+02   0.000    1.000

(Dispersion parameter for binomial family taken to be 1)

    Null deviance: 7315.7  on 10280  degrees of freedom
Residual deviance: 7018.2  on 10275  degrees of freedom
AIC: 7030.2

Number of Fisher Scoring iterations: 13


Odds Ratios (95% CI):
                   Estimate  2.5 %       97.5 %
(Intercept)            0.00     NA 1.359400e+00
Source_USAEgg          1.00 0.2576 3.881800e+00
Source_USAChicken 329957.49 0.1147           NA
Source_USAAnimal   21821.91 0.1053 4.602833e+17
Source_USAHuman   204628.40 0.0747           NA
Source_USAPlant        1.00 0.3471 2.881100e+00

ANOVA (LR Type II):
Analysis of Deviance Table (Type II tests)

Response: fosA
           LR Chisq Df Pr(>Chisq)    
Source_USA   297.53  5  < 2.2e-16 ***
---
Signif. codes:  0 ‘***’ 0.001 ‘**’ 0.01 ‘*’ 0.05 ‘.’ 0.1 ‘ ’ 1
FDR p-value:  1.463e-61 
Fish - Egg  | est= -2.317e-07  | SE= 386.5  | z= -5.996e-10  | rawP= 1  | FDR= 1
Fish - Chicken  | est= -12.71  | SE= 227.9  | z= -0.05575  | rawP= 1  | FDR= 1
Fish - Animal  | est= -9.991  | SE= 227.9  | z= -0.04383  | rawP= 1  | FDR= 1
Fish - Human  | est= -12.23  | SE= 227.9  | z= -0.05365  | rawP= 1  | FDR= 1
Fish - Plant  | est= -2.317e-07  | SE= 301.5  | z= -7.685e-10  | rawP= 1  | FDR= 1
Egg - Chicken  | est= -12.71  | SE= 312.1  | z= -0.04071  | rawP= 1  | FDR= 1
Egg - Animal  | est= -9.991  | SE= 312.1  | z= -0.03201  | rawP= 1  | FDR= 1
Egg - Human  | est= -12.23  | SE= 312.1  | z= -0.03918  | rawP= 1  | FDR= 1
Egg - Plant  | est= 7.85e-13  | SE= 369.3  | z= 2.126e-15  | rawP= 1  | FDR= 1
Chicken - Animal  | est= 2.716  | SE= 0.2615  | z= 10.39  | rawP= 5.207e-14  | FDR= 1.962e-12
Chicken - Human  | est= 0.4778  | SE= 0.1751  | z= 2.728  | rawP= 0.06976  | FDR= 0.8034
Chicken - Plant  | est= 12.71  | SE= 197.4  | z= 0.06437  | rawP= 1  | FDR= 1
Animal - Human  | est= -2.238  | SE= 0.3114  | z= -7.187  | rawP= 9.976e-12  | FDR= 2.475e-10
Animal - Plant  | est= 9.991  | SE= 197.4  | z= 0.05061  | rawP= 1  | FDR= 1
Human - Plant  | est= 12.23  | SE= 197.4  | z= 0.06195  | rawP= 1  | FDR= 1

----------------------------------------------------------
Gene:  qnrB  | Reference:  Fish 
----------------------------------------------------------


Call:
glm(formula = as.formula(paste(gene, "~", group_var)), family = binomial, 
    data = data)

Coefficients:
                    Estimate Std. Error z value Pr(>|z|)
(Intercept)       -1.857e+01  1.684e+03  -0.011    0.991
Source_USAEgg      1.602e-08  2.856e+03   0.000    1.000
Source_USAChicken  9.537e+00  1.684e+03   0.006    0.995
Source_USAAnimal   1.368e+01  1.684e+03   0.008    0.994
Source_USAHuman    1.322e+01  1.684e+03   0.008    0.994
Source_USAPlant    1.592e-08  2.228e+03   0.000    1.000

(Dispersion parameter for binomial family taken to be 1)

    Null deviance: 212.75  on 10280  degrees of freedom
Residual deviance: 175.06  on 10275  degrees of freedom
AIC: 187.06

Number of Fisher Scoring iterations: 17


Odds Ratios (95% CI):
                   Estimate 2.5 %       97.5 %
(Intercept)            0.00    NA 4.623874e+39
Source_USAEgg          1.00     0 1.099685e+42
Source_USAChicken  13856.79     0           NA
Source_USAAnimal  871326.54     0           NA
Source_USAHuman   553343.52     0           NA
Source_USAPlant        1.00     0 6.311841e+32

ANOVA (LR Type II):
Analysis of Deviance Table (Type II tests)

Response: qnrB
           LR Chisq Df Pr(>Chisq)    
Source_USA    37.69  5  4.356e-07 ***
---
Signif. codes:  0 ‘***’ 0.001 ‘**’ 0.01 ‘*’ 0.05 ‘.’ 0.1 ‘ ’ 1
FDR p-value:  1.102e-06 
Fish - Egg  | est= -1.602e-08  | SE= 2856  | z= -5.612e-12  | rawP= 1  | FDR= 1
Fish - Chicken  | est= -9.537  | SE= 1684  | z= -0.005663  | rawP= 1  | FDR= 1
Fish - Animal  | est= -13.68  | SE= 1684  | z= -0.008122  | rawP= 1  | FDR= 1
Fish - Human  | est= -13.22  | SE= 1684  | z= -0.007852  | rawP= 1  | FDR= 1
Fish - Plant  | est= -1.592e-08  | SE= 2228  | z= -7.143e-12  | rawP= 1  | FDR= 1
Egg - Chicken  | est= -9.537  | SE= 2306  | z= -0.004135  | rawP= 1  | FDR= 1
Egg - Animal  | est= -13.68  | SE= 2306  | z= -0.005931  | rawP= 1  | FDR= 1
Egg - Human  | est= -13.22  | SE= 2306  | z= -0.005734  | rawP= 1  | FDR= 1
Egg - Plant  | est= 1.098e-10  | SE= 2729  | z= 4.025e-14  | rawP= 1  | FDR= 1
Chicken - Animal  | est= -4.141  | SE= 1.045  | z= -3.963  | rawP= 0.001042  | FDR= 0.0143
Chicken - Human  | est= -3.687  | SE= 1.226  | z= -3.008  | rawP= 0.0315  | FDR= 0.3763
Chicken - Plant  | est= 9.537  | SE= 1459  | z= 0.006539  | rawP= 1  | FDR= 1
Animal - Human  | est= 0.454  | SE= 0.7707  | z= 0.5891  | rawP= 0.9918  | FDR= 1
Animal - Plant  | est= 13.68  | SE= 1459  | z= 0.009378  | rawP= 1  | FDR= 1
Human - Plant  | est= 13.22  | SE= 1459  | z= 0.009067  | rawP= 1  | FDR= 1

----------------------------------------------------------
Gene:  blaCMY  | Reference:  Fish 
----------------------------------------------------------


Call:
glm(formula = as.formula(paste(gene, "~", group_var)), family = binomial, 
    data = data)

Coefficients:
                    Estimate Std. Error z value Pr(>|z|)
(Intercept)       -1.757e+01  1.021e+03  -0.017    0.986
Source_USAEgg      7.982e-08  1.732e+03   0.000    1.000
Source_USAChicken  1.225e+01  1.021e+03   0.012    0.990
Source_USAAnimal   1.379e+01  1.021e+03   0.014    0.989
Source_USAHuman    1.333e+01  1.021e+03   0.013    0.990
Source_USAPlant    7.829e-08  1.351e+03   0.000    1.000

(Dispersion parameter for binomial family taken to be 1)

    Null deviance: 936.34  on 10280  degrees of freedom
Residual deviance: 896.48  on 10275  degrees of freedom
AIC: 908.48

Number of Fisher Scoring iterations: 16


Odds Ratios (95% CI):
                  Estimate 2.5 %        97.5 %
(Intercept)            0.0    NA  2.088038e+21
Source_USAEgg          1.0     0  3.570763e+10
Source_USAChicken 210009.3     0            NA
Source_USAAnimal  976341.4     0            NA
Source_USAHuman   616591.5     0 1.114712e+165
Source_USAPlant        1.0     0  1.710619e+08

ANOVA (LR Type II):
Analysis of Deviance Table (Type II tests)

Response: blaCMY
           LR Chisq Df Pr(>Chisq)    
Source_USA   39.858  5  1.595e-07 ***
---
Signif. codes:  0 ‘***’ 0.001 ‘**’ 0.01 ‘*’ 0.05 ‘.’ 0.1 ‘ ’ 1
FDR p-value:  4.286e-07 
Fish - Egg  | est= -7.982e-08  | SE= 1732  | z= -4.608e-11  | rawP= 1  | FDR= 1
Fish - Chicken  | est= -12.25  | SE= 1021  | z= -0.012  | rawP= 1  | FDR= 1
Fish - Animal  | est= -13.79  | SE= 1021  | z= -0.0135  | rawP= 1  | FDR= 1
Fish - Human  | est= -13.33  | SE= 1021  | z= -0.01305  | rawP= 1  | FDR= 1
Fish - Plant  | est= -7.829e-08  | SE= 1351  | z= -5.793e-11  | rawP= 1  | FDR= 1
Egg - Chicken  | est= -12.25  | SE= 1399  | z= -0.008762  | rawP= 1  | FDR= 1
Egg - Animal  | est= -13.79  | SE= 1399  | z= -0.00986  | rawP= 1  | FDR= 1
Egg - Human  | est= -13.33  | SE= 1399  | z= -0.009532  | rawP= 1  | FDR= 1
Egg - Plant  | est= 1.532e-09  | SE= 1655  | z= 9.26e-13  | rawP= 1  | FDR= 1
Chicken - Animal  | est= -1.537  | SE= 0.2356  | z= -6.522  | rawP= 1.039e-09  | FDR= 2.161e-08
Chicken - Human  | est= -1.077  | SE= 0.44  | z= -2.448  | rawP= 0.14  | FDR= 1
Chicken - Plant  | est= 12.25  | SE= 884.6  | z= 0.01385  | rawP= 1  | FDR= 1
Animal - Human  | est= 0.4596  | SE= 0.4473  | z= 1.028  | rawP= 0.9089  | FDR= 1
Animal - Plant  | est= 13.79  | SE= 884.6  | z= 0.01559  | rawP= 1  | FDR= 1
Human - Plant  | est= 13.33  | SE= 884.6  | z= 0.01507  | rawP= 1  | FDR= 1

----------------------------------------------------------
Gene:  aac.3..IId  | Reference:  Fish 
----------------------------------------------------------


Call:
glm(formula = as.formula(paste(gene, "~", group_var)), family = binomial, 
    data = data)

Coefficients:
                    Estimate Std. Error z value Pr(>|z|)
(Intercept)       -2.157e+01  7.548e+03  -0.003    0.998
Source_USAEgg     -1.112e-07  1.280e+04   0.000    1.000
Source_USAChicken  1.364e+01  7.548e+03   0.002    0.999
Source_USAAnimal   1.427e+01  7.548e+03   0.002    0.998
Source_USAHuman   -1.119e-07  7.681e+03   0.000    1.000
Source_USAPlant    1.862e+01  7.548e+03   0.002    0.998

(Dispersion parameter for binomial family taken to be 1)

    Null deviance: 86.284  on 10280  degrees of freedom
Residual deviance: 78.113  on 10275  degrees of freedom
AIC: 90.113

Number of Fisher Scoring iterations: 20


Odds Ratios (95% CI):
                     Estimate 2.5 %        97.5 %
(Intercept)               0.0    NA 3.441069e+204
Source_USAEgg             1.0     0           Inf
Source_USAChicken    835163.4     0            NA
Source_USAAnimal    1580182.2     0            NA
Source_USAHuman           1.0     0 2.442568e+194
Source_USAPlant   122256203.8     0            NA

ANOVA (LR Type II):
Analysis of Deviance Table (Type II tests)

Response: aac.3..IId
           LR Chisq Df Pr(>Chisq)
Source_USA   8.1712  5      0.147
FDR p-value:  0.218 
Fish - Egg  | est= 1.112e-07  | SE= 12800  | z= 8.686e-12  | rawP= 1  | FDR= 1
Fish - Chicken  | est= -13.64  | SE= 7548  | z= -0.001807  | rawP= 1  | FDR= 1
Fish - Animal  | est= -14.27  | SE= 7548  | z= -0.001891  | rawP= 1  | FDR= 1
Fish - Human  | est= 1.119e-07  | SE= 7681  | z= 1.456e-11  | rawP= 1  | FDR= 1
Fish - Plant  | est= -18.62  | SE= 7548  | z= -0.002467  | rawP= 1  | FDR= 1
Egg - Chicken  | est= -13.64  | SE= 10340  | z= -0.001319  | rawP= 1  | FDR= 1
Egg - Animal  | est= -14.27  | SE= 10340  | z= -0.001381  | rawP= 1  | FDR= 1
Egg - Human  | est= 7.052e-10  | SE= 10430  | z= 6.76e-14  | rawP= 1  | FDR= 1
Egg - Plant  | est= -18.62  | SE= 10340  | z= -0.001802  | rawP= 1  | FDR= 1
Chicken - Animal  | est= -0.6377  | SE= 1.155  | z= -0.5521  | rawP= 0.9939  | FDR= 1
Chicken - Human  | est= 13.64  | SE= 1426  | z= 0.009559  | rawP= 1  | FDR= 1
Chicken - Plant  | est= -4.986  | SE= 1.177  | z= -4.235  | rawP= 0.0003288  | FDR= 0.004611
Animal - Human  | est= 14.27  | SE= 1426  | z= 0.01001  | rawP= 1  | FDR= 1
Animal - Plant  | est= -4.349  | SE= 1.433  | z= -3.035  | rawP= 0.02906  | FDR= 0.3675
Human - Plant  | est= -18.62  | SE= 1426  | z= -0.01306  | rawP= 1  | FDR= 1

----------------------------------------------------------
Gene:  aac.3..IV  | Reference:  Fish 
----------------------------------------------------------


Call:
glm(formula = as.formula(paste(gene, "~", group_var)), family = binomial, 
    data = data)

Coefficients:
                    Estimate Std. Error z value Pr(>|z|)
(Intercept)       -2.257e+01  1.244e+04  -0.002    0.999
Source_USAEgg     -2.559e-06  2.110e+04   0.000    1.000
Source_USAChicken  1.631e+01  1.244e+04   0.001    0.999
Source_USAAnimal  -2.559e-06  1.251e+04   0.000    1.000
Source_USAHuman   -2.559e-06  1.266e+04   0.000    1.000
Source_USAPlant   -2.559e-06  1.646e+04   0.000    1.000

(Dispersion parameter for binomial family taken to be 1)

    Null deviance: 238.87  on 10280  degrees of freedom
Residual deviance: 232.20  on 10275  degrees of freedom
AIC: 244.2

Number of Fisher Scoring iterations: 21


Odds Ratios (95% CI):
                  Estimate 2.5 %        97.5 %
(Intercept)              0    NA           Inf
Source_USAEgg            1     0 4.026376e+295
Source_USAChicken 12126648     0            NA
Source_USAAnimal         1     0 1.677650e+175
Source_USAHuman          1     0 2.654343e+177
Source_USAPlant          1     0 4.243884e+230

ANOVA (LR Type II):
Analysis of Deviance Table (Type II tests)

Response: aac.3..IV
           LR Chisq Df Pr(>Chisq)
Source_USA   6.6744  5      0.246
FDR p-value:  0.3205 
Fish - Egg  | est= 2.559e-06  | SE= 21100  | z= 1.213e-10  | rawP= 1  | FDR= 1
Fish - Chicken  | est= -16.31  | SE= 12440  | z= -0.001311  | rawP= 1  | FDR= 1
Fish - Animal  | est= 2.559e-06  | SE= 12510  | z= 2.046e-10  | rawP= 1  | FDR= 1
Fish - Human  | est= 2.559e-06  | SE= 12660  | z= 2.021e-10  | rawP= 1  | FDR= 1
Fish - Plant  | est= 2.559e-06  | SE= 16460  | z= 1.555e-10  | rawP= 1  | FDR= 1
Egg - Chicken  | est= -16.31  | SE= 17040  | z= -0.0009572  | rawP= 1  | FDR= 1
Egg - Animal  | est= 3.164e-10  | SE= 17090  | z= 1.852e-14  | rawP= 1  | FDR= 1
Egg - Human  | est= 2.986e-10  | SE= 17200  | z= 1.736e-14  | rawP= 1  | FDR= 1
Egg - Plant  | est= 3.849e-10  | SE= 20160  | z= 1.909e-14  | rawP= 1  | FDR= 1
Chicken - Animal  | est= 16.31  | SE= 1257  | z= 0.01298  | rawP= 1  | FDR= 1
Chicken - Human  | est= 16.31  | SE= 2352  | z= 0.006936  | rawP= 1  | FDR= 1
Chicken - Plant  | est= 16.31  | SE= 10780  | z= 0.001513  | rawP= 1  | FDR= 1
Animal - Human  | est= -1.782e-11  | SE= 2666  | z= -6.681e-15  | rawP= 1  | FDR= 1
Animal - Plant  | est= 6.845e-11  | SE= 10850  | z= 6.309e-15  | rawP= 1  | FDR= 1
Human - Plant  | est= 8.627e-11  | SE= 11030  | z= 7.821e-15  | rawP= 1  | FDR= 1

----------------------------------------------------------
Gene:  aac.3..IVa  | Reference:  Fish 
----------------------------------------------------------


Call:
glm(formula = as.formula(paste(gene, "~", group_var)), family = binomial, 
    data = data)

Coefficients:
                  Estimate Std. Error z value Pr(>|z|)   
(Intercept)        -1.8718     0.7596  -2.464  0.01373 * 
Source_USAEgg     -11.6943   189.2980  -0.062  0.95074   
Source_USAChicken   1.9622     0.7599   2.582  0.00982 **
Source_USAAnimal   -0.8590     0.7673  -1.119  0.26295   
Source_USAHuman     0.4403     0.7696   0.572  0.56727   
Source_USAPlant   -11.6943   119.7240  -0.098  0.92219   
---
Signif. codes:  0 ‘***’ 0.001 ‘**’ 0.01 ‘*’ 0.05 ‘.’ 0.1 ‘ ’ 1

(Dispersion parameter for binomial family taken to be 1)

    Null deviance: 14110  on 10280  degrees of freedom
Residual deviance: 12655  on 10275  degrees of freedom
AIC: 12667

Number of Fisher Scoring iterations: 12


Odds Ratios (95% CI):
                  Estimate  2.5 %  97.5 %
(Intercept)         0.1538 0.0241  0.5568
Source_USAEgg       0.0000 0.0000  0.0000
Source_USAChicken   7.1149 1.9643 45.5240
Source_USAAnimal    0.4236 0.1147  2.7356
Source_USAHuman     1.5531 0.4182 10.0579
Source_USAPlant     0.0000 0.0000  0.0000

ANOVA (LR Type II):
Analysis of Deviance Table (Type II tests)

Response: aac.3..IVa
           LR Chisq Df Pr(>Chisq)    
Source_USA   1454.2  5  < 2.2e-16 ***
---
Signif. codes:  0 ‘***’ 0.001 ‘**’ 0.01 ‘*’ 0.05 ‘.’ 0.1 ‘ ’ 1
FDR p-value:  2.123e-311 
Fish - Egg  | est= 11.69  | SE= 189.3  | z= 0.06178  | rawP= 1  | FDR= 1
Fish - Chicken  | est= -1.962  | SE= 0.7599  | z= -2.582  | rawP= 0.1016  | FDR= 1
Fish - Animal  | est= 0.859  | SE= 0.7673  | z= 1.119  | rawP= 0.8735  | FDR= 1
Fish - Human  | est= -0.4403  | SE= 0.7696  | z= -0.5721  | rawP= 0.9928  | FDR= 1
Fish - Plant  | est= 11.69  | SE= 119.7  | z= 0.09768  | rawP= 1  | FDR= 1
Egg - Chicken  | est= -13.66  | SE= 189.3  | z= -0.07214  | rawP= 1  | FDR= 1
Egg - Animal  | est= -10.84  | SE= 189.3  | z= -0.05724  | rawP= 1  | FDR= 1
Egg - Human  | est= -12.13  | SE= 189.3  | z= -0.0641  | rawP= 1  | FDR= 1
Egg - Plant  | est= -1.371e-10  | SE= 224  | z= -6.119e-13  | rawP= 1  | FDR= 1
Chicken - Animal  | est= 2.821  | SE= 0.111  | z= 25.42  | rawP= 0  | FDR= 0
Chicken - Human  | est= 1.522  | SE= 0.1256  | z= 12.12  | rawP= 0  | FDR= 0
Chicken - Plant  | est= 13.66  | SE= 119.7  | z= 0.1141  | rawP= 1  | FDR= 1
Animal - Human  | est= -1.299  | SE= 0.1647  | z= -7.888  | rawP= 1.331e-13  | FDR= 3.434e-12
Animal - Plant  | est= 10.84  | SE= 119.7  | z= 0.0905  | rawP= 1  | FDR= 1
Human - Plant  | est= 12.13  | SE= 119.7  | z= 0.1014  | rawP= 1  | FDR= 1

----------------------------------------------------------
Gene:  aac.3..VIa  | Reference:  Fish 
----------------------------------------------------------


Call:
glm(formula = as.formula(paste(gene, "~", group_var)), family = binomial, 
    data = data)

Coefficients:
                    Estimate Std. Error z value Pr(>|z|)
(Intercept)       -1.757e+01  1.021e+03  -0.017    0.986
Source_USAEgg      5.300e-08  1.732e+03   0.000    1.000
Source_USAChicken  1.167e+01  1.021e+03   0.011    0.991
Source_USAAnimal   1.248e+01  1.021e+03   0.012    0.990
Source_USAHuman    1.292e+01  1.021e+03   0.013    0.990
Source_USAPlant    5.284e-08  1.351e+03   0.000    1.000

(Dispersion parameter for binomial family taken to be 1)

    Null deviance: 479.00  on 10280  degrees of freedom
Residual deviance: 471.94  on 10275  degrees of freedom
AIC: 483.94

Number of Fisher Scoring iterations: 16


Odds Ratios (95% CI):
                  Estimate 2.5 %        97.5 %
(Intercept)            0.0    NA  2.088038e+21
Source_USAEgg          1.0     0  9.615496e+15
Source_USAChicken 117555.4     0            NA
Source_USAAnimal  261903.8     0 3.613161e+133
Source_USAHuman   409084.8     0 5.643747e+133
Source_USAPlant        1.0     0  2.949488e+12

ANOVA (LR Type II):
Analysis of Deviance Table (Type II tests)

Response: aac.3..VIa
           LR Chisq Df Pr(>Chisq)
Source_USA   7.0574  5     0.2164
FDR p-value:  0.2908 
Fish - Egg  | est= -5.3e-08  | SE= 1732  | z= -3.06e-11  | rawP= 1  | FDR= 1
Fish - Chicken  | est= -11.67  | SE= 1021  | z= -0.01143  | rawP= 1  | FDR= 1
Fish - Animal  | est= -12.48  | SE= 1021  | z= -0.01221  | rawP= 1  | FDR= 1
Fish - Human  | est= -12.92  | SE= 1021  | z= -0.01265  | rawP= 1  | FDR= 1
Fish - Plant  | est= -5.284e-08  | SE= 1351  | z= -3.91e-11  | rawP= 1  | FDR= 1
Egg - Chicken  | est= -11.67  | SE= 1399  | z= -0.008347  | rawP= 1  | FDR= 1
Egg - Animal  | est= -12.48  | SE= 1399  | z= -0.008919  | rawP= 1  | FDR= 1
Egg - Human  | est= -12.92  | SE= 1399  | z= -0.009238  | rawP= 1  | FDR= 1
Egg - Plant  | est= 1.593e-10  | SE= 1655  | z= 9.627e-14  | rawP= 1  | FDR= 1
Chicken - Animal  | est= -0.8011  | SE= 0.3942  | z= -2.032  | rawP= 0.3239  | FDR= 1
Chicken - Human  | est= -1.247  | SE= 0.5441  | z= -2.292  | rawP= 0.1972  | FDR= 1
Chicken - Plant  | est= 11.67  | SE= 884.6  | z= 0.0132  | rawP= 1  | FDR= 1
Animal - Human  | est= -0.4459  | SE= 0.6035  | z= -0.7389  | rawP= 0.9771  | FDR= 1
Animal - Plant  | est= 12.48  | SE= 884.6  | z= 0.0141  | rawP= 1  | FDR= 1
Human - Plant  | est= 12.92  | SE= 884.6  | z= 0.01461  | rawP= 1  | FDR= 1

----------------------------------------------------------
Gene:  aac.6...IIc  | Reference:  Fish 
----------------------------------------------------------


Call:
glm(formula = as.formula(paste(gene, "~", group_var)), family = binomial, 
    data = data)

Coefficients:
                    Estimate Std. Error z value Pr(>|z|)
(Intercept)       -2.457e+01  3.383e+04  -0.001    0.999
Source_USAEgg     -9.584e-11  5.736e+04   0.000    1.000
Source_USAChicken -1.786e-10  3.386e+04   0.000    1.000
Source_USAAnimal   1.889e+01  3.383e+04   0.001    1.000
Source_USAHuman   -6.511e-11  3.443e+04   0.000    1.000
Source_USAPlant   -4.397e-11  4.475e+04   0.000    1.000

(Dispersion parameter for binomial family taken to be 1)

    Null deviance: 86.284  on 10280  degrees of freedom
Residual deviance: 66.826  on 10275  degrees of freedom
AIC: 78.826

Number of Fisher Scoring iterations: 23


Odds Ratios (95% CI):
                   Estimate 2.5 % 97.5 %
(Intercept)               0    NA    Inf
Source_USAEgg             1     0    Inf
Source_USAChicken         1     0     NA
Source_USAAnimal  159127059     0     NA
Source_USAHuman           1     0    Inf
Source_USAPlant           1     0    Inf

ANOVA (LR Type II):
Analysis of Deviance Table (Type II tests)

Response: aac.6...IIc
           LR Chisq Df Pr(>Chisq)   
Source_USA   19.458  5   0.001579 **
---
Signif. codes:  0 ‘***’ 0.001 ‘**’ 0.01 ‘*’ 0.05 ‘.’ 0.1 ‘ ’ 1
FDR p-value:  0.002715 
Fish - Egg  | est= 9.584e-11  | SE= 57360  | z= 1.671e-15  | rawP= 1  | FDR= 1
Fish - Chicken  | est= 1.786e-10  | SE= 33860  | z= 5.275e-15  | rawP= 1  | FDR= 1
Fish - Animal  | est= -18.89  | SE= 33830  | z= -0.0005583  | rawP= 1  | FDR= 1
Fish - Human  | est= 6.511e-11  | SE= 34430  | z= 1.891e-15  | rawP= 1  | FDR= 1
Fish - Plant  | est= 4.397e-11  | SE= 44750  | z= 9.826e-16  | rawP= 1  | FDR= 1
Egg - Chicken  | est= 8.274e-11  | SE= 46340  | z= 1.785e-15  | rawP= 1  | FDR= 1
Egg - Animal  | est= -18.89  | SE= 46320  | z= -0.0004077  | rawP= 1  | FDR= 1
Egg - Human  | est= -3.073e-11  | SE= 46760  | z= -6.572e-16  | rawP= 1  | FDR= 1
Egg - Plant  | est= -5.187e-11  | SE= 54810  | z= -9.465e-16  | rawP= 1  | FDR= 1
Chicken - Animal  | est= -18.89  | SE= 1434  | z= -0.01317  | rawP= 1  | FDR= 1
Chicken - Human  | est= -1.135e-10  | SE= 6552  | z= -1.732e-14  | rawP= 1  | FDR= 1
Chicken - Plant  | est= -1.346e-10  | SE= 29330  | z= -4.59e-15  | rawP= 1  | FDR= 1
Animal - Human  | est= 18.89  | SE= 6393  | z= 0.002954  | rawP= 1  | FDR= 1
Animal - Plant  | est= 18.89  | SE= 29290  | z= 0.0006447  | rawP= 1  | FDR= 1
Human - Plant  | est= -2.114e-11  | SE= 29980  | z= -7.05e-16  | rawP= 1  | FDR= 1

----------------------------------------------------------
Gene:  aac.6...Iaa  | Reference:  Fish 
----------------------------------------------------------


Call:
glm(formula = as.formula(paste(gene, "~", group_var)), family = binomial, 
    data = data)

Coefficients:
                    Estimate Std. Error z value Pr(>|z|)
(Intercept)        2.457e+01  3.383e+04   0.001    0.999
Source_USAEgg     -5.761e-07  5.736e+04   0.000    1.000
Source_USAChicken -1.554e+01  3.383e+04   0.000    1.000
Source_USAAnimal  -5.831e-07  3.400e+04   0.000    1.000
Source_USAHuman   -5.830e-07  3.443e+04   0.000    1.000
Source_USAPlant   -5.799e-07  4.475e+04   0.000    1.000

(Dispersion parameter for binomial family taken to be 1)

    Null deviance: 20.476  on 10280  degrees of freedom
Residual deviance: 20.059  on 10275  degrees of freedom
AIC: 32.059

Number of Fisher Scoring iterations: 23


Odds Ratios (95% CI):
                     Estimate 2.5 % 97.5 %
(Intercept)       46656083436     0     NA
Source_USAEgg               1     0    Inf
Source_USAChicken           0    NA    Inf
Source_USAAnimal            1     0    Inf
Source_USAHuman             1     0    Inf
Source_USAPlant             1     0    Inf

ANOVA (LR Type II):
Analysis of Deviance Table (Type II tests)

Response: aac.6...Iaa
           LR Chisq Df Pr(>Chisq)
Source_USA  0.41681  5     0.9949
FDR p-value:  0.9949 
Fish - Egg  | est= 5.761e-07  | SE= 57360  | z= 1.004e-11  | rawP= 1  | FDR= 1
Fish - Chicken  | est= 15.54  | SE= 33830  | z= 0.0004593  | rawP= 1  | FDR= 1
Fish - Animal  | est= 5.831e-07  | SE= 34000  | z= 1.715e-11  | rawP= 1  | FDR= 1
Fish - Human  | est= 5.83e-07  | SE= 34430  | z= 1.694e-11  | rawP= 1  | FDR= 1
Fish - Plant  | est= 5.799e-07  | SE= 44750  | z= 1.296e-11  | rawP= 1  | FDR= 1
Egg - Chicken  | est= 15.54  | SE= 46320  | z= 0.0003354  | rawP= 1  | FDR= 1
Egg - Animal  | est= 7.038e-09  | SE= 46450  | z= 1.515e-13  | rawP= 1  | FDR= 1
Egg - Human  | est= 6.907e-09  | SE= 46760  | z= 1.477e-13  | rawP= 1  | FDR= 1
Egg - Plant  | est= 3.851e-09  | SE= 54810  | z= 7.027e-14  | rawP= 1  | FDR= 1
Chicken - Animal  | est= -15.54  | SE= 3416  | z= -0.004548  | rawP= 1  | FDR= 1
Chicken - Human  | est= -15.54  | SE= 6393  | z= -0.00243  | rawP= 1  | FDR= 1
Chicken - Plant  | est= -15.54  | SE= 29290  | z= -0.0005303  | rawP= 1  | FDR= 1
Animal - Human  | est= -1.311e-10  | SE= 7248  | z= -1.809e-14  | rawP= 1  | FDR= 1
Animal - Plant  | est= -3.187e-09  | SE= 29490  | z= -1.08e-13  | rawP= 1  | FDR= 1
Human - Plant  | est= -3.056e-09  | SE= 29980  | z= -1.019e-13  | rawP= 1  | FDR= 1

----------------------------------------------------------
Gene:  ant.2....Ia  | Reference:  Fish 
----------------------------------------------------------


Call:
glm(formula = as.formula(paste(gene, "~", group_var)), family = binomial, 
    data = data)

Coefficients:
                    Estimate Std. Error z value Pr(>|z|)
(Intercept)       -2.157e+01  7.548e+03  -0.003    0.998
Source_USAEgg      1.899e-07  1.280e+04   0.000    1.000
Source_USAChicken  1.364e+01  7.548e+03   0.002    0.999
Source_USAAnimal   1.668e+01  7.548e+03   0.002    0.998
Source_USAHuman    1.885e-07  7.681e+03   0.000    1.000
Source_USAPlant    1.884e-07  9.985e+03   0.000    1.000

(Dispersion parameter for binomial family taken to be 1)

    Null deviance: 212.75  on 10280  degrees of freedom
Residual deviance: 183.21  on 10275  degrees of freedom
AIC: 195.21

Number of Fisher Scoring iterations: 20


Odds Ratios (95% CI):
                    Estimate 2.5 %        97.5 %
(Intercept)              0.0    NA 3.441044e+204
Source_USAEgg            1.0     0 2.201926e+189
Source_USAChicken   835163.7     0            NA
Source_USAAnimal  17501064.6     0            NA
Source_USAHuman          1.0     0 4.414446e+113
Source_USAPlant          1.0     0 5.287691e+147

ANOVA (LR Type II):
Analysis of Deviance Table (Type II tests)

Response: ant.2....Ia
           LR Chisq Df Pr(>Chisq)    
Source_USA   29.542  5  1.814e-05 ***
---
Signif. codes:  0 ‘***’ 0.001 ‘**’ 0.01 ‘*’ 0.05 ‘.’ 0.1 ‘ ’ 1
FDR p-value:  4.106e-05 
Fish - Egg  | est= -1.899e-07  | SE= 12800  | z= -1.484e-11  | rawP= 1  | FDR= 1
Fish - Chicken  | est= -13.64  | SE= 7548  | z= -0.001807  | rawP= 1  | FDR= 1
Fish - Animal  | est= -16.68  | SE= 7548  | z= -0.00221  | rawP= 1  | FDR= 1
Fish - Human  | est= -1.885e-07  | SE= 7681  | z= -2.455e-11  | rawP= 1  | FDR= 1
Fish - Plant  | est= -1.884e-07  | SE= 9985  | z= -1.887e-11  | rawP= 1  | FDR= 1
Egg - Chicken  | est= -13.64  | SE= 10340  | z= -0.001319  | rawP= 1  | FDR= 1
Egg - Animal  | est= -16.68  | SE= 10340  | z= -0.001614  | rawP= 1  | FDR= 1
Egg - Human  | est= 1.367e-09  | SE= 10430  | z= 1.31e-13  | rawP= 1  | FDR= 1
Egg - Plant  | est= 1.521e-09  | SE= 12230  | z= 1.244e-13  | rawP= 1  | FDR= 1
Chicken - Animal  | est= -3.042  | SE= 0.652  | z= -4.667  | rawP= 4.503e-05  | FDR= 0.0007261
Chicken - Human  | est= 13.64  | SE= 1426  | z= 0.009559  | rawP= 1  | FDR= 1
Chicken - Plant  | est= 13.64  | SE= 6537  | z= 0.002086  | rawP= 1  | FDR= 1
Animal - Human  | est= 16.68  | SE= 1426  | z= 0.01169  | rawP= 1  | FDR= 1
Animal - Plant  | est= 16.68  | SE= 6537  | z= 0.002551  | rawP= 1  | FDR= 1
Human - Plant  | est= 1.546e-10  | SE= 6690  | z= 2.31e-14  | rawP= 1  | FDR= 1

----------------------------------------------------------
Gene:  ant.3....Ia  | Reference:  Fish 
----------------------------------------------------------


Call:
glm(formula = as.formula(paste(gene, "~", group_var)), family = binomial, 
    data = data)

Coefficients:
                  Estimate Std. Error z value Pr(>|z|)    
(Intercept)        -1.0116     0.5839  -1.733   0.0832 .  
Source_USAEgg     -12.5545   189.2973  -0.066   0.9471    
Source_USAChicken   2.5463     0.5846   4.356 1.33e-05 ***
Source_USAAnimal   -1.4558     0.5919  -2.459   0.0139 *  
Source_USAHuman    -0.2458     0.5956  -0.413   0.6799    
Source_USAPlant    -1.1856     0.9468  -1.252   0.2105    
---
Signif. codes:  0 ‘***’ 0.001 ‘**’ 0.01 ‘*’ 0.05 ‘.’ 0.1 ‘ ’ 1

(Dispersion parameter for binomial family taken to be 1)

    Null deviance: 12750.5  on 10280  degrees of freedom
Residual deviance:  9082.4  on 10275  degrees of freedom
AIC: 9094.4

Number of Fisher Scoring iterations: 12


Odds Ratios (95% CI):
                  Estimate  2.5 %  97.5 %
(Intercept)         0.3636 0.1008  1.0634
Source_USAEgg       0.0000 0.0000  0.0000
Source_USAChicken  12.7596 4.3566 46.0915
Source_USAAnimal    0.2332 0.0784  0.8520
Source_USAHuman     0.7821 0.2607  2.8734
Source_USAPlant     0.3056 0.0376  1.8357

ANOVA (LR Type II):
Analysis of Deviance Table (Type II tests)

Response: ant.3....Ia
           LR Chisq Df Pr(>Chisq)    
Source_USA   3668.1  5  < 2.2e-16 ***
---
Signif. codes:  0 ‘***’ 0.001 ‘**’ 0.01 ‘*’ 0.05 ‘.’ 0.1 ‘ ’ 1
FDR p-value:  0 
Fish - Egg  | est= 12.55  | SE= 189.3  | z= 0.06632  | rawP= 1  | FDR= 1
Fish - Chicken  | est= -2.546  | SE= 0.5846  | z= -4.356  | rawP= 0.0001923  | FDR= 0.002819
Fish - Animal  | est= 1.456  | SE= 0.5919  | z= 2.459  | rawP= 0.1363  | FDR= 1
Fish - Human  | est= 0.2458  | SE= 0.5956  | z= 0.4126  | rawP= 0.9985  | FDR= 1
Fish - Plant  | est= 1.186  | SE= 0.9468  | z= 1.252  | rawP= 0.8109  | FDR= 1
Egg - Chicken  | est= -15.1  | SE= 189.3  | z= -0.07977  | rawP= 1  | FDR= 1
Egg - Animal  | est= -11.1  | SE= 189.3  | z= -0.05863  | rawP= 1  | FDR= 1
Egg - Human  | est= -12.31  | SE= 189.3  | z= -0.06502  | rawP= 1  | FDR= 1
Egg - Plant  | est= -11.37  | SE= 189.3  | z= -0.06006  | rawP= 1  | FDR= 1
Chicken - Animal  | est= 4.002  | SE= 0.1013  | z= 39.52  | rawP= 0  | FDR= 0
Chicken - Human  | est= 2.792  | SE= 0.121  | z= 23.08  | rawP= 0  | FDR= 0
Chicken - Plant  | est= 3.732  | SE= 0.7459  | z= 5.003  | rawP= 8.365e-06  | FDR= 0.0001383
Animal - Human  | est= -1.21  | SE= 0.1525  | z= -7.937  | rawP= 1.147e-13  | FDR= 3.082e-12
Animal - Plant  | est= -0.2701  | SE= 0.7517  | z= -0.3594  | rawP= 0.9992  | FDR= 1
Human - Plant  | est= 0.9399  | SE= 0.7546  | z= 1.246  | rawP= 0.8143  | FDR= 1

----------------------------------------------------------
Gene:  aph.3....Ib  | Reference:  Fish 
----------------------------------------------------------


Call:
glm(formula = as.formula(paste(gene, "~", group_var)), family = binomial, 
    data = data)

Coefficients:
                  Estimate Std. Error z value Pr(>|z|)   
(Intercept)        -2.6391     1.0351  -2.550  0.01079 * 
Source_USAEgg     -13.9270   848.3678  -0.016  0.98690   
Source_USAChicken  -3.2097     1.0551  -3.042  0.00235 **
Source_USAAnimal   -0.7942     1.0459  -0.759  0.44762   
Source_USAHuman    -2.2954     1.1862  -1.935  0.05299 . 
Source_USAPlant   -13.9270   536.5555  -0.026  0.97929   
---
Signif. codes:  0 ‘***’ 0.001 ‘**’ 0.01 ‘*’ 0.05 ‘.’ 0.1 ‘ ’ 1

(Dispersion parameter for binomial family taken to be 1)

    Null deviance: 877.70  on 10280  degrees of freedom
Residual deviance: 781.12  on 10275  degrees of freedom
AIC: 793.12

Number of Fisher Scoring iterations: 15


Odds Ratios (95% CI):
                  Estimate  2.5 %       97.5 %
(Intercept)         0.0714 0.0039 3.551000e-01
Source_USAEgg       0.0000 0.0000 1.058779e+08
Source_USAChicken   0.0404 0.0076 7.458000e-01
Source_USAAnimal    0.4519 0.0880 8.275900e+00
Source_USAHuman     0.1007 0.0120 2.105400e+00
Source_USAPlant     0.0000 0.0000 7.116682e+02

ANOVA (LR Type II):
Analysis of Deviance Table (Type II tests)

Response: aph.3....Ib
           LR Chisq Df Pr(>Chisq)    
Source_USA   96.581  5  < 2.2e-16 ***
---
Signif. codes:  0 ‘***’ 0.001 ‘**’ 0.01 ‘*’ 0.05 ‘.’ 0.1 ‘ ’ 1
FDR p-value:  9.181e-19 
Fish - Egg  | est= 13.93  | SE= 848.4  | z= 0.01642  | rawP= 1  | FDR= 1
Fish - Chicken  | est= 3.21  | SE= 1.055  | z= 3.042  | rawP= 0.02841  | FDR= 0.3665
Fish - Animal  | est= 0.7942  | SE= 1.046  | z= 0.7594  | rawP= 0.9742  | FDR= 1
Fish - Human  | est= 2.295  | SE= 1.186  | z= 1.935  | rawP= 0.3806  | FDR= 1
Fish - Plant  | est= 13.93  | SE= 536.6  | z= 0.02596  | rawP= 1  | FDR= 1
Egg - Chicken  | est= -10.72  | SE= 848.4  | z= -0.01263  | rawP= 1  | FDR= 1
Egg - Animal  | est= -13.13  | SE= 848.4  | z= -0.01548  | rawP= 1  | FDR= 1
Egg - Human  | est= -11.63  | SE= 848.4  | z= -0.01371  | rawP= 1  | FDR= 1
Egg - Plant  | est= -6.999e-11  | SE= 1004  | z= -6.973e-14  | rawP= 1  | FDR= 1
Chicken - Animal  | est= -2.415  | SE= 0.2534  | z= -9.531  | rawP= 4.874e-14  | FDR= 1.962e-12
Chicken - Human  | est= -0.9143  | SE= 0.6144  | z= -1.488  | rawP= 0.672  | FDR= 1
Chicken - Plant  | est= 10.72  | SE= 536.6  | z= 0.01997  | rawP= 1  | FDR= 1
Animal - Human  | est= 1.501  | SE= 0.5985  | z= 2.508  | rawP= 0.1215  | FDR= 1
Animal - Plant  | est= 13.13  | SE= 536.6  | z= 0.02448  | rawP= 1  | FDR= 1
Human - Plant  | est= 11.63  | SE= 536.6  | z= 0.02168  | rawP= 1  | FDR= 1

----------------------------------------------------------
Gene:  aph.3...IIa  | Reference:  Fish 
----------------------------------------------------------


Call:
glm(formula = as.formula(paste(gene, "~", group_var)), family = binomial, 
    data = data)

Coefficients:
                    Estimate Std. Error z value Pr(>|z|)
(Intercept)       -2.557e+01  5.577e+04       0        1
Source_USAEgg      8.167e-10  9.456e+04       0        1
Source_USAChicken  9.089e-10  5.582e+04       0        1
Source_USAAnimal   1.897e+01  5.577e+04       0        1
Source_USAHuman    8.844e-10  5.676e+04       0        1
Source_USAPlant    6.502e-10  7.378e+04       0        1

(Dispersion parameter for binomial family taken to be 1)

    Null deviance: 38.179  on 10280  degrees of freedom
Residual deviance: 30.399  on 10275  degrees of freedom
AIC: 42.399

Number of Fisher Scoring iterations: 24


Odds Ratios (95% CI):
                   Estimate 2.5 % 97.5 %
(Intercept)               0    NA    Inf
Source_USAEgg             1     0    Inf
Source_USAChicken         1     0     NA
Source_USAAnimal  172667533     0     NA
Source_USAHuman           1     0    Inf
Source_USAPlant           1     0    Inf

ANOVA (LR Type II):
Analysis of Deviance Table (Type II tests)

Response: aph.3...IIa
           LR Chisq Df Pr(>Chisq)
Source_USA   7.7798  5     0.1688
FDR p-value:  0.2341 
Fish - Egg  | est= -8.167e-10  | SE= 94560  | z= -8.637e-15  | rawP= 1  | FDR= 1
Fish - Chicken  | est= -9.089e-10  | SE= 55820  | z= -1.628e-14  | rawP= 1  | FDR= 1
Fish - Animal  | est= -18.97  | SE= 55770  | z= -0.0003401  | rawP= 1  | FDR= 1
Fish - Human  | est= -8.844e-10  | SE= 56760  | z= -1.558e-14  | rawP= 1  | FDR= 1
Fish - Plant  | est= -6.502e-10  | SE= 73780  | z= -8.813e-15  | rawP= 1  | FDR= 1
Egg - Chicken  | est= -9.217e-11  | SE= 76400  | z= -1.206e-15  | rawP= 1  | FDR= 1
Egg - Animal  | est= -18.97  | SE= 76370  | z= -0.0002484  | rawP= 1  | FDR= 1
Egg - Human  | est= -6.773e-11  | SE= 77090  | z= -8.785e-16  | rawP= 1  | FDR= 1
Egg - Plant  | est= 1.665e-10  | SE= 90360  | z= 1.842e-15  | rawP= 1  | FDR= 1
Chicken - Animal  | est= -18.97  | SE= 2364  | z= -0.008022  | rawP= 1  | FDR= 1
Chicken - Human  | est= 2.444e-11  | SE= 10800  | z= 2.263e-15  | rawP= 1  | FDR= 1
Chicken - Plant  | est= 2.586e-10  | SE= 48360  | z= 5.349e-15  | rawP= 1  | FDR= 1
Animal - Human  | est= 18.97  | SE= 10540  | z= 0.0018  | rawP= 1  | FDR= 1
Animal - Plant  | est= 18.97  | SE= 48300  | z= 0.0003927  | rawP= 1  | FDR= 1
Human - Plant  | est= 2.342e-10  | SE= 49440  | z= 4.737e-15  | rawP= 1  | FDR= 1

----------------------------------------------------------
Gene:  aph.3...Ia  | Reference:  Fish 
----------------------------------------------------------


Call:
glm(formula = as.formula(paste(gene, "~", group_var)), family = binomial, 
    data = data)

Coefficients:
                  Estimate Std. Error z value Pr(>|z|)  
(Intercept)        -1.8718     0.7596  -2.464   0.0137 *
Source_USAEgg     -12.6943   312.0978  -0.041   0.9676  
Source_USAChicken   0.8578     0.7600   1.129   0.2590  
Source_USAAnimal   -1.2517     0.7706  -1.624   0.1043  
Source_USAHuman     0.2794     0.7706   0.363   0.7169  
Source_USAPlant   -12.6943   197.3889  -0.064   0.9487  
---
Signif. codes:  0 ‘***’ 0.001 ‘**’ 0.01 ‘*’ 0.05 ‘.’ 0.1 ‘ ’ 1

(Dispersion parameter for binomial family taken to be 1)

    Null deviance: 11070  on 10280  degrees of freedom
Residual deviance: 10581  on 10275  degrees of freedom
AIC: 10593

Number of Fisher Scoring iterations: 13


Odds Ratios (95% CI):
                  Estimate  2.5 %  97.5 %
(Intercept)         0.1538 0.0241  0.5568
Source_USAEgg       0.0000 0.0000  0.0000
Source_USAChicken   2.3580 0.6509 15.0891
Source_USAAnimal    0.2860 0.0768  1.8545
Source_USAHuman     1.3223 0.3551  8.5748
Source_USAPlant     0.0000 0.0000  0.0000

ANOVA (LR Type II):
Analysis of Deviance Table (Type II tests)

Response: aph.3...Ia
           LR Chisq Df Pr(>Chisq)    
Source_USA    489.4  5  < 2.2e-16 ***
---
Signif. codes:  0 ‘***’ 0.001 ‘**’ 0.01 ‘*’ 0.05 ‘.’ 0.1 ‘ ’ 1
FDR p-value:  7.398e-103 
Fish - Egg  | est= 12.69  | SE= 312.1  | z= 0.04067  | rawP= 1  | FDR= 1
Fish - Chicken  | est= -0.8578  | SE= 0.76  | z= -1.129  | rawP= 0.8696  | FDR= 1
Fish - Animal  | est= 1.252  | SE= 0.7706  | z= 1.624  | rawP= 0.5823  | FDR= 1
Fish - Human  | est= -0.2794  | SE= 0.7706  | z= -0.3626  | rawP= 0.9992  | FDR= 1
Fish - Plant  | est= 12.69  | SE= 197.4  | z= 0.06431  | rawP= 1  | FDR= 1
Egg - Chicken  | est= -13.55  | SE= 312.1  | z= -0.04342  | rawP= 1  | FDR= 1
Egg - Animal  | est= -11.44  | SE= 312.1  | z= -0.03666  | rawP= 1  | FDR= 1
Egg - Human  | est= -12.97  | SE= 312.1  | z= -0.04157  | rawP= 1  | FDR= 1
Egg - Plant  | est= 1.069e-10  | SE= 369.3  | z= 2.894e-13  | rawP= 1  | FDR= 1
Chicken - Animal  | est= 2.11  | SE= 0.1321  | z= 15.97  | rawP= 0  | FDR= 0
Chicken - Human  | est= 0.5784  | SE= 0.1325  | z= 4.365  | rawP= 0.0001848  | FDR= 0.002772
Chicken - Plant  | est= 13.55  | SE= 197.4  | z= 0.06866  | rawP= 1  | FDR= 1
Animal - Human  | est= -1.531  | SE= 0.1838  | z= -8.33  | rawP= 6.528e-14  | FDR= 1.986e-12
Animal - Plant  | est= 11.44  | SE= 197.4  | z= 0.05797  | rawP= 1  | FDR= 1
[truncated: 568,849 more chars]
