# Supplementary material for: Population dynamics and genomic characterization of Salmonella Infantis reveal poultry as a major reservoir of antimicrobial resistance genes and pESI megaplasmid
Source: Microbiol Spectr. 2026 Apr 23;14(6):e04020-25. doi: 10.1128/spectrum.04020-25 (PMC13228007; doi:10.1128/spectrum.04020-25)
Supplement: File S6 — Raw odds ratio results from logistic regression analyses comparing the prevalence of AMR genes, plasmid types, and pESI-like megaplasmids among poultry-associated sources. [file spectrum.04020-25-s0006.txt]

S File 6: Table contains the Raw odds ratio results from logistic regression analyses comparing the prevalence of AMR genes, plasmid types, and pESI-like mega plasmids among poultry-associated sources.
----------------------------------------------------------
AMR AMR AMR AMR AMR AMR  AMR AMR AMR  AMR AMR AMR  AMR AMR 
----------------------------------------------------------

----------------------------------------------------------
Gene:  aadA  | Reference:  Carcass 
----------------------------------------------------------


Call:
glm(formula = as.formula(paste(gene, "~", group_var)), family = binomial, 
    data = data)

Coefficients:
                            Estimate Std. Error z value Pr(>|z|)    
(Intercept)                  -6.7316     0.4085 -16.479   <2e-16 ***
SourceCeca  -14.8345  1323.2904  -0.011    0.991    
SourceEgg   -14.8345  6706.3812  -0.002    0.998    
SourceEnv   -14.8345  4622.0543  -0.003    0.997    
---
Signif. codes:  0 ‘***’ 0.001 ‘**’ 0.01 ‘*’ 0.05 ‘.’ 0.1 ‘ ’ 1

(Dispersion parameter for binomial family taken to be 1)

    Null deviance: 94.024  on 5583  degrees of freedom
Residual deviance: 92.787  on 5580  degrees of freedom
AIC: 100.79

Number of Fisher Scoring iterations: 20


Odds Ratios (95% CI):
                           Estimate 2.5 %        97.5 %
(Intercept)                  0.0012 5e-04  2.400000e-03
SourceCeca   0.0000    NA  6.916198e+54
SourceEgg    0.0000    NA 1.361797e+304
SourceEnv    0.0000    NA 4.051838e+207

ANOVA (LR Type II):
Analysis of Deviance Table (Type II tests)

Response: aadA
               LR Chisq Df Pr(>Chisq)
Source   1.2378  3     0.7439
FDR p-value:  0.9766 
Carcass - Ceca  | est= 14.83  | SE= 1323  | z= 0.01121  | rawP= 1  | FDR= 1
Carcass - Egg  | est= 14.83  | SE= 6706  | z= 0.002212  | rawP= 1  | FDR= 1
Carcass - Env  | est= 14.83  | SE= 4622  | z= 0.003209  | rawP= 1  | FDR= 1
Ceca - Egg  | est= 1.106e-10  | SE= 6836  | z= 1.619e-14  | rawP= 1  | FDR= 1
Ceca - Env  | est= -3.82e-11  | SE= 4808  | z= -7.946e-15  | rawP= 1  | FDR= 1
Egg - Env  | est= -1.488e-10  | SE= 8145  | z= -1.827e-14  | rawP= 1  | FDR= 1

----------------------------------------------------------
Gene:  blaCTX.M  | Reference:  Carcass 
----------------------------------------------------------


Call:
glm(formula = as.formula(paste(gene, "~", group_var)), family = binomial, 
    data = data)

Coefficients:
                            Estimate Std. Error z value Pr(>|z|)    
(Intercept)                 -0.61987    0.02954 -20.981  < 2e-16 ***
SourceCeca  -0.42482    0.10732  -3.959 7.54e-05 ***
SourceEgg  -13.94620  202.51522  -0.069    0.945    
SourceEnv    0.61987    0.31760   1.952    0.051 .  
---
Signif. codes:  0 ‘***’ 0.001 ‘**’ 0.01 ‘*’ 0.05 ‘.’ 0.1 ‘ ’ 1

(Dispersion parameter for binomial family taken to be 1)

    Null deviance: 7172.8  on 5583  degrees of freedom
Residual deviance: 7136.2  on 5580  degrees of freedom
AIC: 7144.2

Number of Fisher Scoring iterations: 13


Odds Ratios (95% CI):
                           Estimate  2.5 % 97.5 %
(Intercept)                  0.5380 0.5077 0.5700
SourceCeca   0.6539 0.5282 0.8047
SourceEgg    0.0000     NA 0.1461
SourceEnv    1.8587 0.9925 3.4809

ANOVA (LR Type II):
Analysis of Deviance Table (Type II tests)

Response: blaCTX.M
               LR Chisq Df Pr(>Chisq)    
Source    36.64  3  5.483e-08 ***
---
Signif. codes:  0 ‘***’ 0.001 ‘**’ 0.01 ‘*’ 0.05 ‘.’ 0.1 ‘ ’ 1
FDR p-value:  1.904e-07 
Carcass - Ceca  | est= 0.4248  | SE= 0.1073  | z= 3.959  | rawP= 0.000438  | FDR= 0.009053
Carcass - Egg  | est= 13.95  | SE= 202.5  | z= 0.06886  | rawP= 0.9999  | FDR= 1
Carcass - Env  | est= -0.6199  | SE= 0.3176  | z= -1.952  | rawP= 0.2066  | FDR= 1
Ceca - Egg  | est= 13.52  | SE= 202.5  | z= 0.06677  | rawP= 0.9999  | FDR= 1
Ceca - Env  | est= -1.045  | SE= 0.3326  | z= -3.141  | rawP= 0.009142  | FDR= 0.1063
Egg - Env  | est= -14.57  | SE= 202.5  | z= -0.07193  | rawP= 0.9999  | FDR= 1

----------------------------------------------------------
Gene:  blaTEM  | Reference:  Carcass 
----------------------------------------------------------


Call:
glm(formula = as.formula(paste(gene, "~", group_var)), family = binomial, 
    data = data)

Coefficients:
                            Estimate Std. Error z value Pr(>|z|)    
(Intercept)                  -5.1868     0.1895 -27.370   <2e-16 ***
SourceCeca    0.3910     0.5366   0.729    0.466    
SourceEgg   -13.3793  1496.3959  -0.009    0.993    
SourceEnv   -13.3793  1031.3197  -0.013    0.990    
---
Signif. codes:  0 ‘***’ 0.001 ‘**’ 0.01 ‘*’ 0.05 ‘.’ 0.1 ‘ ’ 1

(Dispersion parameter for binomial family taken to be 1)

    Null deviance: 394.18  on 5583  degrees of freedom
Residual deviance: 393.02  on 5580  degrees of freedom
AIC: 401.02

Number of Fisher Scoring iterations: 17


Odds Ratios (95% CI):
                           Estimate  2.5 %       97.5 %
(Intercept)                  0.0056 0.0038 7.900000e-03
SourceCeca   1.4785 0.4364 3.787200e+00
SourceEgg    0.0000     NA 3.106745e+32
SourceEnv    0.0000 0.0000 3.521387e+17

ANOVA (LR Type II):
Analysis of Deviance Table (Type II tests)

Response: blaTEM
               LR Chisq Df Pr(>Chisq)
Source   1.1639  3     0.7617
FDR p-value:  0.9766 
Carcass - Ceca  | est= -0.391  | SE= 0.5366  | z= -0.7286  | rawP= 0.8857  | FDR= 1
Carcass - Egg  | est= 13.38  | SE= 1496  | z= 0.008941  | rawP= 1  | FDR= 1
Carcass - Env  | est= 13.38  | SE= 1031  | z= 0.01297  | rawP= 1  | FDR= 1
Ceca - Egg  | est= 13.77  | SE= 1496  | z= 0.009202  | rawP= 1  | FDR= 1
Ceca - Env  | est= 13.77  | SE= 1031  | z= 0.01335  | rawP= 1  | FDR= 1
Egg - Env  | est= 3.553e-12  | SE= 1817  | z= 1.955e-15  | rawP= 1  | FDR= 1

----------------------------------------------------------
Gene:  dfrA  | Reference:  Carcass 
----------------------------------------------------------


Call:
glm(formula = as.formula(paste(gene, "~", group_var)), family = binomial, 
    data = data)

Coefficients:
                            Estimate Std. Error z value Pr(>|z|)    
(Intercept)                 -0.79407    0.03043 -26.094  < 2e-16 ***
SourceCeca  -0.46397    0.11321  -4.098 4.16e-05 ***
SourceEgg  -13.77200  202.51522  -0.068  0.94578    
SourceEnv    0.89415    0.31808   2.811  0.00494 ** 
---
Signif. codes:  0 ‘***’ 0.001 ‘**’ 0.01 ‘*’ 0.05 ‘.’ 0.1 ‘ ’ 1

(Dispersion parameter for binomial family taken to be 1)

    Null deviance: 6858.7  on 5583  degrees of freedom
Residual deviance: 6818.5  on 5580  degrees of freedom
AIC: 6826.5

Number of Fisher Scoring iterations: 13


Odds Ratios (95% CI):
                           Estimate  2.5 % 97.5 %
(Intercept)                  0.4520 0.4257 0.4797
SourceCeca   0.6288 0.5016 0.7821
SourceEgg    0.0000     NA 0.1739
SourceEnv    2.4453 1.3086 4.5986

ANOVA (LR Type II):
Analysis of Deviance Table (Type II tests)

Response: dfrA
               LR Chisq Df Pr(>Chisq)    
Source   40.211  3  9.611e-09 ***
---
Signif. codes:  0 ‘***’ 0.001 ‘**’ 0.01 ‘*’ 0.05 ‘.’ 0.1 ‘ ’ 1
FDR p-value:  4.256e-08 
Carcass - Ceca  | est= 0.464  | SE= 0.1132  | z= 4.098  | rawP= 0.0002433  | FDR= 0.006465
Carcass - Egg  | est= 13.77  | SE= 202.5  | z= 0.068  | rawP= 0.9999  | FDR= 1
Carcass - Env  | est= -0.8941  | SE= 0.3181  | z= -2.811  | rawP= 0.02545  | FDR= 0.263
Ceca - Egg  | est= 13.31  | SE= 202.5  | z= 0.06571  | rawP= 0.9999  | FDR= 1
Ceca - Env  | est= -1.358  | SE= 0.3349  | z= -4.056  | rawP= 0.0002918  | FDR= 0.006784
Egg - Env  | est= -14.67  | SE= 202.5  | z= -0.07242  | rawP= 0.9999  | FDR= 1

----------------------------------------------------------
Gene:  fosA  | Reference:  Carcass 
----------------------------------------------------------


Call:
glm(formula = as.formula(paste(gene, "~", group_var)), family = binomial, 
    data = data)

Coefficients:
                            Estimate Std. Error z value Pr(>|z|)    
(Intercept)                 -1.79593    0.04033 -44.535   <2e-16 ***
SourceCeca  -0.35217    0.15337  -2.296   0.0217 *  
SourceEgg  -12.77013  202.51522  -0.063   0.9497    
SourceEnv   -0.40129    0.52859  -0.759   0.4477    
---
Signif. codes:  0 ‘***’ 0.001 ‘**’ 0.01 ‘*’ 0.05 ‘.’ 0.1 ‘ ’ 1

(Dispersion parameter for binomial family taken to be 1)

    Null deviance: 4487.1  on 5583  degrees of freedom
Residual deviance: 4475.1  on 5580  degrees of freedom
AIC: 4483.1

Number of Fisher Scoring iterations: 13


Odds Ratios (95% CI):
                           Estimate  2.5 % 97.5 %
(Intercept)                  0.1660 0.1532 0.1795
SourceCeca   0.7032 0.5149 0.9406
SourceEgg    0.0000     NA 0.4730
SourceEnv    0.6695 0.1998 1.6782

ANOVA (LR Type II):
Analysis of Deviance Table (Type II tests)

Response: fosA
               LR Chisq Df Pr(>Chisq)   
Source   11.923  3   0.007653 **
---
Signif. codes:  0 ‘***’ 0.001 ‘**’ 0.01 ‘*’ 0.05 ‘.’ 0.1 ‘ ’ 1
FDR p-value:  0.02157 
Carcass - Ceca  | est= 0.3522  | SE= 0.1534  | z= 2.296  | rawP= 0.09886  | FDR= 0.889
Carcass - Egg  | est= 12.77  | SE= 202.5  | z= 0.06306  | rawP= 0.9999  | FDR= 1
Carcass - Env  | est= 0.4013  | SE= 0.5286  | z= 0.7592  | rawP= 0.8728  | FDR= 1
Ceca - Egg  | est= 12.42  | SE= 202.5  | z= 0.06132  | rawP= 0.9999  | FDR= 1
Ceca - Env  | est= 0.04912  | SE= 0.5474  | z= 0.08972  | rawP= 0.9997  | FDR= 1
Egg - Env  | est= -12.37  | SE= 202.5  | z= -0.06108  | rawP= 0.9999  | FDR= 1

----------------------------------------------------------
Gene:  qnrB  | Reference:  Carcass 
----------------------------------------------------------


Call:
glm(formula = as.formula(paste(gene, "~", group_var)), family = binomial, 
    data = data)

Coefficients:
                            Estimate Std. Error z value Pr(>|z|)    
(Intercept)                  -6.9141     0.4474 -15.453  < 2e-16 ***
SourceCeca  -14.6519  1323.2904  -0.011    0.991    
SourceEgg   -14.6519  6706.3812  -0.002    0.998    
SourceEnv     3.9697     0.8524   4.657  3.2e-06 ***
---
Signif. codes:  0 ‘***’ 0.001 ‘**’ 0.01 ‘*’ 0.05 ‘.’ 0.1 ‘ ’ 1

(Dispersion parameter for binomial family taken to be 1)

    Null deviance: 107.536  on 5583  degrees of freedom
Residual deviance:  95.028  on 5580  degrees of freedom
AIC: 103.03

Number of Fisher Scoring iterations: 20


Odds Ratios (95% CI):
                           Estimate  2.5 %        97.5 %
(Intercept)                  0.0010 0.0004  2.100000e-03
SourceCeca   0.0000     NA  1.229714e+50
SourceEgg    0.0000     NA 5.476791e+279
SourceEnv   52.9684 7.4272  2.542844e+02

ANOVA (LR Type II):
Analysis of Deviance Table (Type II tests)

Response: qnrB
               LR Chisq Df Pr(>Chisq)   
Source   12.508  3    0.00583 **
---
Signif. codes:  0 ‘***’ 0.001 ‘**’ 0.01 ‘*’ 0.05 ‘.’ 0.1 ‘ ’ 1
FDR p-value:  0.01807 
Carcass - Ceca  | est= 14.65  | SE= 1323  | z= 0.01107  | rawP= 1  | FDR= 1
Carcass - Egg  | est= 14.65  | SE= 6706  | z= 0.002185  | rawP= 1  | FDR= 1
Carcass - Env  | est= -3.97  | SE= 0.8524  | z= -4.657  | rawP= 1.902e-05  | FDR= 0.0007076
Ceca - Egg  | est= 5.067e-11  | SE= 6836  | z= 7.412e-15  | rawP= 1  | FDR= 1
Ceca - Env  | est= -18.62  | SE= 1323  | z= -0.01407  | rawP= 1  | FDR= 1
Egg - Env  | est= -18.62  | SE= 6706  | z= -0.002777  | rawP= 1  | FDR= 1

----------------------------------------------------------
Gene:  blaCMY  | Reference:  Carcass 
----------------------------------------------------------


Call:
glm(formula = as.formula(paste(gene, "~", group_var)), family = binomial, 
    data = data)

Coefficients:
                            Estimate Std. Error z value Pr(>|z|)    
(Intercept)                  -5.7488     0.2504 -22.959   <2e-16 ***
SourceCeca    1.1782     0.5146   2.290    0.022 *  
SourceEgg   -12.8173  1496.3959  -0.009    0.993    
SourceEnv   -12.8173  1031.3197  -0.012    0.990    
---
Signif. codes:  0 ‘***’ 0.001 ‘**’ 0.01 ‘*’ 0.05 ‘.’ 0.1 ‘ ’ 1

(Dispersion parameter for binomial family taken to be 1)

    Null deviance: 276.41  on 5583  degrees of freedom
Residual deviance: 271.77  on 5580  degrees of freedom
AIC: 279.77

Number of Fisher Scoring iterations: 17


Odds Ratios (95% CI):
                           Estimate  2.5 %       97.5 %
(Intercept)                  0.0032 0.0019 5.000000e-03
SourceCeca   3.2486 1.0588 8.333400e+00
SourceEgg    0.0000     NA 3.504811e+34
SourceEnv    0.0000     NA 1.197352e+22

ANOVA (LR Type II):
Analysis of Deviance Table (Type II tests)

Response: blaCMY
               LR Chisq Df Pr(>Chisq)
Source    4.643  3     0.1999
FDR p-value:  0.4131 
Carcass - Ceca  | est= -1.178  | SE= 0.5146  | z= -2.29  | rawP= 0.1004  | FDR= 0.889
Carcass - Egg  | est= 12.82  | SE= 1496  | z= 0.008565  | rawP= 1  | FDR= 1
Carcass - Env  | est= 12.82  | SE= 1031  | z= 0.01243  | rawP= 1  | FDR= 1
Ceca - Egg  | est= 14  | SE= 1496  | z= 0.009353  | rawP= 1  | FDR= 1
Ceca - Env  | est= 14  | SE= 1031  | z= 0.01357  | rawP= 1  | FDR= 1
Egg - Env  | est= 4.233e-11  | SE= 1817  | z= 2.329e-14  | rawP= 1  | FDR= 1

----------------------------------------------------------
Gene:  aac.3..IId  | Reference:  Carcass 
----------------------------------------------------------


Call:
glm(formula = as.formula(paste(gene, "~", group_var)), family = binomial, 
    data = data)

Coefficients:
                            Estimate Std. Error z value Pr(>|z|)    
(Intercept)                   -8.524      1.000  -8.524   <2e-16 ***
SourceCeca   -15.042   3597.076  -0.004    0.997    
SourceEgg    -15.042  18229.834  -0.001    0.999    
SourceEnv    -15.042  12564.046  -0.001    0.999    
---
Signif. codes:  0 ‘***’ 0.001 ‘**’ 0.01 ‘*’ 0.05 ‘.’ 0.1 ‘ ’ 1

(Dispersion parameter for binomial family taken to be 1)

    Null deviance: 19.255  on 5583  degrees of freedom
Residual deviance: 19.049  on 5580  degrees of freedom
AIC: 27.049

Number of Fisher Scoring iterations: 22


Odds Ratios (95% CI):
                           Estimate 2.5 % 97.5 %
(Intercept)                   2e-04     0  9e-04
SourceCeca    0e+00    NA    Inf
SourceEgg     0e+00    NA    Inf
SourceEnv     0e+00    NA    Inf

ANOVA (LR Type II):
Analysis of Deviance Table (Type II tests)

Response: aac.3..IId
               LR Chisq Df Pr(>Chisq)
Source  0.20621  3     0.9766
FDR p-value:  0.9766 
Carcass - Ceca  | est= 15.04  | SE= 3597  | z= 0.004182  | rawP= 1  | FDR= 1
Carcass - Egg  | est= 15.04  | SE= 18230  | z= 0.0008251  | rawP= 1  | FDR= 1
Carcass - Env  | est= 15.04  | SE= 12560  | z= 0.001197  | rawP= 1  | FDR= 1
Ceca - Egg  | est= -3.978e-11  | SE= 18580  | z= -2.141e-15  | rawP= 1  | FDR= 1
Ceca - Env  | est= -2.324e-11  | SE= 13070  | z= -1.779e-15  | rawP= 1  | FDR= 1
Egg - Env  | est= 1.653e-11  | SE= 22140  | z= 7.468e-16  | rawP= 1  | FDR= 1

----------------------------------------------------------
Gene:  aac.3..IV  | Reference:  Carcass 
----------------------------------------------------------


Call:
glm(formula = as.formula(paste(gene, "~", group_var)), family = binomial, 
    data = data)

Coefficients:
                            Estimate Std. Error z value Pr(>|z|)    
(Intercept)                  -6.5773     0.3782 -17.390   <2e-16 ***
SourceCeca    0.3890     1.0701   0.364    0.716    
SourceEgg   -12.9888  2467.1398  -0.005    0.996    
SourceEnv   -12.9888  1700.3588  -0.008    0.994    
---
Signif. codes:  0 ‘***’ 0.001 ‘**’ 0.01 ‘*’ 0.05 ‘.’ 0.1 ‘ ’ 1

(Dispersion parameter for binomial family taken to be 1)

    Null deviance: 120.76  on 5583  degrees of freedom
Residual deviance: 120.47  on 5580  degrees of freedom
AIC: 128.47

Number of Fisher Scoring iterations: 18


Odds Ratios (95% CI):
                           Estimate  2.5 %       97.5 %
(Intercept)                  0.0014 0.0006 2.700000e-03
SourceCeca   1.4755 0.0789 8.315300e+00
SourceEgg    0.0000     NA 6.114813e+94
SourceEnv    0.0000     NA 3.748080e+63

ANOVA (LR Type II):
Analysis of Deviance Table (Type II tests)

Response: aac.3..IV
               LR Chisq Df Pr(>Chisq)
Source  0.29001  3     0.9619
FDR p-value:  0.9766 
Carcass - Ceca  | est= -0.389  | SE= 1.07  | z= -0.3635  | rawP= 0.9836  | FDR= 1
Carcass - Egg  | est= 12.99  | SE= 2467  | z= 0.005265  | rawP= 1  | FDR= 1
Carcass - Env  | est= 12.99  | SE= 1700  | z= 0.007639  | rawP= 1  | FDR= 1
Ceca - Egg  | est= 13.38  | SE= 2467  | z= 0.005422  | rawP= 1  | FDR= 1
Ceca - Env  | est= 13.38  | SE= 1700  | z= 0.007868  | rawP= 1  | FDR= 1
Egg - Env  | est= 6.08e-12  | SE= 2996  | z= 2.029e-15  | rawP= 1  | FDR= 1

----------------------------------------------------------
Gene:  aac.3..IVa  | Reference:  Carcass 
----------------------------------------------------------


Call:
glm(formula = as.formula(paste(gene, "~", group_var)), family = binomial, 
    data = data)

Coefficients:
                            Estimate Std. Error z value Pr(>|z|)    
(Intercept)                  0.15157    0.02826   5.363 8.18e-08 ***
SourceCeca  -0.34893    0.09527  -3.663  0.00025 ***
SourceEgg  -14.71764  202.51522  -0.073  0.94207    
SourceEnv   -0.25165    0.31788  -0.792  0.42856    
---
Signif. codes:  0 ‘***’ 0.001 ‘**’ 0.01 ‘*’ 0.05 ‘.’ 0.1 ‘ ’ 1

(Dispersion parameter for binomial family taken to be 1)

    Null deviance: 7723.6  on 5583  degrees of freedom
Residual deviance: 7681.1  on 5580  degrees of freedom
AIC: 7689.1

Number of Fisher Scoring iterations: 13


Odds Ratios (95% CI):
                           Estimate  2.5 % 97.5 %
(Intercept)                  1.1637 1.1010 1.2300
SourceCeca   0.7054 0.5849 0.8499
SourceEgg    0.0000     NA 0.0675
SourceEnv    0.7775 0.4136 1.4523

ANOVA (LR Type II):
Analysis of Deviance Table (Type II tests)

Response: aac.3..IVa
               LR Chisq Df Pr(>Chisq)    
Source   42.573  3  3.032e-09 ***
---
Signif. codes:  0 ‘***’ 0.001 ‘**’ 0.01 ‘*’ 0.05 ‘.’ 0.1 ‘ ’ 1
FDR p-value:  1.88e-08 
Carcass - Ceca  | est= 0.3489  | SE= 0.09527  | z= 3.663  | rawP= 0.001425  | FDR= 0.02119
Carcass - Egg  | est= 14.72  | SE= 202.5  | z= 0.07267  | rawP= 0.9999  | FDR= 1
Carcass - Env  | est= 0.2517  | SE= 0.3179  | z= 0.7917  | rawP= 0.8583  | FDR= 1
Ceca - Egg  | est= 14.37  | SE= 202.5  | z= 0.07095  | rawP= 0.9999  | FDR= 1
Ceca - Env  | est= -0.09728  | SE= 0.3294  | z= -0.2953  | rawP= 0.991  | FDR= 1
Egg - Env  | est= -14.47  | SE= 202.5  | z= -0.07143  | rawP= 0.9999  | FDR= 1

----------------------------------------------------------
Gene:  aac.3..VIa  | Reference:  Carcass 
----------------------------------------------------------


Call:
glm(formula = as.formula(paste(gene, "~", group_var)), family = binomial, 
    data = data)

Coefficients:
                            Estimate Std. Error z value Pr(>|z|)    
(Intercept)                  -6.5773     0.3782 -17.390   <2e-16 ***
SourceCeca  -14.9888  1323.2903  -0.011    0.991    
SourceEgg   -14.9888  6706.3812  -0.002    0.998    
SourceEnv   -14.9888  4622.0543  -0.003    0.997    
---
Signif. codes:  0 ‘***’ 0.001 ‘**’ 0.01 ‘*’ 0.05 ‘.’ 0.1 ‘ ’ 1

(Dispersion parameter for binomial family taken to be 1)

    Null deviance: 107.54  on 5583  degrees of freedom
Residual deviance: 106.09  on 5580  degrees of freedom
AIC: 114.09

Number of Fisher Scoring iterations: 20


Odds Ratios (95% CI):
                           Estimate 2.5 %        97.5 %
(Intercept)                  0.0014 6e-04  2.700000e-03
SourceCeca   0.0000    NA  4.196815e+50
SourceEgg    0.0000    NA 1.085136e+283
SourceEnv    0.0000    NA 1.110688e+193

ANOVA (LR Type II):
Analysis of Deviance Table (Type II tests)

Response: aac.3..VIa
               LR Chisq Df Pr(>Chisq)
Source   1.4443  3     0.6952
FDR p-value:  0.9766 
Carcass - Ceca  | est= 14.99  | SE= 1323  | z= 0.01133  | rawP= 1  | FDR= 1
Carcass - Egg  | est= 14.99  | SE= 6706  | z= 0.002235  | rawP= 1  | FDR= 1
Carcass - Env  | est= 14.99  | SE= 4622  | z= 0.003243  | rawP= 1  | FDR= 1
Ceca - Egg  | est= 1.244e-10  | SE= 6836  | z= 1.82e-14  | rawP= 1  | FDR= 1
Ceca - Env  | est= -2.604e-11  | SE= 4808  | z= -5.416e-15  | rawP= 1  | FDR= 1
Egg - Env  | est= -1.505e-10  | SE= 8145  | z= -1.848e-14  | rawP= 1  | FDR= 1

----------------------------------------------------------
Gene:  aac.6...Iaa  | Reference:  Carcass 
----------------------------------------------------------


Call:
glm(formula = as.formula(paste(gene, "~", group_var)), family = binomial, 
    data = data)

Coefficients:
                            Estimate Std. Error z value Pr(>|z|)    
(Intercept)                    8.524      1.000   8.524   <2e-16 ***
SourceCeca    15.042   3597.077   0.004    0.997    
SourceEgg     15.042  18229.838   0.001    0.999    
SourceEnv     15.042  12564.049   0.001    0.999    
---
Signif. codes:  0 ‘***’ 0.001 ‘**’ 0.01 ‘*’ 0.05 ‘.’ 0.1 ‘ ’ 1

(Dispersion parameter for binomial family taken to be 1)

    Null deviance: 19.255  on 5583  degrees of freedom
Residual deviance: 19.049  on 5580  degrees of freedom
AIC: 27.049

Number of Fisher Scoring iterations: 22


Odds Ratios (95% CI):
                           Estimate    2.5 %   97.5 %
(Intercept)                    5036 1144.485 88311.11
SourceCeca  3408223    0.000       NA
SourceEgg   3408223    0.000       NA
SourceEnv   3408223    0.000       NA

ANOVA (LR Type II):
Analysis of Deviance Table (Type II tests)

Response: aac.6...Iaa
               LR Chisq Df Pr(>Chisq)
Source  0.20621  3     0.9766
FDR p-value:  0.9766 
Carcass - Ceca  | est= -15.04  | SE= 3597  | z= -0.004182  | rawP= 1  | FDR= 1
Carcass - Egg  | est= -15.04  | SE= 18230  | z= -0.0008251  | rawP= 1  | FDR= 1
Carcass - Env  | est= -15.04  | SE= 12560  | z= -0.001197  | rawP= 1  | FDR= 1
Ceca - Egg  | est= -2.276e-08  | SE= 18580  | z= -1.225e-12  | rawP= 1  | FDR= 1
Ceca - Env  | est= -1.79e-09  | SE= 13070  | z= -1.369e-13  | rawP= 1  | FDR= 1
Egg - Env  | est= 2.097e-08  | SE= 22140  | z= 9.474e-13  | rawP= 1  | FDR= 1

----------------------------------------------------------
Gene:  ant.3....Ia  | Reference:  Carcass 
----------------------------------------------------------


Call:
glm(formula = as.formula(paste(gene, "~", group_var)), family = binomial, 
    data = data)

Coefficients:
                            Estimate Std. Error z value Pr(>|z|)    
(Intercept)                  1.60160    0.03771  42.472  < 2e-16 ***
SourceCeca   0.02764    0.12796   0.216    0.829    
SourceEgg  -16.16766  202.51522  -0.080    0.936    
SourceEnv   -1.50151    0.31886  -4.709 2.49e-06 ***
---
Signif. codes:  0 ‘***’ 0.001 ‘**’ 0.01 ‘*’ 0.05 ‘.’ 0.1 ‘ ’ 1

(Dispersion parameter for binomial family taken to be 1)

    Null deviance: 5134.6  on 5583  degrees of freedom
Residual deviance: 5047.4  on 5580  degrees of freedom
AIC: 5055.4

Number of Fisher Scoring iterations: 13


Odds Ratios (95% CI):
                           Estimate  2.5 % 97.5 %
(Intercept)                  4.9609 4.6103 5.3448
SourceCeca   1.0280 0.8044 1.3292
SourceEgg    0.0000     NA 0.0158
SourceEnv    0.2228 0.1191 0.4196

ANOVA (LR Type II):
Analysis of Deviance Table (Type II tests)

Response: ant.3....Ia
               LR Chisq Df Pr(>Chisq)    
Source   87.213  3  < 2.2e-16 ***
---
Signif. codes:  0 ‘***’ 0.001 ‘**’ 0.01 ‘*’ 0.05 ‘.’ 0.1 ‘ ’ 1
FDR p-value:  1.347e-17 
Carcass - Ceca  | est= -0.02764  | SE= 0.128  | z= -0.216  | rawP= 0.9964  | FDR= 1
Carcass - Egg  | est= 16.17  | SE= 202.5  | z= 0.07983  | rawP= 0.9998  | FDR= 1
Carcass - Env  | est= 1.502  | SE= 0.3189  | z= 4.709  | rawP= 1.48e-05  | FDR= 0.0007076
Ceca - Egg  | est= 16.2  | SE= 202.5  | z= 0.07997  | rawP= 0.9998  | FDR= 1
Ceca - Env  | est= 1.529  | SE= 0.3394  | z= 4.505  | rawP= 3.923e-05  | FDR= 0.001216
Egg - Env  | est= -14.67  | SE= 202.5  | z= -0.07242  | rawP= 0.9999  | FDR= 1

----------------------------------------------------------
Gene:  aph.3....Ib  | Reference:  Carcass 
----------------------------------------------------------


Call:
glm(formula = as.formula(paste(gene, "~", group_var)), family = binomial, 
    data = data)

Coefficients:
                            Estimate Std. Error z value Pr(>|z|)    
(Intercept)                  -6.3256     0.3336 -18.960   <2e-16 ***
SourceCeca  -15.2405  1323.2903  -0.012    0.991    
SourceEgg   -15.2405  6706.3812  -0.002    0.998    
SourceEnv   -15.2405  4622.0543  -0.003    0.997    
---
Signif. codes:  0 ‘***’ 0.001 ‘**’ 0.01 ‘*’ 0.05 ‘.’ 0.1 ‘ ’ 1

(Dispersion parameter for binomial family taken to be 1)

    Null deviance: 133.73  on 5583  degrees of freedom
Residual deviance: 131.88  on 5580  degrees of freedom
AIC: 139.88

Number of Fisher Scoring iterations: 20


Odds Ratios (95% CI):
                           Estimate 2.5 %        97.5 %
(Intercept)                  0.0018 9e-04  3.200000e-03
SourceCeca   0.0000    NA  2.633904e+44
SourceEgg    0.0000    NA 1.114503e+252
SourceEnv    0.0000    NA 4.511635e+171

ANOVA (LR Type II):
Analysis of Deviance Table (Type II tests)

Response: aph.3....Ib
               LR Chisq Df Pr(>Chisq)
Source   1.8573  3     0.6025
FDR p-value:  0.9766 
Carcass - Ceca  | est= 15.24  | SE= 1323  | z= 0.01152  | rawP= 1  | FDR= 1
Carcass - Egg  | est= 15.24  | SE= 6706  | z= 0.002273  | rawP= 1  | FDR= 1
Carcass - Env  | est= 15.24  | SE= 4622  | z= 0.003297  | rawP= 1  | FDR= 1
Ceca - Egg  | est= 4.97e-12  | SE= 6836  | z= 7.271e-16  | rawP= 1  | FDR= 1
Ceca - Env  | est= 8.217e-11  | SE= 4808  | z= 1.709e-14  | rawP= 1  | FDR= 1
Egg - Env  | est= 7.72e-11  | SE= 8145  | z= 9.479e-15  | rawP= 1  | FDR= 1

----------------------------------------------------------
Gene:  aph.3...Ia  | Reference:  Carcass 
----------------------------------------------------------


Call:
glm(formula = as.formula(paste(gene, "~", group_var)), family = binomial, 
    data = data)

Coefficients:
                            Estimate Std. Error z value Pr(>|z|)    
(Intercept)                 -0.98456    0.03166 -31.094  < 2e-16 ***
SourceCeca  -0.75326    0.13081  -5.758 8.49e-09 ***
SourceEgg  -13.58150  202.51522  -0.067    0.947    
SourceEnv    0.47374    0.32813   1.444    0.149    
---
Signif. codes:  0 ‘***’ 0.001 ‘**’ 0.01 ‘*’ 0.05 ‘.’ 0.1 ‘ ’ 1

(Dispersion parameter for binomial family taken to be 1)

    Null deviance: 6412.8  on 5583  degrees of freedom
Residual deviance: 6360.4  on 5580  degrees of freedom
AIC: 6368.4

Number of Fisher Scoring iterations: 13


Odds Ratios (95% CI):
                           Estimate  2.5 % 97.5 %
(Intercept)                  0.3736 0.3510 0.3974
SourceCeca   0.4708 0.3617 0.6045
SourceEgg    0.0000     NA 0.2103
SourceEnv    1.6060 0.8253 3.0201

ANOVA (LR Type II):
Analysis of Deviance Table (Type II tests)

Response: aph.3...Ia
               LR Chisq Df Pr(>Chisq)    
Source   52.395  3  2.467e-11 ***
---
Signif. codes:  0 ‘***’ 0.001 ‘**’ 0.01 ‘*’ 0.05 ‘.’ 0.1 ‘ ’ 1
FDR p-value:  1.912e-10 
Carcass - Ceca  | est= 0.7533  | SE= 0.1308  | z= 5.758  | rawP= 5.087e-08  | FDR= 9.461e-06
Carcass - Egg  | est= 13.58  | SE= 202.5  | z= 0.06706  | rawP= 0.9999  | FDR= 1
Carcass - Env  | est= -0.4737  | SE= 0.3281  | z= -1.444  | rawP= 0.4719  | FDR= 1
Ceca - Egg  | est= 12.83  | SE= 202.5  | z= 0.06334  | rawP= 0.9999  | FDR= 1
Ceca - Env  | est= -1.227  | SE= 0.3504  | z= -3.502  | rawP= 0.002605  | FDR= 0.03461
Egg - Env  | est= -14.06  | SE= 202.5  | z= -0.0694  | rawP= 0.9999  | FDR= 1

----------------------------------------------------------
Gene:  aph.4..Ia  | Reference:  Carcass 
----------------------------------------------------------


Call:
glm(formula = as.formula(paste(gene, "~", group_var)), family = binomial, 
    data = data)

Coefficients:
                            Estimate Std. Error z value Pr(>|z|)    
(Intercept)                  0.16516    0.02828   5.841  5.2e-09 ***
SourceCeca  -0.32946    0.09514  -3.463 0.000534 ***
SourceEgg  -14.73122  202.51522  -0.073 0.942012    
SourceEnv   -0.26524    0.31788  -0.834 0.404062    
---
Signif. codes:  0 ‘***’ 0.001 ‘**’ 0.01 ‘*’ 0.05 ‘.’ 0.1 ‘ ’ 1

(Dispersion parameter for binomial family taken to be 1)

    Null deviance: 7718.6  on 5583  degrees of freedom
Residual deviance: 7677.1  on 5580  degrees of freedom
AIC: 7685.1

Number of Fisher Scoring iterations: 13


Odds Ratios (95% CI):
                           Estimate  2.5 % 97.5 %
(Intercept)                  1.1796 1.1160 1.2469
SourceCeca   0.7193 0.5966 0.8665
SourceEgg    0.0000     NA 0.0666
SourceEnv    0.7670 0.4080 1.4327

ANOVA (LR Type II):
Analysis of Deviance Table (Type II tests)

Response: aph.4..Ia
               LR Chisq Df Pr(>Chisq)    
Source   41.496  3  5.133e-09 ***
---
Signif. codes:  0 ‘***’ 0.001 ‘**’ 0.01 ‘*’ 0.05 ‘.’ 0.1 ‘ ’ 1
FDR p-value:  2.652e-08 
Carcass - Ceca  | est= 0.3295  | SE= 0.09514  | z= 3.463  | rawP= 0.003002  | FDR= 0.03723
Carcass - Egg  | est= 14.73  | SE= 202.5  | z= 0.07274  | rawP= 0.9999  | FDR= 1
Carcass - Env  | est= 0.2652  | SE= 0.3179  | z= 0.8344  | rawP= 0.8381  | FDR= 1
Ceca - Egg  | est= 14.4  | SE= 202.5  | z= 0.07111  | rawP= 0.9999  | FDR= 1
Ceca - Env  | est= -0.06422  | SE= 0.3294  | z= -0.195  | rawP= 0.9974  | FDR= 1
Egg - Env  | est= -14.47  | SE= 202.5  | z= -0.07143  | rawP= 0.9999  | FDR= 1

----------------------------------------------------------
Gene:  aph.6..Id  | Reference:  Carcass 
----------------------------------------------------------


Call:
glm(formula = as.formula(paste(gene, "~", group_var)), family = binomial, 
    data = data)

Coefficients:
                            Estimate Std. Error z value Pr(>|z|)    
(Intercept)                  -6.3256     0.3336 -18.960   <2e-16 ***
SourceCeca  -15.2405  1323.2903  -0.012    0.991    
SourceEgg   -15.2405  6706.3812  -0.002    0.998    
SourceEnv   -15.2405  4622.0543  -0.003    0.997    
---
Signif. codes:  0 ‘***’ 0.001 ‘**’ 0.01 ‘*’ 0.05 ‘.’ 0.1 ‘ ’ 1

(Dispersion parameter for binomial family taken to be 1)

    Null deviance: 133.73  on 5583  degrees of freedom
Residual deviance: 131.88  on 5580  degrees of freedom
AIC: 139.88

Number of Fisher Scoring iterations: 20


Odds Ratios (95% CI):
                           Estimate 2.5 %        97.5 %
(Intercept)                  0.0018 9e-04  3.200000e-03
SourceCeca   0.0000    NA  2.633904e+44
SourceEgg    0.0000    NA 1.114503e+252
SourceEnv    0.0000    NA 4.511635e+171

ANOVA (LR Type II):
Analysis of Deviance Table (Type II tests)

Response: aph.6..Id
               LR Chisq Df Pr(>Chisq)
Source   1.8573  3     0.6025
FDR p-value:  0.9766 
Carcass - Ceca  | est= 15.24  | SE= 1323  | z= 0.01152  | rawP= 1  | FDR= 1
Carcass - Egg  | est= 15.24  | SE= 6706  | z= 0.002273  | rawP= 1  | FDR= 1
Carcass - Env  | est= 15.24  | SE= 4622  | z= 0.003297  | rawP= 1  | FDR= 1
Ceca - Egg  | est= 4.97e-12  | SE= 6836  | z= 7.271e-16  | rawP= 1  | FDR= 1
Ceca - Env  | est= 8.217e-11  | SE= 4808  | z= 1.709e-14  | rawP= 1  | FDR= 1
Egg - Env  | est= 7.72e-11  | SE= 8145  | z= 9.479e-15  | rawP= 1  | FDR= 1

----------------------------------------------------------
Gene:  blaCARB.2  | Reference:  Carcass 
----------------------------------------------------------


Call:
glm(formula = as.formula(paste(gene, "~", group_var)), family = binomial, 
    data = data)

Coefficients:
                            Estimate Std. Error z value Pr(>|z|)    
(Intercept)                   -8.524      1.000  -8.524   <2e-16 ***
SourceCeca   -15.042   3597.076  -0.004    0.997    
SourceEgg    -15.042  18229.834  -0.001    0.999    
SourceEnv    -15.042  12564.046  -0.001    0.999    
---
Signif. codes:  0 ‘***’ 0.001 ‘**’ 0.01 ‘*’ 0.05 ‘.’ 0.1 ‘ ’ 1

(Dispersion parameter for binomial family taken to be 1)

    Null deviance: 19.255  on 5583  degrees of freedom
Residual deviance: 19.049  on 5580  degrees of freedom
AIC: 27.049

Number of Fisher Scoring iterations: 22


Odds Ratios (95% CI):
                           Estimate 2.5 % 97.5 %
(Intercept)                   2e-04     0  9e-04
SourceCeca    0e+00    NA    Inf
SourceEgg     0e+00    NA    Inf
SourceEnv     0e+00    NA    Inf

ANOVA (LR Type II):
Analysis of Deviance Table (Type II tests)

Response: blaCARB.2
               LR Chisq Df Pr(>Chisq)
Source  0.20621  3     0.9766
FDR p-value:  0.9766 
Carcass - Ceca  | est= 15.04  | SE= 3597  | z= 0.004182  | rawP= 1  | FDR= 1
Carcass - Egg  | est= 15.04  | SE= 18230  | z= 0.0008251  | rawP= 1  | FDR= 1
Carcass - Env  | est= 15.04  | SE= 12560  | z= 0.001197  | rawP= 1  | FDR= 1
Ceca - Egg  | est= -3.766e-11  | SE= 18580  | z= -2.027e-15  | rawP= 1  | FDR= 1
Ceca - Env  | est= -1.064e-11  | SE= 13070  | z= -8.142e-16  | rawP= 1  | FDR= 1
Egg - Env  | est= 2.702e-11  | SE= 22140  | z= 1.22e-15  | rawP= 1  | FDR= 1

----------------------------------------------------------
Gene:  blaHERA.3  | Reference:  Carcass 
----------------------------------------------------------


Call:
glm(formula = as.formula(paste(gene, "~", group_var)), family = binomial, 
    data = data)

Coefficients:
                            Estimate Std. Error z value Pr(>|z|)    
(Intercept)                   -8.524      1.000  -8.524   <2e-16 ***
SourceCeca   -15.042   3597.076  -0.004    0.997    
SourceEgg    -15.042  18229.834  -0.001    0.999    
SourceEnv    -15.042  12564.046  -0.001    0.999    
---
Signif. codes:  0 ‘***’ 0.001 ‘**’ 0.01 ‘*’ 0.05 ‘.’ 0.1 ‘ ’ 1

(Dispersion parameter for binomial family taken to be 1)

    Null deviance: 19.255  on 5583  degrees of freedom
Residual deviance: 19.049  on 5580  degrees of freedom
AIC: 27.049

Number of Fisher Scoring iterations: 22


Odds Ratios (95% CI):
                           Estimate 2.5 % 97.5 %
(Intercept)                   2e-04     0  9e-04
SourceCeca    0e+00    NA    Inf
SourceEgg     0e+00    NA    Inf
SourceEnv     0e+00    NA    Inf

ANOVA (LR Type II):
Analysis of Deviance Table (Type II tests)

Response: blaHERA.3
               LR Chisq Df Pr(>Chisq)
Source  0.20621  3     0.9766
FDR p-value:  0.9766 
Carcass - Ceca  | est= 15.04  | SE= 3597  | z= 0.004182  | rawP= 1  | FDR= 1
Carcass - Egg  | est= 15.04  | SE= 18230  | z= 0.0008251  | rawP= 1  | FDR= 1
Carcass - Env  | est= 15.04  | SE= 12560  | z= 0.001197  | rawP= 1  | FDR= 1
Ceca - Egg  | est= -4.021e-11  | SE= 18580  | z= -2.164e-15  | rawP= 1  | FDR= 1
Ceca - Env  | est= -1.315e-11  | SE= 13070  | z= -1.006e-15  | rawP= 1  | FDR= 1
Egg - Env  | est= 2.706e-11  | SE= 22140  | z= 1.222e-15  | rawP= 1  | FDR= 1

----------------------------------------------------------
Gene:  cmlA1  | Reference:  Carcass 
----------------------------------------------------------


Call:
glm(formula = as.formula(paste(gene, "~", group_var)), family = binomial, 
    data = data)

Coefficients:
                             Estimate Std. Error z value Pr(>|z|)    
(Intercept)                   -7.8310     0.7072 -11.073   <2e-16 ***
SourceCeca   -14.7350  2181.7370  -0.007    0.995    
SourceEgg    -14.7350 11056.9534  -0.001    0.999    
SourceEnv    -14.7350  7620.4792  -0.002    0.998    
---
Signif. codes:  0 ‘***’ 0.001 ‘**’ 0.01 ‘*’ 0.05 ‘.’ 0.1 ‘ ’ 1

(Dispersion parameter for binomial family taken to be 1)

    Null deviance: 35.737  on 5583  degrees of freedom
Residual deviance: 35.325  on 5580  degrees of freedom
AIC: 43.325

Number of Fisher Scoring iterations: 21


Odds Ratios (95% CI):
                           Estimate 2.5 %       97.5 %
(Intercept)                   4e-04 1e-04  1.20000e-03
SourceCeca    0e+00    NA 1.09043e+163
SourceEgg     0e+00    NA          Inf
SourceEnv     0e+00    NA          Inf

ANOVA (LR Type II):
Analysis of Deviance Table (Type II tests)

Response: cmlA1
               LR Chisq Df Pr(>Chisq)
Source  0.41246  3     0.9377
FDR p-value:  0.9766 
Carcass - Ceca  | est= 14.74  | SE= 2182  | z= 0.006754  | rawP= 1  | FDR= 1
Carcass - Egg  | est= 14.74  | SE= 11060  | z= 0.001333  | rawP= 1  | FDR= 1
Carcass - Env  | est= 14.74  | SE= 7620  | z= 0.001934  | rawP= 1  | FDR= 1
Ceca - Egg  | est= 3.402e-11  | SE= 11270  | z= 3.019e-15  | rawP= 1  | FDR= 1
Ceca - Env  | est= 1.617e-11  | SE= 7927  | z= 2.04e-15  | rawP= 1  | FDR= 1
Egg - Env  | est= -1.786e-11  | SE= 13430  | z= -1.33e-15  | rawP= 1  | FDR= 1

----------------------------------------------------------
Gene:  floR  | Reference:  Carcass 
----------------------------------------------------------


Call:
glm(formula = as.formula(paste(gene, "~", group_var)), family = binomial, 
    data = data)

Coefficients:
                            Estimate Std. Error z value Pr(>|z|)    
(Intercept)                 -0.21645    0.02835  -7.636 2.24e-14 ***
SourceCeca  -0.37389    0.09867  -3.789 0.000151 ***
SourceEgg  -14.34962  202.51522  -0.071 0.943512    
SourceEnv    0.01577    0.31908   0.049 0.960570    
---
Signif. codes:  0 ‘***’ 0.001 ‘**’ 0.01 ‘*’ 0.05 ‘.’ 0.1 ‘ ’ 1

(Dispersion parameter for binomial family taken to be 1)

    Null deviance: 7651.6  on 5583  degrees of freedom
Residual deviance: 7614.9  on 5580  degrees of freedom
AIC: 7622.9

Number of Fisher Scoring iterations: 13


Odds Ratios (95% CI):
                           Estimate  2.5 % 97.5 %
(Intercept)                  0.8054 0.7618 0.8513
SourceCeca   0.6881 0.5661 0.8337
SourceEgg    0.0000     NA 0.0976
SourceEnv    1.0159 0.5373 1.8959

ANOVA (LR Type II):
Analysis of Deviance Table (Type II tests)

Response: floR
               LR Chisq Df Pr(>Chisq)    
Source   36.624  3  5.527e-08 ***
---
Signif. codes:  0 ‘***’ 0.001 ‘**’ 0.01 ‘*’ 0.05 ‘.’ 0.1 ‘ ’ 1
FDR p-value:  1.904e-07 
Carcass - Ceca  | est= 0.3739  | SE= 0.09867  | z= 3.789  | rawP= 0.0008692  | FDR= 0.01617
Carcass - Egg  | est= 14.35  | SE= 202.5  | z= 0.07086  | rawP= 0.9999  | FDR= 1
Carcass - Env  | est= -0.01577  | SE= 0.3191  | z= -0.04944  | rawP= 1  | FDR= 1
Ceca - Egg  | est= 13.98  | SE= 202.5  | z= 0.06901  | rawP= 0.9999  | FDR= 1
Ceca - Env  | est= -0.3897  | SE= 0.3316  | z= -1.175  | rawP= 0.6426  | FDR= 1
Egg - Env  | est= -14.37  | SE= 202.5  | z= -0.07093  | rawP= 0.9999  | FDR= 1

----------------------------------------------------------
Gene:  lnu.A.  | Reference:  Carcass 
----------------------------------------------------------


Call:
glm(formula = as.formula(paste(gene, "~", group_var)), family = binomial, 
    data = data)

Coefficients:
                            Estimate Std. Error z value Pr(>|z|)    
(Intercept)                   -8.524      1.000  -8.524   <2e-16 ***
SourceCeca   -15.042   3597.076  -0.004    0.997    
SourceEgg    -15.042  18229.834  -0.001    0.999    
SourceEnv    -15.042  12564.046  -0.001    0.999    
---
Signif. codes:  0 ‘***’ 0.001 ‘**’ 0.01 ‘*’ 0.05 ‘.’ 0.1 ‘ ’ 1

(Dispersion parameter for binomial family taken to be 1)

    Null deviance: 19.255  on 5583  degrees of freedom
Residual deviance: 19.049  on 5580  degrees of freedom
AIC: 27.049

Number of Fisher Scoring iterations: 22


Odds Ratios (95% CI):
                           Estimate 2.5 % 97.5 %
(Intercept)                   2e-04     0  9e-04
SourceCeca    0e+00    NA    Inf
SourceEgg     0e+00    NA    Inf
SourceEnv     0e+00    NA    Inf

ANOVA (LR Type II):
Analysis of Deviance Table (Type II tests)

Response: lnu.A.
               LR Chisq Df Pr(>Chisq)
Source  0.20621  3     0.9766
FDR p-value:  0.9766 
Carcass - Ceca  | est= 15.04  | SE= 3597  | z= 0.004182  | rawP= 1  | FDR= 1
Carcass - Egg  | est= 15.04  | SE= 18230  | z= 0.0008251  | rawP= 1  | FDR= 1
Carcass - Env  | est= 15.04  | SE= 12560  | z= 0.001197  | rawP= 1  | FDR= 1
Ceca - Egg  | est= -3.981e-11  | SE= 18580  | z= -2.142e-15  | rawP= 1  | FDR= 1
Ceca - Env  | est= -1.235e-11  | SE= 13070  | z= -9.449e-16  | rawP= 1  | FDR= 1
Egg - Env  | est= 2.746e-11  | SE= 22140  | z= 1.24e-15  | rawP= 1  | FDR= 1

----------------------------------------------------------
Gene:  lnu.G.  | Reference:  Carcass 
----------------------------------------------------------


Call:
glm(formula = as.formula(paste(gene, "~", group_var)), family = binomial, 
    data = data)

Coefficients:
                            Estimate Std. Error z value Pr(>|z|)    
(Intercept)                   -8.524      1.000  -8.524   <2e-16 ***
SourceCeca   -15.042   3597.076  -0.004    0.997    
SourceEgg    -15.042  18229.834  -0.001    0.999    
SourceEnv    -15.042  12564.046  -0.001    0.999    
---
Signif. codes:  0 ‘***’ 0.001 ‘**’ 0.01 ‘*’ 0.05 ‘.’ 0.1 ‘ ’ 1

(Dispersion parameter for binomial family taken to be 1)

    Null deviance: 19.255  on 5583  degrees of freedom
Residual deviance: 19.049  on 5580  degrees of freedom
AIC: 27.049

Number of Fisher Scoring iterations: 22


Odds Ratios (95% CI):
                           Estimate 2.5 % 97.5 %
(Intercept)                   2e-04     0  9e-04
SourceCeca    0e+00    NA    Inf
SourceEgg     0e+00    NA    Inf
SourceEnv     0e+00    NA    Inf

ANOVA (LR Type II):
Analysis of Deviance Table (Type II tests)

Response: lnu.G.
               LR Chisq Df Pr(>Chisq)
Source  0.20621  3     0.9766
FDR p-value:  0.9766 
Carcass - Ceca  | est= 15.04  | SE= 3597  | z= 0.004182  | rawP= 1  | FDR= 1
Carcass - Egg  | est= 15.04  | SE= 18230  | z= 0.0008251  | rawP= 1  | FDR= 1
Carcass - Env  | est= 15.04  | SE= 12560  | z= 0.001197  | rawP= 1  | FDR= 1
Ceca - Egg  | est= -3.902e-11  | SE= 18580  | z= -2.1e-15  | rawP= 1  | FDR= 1
Ceca - Env  | est= -2.611e-11  | SE= 13070  | z= -1.998e-15  | rawP= 1  | FDR= 1
Egg - Env  | est= 1.29e-11  | SE= 22140  | z= 5.828e-16  | rawP= 1  | FDR= 1

----------------------------------------------------------
Gene:  qnrS1  | Reference:  Carcass 
----------------------------------------------------------


Call:
glm(formula = as.formula(paste(gene, "~", group_var)), family = binomial, 
    data = data)

Coefficients:
                            Estimate Std. Error z value Pr(>|z|)    
(Intercept)                  -7.1375     0.5002 -14.269  < 2e-16 ***
SourceCeca    2.0519     0.7652   2.681  0.00733 ** 
SourceEgg   -12.4286  2467.1398  -0.005  0.99598    
SourceEnv   -12.4286  1700.3588  -0.007  0.99417    
---
Signif. codes:  0 ‘***’ 0.001 ‘**’ 0.01 ‘*’ 0.05 ‘.’ 0.1 ‘ ’ 1

(Dispersion parameter for binomial family taken to be 1)

    Null deviance: 107.54  on 5583  degrees of freedom
Residual deviance: 101.63  on 5580  degrees of freedom
AIC: 109.63

Number of Fisher Scoring iterations: 18


Odds Ratios (95% CI):
                           Estimate  2.5 %        97.5 %
(Intercept)                  0.0008 0.0002  1.800000e-03
SourceCeca   7.7830 1.5293  3.540400e+01
SourceEgg    0.0000     NA 4.013107e+100
SourceEnv    0.0000     NA  4.555998e+67

ANOVA (LR Type II):
Analysis of Deviance Table (Type II tests)

Response: qnrS1
               LR Chisq Df Pr(>Chisq)
Source    5.901  3     0.1165
FDR p-value:  0.2779 
Carcass - Ceca  | est= -2.052  | SE= 0.7652  | z= -2.681  | rawP= 0.03684  | FDR= 0.3606
Carcass - Egg  | est= 12.43  | SE= 2467  | z= 0.005038  | rawP= 1  | FDR= 1
Carcass - Env  | est= 12.43  | SE= 1700  | z= 0.007309  | rawP= 1  | FDR= 1
Ceca - Egg  | est= 14.48  | SE= 2467  | z= 0.005869  | rawP= 1  | FDR= 1
Ceca - Env  | est= 14.48  | SE= 1700  | z= 0.008516  | rawP= 1  | FDR= 1
Egg - Env  | est= 7.301e-12  | SE= 2996  | z= 2.437e-15  | rawP= 1  | FDR= 1

----------------------------------------------------------
Gene:  sul1  | Reference:  Carcass 
----------------------------------------------------------


Call:
glm(formula = as.formula(paste(gene, "~", group_var)), family = binomial, 
    data = data)

Coefficients:
                            Estimate Std. Error z value Pr(>|z|)    
(Intercept)                  1.62597    0.03802  42.769  < 2e-16 ***
SourceCeca   0.06432    0.13050   0.493    0.622    
SourceEgg  -16.19203  202.51522  -0.080    0.936    
SourceEnv   -1.52588    0.31890  -4.785 1.71e-06 ***
---
Signif. codes:  0 ‘***’ 0.001 ‘**’ 0.01 ‘*’ 0.05 ‘.’ 0.1 ‘ ’ 1

(Dispersion parameter for binomial family taken to be 1)

    Null deviance: 5068.2  on 5583  degrees of freedom
Residual deviance: 4979.3  on 5580  degrees of freedom
AIC: 4987.3

Number of Fisher Scoring iterations: 13


Odds Ratios (95% CI):
                           Estimate  2.5 % 97.5 %
(Intercept)                  5.0833 4.7212 5.4800
SourceCeca   1.0664 0.8307 1.3864
SourceEgg    0.0000     NA 0.0154
SourceEnv    0.2174 0.1162 0.4095

ANOVA (LR Type II):
Analysis of Deviance Table (Type II tests)

Response: sul1
               LR Chisq Df Pr(>Chisq)    
Source   88.931  3  < 2.2e-16 ***
---
Signif. codes:  0 ‘***’ 0.001 ‘**’ 0.01 ‘*’ 0.05 ‘.’ 0.1 ‘ ’ 1
FDR p-value:  1.152e-17 
Carcass - Ceca  | est= -0.06432  | SE= 0.1305  | z= -0.4929  | rawP= 0.9607  | FDR= 1
Carcass - Egg  | est= 16.19  | SE= 202.5  | z= 0.07995  | rawP= 0.9998  | FDR= 1
Carcass - Env  | est= 1.526  | SE= 0.3189  | z= 4.785  | rawP= 1.018e-05  | FDR= 0.0007076
Ceca - Egg  | est= 16.26  | SE= 202.5  | z= 0.08027  | rawP= 0.9998  | FDR= 1
Ceca - Env  | est= 1.59  | SE= 0.3403  | z= 4.672  | rawP= 1.769e-05  | FDR= 0.0007076
Egg - Env  | est= -14.67  | SE= 202.5  | z= -0.07242  | rawP= 0.9999  | FDR= 1

----------------------------------------------------------
Gene:  sul2  | Reference:  Carcass 
----------------------------------------------------------


Call:
glm(formula = as.formula(paste(gene, "~", group_var)), family = binomial, 
    data = data)

Coefficients:
                             Estimate Std. Error z value Pr(>|z|)    
(Intercept)                   -6.9141     0.4474 -15.453   <2e-16 ***
SourceCeca   -15.6519  2181.7369  -0.007    0.994    
SourceEgg    -15.6519 11056.9534  -0.001    0.999    
SourceEnv    -15.6519  7620.4792  -0.002    0.998    
---
Signif. codes:  0 ‘***’ 0.001 ‘**’ 0.01 ‘*’ 0.05 ‘.’ 0.1 ‘ ’ 1

(Dispersion parameter for binomial family taken to be 1)

    Null deviance: 80.178  on 5583  degrees of freedom
Residual deviance: 79.146  on 5580  degrees of freedom
AIC: 87.146

Number of Fisher Scoring iterations: 21


Odds Ratios (95% CI):
                           Estimate 2.5 %        97.5 %
(Intercept)                   0.001 4e-04  2.100000e-03
SourceCeca    0.000    NA 1.179091e+103
SourceEgg     0.000    NA           Inf
SourceEnv     0.000    NA           Inf

ANOVA (LR Type II):
Analysis of Deviance Table (Type II tests)

Response: sul2
               LR Chisq Df Pr(>Chisq)
Source   1.0314  3     0.7936
FDR p-value:  0.9766 
Carcass - Ceca  | est= 15.65  | SE= 2182  | z= 0.007174  | rawP= 1  | FDR= 1
Carcass - Egg  | est= 15.65  | SE= 11060  | z= 0.001416  | rawP= 1  | FDR= 1
Carcass - Env  | est= 15.65  | SE= 7620  | z= 0.002054  | rawP= 1  | FDR= 1
Ceca - Egg  | est= -1.53e-10  | SE= 11270  | z= -1.357e-14  | rawP= 1  | FDR= 1
Ceca - Env  | est= -5.281e-11  | SE= 7927  | z= -6.663e-15  | rawP= 1  | FDR= 1
Egg - Env  | est= 1.002e-10  | SE= 13430  | z= 7.458e-15  | rawP= 1  | FDR= 1

----------------------------------------------------------
Gene:  sul3  | Reference:  Carcass 
----------------------------------------------------------


Call:
glm(formula = as.formula(paste(gene, "~", group_var)), family = binomial, 
    data = data)

Coefficients:
                             Estimate Std. Error z value Pr(>|z|)    
(Intercept)                   -7.8310     0.7072 -11.073   <2e-16 ***
SourceCeca   -14.7350  2181.7370  -0.007    0.995    
SourceEgg    -14.7350 11056.9534  -0.001    0.999    
SourceEnv    -14.7350  7620.4792  -0.002    0.998    
---
Signif. codes:  0 ‘***’ 0.001 ‘**’ 0.01 ‘*’ 0.05 ‘.’ 0.1 ‘ ’ 1

(Dispersion parameter for binomial family taken to be 1)

    Null deviance: 35.737  on 5583  degrees of freedom
Residual deviance: 35.325  on 5580  degrees of freedom
AIC: 43.325

Number of Fisher Scoring iterations: 21


Odds Ratios (95% CI):
                           Estimate 2.5 %       97.5 %
(Intercept)                   4e-04 1e-04  1.20000e-03
SourceCeca    0e+00    NA 1.09043e+163
SourceEgg     0e+00    NA          Inf
SourceEnv     0e+00    NA          Inf

ANOVA (LR Type II):
Analysis of Deviance Table (Type II tests)

Response: sul3
               LR Chisq Df Pr(>Chisq)
Source  0.41246  3     0.9377
FDR p-value:  0.9766 
Carcass - Ceca  | est= 14.74  | SE= 2182  | z= 0.006754  | rawP= 1  | FDR= 1
Carcass - Egg  | est= 14.74  | SE= 11060  | z= 0.001333  | rawP= 1  | FDR= 1
Carcass - Env  | est= 14.74  | SE= 7620  | z= 0.001934  | rawP= 1  | FDR= 1
Ceca - Egg  | est= 3.402e-11  | SE= 11270  | z= 3.019e-15  | rawP= 1  | FDR= 1
Ceca - Env  | est= 1.617e-11  | SE= 7927  | z= 2.04e-15  | rawP= 1  | FDR= 1
Egg - Env  | est= -1.786e-11  | SE= 13430  | z= -1.33e-15  | rawP= 1  | FDR= 1

----------------------------------------------------------
Gene:  tet.A.  | Reference:  Carcass 
----------------------------------------------------------


Call:
glm(formula = as.formula(paste(gene, "~", group_var)), family = binomial, 
    data = data)

Coefficients:
                            Estimate Std. Error z value Pr(>|z|)    
(Intercept)                  1.71228    0.03915  43.732  < 2e-16 ***
SourceCeca   0.09149    0.13569   0.674  0.50016    
SourceEgg  -16.27834  202.51522  -0.080  0.93593    
SourceEnv   -1.20145    0.32894  -3.653  0.00026 ***
---
Signif. codes:  0 ‘***’ 0.001 ‘**’ 0.01 ‘*’ 0.05 ‘.’ 0.1 ‘ ’ 1

(Dispersion parameter for binomial family taken to be 1)

    Null deviance: 4841.9  on 5583  degrees of freedom
Residual deviance: 4758.8  on 5580  degrees of freedom
AIC: 4766.8

Number of Fisher Scoring iterations: 13


Odds Ratios (95% CI):
                           Estimate  2.5 % 97.5 %
(Intercept)                  5.5416 5.1356 5.9877
SourceCeca   1.0958 0.8455 1.4404
SourceEgg    0.0000     NA 0.0142
SourceEnv    0.3008 0.1597 0.5861

ANOVA (LR Type II):
Analysis of Deviance Table (Type II tests)

Response: tet.A.
               LR Chisq Df Pr(>Chisq)    
Source   83.076  3  < 2.2e-16 ***
---
Signif. codes:  0 ‘***’ 0.001 ‘**’ 0.01 ‘*’ 0.05 ‘.’ 0.1 ‘ ’ 1
FDR p-value:  6.938e-17 
Carcass - Ceca  | est= -0.09149  | SE= 0.1357  | z= -0.6742  | rawP= 0.9069  | FDR= 1
Carcass - Egg  | est= 16.28  | SE= 202.5  | z= 0.08038  | rawP= 0.9998  | FDR= 1
Carcass - Env  | est= 1.201  | SE= 0.3289  | z= 3.653  | rawP= 0.001481  | FDR= 0.02119
Ceca - Egg  | est= 16.37  | SE= 202.5  | z= 0.08083  | rawP= 0.9998  | FDR= 1
Ceca - Env  | est= 1.293  | SE= 0.3515  | z= 3.678  | rawP= 0.001341  | FDR= 0.02119
Egg - Env  | est= -15.08  | SE= 202.5  | z= -0.07445  | rawP= 0.9999  | FDR= 1

----------------------------------------------------------
Gene:  tet.B.  | Reference:  Carcass 
----------------------------------------------------------


Call:
glm(formula = as.formula(paste(gene, "~", group_var)), family = binomial, 
    data = data)

Coefficients:
                            Estimate Std. Error z value Pr(>|z|)    
(Intercept)                  -6.9141     0.4474 -15.453  < 2e-16 ***
SourceCeca    0.7259     1.0965   0.662  0.50797    
SourceEgg   -11.6519  1496.3960  -0.008  0.99379    
SourceEnv     3.2506     1.1072   2.936  0.00333 ** 
---
Signif. codes:  0 ‘***’ 0.001 ‘**’ 0.01 ‘*’ 0.05 ‘.’ 0.1 ‘ ’ 1

(Dispersion parameter for binomial family taken to be 1)

    Null deviance: 107.54  on 5583  degrees of freedom
Residual deviance: 102.88  on 5580  degrees of freedom
AIC: 110.88

Number of Fisher Scoring iterations: 17


Odds Ratios (95% CI):
                           Estimate  2.5 %       97.5 %
(Intercept)                  0.0010 0.0004 2.100000e-03
SourceCeca   2.0665 0.1077 1.284700e+01
SourceEgg    0.0000     NA 2.086461e+59
SourceEnv   25.8051 1.3306 1.649271e+02

ANOVA (LR Type II):
Analysis of Deviance Table (Type II tests)

Response: tet.B.
               LR Chisq Df Pr(>Chisq)
Source   4.6583  3     0.1986
FDR p-value:  0.4131 
Carcass - Ceca  | est= -0.7259  | SE= 1.096  | z= -0.662  | rawP= 0.9113  | FDR= 1
Carcass - Egg  | est= 11.65  | SE= 1496  | z= 0.007787  | rawP= 1  | FDR= 1
Carcass - Env  | est= -3.251  | SE= 1.107  | z= -2.936  | rawP= 0.01751  | FDR= 0.1916
Ceca - Egg  | est= 12.38  | SE= 1496  | z= 0.008272  | rawP= 1  | FDR= 1
Ceca - Env  | est= -2.525  | SE= 1.424  | z= -1.773  | rawP= 0.2864  | FDR= 1
Egg - Env  | est= -14.9  | SE= 1496  | z= -0.009959  | rawP= 1  | FDR= 1

----------------------------------------------------------
Gene:  tet.G.  | Reference:  Carcass 
----------------------------------------------------------


Call:
glm(formula = as.formula(paste(gene, "~", group_var)), family = binomial, 
    data = data)

Coefficients:
                            Estimate Std. Error z value Pr(>|z|)    
(Intercept)                   -8.524      1.000  -8.524   <2e-16 ***
SourceCeca   -15.042   3597.076  -0.004    0.997    
SourceEgg    -15.042  18229.834  -0.001    0.999    
SourceEnv    -15.042  12564.046  -0.001    0.999    
---
Signif. codes:  0 ‘***’ 0.001 ‘**’ 0.01 ‘*’ 0.05 ‘.’ 0.1 ‘ ’ 1

(Dispersion parameter for binomial family taken to be 1)

    Null deviance: 19.255  on 5583  degrees of freedom
Residual deviance: 19.049  on 5580  degrees of freedom
AIC: 27.049

Number of Fisher Scoring iterations: 22


Odds Ratios (95% CI):
                           Estimate 2.5 % 97.5 %
(Intercept)                   2e-04     0  9e-04
SourceCeca    0e+00    NA    Inf
SourceEgg     0e+00    NA    Inf
SourceEnv     0e+00    NA    Inf

ANOVA (LR Type II):
Analysis of Deviance Table (Type II tests)

Response: tet.G.
               LR Chisq Df Pr(>Chisq)
Source  0.20621  3     0.9766
FDR p-value:  0.9766 
Carcass - Ceca  | est= 15.04  | SE= 3597  | z= 0.004182  | rawP= 1  | FDR= 1
Carcass - Egg  | est= 15.04  | SE= 18230  | z= 0.0008251  | rawP= 1  | FDR= 1
Carcass - Env  | est= 15.04  | SE= 12560  | z= 0.001197  | rawP= 1  | FDR= 1
Ceca - Egg  | est= -3.766e-11  | SE= 18580  | z= -2.027e-15  | rawP= 1  | FDR= 1
Ceca - Env  | est= -1.064e-11  | SE= 13070  | z= -8.142e-16  | rawP= 1  | FDR= 1
Egg - Env  | est= 2.702e-11  | SE= 22140  | z= 1.22e-15  | rawP= 1  | FDR= 1

----------------------------------------------------------
Gene:  tet.M.  | Reference:  Carcass 
----------------------------------------------------------


Call:
glm(formula = as.formula(paste(gene, "~", group_var)), family = binomial, 
    data = data)

Coefficients:
                             Estimate Std. Error z value Pr(>|z|)
(Intercept)                -2.657e+01  5.018e+03  -0.005    0.996
SourceCeca  7.337e-12  1.688e+04   0.000    1.000
SourceEgg  -1.200e-12  8.185e+04   0.000    1.000
SourceEnv   2.290e+01  5.018e+03   0.005    0.996

(Dispersion parameter for binomial family taken to be 1)

    Null deviance: 19.2551  on 5583  degrees of freedom
Residual deviance:  9.3525  on 5580  degrees of freedom
AIC: 17.353

Number of Fisher Scoring iterations: 25


Odds Ratios (95% CI):
                             Estimate 2.5 % 97.5 %
(Intercept)                         0     0      0
SourceCeca          1     0     NA
SourceEgg           1     0     NA
SourceEnv  8839594817     0     NA

ANOVA (LR Type II):
Analysis of Deviance Table (Type II tests)

Response: tet.M.
               LR Chisq Df Pr(>Chisq)  
Source   9.9026  3    0.01941 *
---
Signif. codes:  0 ‘***’ 0.001 ‘**’ 0.01 ‘*’ 0.05 ‘.’ 0.1 ‘ ’ 1
FDR p-value:  0.05015 
Carcass - Ceca  | est= -7.337e-12  | SE= 16880  | z= -4.346e-16  | rawP= 1  | FDR= 1
Carcass - Egg  | est= 1.2e-12  | SE= 81850  | z= 1.466e-17  | rawP= 1  | FDR= 1
Carcass - Env  | est= -22.9  | SE= 5018  | z= -0.004564  | rawP= 1  | FDR= 1
Ceca - Egg  | est= 8.538e-12  | SE= 83280  | z= 1.025e-16  | rawP= 1  | FDR= 1
Ceca - Env  | est= -22.9  | SE= 16120  | z= -0.001421  | rawP= 1  | FDR= 1
Egg - Env  | est= -22.9  | SE= 81700  | z= -0.0002803  | rawP= 1  | FDR= 1

----------------------------------------------------------
Gene:  aadA  | Reference:  Ceca 
----------------------------------------------------------


Call:
glm(formula = as.formula(paste(gene, "~", group_var)), family = binomial, 
    data = data)

Coefficients:
                                Estimate Std. Error z value Pr(>|z|)
(Intercept)                   -2.157e+01  1.323e+03  -0.016    0.987
SourceCarcass  1.483e+01  1.323e+03   0.011    0.991
SourceEgg      1.428e-08  6.836e+03   0.000    1.000
SourceEnv      1.420e-08  4.808e+03   0.000    1.000

(Dispersion parameter for binomial family taken to be 1)

    Null deviance: 94.024  on 5583  degrees of freedom
Residual deviance: 92.787  on 5580  degrees of freedom
AIC: 100.79

Number of Fisher Scoring iterations: 20


Odds Ratios (95% CI):
                              Estimate 2.5 %        97.5 %
(Intercept)                          0     0  0.000000e+00
SourceCarcass  2770266     0            NA
SourceEgg            1     0 4.939538e+157
SourceEnv            1     0 8.144509e+110

ANOVA (LR Type II):
Analysis of Deviance Table (Type II tests)

Response: aadA
               LR Chisq Df Pr(>Chisq)
Source   1.2378  3     0.7439
FDR p-value:  0.9766 
Ceca - Carcass  | est= -14.83  | SE= 1323  | z= -0.01121  | rawP= 1  | FDR= 1
Ceca - Egg  | est= -1.428e-08  | SE= 6836  | z= -2.089e-12  | rawP= 1  | FDR= 1
Ceca - Env  | est= -1.42e-08  | SE= 4808  | z= -2.953e-12  | rawP= 1  | FDR= 1
Carcass - Egg  | est= 14.83  | SE= 6706  | z= 0.002212  | rawP= 1  | FDR= 1
Carcass - Env  | est= 14.83  | SE= 4622  | z= 0.003209  | rawP= 1  | FDR= 1
Egg - Env  | est= 8.532e-11  | SE= 8145  | z= 1.048e-14  | rawP= 1  | FDR= 1

----------------------------------------------------------
Gene:  blaCTX.M  | Reference:  Ceca 
----------------------------------------------------------


Call:
glm(formula = as.formula(paste(gene, "~", group_var)), family = binomial, 
    data = data)

Coefficients:
                              Estimate Std. Error z value Pr(>|z|)    
(Intercept)                    -1.0447     0.1032 -10.126  < 2e-16 ***
SourceCarcass   0.4248     0.1073   3.959 7.54e-05 ***
SourceEgg     -13.5214   202.5152  -0.067  0.94677    
SourceEnv       1.0447     0.3326   3.141  0.00169 ** 
---
Signif. codes:  0 ‘***’ 0.001 ‘**’ 0.01 ‘*’ 0.05 ‘.’ 0.1 ‘ ’ 1

(Dispersion parameter for binomial family taken to be 1)

    Null deviance: 7172.8  on 5583  degrees of freedom
Residual deviance: 7136.2  on 5580  degrees of freedom
AIC: 7144.2

Number of Fisher Scoring iterations: 13


Odds Ratios (95% CI):
                              Estimate  2.5 % 97.5 %
(Intercept)                     0.3518 0.2864 0.4293
SourceCarcass   1.5293 1.2428 1.8934
SourceEgg       0.0000     NA 0.2205
SourceEnv       2.8425 1.4751 5.4808

ANOVA (LR Type II):
Analysis of Deviance Table (Type II tests)

Response: blaCTX.M
               LR Chisq Df Pr(>Chisq)    
Source    36.64  3  5.483e-08 ***
---
Signif. codes:  0 ‘***’ 0.001 ‘**’ 0.01 ‘*’ 0.05 ‘.’ 0.1 ‘ ’ 1
FDR p-value:  1.904e-07 
Ceca - Carcass  | est= -0.4248  | SE= 0.1073  | z= -3.959  | rawP= 0.000438  | FDR= 0.009053
Ceca - Egg  | est= 13.52  | SE= 202.5  | z= 0.06677  | rawP= 0.9999  | FDR= 1
Ceca - Env  | est= -1.045  | SE= 0.3326  | z= -3.141  | rawP= 0.009142  | FDR= 0.1063
Carcass - Egg  | est= 13.95  | SE= 202.5  | z= 0.06886  | rawP= 0.9999  | FDR= 1
Carcass - Env  | est= -0.6199  | SE= 0.3176  | z= -1.952  | rawP= 0.2066  | FDR= 1
Egg - Env  | est= -14.57  | SE= 202.5  | z= -0.07193  | rawP= 0.9999  | FDR= 1

----------------------------------------------------------
Gene:  blaTEM  | Reference:  Ceca 
----------------------------------------------------------


Call:
glm(formula = as.formula(paste(gene, "~", group_var)), family = binomial, 
    data = data)

Coefficients:
                               Estimate Std. Error z value Pr(>|z|)    
(Intercept)                     -4.7958     0.5021  -9.552   <2e-16 ***
SourceCarcass   -0.3910     0.5366  -0.729    0.466    
SourceEgg      -13.7703  1496.3960  -0.009    0.993    
SourceEnv      -13.7703  1031.3198  -0.013    0.989    
---
Signif. codes:  0 ‘***’ 0.001 ‘**’ 0.01 ‘*’ 0.05 ‘.’ 0.1 ‘ ’ 1

(Dispersion parameter for binomial family taken to be 1)

    Null deviance: 394.18  on 5583  degrees of freedom
Residual deviance: 393.02  on 5580  degrees of freedom
AIC: 401.02

Number of Fisher Scoring iterations: 17


Odds Ratios (95% CI):
                              Estimate  2.5 %       97.5 %
(Intercept)                     0.0083 0.0026 1.930000e-02
SourceCarcass   0.6764 0.2640 2.291400e+00
SourceEgg       0.0000 0.0000 8.126866e+27
SourceEnv       0.0000 0.0000 2.381818e+17

ANOVA (LR Type II):
Analysis of Deviance Table (Type II tests)

Response: blaTEM
               LR Chisq Df Pr(>Chisq)
Source   1.1639  3     0.7617
FDR p-value:  0.9766 
Ceca - Carcass  | est= 0.391  | SE= 0.5366  | z= 0.7286  | rawP= 0.8857  | FDR= 1
Ceca - Egg  | est= 13.77  | SE= 1496  | z= 0.009202  | rawP= 1  | FDR= 1
Ceca - Env  | est= 13.77  | SE= 1031  | z= 0.01335  | rawP= 1  | FDR= 1
Carcass - Egg  | est= 13.38  | SE= 1496  | z= 0.008941  | rawP= 1  | FDR= 1
Carcass - Env  | est= 13.38  | SE= 1031  | z= 0.01297  | rawP= 1  | FDR= 1
Egg - Env  | est= -5.455e-12  | SE= 1817  | z= -3.002e-15  | rawP= 1  | FDR= 1

----------------------------------------------------------
Gene:  dfrA  | Reference:  Ceca 
----------------------------------------------------------


Call:
glm(formula = as.formula(paste(gene, "~", group_var)), family = binomial, 
    data = data)

Coefficients:
                              Estimate Std. Error z value Pr(>|z|)    
(Intercept)                    -1.2580     0.1090 -11.537  < 2e-16 ***
SourceCarcass   0.4640     0.1132   4.098 4.16e-05 ***
SourceEgg     -13.3080   202.5152  -0.066    0.948    
SourceEnv       1.3581     0.3349   4.056 5.00e-05 ***
---
Signif. codes:  0 ‘***’ 0.001 ‘**’ 0.01 ‘*’ 0.05 ‘.’ 0.1 ‘ ’ 1

(Dispersion parameter for binomial family taken to be 1)

    Null deviance: 6858.7  on 5583  degrees of freedom
Residual deviance: 6818.5  on 5580  degrees of freedom
AIC: 6826.5

Number of Fisher Scoring iterations: 13


Odds Ratios (95% CI):
                              Estimate  2.5 % 97.5 %
(Intercept)                     0.2842 0.2285 0.3505
SourceCarcass   1.5904 1.2786 1.9937
SourceEgg       0.0000     NA 0.2723
SourceEnv       3.8889 2.0155 7.5540

ANOVA (LR Type II):
Analysis of Deviance Table (Type II tests)

Response: dfrA
               LR Chisq Df Pr(>Chisq)    
Source   40.211  3  9.611e-09 ***
---
Signif. codes:  0 ‘***’ 0.001 ‘**’ 0.01 ‘*’ 0.05 ‘.’ 0.1 ‘ ’ 1
FDR p-value:  4.256e-08 
Ceca - Carcass  | est= -0.464  | SE= 0.1132  | z= -4.098  | rawP= 0.0002433  | FDR= 0.006465
Ceca - Egg  | est= 13.31  | SE= 202.5  | z= 0.06571  | rawP= 0.9999  | FDR= 1
Ceca - Env  | est= -1.358  | SE= 0.3349  | z= -4.056  | rawP= 0.0002918  | FDR= 0.006784
Carcass - Egg  | est= 13.77  | SE= 202.5  | z= 0.068  | rawP= 0.9999  | FDR= 1
Carcass - Env  | est= -0.8941  | SE= 0.3181  | z= -2.811  | rawP= 0.02545  | FDR= 0.263
Egg - Env  | est= -14.67  | SE= 202.5  | z= -0.07242  | rawP= 0.9999  | FDR= 1

----------------------------------------------------------
Gene:  fosA  | Reference:  Ceca 
----------------------------------------------------------


Call:
glm(formula = as.formula(paste(gene, "~", group_var)), family = binomial, 
    data = data)

Coefficients:
                               Estimate Std. Error z value Pr(>|z|)    
(Intercept)                    -2.14811    0.14797 -14.517   <2e-16 ***
SourceCarcass   0.35217    0.15337   2.296   0.0217 *  
SourceEgg     -12.41796  202.51527  -0.061   0.9511    
SourceEnv      -0.04912    0.54742  -0.090   0.9285    
---
Signif. codes:  0 ‘***’ 0.001 ‘**’ 0.01 ‘*’ 0.05 ‘.’ 0.1 ‘ ’ 1

(Dispersion parameter for binomial family taken to be 1)

    Null deviance: 4487.1  on 5583  degrees of freedom
Residual deviance: 4475.1  on 5580  degrees of freedom
AIC: 4483.1

Number of Fisher Scoring iterations: 13


Odds Ratios (95% CI):
                              Estimate  2.5 % 97.5 %
(Intercept)                     0.1167 0.0863 0.1543
SourceCarcass   1.4222 1.0632 1.9419
SourceEgg       0.0000     NA 0.6505
SourceEnv       0.9521 0.2766 2.5015

ANOVA (LR Type II):
Analysis of Deviance Table (Type II tests)

Response: fosA
               LR Chisq Df Pr(>Chisq)   
Source   11.923  3   0.007653 **
---
Signif. codes:  0 ‘***’ 0.001 ‘**’ 0.01 ‘*’ 0.05 ‘.’ 0.1 ‘ ’ 1
FDR p-value:  0.02157 
Ceca - Carcass  | est= -0.3522  | SE= 0.1534  | z= -2.296  | rawP= 0.09886  | FDR= 0.889
Ceca - Egg  | est= 12.42  | SE= 202.5  | z= 0.06132  | rawP= 0.9999  | FDR= 1
Ceca - Env  | est= 0.04912  | SE= 0.5474  | z= 0.08972  | rawP= 0.9997  | FDR= 1
Carcass - Egg  | est= 12.77  | SE= 202.5  | z= 0.06306  | rawP= 0.9999  | FDR= 1
Carcass - Env  | est= 0.4013  | SE= 0.5286  | z= 0.7592  | rawP= 0.8728  | FDR= 1
Egg - Env  | est= -12.37  | SE= 202.5  | z= -0.06108  | rawP= 0.9999  | FDR= 1

----------------------------------------------------------
Gene:  qnrB  | Reference:  Ceca 
----------------------------------------------------------


Call:
glm(formula = as.formula(paste(gene, "~", group_var)), family = binomial, 
    data = data)

Coefficients:
                                Estimate Std. Error z value Pr(>|z|)
(Intercept)                   -2.157e+01  1.323e+03  -0.016    0.987
SourceCarcass  1.465e+01  1.323e+03   0.011    0.991
SourceEgg     -8.005e-09  6.836e+03   0.000    1.000
SourceEnv      1.862e+01  1.323e+03   0.014    0.989

(Dispersion parameter for binomial family taken to be 1)

    Null deviance: 107.536  on 5583  degrees of freedom
Residual deviance:  95.028  on 5580  degrees of freedom
AIC: 103.03

Number of Fisher Scoring iterations: 20


Odds Ratios (95% CI):
                               Estimate 2.5 %        97.5 %
(Intercept)                           0     0  0.000000e+00
SourceCarcass   2308096     0            NA
SourceEgg             1     0 4.167808e+143
SourceEnv     122256216     0            NA

ANOVA (LR Type II):
Analysis of Deviance Table (Type II tests)

Response: qnrB
               LR Chisq Df Pr(>Chisq)   
Source   12.508  3    0.00583 **
---
Signif. codes:  0 ‘***’ 0.001 ‘**’ 0.01 ‘*’ 0.05 ‘.’ 0.1 ‘ ’ 1
FDR p-value:  0.01807 
Ceca - Carcass  | est= -14.65  | SE= 1323  | z= -0.01107  | rawP= 1  | FDR= 1
Ceca - Egg  | est= 8.005e-09  | SE= 6836  | z= 1.171e-12  | rawP= 1  | FDR= 1
Ceca - Env  | est= -18.62  | SE= 1323  | z= -0.01407  | rawP= 1  | FDR= 1
Carcass - Egg  | est= 14.65  | SE= 6706  | z= 0.002185  | rawP= 1  | FDR= 1
Carcass - Env  | est= -3.97  | SE= 0.8524  | z= -4.657  | rawP= 1.902e-05  | FDR= 0.0007076
Egg - Env  | est= -18.62  | SE= 6706  | z= -0.002777  | rawP= 1  | FDR= 1

----------------------------------------------------------
Gene:  blaCMY  | Reference:  Ceca 
----------------------------------------------------------


Call:
glm(formula = as.formula(paste(gene, "~", group_var)), family = binomial, 
    data = data)

Coefficients:
                               Estimate Std. Error z value Pr(>|z|)    
(Intercept)                     -4.5706     0.4495 -10.168   <2e-16 ***
SourceCarcass   -1.1782     0.5146  -2.290    0.022 *  
SourceEgg      -13.9955  1496.3960  -0.009    0.993    
SourceEnv      -13.9955  1031.3198  -0.014    0.989    
---
Signif. codes:  0 ‘***’ 0.001 ‘**’ 0.01 ‘*’ 0.05 ‘.’ 0.1 ‘ ’ 1

(Dispersion parameter for binomial family taken to be 1)

    Null deviance: 276.41  on 5583  degrees of freedom
Residual deviance: 271.77  on 5580  degrees of freedom
AIC: 279.77

Number of Fisher Scoring iterations: 17


Odds Ratios (95% CI):
                              Estimate  2.5 %       97.5 %
(Intercept)                     0.0104 0.0037 2.240000e-02
SourceCarcass   0.3078 0.1200 9.445000e-01
SourceEgg       0.0000     NA 1.078879e+34
SourceEnv       0.0000     NA 3.685790e+21

ANOVA (LR Type II):
Analysis of Deviance Table (Type II tests)

Response: blaCMY
               LR Chisq Df Pr(>Chisq)
Source    4.643  3     0.1999
FDR p-value:  0.4131 
Ceca - Carcass  | est= 1.178  | SE= 0.5146  | z= 2.29  | rawP= 0.1004  | FDR= 0.889
Ceca - Egg  | est= 14  | SE= 1496  | z= 0.009353  | rawP= 1  | FDR= 1
Ceca - Env  | est= 14  | SE= 1031  | z= 0.01357  | rawP= 1  | FDR= 1
Carcass - Egg  | est= 12.82  | SE= 1496  | z= 0.008565  | rawP= 1  | FDR= 1
Carcass - Env  | est= 12.82  | SE= 1031  | z= 0.01243  | rawP= 1  | FDR= 1
Egg - Env  | est= 6.946e-13  | SE= 1817  | z= 3.822e-16  | rawP= 1  | FDR= 1

----------------------------------------------------------
Gene:  aac.3..IId  | Reference:  Ceca 
----------------------------------------------------------


Call:
glm(formula = as.formula(paste(gene, "~", group_var)), family = binomial, 
    data = data)

Coefficients:
                                Estimate Std. Error z value Pr(>|z|)
(Intercept)                   -2.357e+01  3.597e+03  -0.007    0.995
SourceCarcass  1.504e+01  3.597e+03   0.004    0.997
SourceEgg      2.562e-08  1.858e+04   0.000    1.000
SourceEnv      2.563e-08  1.307e+04   0.000    1.000

(Dispersion parameter for binomial family taken to be 1)

    Null deviance: 19.255  on 5583  degrees of freedom
Residual deviance: 19.049  on 5580  degrees of freedom
AIC: 27.049

Number of Fisher Scoring iterations: 22


Odds Ratios (95% CI):
                              Estimate 2.5 % 97.5 %
(Intercept)                          0     0      0
SourceCarcass  3408221     0     NA
SourceEgg            1     0    Inf
SourceEnv            1     0    Inf

ANOVA (LR Type II):
Analysis of Deviance Table (Type II tests)

Response: aac.3..IId
               LR Chisq Df Pr(>Chisq)
Source  0.20621  3     0.9766
FDR p-value:  0.9766 
Ceca - Carcass  | est= -15.04  | SE= 3597  | z= -0.004182  | rawP= 1  | FDR= 1
Ceca - Egg  | est= -2.562e-08  | SE= 18580  | z= -1.379e-12  | rawP= 1  | FDR= 1
Ceca - Env  | est= -2.563e-08  | SE= 13070  | z= -1.961e-12  | rawP= 1  | FDR= 1
Carcass - Egg  | est= 15.04  | SE= 18230  | z= 0.0008251  | rawP= 1  | FDR= 1
Carcass - Env  | est= 15.04  | SE= 12560  | z= 0.001197  | rawP= 1  | FDR= 1
Egg - Env  | est= -9.645e-12  | SE= 22140  | z= -4.356e-16  | rawP= 1  | FDR= 1

----------------------------------------------------------
Gene:  aac.3..IV  | Reference:  Ceca 
----------------------------------------------------------


Call:
glm(formula = as.formula(paste(gene, "~", group_var)), family = binomial, 
    data = data)

Coefficients:
                              Estimate Std. Error z value Pr(>|z|)    
(Intercept)                     -6.188      1.001  -6.182 6.33e-10 ***
SourceCarcass   -0.389      1.070  -0.364    0.716    
SourceEgg      -13.378   2467.140  -0.005    0.996    
SourceEnv      -13.378   1700.359  -0.008    0.994    
---
Signif. codes:  0 ‘***’ 0.001 ‘**’ 0.01 ‘*’ 0.05 ‘.’ 0.1 ‘ ’ 1

(Dispersion parameter for binomial family taken to be 1)

    Null deviance: 120.76  on 5583  degrees of freedom
Residual deviance: 120.47  on 5580  degrees of freedom
AIC: 128.47

Number of Fisher Scoring iterations: 18


Odds Ratios (95% CI):
                              Estimate  2.5 %       97.5 %
(Intercept)                     0.0021 0.0001 9.100000e-03
SourceCarcass   0.6777 0.1203 1.268180e+01
SourceEgg       0.0000     NA 4.144282e+94
SourceEnv       0.0000     NA 2.540260e+63

ANOVA (LR Type II):
Analysis of Deviance Table (Type II tests)

Response: aac.3..IV
               LR Chisq Df Pr(>Chisq)
Source  0.29001  3     0.9619
FDR p-value:  0.9766 
Ceca - Carcass  | est= 0.389  | SE= 1.07  | z= 0.3635  | rawP= 0.9836  | FDR= 1
Ceca - Egg  | est= 13.38  | SE= 2467  | z= 0.005422  | rawP= 1  | FDR= 1
Ceca - Env  | est= 13.38  | SE= 1700  | z= 0.007868  | rawP= 1  | FDR= 1
Carcass - Egg  | est= 12.99  | SE= 2467  | z= 0.005265  | rawP= 1  | FDR= 1
Carcass - Env  | est= 12.99  | SE= 1700  | z= 0.007639  | rawP= 1  | FDR= 1
Egg - Env  | est= 3.86e-12  | SE= 2996  | z= 1.288e-15  | rawP= 1  | FDR= 1

----------------------------------------------------------
Gene:  aac.3..IVa  | Reference:  Ceca 
----------------------------------------------------------


Call:
glm(formula = as.formula(paste(gene, "~", group_var)), family = binomial, 
    data = data)

Coefficients:
                               Estimate Std. Error z value Pr(>|z|)    
(Intercept)                    -0.19736    0.09098  -2.169  0.03006 *  
SourceCarcass   0.34893    0.09527   3.663  0.00025 ***
SourceEgg     -14.36871  202.51524  -0.071  0.94344    
SourceEnv       0.09728    0.32944   0.295  0.76778    
---
Signif. codes:  0 ‘***’ 0.001 ‘**’ 0.01 ‘*’ 0.05 ‘.’ 0.1 ‘ ’ 1

(Dispersion parameter for binomial family taken to be 1)

    Null deviance: 7723.6  on 5583  degrees of freedom
Residual deviance: 7681.1  on 5580  degrees of freedom
AIC: 7689.1

Number of Fisher Scoring iterations: 13


Odds Ratios (95% CI):
                              Estimate  2.5 % 97.5 %
(Intercept)                     0.8209 0.6864 0.9807
SourceCarcass   1.4175 1.1766 1.7096
SourceEgg       0.0000     NA 0.0948
SourceEnv       1.1022 0.5736 2.1053

ANOVA (LR Type II):
Analysis of Deviance Table (Type II tests)

Response: aac.3..IVa
               LR Chisq Df Pr(>Chisq)    
Source   42.573  3  3.032e-09 ***
---
Signif. codes:  0 ‘***’ 0.001 ‘**’ 0.01 ‘*’ 0.05 ‘.’ 0.1 ‘ ’ 1
FDR p-value:  1.88e-08 
Ceca - Carcass  | est= -0.3489  | SE= 0.09527  | z= -3.663  | rawP= 0.001425  | FDR= 0.02119
Ceca - Egg  | est= 14.37  | SE= 202.5  | z= 0.07095  | rawP= 0.9999  | FDR= 1
Ceca - Env  | est= -0.09728  | SE= 0.3294  | z= -0.2953  | rawP= 0.991  | FDR= 1
Carcass - Egg  | est= 14.72  | SE= 202.5  | z= 0.07267  | rawP= 0.9999  | FDR= 1
Carcass - Env  | est= 0.2517  | SE= 0.3179  | z= 0.7917  | rawP= 0.8583  | FDR= 1
Egg - Env  | est= -14.47  | SE= 202.5  | z= -0.07143  | rawP= 0.9999  | FDR= 1

----------------------------------------------------------
Gene:  aac.3..VIa  | Reference:  Ceca 
----------------------------------------------------------


Call:
glm(formula = as.formula(paste(gene, "~", group_var)), family = binomial, 
    data = data)

Coefficients:
                                Estimate Std. Error z value Pr(>|z|)
(Intercept)                   -2.157e+01  1.323e+03  -0.016    0.987
SourceCarcass  1.499e+01  1.323e+03   0.011    0.991
SourceEgg     -1.562e-08  6.836e+03   0.000    1.000
SourceEnv     -1.565e-08  4.808e+03   0.000    1.000

(Dispersion parameter for binomial family taken to be 1)

    Null deviance: 107.54  on 5583  degrees of freedom
Residual deviance: 106.09  on 5580  degrees of freedom
AIC: 114.09

Number of Fisher Scoring iterations: 20


Odds Ratios (95% CI):
                              Estimate 2.5 %        97.5 %
(Intercept)                          0     0  0.000000e+00
SourceCarcass  3232620     0            NA
SourceEgg            1     0 3.980019e+145
SourceEnv            1     0 2.540499e+102

ANOVA (LR Type II):
Analysis of Deviance Table (Type II tests)

Response: aac.3..VIa
               LR Chisq Df Pr(>Chisq)
Source   1.4443  3     0.6952
FDR p-value:  0.9766 
Ceca - Carcass  | est= -14.99  | SE= 1323  | z= -0.01133  | rawP= 1  | FDR= 1
Ceca - Egg  | est= 1.562e-08  | SE= 6836  | z= 2.286e-12  | rawP= 1  | FDR= 1
Ceca - Env  | est= 1.565e-08  | SE= 4808  | z= 3.255e-12  | rawP= 1  | FDR= 1
Carcass - Egg  | est= 14.99  | SE= 6706  | z= 0.002235  | rawP= 1  | FDR= 1
Carcass - Env  | est= 14.99  | SE= 4622  | z= 0.003243  | rawP= 1  | FDR= 1
Egg - Env  | est= 2.481e-11  | SE= 8145  | z= 3.046e-15  | rawP= 1  | FDR= 1

----------------------------------------------------------
Gene:  aac.6...Iaa  | Reference:  Ceca 
----------------------------------------------------------


Call:
glm(formula = as.formula(paste(gene, "~", group_var)), family = binomial, 
    data = data)

Coefficients:
                                Estimate Std. Error z value Pr(>|z|)
(Intercept)                    2.357e+01  3.597e+03   0.007    0.995
SourceCarcass -1.504e+01  3.597e+03  -0.004    0.997
SourceEgg      5.077e-08  1.858e+04   0.000    1.000
SourceEnv      5.213e-08  1.307e+04   0.000    1.000

(Dispersion parameter for binomial family taken to be 1)

    Null deviance: 19.255  on 5583  degrees of freedom
Residual deviance: 19.049  on 5580  degrees of freedom
AIC: 27.049

Number of Fisher Scoring iterations: 22


Odds Ratios (95% CI):
                                 Estimate 2.5 % 97.5 %
(Intercept)                   17163808775   Inf    Inf
SourceCarcass           0    NA    Inf
SourceEgg               1     0    Inf
SourceEnv               1     0    Inf

ANOVA (LR Type II):
Analysis of Deviance Table (Type II tests)

Response: aac.6...Iaa
               LR Chisq Df Pr(>Chisq)
Source  0.20621  3     0.9766
FDR p-value:  0.9766 
Ceca - Carcass  | est= 15.04  | SE= 3597  | z= 0.004182  | rawP= 1  | FDR= 1
Ceca - Egg  | est= -5.077e-08  | SE= 18580  | z= -2.732e-12  | rawP= 1  | FDR= 1
Ceca - Env  | est= -5.213e-08  | SE= 13070  | z= -3.989e-12  | rawP= 1  | FDR= 1
Carcass - Egg  | est= -15.04  | SE= 18230  | z= -0.0008251  | rawP= 1  | FDR= 1
Carcass - Env  | est= -15.04  | SE= 12560  | z= -0.001197  | rawP= 1  | FDR= 1
Egg - Env  | est= -1.368e-09  | SE= 22140  | z= -6.178e-14  | rawP= 1  | FDR= 1

----------------------------------------------------------
Gene:  ant.3....Ia  | Reference:  Ceca 
----------------------------------------------------------


Call:
glm(formula = as.formula(paste(gene, "~", group_var)), family = binomial, 
    data = data)

Coefficients:
                               Estimate Std. Error z value Pr(>|z|)    
(Intercept)                     1.62924    0.12227  13.324  < 2e-16 ***
SourceCarcass  -0.02764    0.12796  -0.216    0.829    
SourceEgg     -16.19531  202.51526  -0.080    0.936    
SourceEnv      -1.52916    0.33941  -4.505 6.63e-06 ***
---
Signif. codes:  0 ‘***’ 0.001 ‘**’ 0.01 ‘*’ 0.05 ‘.’ 0.1 ‘ ’ 1

(Dispersion parameter for binomial family taken to be 1)

    Null deviance: 5134.6  on 5583  degrees of freedom
Residual deviance: 5047.4  on 5580  degrees of freedom
AIC: 5055.4

Number of Fisher Scoring iterations: 13


Odds Ratios (95% CI):
                              Estimate  2.5 % 97.5 %
(Intercept)                     5.1000 4.0378 6.5252
SourceCarcass   0.9727 0.7523 1.2431
SourceEgg       0.0000     NA 0.0152
SourceEnv       0.2167 0.1112 0.4241

ANOVA (LR Type II):
Analysis of Deviance Table (Type II tests)

Response: ant.3....Ia
               LR Chisq Df Pr(>Chisq)    
Source   87.213  3  < 2.2e-16 ***
---
Signif. codes:  0 ‘***’ 0.001 ‘**’ 0.01 ‘*’ 0.05 ‘.’ 0.1 ‘ ’ 1
FDR p-value:  1.347e-17 
Ceca - Carcass  | est= 0.02764  | SE= 0.128  | z= 0.216  | rawP= 0.9964  | FDR= 1
Ceca - Egg  | est= 16.2  | SE= 202.5  | z= 0.07997  | rawP= 0.9998  | FDR= 1
Ceca - Env  | est= 1.529  | SE= 0.3394  | z= 4.505  | rawP= 3.923e-05  | FDR= 0.001216
Carcass - Egg  | est= 16.17  | SE= 202.5  | z= 0.07983  | rawP= 0.9998  | FDR= 1
Carcass - Env  | est= 1.502  | SE= 0.3189  | z= 4.709  | rawP= 1.48e-05  | FDR= 0.0007076
Egg - Env  | est= -14.67  | SE= 202.5  | z= -0.07242  | rawP= 0.9999  | FDR= 1

----------------------------------------------------------
Gene:  aph.3....Ib  | Reference:  Ceca 
----------------------------------------------------------


Call:
glm(formula = as.formula(paste(gene, "~", group_var)), family = binomial, 
    data = data)

Coefficients:
                                Estimate Std. Error z value Pr(>|z|)
(Intercept)                   -2.157e+01  1.323e+03  -0.016    0.987
SourceCarcass  1.524e+01  1.323e+03   0.012    0.991
SourceEgg      3.360e-08  6.836e+03   0.000    1.000
SourceEnv      3.359e-08  4.808e+03   0.000    1.000

(Dispersion parameter for binomial family taken to be 1)

    Null deviance: 133.73  on 5583  degrees of freedom
Residual deviance: 131.88  on 5580  degrees of freedom
AIC: 139.88

Number of Fisher Scoring iterations: 20


Odds Ratios (95% CI):
                              Estimate 2.5 %        97.5 %
(Intercept)                          0     0  0.000000e+00
SourceCarcass  4157879     0            NA
SourceEgg            1     0 6.973976e+127
SourceEnv            1     0  8.246857e+89

ANOVA (LR Type II):
Analysis of Deviance Table (Type II tests)

Response: aph.3....Ib
               LR Chisq Df Pr(>Chisq)
Source   1.8573  3     0.6025
FDR p-value:  0.9766 
Ceca - Carcass  | est= -15.24  | SE= 1323  | z= -0.01152  | rawP= 1  | FDR= 1
Ceca - Egg  | est= -3.36e-08  | SE= 6836  | z= -4.916e-12  | rawP= 1  | FDR= 1
Ceca - Env  | est= -3.359e-08  | SE= 4808  | z= -6.987e-12  | rawP= 1  | FDR= 1
Carcass - Egg  | est= 15.24  | SE= 6706  | z= 0.002273  | rawP= 1  | FDR= 1
Carcass - Env  | est= 15.24  | SE= 4622  | z= 0.003297  | rawP= 1  | FDR= 1
Egg - Env  | est= 1.168e-11  | SE= 8145  | z= 1.434e-15  | rawP= 1  | FDR= 1

----------------------------------------------------------
Gene:  aph.3...Ia  | Reference:  Ceca 
----------------------------------------------------------


Call:
glm(formula = as.formula(paste(gene, "~", group_var)), family = binomial, 
    data = data)

Coefficients:
                              Estimate Std. Error z value Pr(>|z|)    
(Intercept)                    -1.7378     0.1269 -13.692  < 2e-16 ***
SourceCarcass   0.7533     0.1308   5.758 8.49e-09 ***
SourceEgg     -12.8282   202.5153  -0.063 0.949492    
SourceEnv       1.2270     0.3504   3.502 0.000462 ***
---
Signif. codes:  0 ‘***’ 0.001 ‘**’ 0.01 ‘*’ 0.05 ‘.’ 0.1 ‘ ’ 1

(Dispersion parameter for binomial family taken to be 1)

    Null deviance: 6412.8  on 5583  degrees of freedom
Residual deviance: 6360.4  on 5580  degrees of freedom
AIC: 6368.4

Number of Fisher Scoring iterations: 13


Odds Ratios (95% CI):
                              Estimate  2.5 % 97.5 %
(Intercept)                     0.1759 0.1361 0.2240
SourceCarcass   2.1239 1.6542 2.7644
SourceEgg       0.0000     NA 0.4368
SourceEnv       3.4110 1.6842 6.7152

ANOVA (LR Type II):
Analysis of Deviance Table (Type II tests)

Response: aph.3...Ia
               LR Chisq Df Pr(>Chisq)    
Source   52.395  3  2.467e-11 ***
---
Signif. codes:  0 ‘***’ 0.001 ‘**’ 0.01 ‘*’ 0.05 ‘.’ 0.1 ‘ ’ 1
FDR p-value:  1.912e-10 
Ceca - Carcass  | est= -0.7533  | SE= 0.1308  | z= -5.758  | rawP= 5.087e-08  | FDR= 9.461e-06
Ceca - Egg  | est= 12.83  | SE= 202.5  | z= 0.06334  | rawP= 0.9999  | FDR= 1
Ceca - Env  | est= -1.227  | SE= 0.3504  | z= -3.502  | rawP= 0.002605  | FDR= 0.03461
Carcass - Egg  | est= 13.58  | SE= 202.5  | z= 0.06706  | rawP= 0.9999  | FDR= 1
Carcass - Env  | est= -0.4737  | SE= 0.3281  | z= -1.444  | rawP= 0.4719  | FDR= 1
Egg - Env  | est= -14.06  | SE= 202.5  | z= -0.0694  | rawP= 0.9999  | FDR= 1

----------------------------------------------------------
Gene:  aph.4..Ia  | Reference:  Ceca 
----------------------------------------------------------


Call:
glm(formula = as.formula(paste(gene, "~", group_var)), family = binomial, 
    data = data)

Coefficients:
                               Estimate Std. Error z value Pr(>|z|)    
(Intercept)                    -0.16430    0.09084  -1.809 0.070501 .  
SourceCarcass   0.32946    0.09514   3.463 0.000534 ***
SourceEgg     -14.40176  202.51524  -0.071 0.943307    
SourceEnv       0.06422    0.32940   0.195 0.845424    
---
Signif. codes:  0 ‘***’ 0.001 ‘**’ 0.01 ‘*’ 0.05 ‘.’ 0.1 ‘ ’ 1

(Dispersion parameter for binomial family taken to be 1)

    Null deviance: 7718.6  on 5583  degrees of freedom
Residual deviance: 7677.1  on 5580  degrees of freedom
AIC: 7685.1

Number of Fisher Scoring iterations: 13


Odds Ratios (95% CI):
                              Estimate  2.5 % 97.5 %
(Intercept)                     0.8485 0.7097 1.0135
SourceCarcass   1.3902 1.1541 1.6760
SourceEgg       0.0000     NA 0.0918
SourceEnv       1.0663 0.5550 2.0367

ANOVA (LR Type II):
Analysis of Deviance Table (Type II tests)

Response: aph.4..Ia
               LR Chisq Df Pr(>Chisq)    
Source   41.496  3  5.133e-09 ***
---
Signif. codes:  0 ‘***’ 0.001 ‘**’ 0.01 ‘*’ 0.05 ‘.’ 0.1 ‘ ’ 1
FDR p-value:  2.652e-08 
Ceca - Carcass  | est= -0.3295  | SE= 0.09514  | z= -3.463  | rawP= 0.003002  | FDR= 0.03723
Ceca - Egg  | est= 14.4  | SE= 202.5  | z= 0.07111  | rawP= 0.9999  | FDR= 1
Ceca - Env  | est= -0.06422  | SE= 0.3294  | z= -0.195  | rawP= 0.9974  | FDR= 1
Carcass - Egg  | est= 14.73  | SE= 202.5  | z= 0.07274  | rawP= 0.9999  | FDR= 1
Carcass - Env  | est= 0.2652  | SE= 0.3179  | z= 0.8344  | rawP= 0.8381  | FDR= 1
Egg - Env  | est= -14.47  | SE= 202.5  | z= -0.07143  | rawP= 0.9999  | FDR= 1

----------------------------------------------------------
Gene:  aph.6..Id  | Reference:  Ceca 
----------------------------------------------------------


Call:
glm(formula = as.formula(paste(gene, "~", group_var)), family = binomial, 
    data = data)

Coefficients:
                                Estimate Std. Error z value Pr(>|z|)
(Intercept)                   -2.157e+01  1.323e+03  -0.016    0.987
SourceCarcass  1.524e+01  1.323e+03   0.012    0.991
SourceEgg      3.360e-08  6.836e+03   0.000    1.000
SourceEnv      3.359e-08  4.808e+03   0.000    1.000

(Dispersion parameter for binomial family taken to be 1)

    Null deviance: 133.73  on 5583  degrees of freedom
Residual deviance: 131.88  on 5580  degrees of freedom
AIC: 139.88

Number of Fisher Scoring iterations: 20


Odds Ratios (95% CI):
                              Estimate 2.5 %        97.5 %
(Intercept)                          0     0  0.000000e+00
SourceCarcass  4157879     0            NA
SourceEgg            1     0 6.973976e+127
SourceEnv            1     0  8.246857e+89

ANOVA (LR Type II):
Analysis of Deviance Table (Type II tests)

Response: aph.6..Id
               LR Chisq Df Pr(>Chisq)
Source   1.8573  3     0.6025
FDR p-value:  0.9766 
Ceca - Carcass  | est= -15.24  | SE= 1323  | z= -0.01152  | rawP= 1  | FDR= 1
Ceca - Egg  | est= -3.36e-08  | SE= 6836  | z= -4.916e-12  | rawP= 1  | FDR= 1
Ceca - Env  | est= -3.359e-08  | SE= 4808  | z= -6.987e-12  | rawP= 1  | FDR= 1
Carcass - Egg  | est= 15.24  | SE= 6706  | z= 0.002273  | rawP= 1  | FDR= 1
Carcass - Env  | est= 15.24  | SE= 4622  | z= 0.003297  | rawP= 1  | FDR= 1
Egg - Env  | est= 1.168e-11  | SE= 8145  | z= 1.434e-15  | rawP= 1  | FDR= 1

----------------------------------------------------------
Gene:  blaCARB.2  | Reference:  Ceca 
----------------------------------------------------------


Call:
glm(formula = as.formula(paste(gene, "~", group_var)), family = binomial, 
    data = data)

Coefficients:
                                Estimate Std. Error z value Pr(>|z|)
(Intercept)                   -2.357e+01  3.597e+03  -0.007    0.995
SourceCarcass  1.504e+01  3.597e+03   0.004    0.997
SourceEgg      1.780e-08  1.858e+04   0.000    1.000
SourceEnv      1.770e-08  1.307e+04   0.000    1.000

(Dispersion parameter for binomial family taken to be 1)

    Null deviance: 19.255  on 5583  degrees of freedom
Residual deviance: 19.049  on 5580  degrees of freedom
AIC: 27.049

Number of Fisher Scoring iterations: 22


Odds Ratios (95% CI):
                              Estimate 2.5 % 97.5 %
(Intercept)                          0     0      0
SourceCarcass  3408221     0     NA
SourceEgg            1     0    Inf
SourceEnv            1     0    Inf

ANOVA (LR Type II):
Analysis of Deviance Table (Type II tests)

Response: blaCARB.2
               LR Chisq Df Pr(>Chisq)
Source  0.20621  3     0.9766
FDR p-value:  0.9766 
Ceca - Carcass  | est= -15.04  | SE= 3597  | z= -0.004182  | rawP= 1  | FDR= 1
Ceca - Egg  | est= -1.78e-08  | SE= 18580  | z= -9.579e-13  | rawP= 1  | FDR= 1
Ceca - Env  | est= -1.77e-08  | SE= 13070  | z= -1.354e-12  | rawP= 1  | FDR= 1
Carcass - Egg  | est= 15.04  | SE= 18230  | z= 0.0008251  | rawP= 1  | FDR= 1
Carcass - Env  | est= 15.04  | SE= 12560  | z= 0.001197  | rawP= 1  | FDR= 1
Egg - Env  | est= 1.02e-10  | SE= 22140  | z= 4.605e-15  | rawP= 1  | FDR= 1

----------------------------------------------------------
Gene:  blaHERA.3  | Reference:  Ceca 
----------------------------------------------------------


Call:
glm(formula = as.formula(paste(gene, "~", group_var)), family = binomial, 
    data = data)

Coefficients:
                                Estimate Std. Error z value Pr(>|z|)
(Intercept)                   -2.357e+01  3.597e+03  -0.007    0.995
SourceCarcass  1.504e+01  3.597e+03   0.004    0.997
SourceEgg      7.132e-09  1.858e+04   0.000    1.000
SourceEnv      7.226e-09  1.307e+04   0.000    1.000

(Dispersion parameter for binomial family taken to be 1)

    Null deviance: 19.255  on 5583  degrees of freedom
Residual deviance: 19.049  on 5580  degrees of freedom
AIC: 27.049

Number of Fisher Scoring iterations: 22


Odds Ratios (95% CI):
                              Estimate 2.5 % 97.5 %
(Intercept)                          0     0      0
SourceCarcass  3408221     0     NA
SourceEgg            1     0    Inf
SourceEnv            1     0    Inf

ANOVA (LR Type II):
Analysis of Deviance Table (Type II tests)

Response: blaHERA.3
               LR Chisq Df Pr(>Chisq)
Source  0.20621  3     0.9766
FDR p-value:  0.9766 
Ceca - Carcass  | est= -15.04  | SE= 3597  | z= -0.004182  | rawP= 1  | FDR= 1
Ceca - Egg  | est= -7.132e-09  | SE= 18580  | z= -3.838e-13  | rawP= 1  | FDR= 1
Ceca - Env  | est= -7.226e-09  | SE= 13070  | z= -5.529e-13  | rawP= 1  | FDR= 1
Carcass - Egg  | est= 15.04  | SE= 18230  | z= 0.0008251  | rawP= 1  | FDR= 1
Carcass - Env  | est= 15.04  | SE= 12560  | z= 0.001197  | rawP= 1  | FDR= 1
Egg - Env  | est= -9.368e-11  | SE= 22140  | z= -4.231e-15  | rawP= 1  | FDR= 1

----------------------------------------------------------
Gene:  cmlA1  | Reference:  Ceca 
----------------------------------------------------------


Call:
glm(formula = as.formula(paste(gene, "~", group_var)), family = binomial, 
    data = data)

Coefficients:
                                Estimate Std. Error z value Pr(>|z|)
(Intercept)                   -2.257e+01  2.182e+03  -0.010    0.992
SourceCarcass  1.474e+01  2.182e+03   0.007    0.995
SourceEgg      1.980e-08  1.127e+04   0.000    1.000
SourceEnv      1.997e-08  7.927e+03   0.000    1.000

(Dispersion parameter for binomial family taken to be 1)

    Null deviance: 35.737  on 5583  degrees of freedom
Residual deviance: 35.325  on 5580  degrees of freedom
AIC: 43.325

Number of Fisher Scoring iterations: 21


Odds Ratios (95% CI):
                              Estimate 2.5 % 97.5 %
(Intercept)                          0     0      0
SourceCarcass  2508127     0     NA
SourceEgg            1     0    Inf
SourceEnv            1     0    Inf

ANOVA (LR Type II):
Analysis of Deviance Table (Type II tests)

Response: cmlA1
               LR Chisq Df Pr(>Chisq)
Source  0.41246  3     0.9377
FDR p-value:  0.9766 
Ceca - Carcass  | est= -14.74  | SE= 2182  | z= -0.006754  | rawP= 1  | FDR= 1
Ceca - Egg  | est= -1.98e-08  | SE= 11270  | z= -1.757e-12  | rawP= 1  | FDR= 1
Ceca - Env  | est= -1.997e-08  | SE= 7927  | z= -2.519e-12  | rawP= 1  | FDR= 1
Carcass - Egg  | est= 14.74  | SE= 11060  | z= 0.001333  | rawP= 1  | FDR= 1
Carcass - Env  | est= 14.74  | SE= 7620  | z= 0.001934  | rawP= 1  | FDR= 1
Egg - Env  | est= -1.667e-10  | SE= 13430  | z= -1.241e-14  | rawP= 1  | FDR= 1

----------------------------------------------------------
Gene:  floR  | Reference:  Ceca 
----------------------------------------------------------


Call:
glm(formula = as.formula(paste(gene, "~", group_var)), family = binomial, 
    data = data)

Coefficients:
                               Estimate Std. Error z value Pr(>|z|)    
(Intercept)                    -0.59034    0.09451  -6.246  4.2e-10 ***
SourceCarcass   0.37389    0.09867   3.789 0.000151 ***
SourceEgg     -13.97573  202.51524  -0.069 0.944981    
SourceEnv       0.38967    0.33157   1.175 0.239915    
---
Signif. codes:  0 ‘***’ 0.001 ‘**’ 0.01 ‘*’ 0.05 ‘.’ 0.1 ‘ ’ 1

(Dispersion parameter for binomial family taken to be 1)

    Null deviance: 7651.6  on 5583  degrees of freedom
Residual deviance: 7614.9  on 5580  degrees of freedom
AIC: 7622.9

Number of Fisher Scoring iterations: 13


Odds Ratios (95% CI):
                              Estimate  2.5 % 97.5 %
(Intercept)                     0.5541 0.4596 0.6659
SourceCarcass   1.4534 1.1995 1.7663
SourceEgg       0.0000     NA 0.1403
SourceEnv       1.4765 0.7629 2.8240

ANOVA (LR Type II):
Analysis of Deviance Table (Type II tests)

Response: floR
               LR Chisq Df Pr(>Chisq)    
Source   36.624  3  5.527e-08 ***
---
Signif. codes:  0 ‘***’ 0.001 ‘**’ 0.01 ‘*’ 0.05 ‘.’ 0.1 ‘ ’ 1
FDR p-value:  1.904e-07 
Ceca - Carcass  | est= -0.3739  | SE= 0.09867  | z= -3.789  | rawP= 0.0008692  | FDR= 0.01617
Ceca - Egg  | est= 13.98  | SE= 202.5  | z= 0.06901  | rawP= 0.9999  | FDR= 1
Ceca - Env  | est= -0.3897  | SE= 0.3316  | z= -1.175  | rawP= 0.6426  | FDR= 1
Carcass - Egg  | est= 14.35  | SE= 202.5  | z= 0.07086  | rawP= 0.9999  | FDR= 1
Carcass - Env  | est= -0.01577  | SE= 0.3191  | z= -0.04944  | rawP= 1  | FDR= 1
Egg - Env  | est= -14.37  | SE= 202.5  | z= -0.07093  | rawP= 0.9999  | FDR= 1

----------------------------------------------------------
Gene:  lnu.A.  | Reference:  Ceca 
----------------------------------------------------------


Call:
glm(formula = as.formula(paste(gene, "~", group_var)), family = binomial, 
    data = data)

Coefficients:
                                Estimate Std. Error z value Pr(>|z|)
(Intercept)                   -2.357e+01  3.597e+03  -0.007    0.995
SourceCarcass  1.504e+01  3.597e+03   0.004    0.997
SourceEgg      5.826e-09  1.858e+04   0.000    1.000
SourceEnv      5.752e-09  1.307e+04   0.000    1.000

(Dispersion parameter for binomial family taken to be 1)

    Null deviance: 19.255  on 5583  degrees of freedom
Residual deviance: 19.049  on 5580  degrees of freedom
AIC: 27.049

Number of Fisher Scoring iterations: 22


Odds Ratios (95% CI):
                              Estimate 2.5 % 97.5 %
(Intercept)                          0     0      0
SourceCarcass  3408221     0     NA
SourceEgg            1     0    Inf
SourceEnv            1     0    Inf

ANOVA (LR Type II):
Analysis of Deviance Table (Type II tests)

Response: lnu.A.
               LR Chisq Df Pr(>Chisq)
Source  0.20621  3     0.9766
FDR p-value:  0.9766 
Ceca - Carcass  | est= -15.04  | SE= 3597  | z= -0.004182  | rawP= 1  | FDR= 1
Ceca - Egg  | est= -5.826e-09  | SE= 18580  | z= -3.135e-13  | rawP= 1  | FDR= 1
Ceca - Env  | est= -5.752e-09  | SE= 13070  | z= -4.401e-13  | rawP= 1  | FDR= 1
Carcass - Egg  | est= 15.04  | SE= 18230  | z= 0.0008251  | rawP= 1  | FDR= 1
Carcass - Env  | est= 15.04  | SE= 12560  | z= 0.001197  | rawP= 1  | FDR= 1
Egg - Env  | est= 7.384e-11  | SE= 22140  | z= 3.335e-15  | rawP= 1  | FDR= 1

----------------------------------------------------------
Gene:  lnu.G.  | Reference:  Ceca 
----------------------------------------------------------


Call:
glm(formula = as.formula(paste(gene, "~", group_var)), family = binomial, 
    data = data)

Coefficients:
                                Estimate Std. Error z value Pr(>|z|)
(Intercept)                   -2.357e+01  3.597e+03  -0.007    0.995
SourceCarcass  1.504e+01  3.597e+03   0.004    0.997
SourceEgg      1.108e-08  1.858e+04   0.000    1.000
SourceEnv      1.119e-08  1.307e+04   0.000    1.000

(Dispersion parameter for binomial family taken to be 1)

    Null deviance: 19.255  on 5583  degrees of freedom
Residual deviance: 19.049  on 5580  degrees of freedom
AIC: 27.049

Number of Fisher Scoring iterations: 22


Odds Ratios (95% CI):
                              Estimate 2.5 % 97.5 %
(Intercept)                          0     0      0
SourceCarcass  3408221     0     NA
SourceEgg            1     0    Inf
SourceEnv            1     0    Inf

ANOVA (LR Type II):
Analysis of Deviance Table (Type II tests)

Response: lnu.G.
               LR Chisq Df Pr(>Chisq)
Source  0.20621  3     0.9766
FDR p-value:  0.9766 
Ceca - Carcass  | est= -15.04  | SE= 3597  | z= -0.004182  | rawP= 1  | FDR= 1
Ceca - Egg  | est= -1.108e-08  | SE= 18580  | z= -5.965e-13  | rawP= 1  | FDR= 1
Ceca - Env  | est= -1.119e-08  | SE= 13070  | z= -8.566e-13  | rawP= 1  | FDR= 1
Carcass - Egg  | est= 15.04  | SE= 18230  | z= 0.0008251  | rawP= 1  | FDR= 1
Carcass - Env  | est= 15.04  | SE= 12560  | z= 0.001197  | rawP= 1  | FDR= 1
Egg - Env  | est= -1.113e-10  | SE= 22140  | z= -5.026e-15  | rawP= 1  | FDR= 1

----------------------------------------------------------
Gene:  qnrS1  | Reference:  Ceca 
----------------------------------------------------------


Call:
glm(formula = as.formula(paste(gene, "~", group_var)), family = binomial, 
    data = data)

Coefficients:
                               Estimate Std. Error z value Pr(>|z|)    
(Intercept)                     -5.0855     0.5791  -8.781  < 2e-16 ***
SourceCarcass   -2.0519     0.7652  -2.681  0.00733 ** 
SourceEgg      -14.4805  2467.1398  -0.006  0.99532    
SourceEnv      -14.4805  1700.3588  -0.009  0.99321    
---
Signif. codes:  0 ‘***’ 0.001 ‘**’ 0.01 ‘*’ 0.05 ‘.’ 0.1 ‘ ’ 1

(Dispersion parameter for binomial family taken to be 1)

    Null deviance: 107.54  on 5583  degrees of freedom
Residual deviance: 101.63  on 5580  degrees of freedom
AIC: 109.63

Number of Fisher Scoring iterations: 18


Odds Ratios (95% CI):
                              Estimate  2.5 %       97.5 %
(Intercept)                     0.0062 0.0015 1.610000e-02
SourceCarcass   0.1285 0.0282 6.539000e-01
SourceEgg       0.0000     NA 5.156262e+99
SourceEnv       0.0000     NA 5.853804e+66

ANOVA (LR Type II):
Analysis of Deviance Table (Type II tests)

Response: qnrS1
               LR Chisq Df Pr(>Chisq)
Source    5.901  3     0.1165
FDR p-value:  0.2779 
Ceca - Carcass  | est= 2.052  | SE= 0.7652  | z= 2.681  | rawP= 0.03684  | FDR= 0.3606
Ceca - Egg  | est= 14.48  | SE= 2467  | z= 0.005869  | rawP= 1  | FDR= 1
Ceca - Env  | est= 14.48  | SE= 1700  | z= 0.008516  | rawP= 1  | FDR= 1
Carcass - Egg  | est= 12.43  | SE= 2467  | z= 0.005038  | rawP= 1  | FDR= 1
Carcass - Env  | est= 12.43  | SE= 1700  | z= 0.007309  | rawP= 1  | FDR= 1
Egg - Env  | est= 7.212e-13  | SE= 2996  | z= 2.407e-16  | rawP= 1  | FDR= 1

----------------------------------------------------------
Gene:  sul1  | Reference:  Ceca 
----------------------------------------------------------


Call:
glm(formula = as.formula(paste(gene, "~", group_var)), family = binomial, 
    data = data)

Coefficients:
                               Estimate Std. Error z value Pr(>|z|)    
(Intercept)                     1.69029    0.12484  13.540  < 2e-16 ***
SourceCarcass  -0.06432    0.13050  -0.493    0.622    
SourceEgg     -16.25636  202.51526  -0.080    0.936    
SourceEnv      -1.59021    0.34035  -4.672 2.98e-06 ***
---
Signif. codes:  0 ‘***’ 0.001 ‘**’ 0.01 ‘*’ 0.05 ‘.’ 0.1 ‘ ’ 1

(Dispersion parameter for binomial family taken to be 1)

    Null deviance: 5068.2  on 5583  degrees of freedom
Residual deviance: 4979.3  on 5580  degrees of freedom
AIC: 4987.3

Number of Fisher Scoring iterations: 13


Odds Ratios (95% CI):
                              Estimate  2.5 % 97.5 %
(Intercept)                     5.4211 4.2723 6.9742
SourceCarcass   0.9377 0.7213 1.2039
SourceEgg       0.0000     NA 0.0143
SourceEnv       0.2039 0.1044 0.3997

ANOVA (LR Type II):
Analysis of Deviance Table (Type II tests)

Response: sul1
               LR Chisq Df Pr(>Chisq)    
Source   88.931  3  < 2.2e-16 ***
---
Signif. codes:  0 ‘***’ 0.001 ‘**’ 0.01 ‘*’ 0.05 ‘.’ 0.1 ‘ ’ 1
FDR p-value:  1.152e-17 
Ceca - Carcass  | est= 0.06432  | SE= 0.1305  | z= 0.4929  | rawP= 0.9607  | FDR= 1
Ceca - Egg  | est= 16.26  | SE= 202.5  | z= 0.08027  | rawP= 0.9998  | FDR= 1
Ceca - Env  | est= 1.59  | SE= 0.3403  | z= 4.672  | rawP= 1.769e-05  | FDR= 0.0007076
Carcass - Egg  | est= 16.19  | SE= 202.5  | z= 0.07995  | rawP= 0.9998  | FDR= 1
Carcass - Env  | est= 1.526  | SE= 0.3189  | z= 4.785  | rawP= 1.018e-05  | FDR= 0.0007076
Egg - Env  | est= -14.67  | SE= 202.5  | z= -0.07242  | rawP= 0.9999  | FDR= 1

----------------------------------------------------------
Gene:  sul2  | Reference:  Ceca 
----------------------------------------------------------


Call:
glm(formula = as.formula(paste(gene, "~", group_var)), family = binomial, 
    data = data)

Coefficients:
                                Estimate Std. Error z value Pr(>|z|)
(Intercept)                   -2.257e+01  2.182e+03  -0.010    0.992
SourceCarcass  1.565e+01  2.182e+03   0.007    0.994
SourceEgg      5.554e-09  1.127e+04   0.000    1.000
SourceEnv      5.590e-09  7.927e+03   0.000    1.000

(Dispersion parameter for binomial family taken to be 1)

    Null deviance: 80.178  on 5583  degrees of freedom
Residual deviance: 79.146  on 5580  degrees of freedom
AIC: 87.146

Number of Fisher Scoring iterations: 21


Odds Ratios (95% CI):
                              Estimate 2.5 %        97.5 %
(Intercept)                          0     0  0.000000e+00
SourceCarcass  6274056     0            NA
SourceEgg            1     0 5.370427e+285
SourceEnv            1     0 9.178790e+200

ANOVA (LR Type II):
Analysis of Deviance Table (Type II tests)

Response: sul2
               LR Chisq Df Pr(>Chisq)
Source   1.0314  3     0.7936
FDR p-value:  0.9766 
Ceca - Carcass  | est= -15.65  | SE= 2182  | z= -0.007174  | rawP= 1  | FDR= 1
Ceca - Egg  | est= -5.554e-09  | SE= 11270  | z= -4.928e-13  | rawP= 1  | FDR= 1
Ceca - Env  | est= -5.59e-09  | SE= 7927  | z= -7.052e-13  | rawP= 1  | FDR= 1
Carcass - Egg  | est= 15.65  | SE= 11060  | z= 0.001416  | rawP= 1  | FDR= 1
Carcass - Env  | est= 15.65  | SE= 7620  | z= 0.002054  | rawP= 1  | FDR= 1
Egg - Env  | est= -3.652e-11  | SE= 13430  | z= -2.72e-15  | rawP= 1  | FDR= 1

----------------------------------------------------------
Gene:  sul3  | Reference:  Ceca 
----------------------------------------------------------


Call:
glm(formula = as.formula(paste(gene, "~", group_var)), family = binomial, 
    data = data)

Coefficients:
                                Estimate Std. Error z value Pr(>|z|)
(Intercept)                   -2.257e+01  2.182e+03  -0.010    0.992
SourceCarcass  1.474e+01  2.182e+03   0.007    0.995
SourceEgg      1.980e-08  1.127e+04   0.000    1.000
SourceEnv      1.997e-08  7.927e+03   0.000    1.000

(Dispersion parameter for binomial family taken to be 1)

    Null deviance: 35.737  on 5583  degrees of freedom
Residual deviance: 35.325  on 5580  degrees of freedom
AIC: 43.325

Number of Fisher Scoring iterations: 21


Odds Ratios (95% CI):
                              Estimate 2.5 % 97.5 %
(Intercept)                          0     0      0
SourceCarcass  2508127     0     NA
SourceEgg            1     0    Inf
SourceEnv            1     0    Inf

ANOVA (LR Type II):
Analysis of Deviance Table (Type II tests)

Response: sul3
               LR Chisq Df Pr(>Chisq)
Source  0.41246  3     0.9377
FDR p-value:  0.9766 
Ceca - Carcass  | est= -14.74  | SE= 2182  | z= -0.006754  | rawP= 1  | FDR= 1
Ceca - Egg  | est= -1.98e-08  | SE= 11270  | z= -1.757e-12  | rawP= 1  | FDR= 1
Ceca - Env  | est= -1.997e-08  | SE= 7927  | z= -2.519e-12  | rawP= 1  | FDR= 1
Carcass - Egg  | est= 14.74  | SE= 11060  | z= 0.001333  | rawP= 1  | FDR= 1
Carcass - Env  | est= 14.74  | SE= 7620  | z= 0.001934  | rawP= 1  | FDR= 1
Egg - Env  | est= -1.667e-10  | SE= 13430  | z= -1.241e-14  | rawP= 1  | FDR= 1

----------------------------------------------------------
Gene:  tet.A.  | Reference:  Ceca 
----------------------------------------------------------


Call:
glm(formula = as.formula(paste(gene, "~", group_var)), family = binomial, 
    data = data)

Coefficients:
                               Estimate Std. Error z value Pr(>|z|)    
(Intercept)                     1.80376    0.12992  13.884  < 2e-16 ***
SourceCarcass  -0.09149    0.13569  -0.674 0.500162    
SourceEgg     -16.36983  202.51526  -0.081 0.935575    
SourceEnv      -1.29294    0.35149  -3.678 0.000235 ***
---
Signif. codes:  0 ‘***’ 0.001 ‘**’ 0.01 ‘*’ 0.05 ‘.’ 0.1 ‘ ’ 1

(Dispersion parameter for binomial family taken to be 1)

    Null deviance: 4841.9  on 5583  degrees of freedom
Residual deviance: 4758.8  on 5580  degrees of freedom
AIC: 4766.8

Number of Fisher Scoring iterations: 13


Odds Ratios (95% CI):
                              Estimate  2.5 % 97.5 %
(Intercept)                     6.0725 4.7422 7.8978
SourceCarcass   0.9126 0.6943 1.1827
SourceEgg       0.0000     NA 0.0127
SourceEnv       0.2745 0.1391 0.5569

ANOVA (LR Type II):
Analysis of Deviance Table (Type II tests)

Response: tet.A.
               LR Chisq Df Pr(>Chisq)    
Source   83.076  3  < 2.2e-16 ***
---
Signif. codes:  0 ‘***’ 0.001 ‘**’ 0.01 ‘*’ 0.05 ‘.’ 0.1 ‘ ’ 1
FDR p-value:  6.938e-17 
Ceca - Carcass  | est= 0.09149  | SE= 0.1357  | z= 0.6742  | rawP= 0.9069  | FDR= 1
Ceca - Egg  | est= 16.37  | SE= 202.5  | z= 0.08083  | rawP= 0.9998  | FDR= 1
Ceca - Env  | est= 1.293  | SE= 0.3515  | z= 3.678  | rawP= 0.001341  | FDR= 0.02119
Carcass - Egg  | est= 16.28  | SE= 202.5  | z= 0.08038  | rawP= 0.9998  | FDR= 1
Carcass - Env  | est= 1.201  | SE= 0.3289  | z= 3.653  | rawP= 0.001481  | FDR= 0.02119
Egg - Env  | est= -15.08  | SE= 202.5  | z= -0.07445  | rawP= 0.9999  | FDR= 1

----------------------------------------------------------
Gene:  tet.B.  | Reference:  Ceca 
----------------------------------------------------------


Call:
glm(formula = as.formula(paste(gene, "~", group_var)), family = binomial, 
    data = data)

Coefficients:
                               Estimate Std. Error z value Pr(>|z|)    
(Intercept)                     -6.1883     1.0010  -6.182 6.33e-10 ***
SourceCarcass   -0.7259     1.0965  -0.662   0.5080    
SourceEgg      -12.3778  1496.3963  -0.008   0.9934    
SourceEnv        2.5247     1.4240   1.773   0.0762 .  
---
Signif. codes:  0 ‘***’ 0.001 ‘**’ 0.01 ‘*’ 0.05 ‘.’ 0.1 ‘ ’ 1

(Dispersion parameter for binomial family taken to be 1)

    Null deviance: 107.54  on 5583  degrees of freedom
Residual deviance: 102.88  on 5580  degrees of freedom
AIC: 110.88

Number of Fisher Scoring iterations: 17


Odds Ratios (95% CI):
                              Estimate  2.5 %       97.5 %
(Intercept)                     0.0021 0.0001 9.100000e-03
SourceCarcass   0.4839 0.0778 9.281100e+00
SourceEgg       0.0000     NA 1.009672e+59
SourceEnv      12.4872 0.4876 3.198570e+02

ANOVA (LR Type II):
Analysis of Deviance Table (Type II tests)

Response: tet.B.
               LR Chisq Df Pr(>Chisq)
Source   4.6583  3     0.1986
FDR p-value:  0.4131 
Ceca - Carcass  | est= 0.7259  | SE= 1.096  | z= 0.662  | rawP= 0.9113  | FDR= 1
Ceca - Egg  | est= 12.38  | SE= 1496  | z= 0.008272  | rawP= 1  | FDR= 1
Ceca - Env  | est= -2.525  | SE= 1.424  | z= -1.773  | rawP= 0.2864  | FDR= 1
Carcass - Egg  | est= 11.65  | SE= 1496  | z= 0.007787  | rawP= 1  | FDR= 1
Carcass - Env  | est= -3.251  | SE= 1.107  | z= -2.936  | rawP= 0.01751  | FDR= 0.1916
Egg - Env  | est= -14.9  | SE= 1496  | z= -0.009959  | rawP= 1  | FDR= 1

----------------------------------------------------------
Gene:  tet.G.  | Reference:  Ceca 
----------------------------------------------------------


Call:
glm(formula = as.formula(paste(gene, "~", group_var)), family = binomial, 
    data = data)

Coefficients:
                                Estimate Std. Error z value Pr(>|z|)
(Intercept)                   -2.357e+01  3.597e+03  -0.007    0.995
SourceCarcass  1.504e+01  3.597e+03   0.004    0.997
SourceEgg      1.780e-08  1.858e+04   0.000    1.000
SourceEnv      1.770e-08  1.307e+04   0.000    1.000

(Dispersion parameter for binomial family taken to be 1)

    Null deviance: 19.255  on 5583  degrees of freedom
Residual deviance: 19.049  on 5580  degrees of freedom
AIC: 27.049

Number of Fisher Scoring iterations: 22


Odds Ratios (95% CI):
                              Estimate 2.5 % 97.5 %
(Intercept)                          0     0      0
SourceCarcass  3408221     0     NA
SourceEgg            1     0    Inf
SourceEnv            1     0    Inf

ANOVA (LR Type II):
Analysis of Deviance Table (Type II tests)

Response: tet.G.
               LR Chisq Df Pr(>Chisq)
Source  0.20621  3     0.9766
FDR p-value:  0.9766 
Ceca - Carcass  | est= -15.04  | SE= 3597  | z= -0.004182  | rawP= 1  | FDR= 1
Ceca - Egg  | est= -1.78e-08  | SE= 18580  | z= -9.579e-13  | rawP= 1  | FDR= 1
Ceca - Env  | est= -1.77e-08  | SE= 13070  | z= -1.354e-12  | rawP= 1  | FDR= 1
Carcass - Egg  | est= 15.04  | SE= 18230  | z= 0.0008251  | rawP= 1  | FDR= 1
Carcass - Env  | est= 15.04  | SE= 12560  | z= 0.001197  | rawP= 1  | FDR= 1
Egg - Env  | est= 1.02e-10  | SE= 22140  | z= 4.605e-15  | rawP= 1  | FDR= 1

----------------------------------------------------------
Gene:  tet.M.  | Reference:  Ceca 
----------------------------------------------------------


Call:
glm(formula = as.formula(paste(gene, "~", group_var)), family = binomial, 
    data = data)

Coefficients:
                                Estimate Std. Error z value Pr(>|z|)
(Intercept)                   -2.657e+01  1.612e+04  -0.002    0.999
SourceCarcass -9.810e-12  1.688e+04   0.000    1.000
SourceEgg      0.000e+00  8.328e+04   0.000    1.000
SourceEnv      2.290e+01  1.612e+04   0.001    0.999

(Dispersion parameter for binomial family taken to be 1)

    Null deviance: 19.2551  on 5583  degrees of freedom
Residual deviance:  9.3525  on 5580  degrees of freedom
AIC: 17.353

Number of Fisher Scoring iterations: 25


Odds Ratios (95% CI):
                                Estimate 2.5 % 97.5 %
(Intercept)                            0     0      0
SourceCarcass          1    NA    Inf
SourceEgg              1     0    Inf
SourceEnv     8839594817     0     NA

ANOVA (LR Type II):
Analysis of Deviance Table (Type II tests)

Response: tet.M.
               LR Chisq Df Pr(>Chisq)  
Source   9.9026  3    0.01941 *
---
Signif. codes:  0 ‘***’ 0.001 ‘**’ 0.01 ‘*’ 0.05 ‘.’ 0.1 ‘ ’ 1
FDR p-value:  0.05015 
Ceca - Carcass  | est= 9.81e-12  | SE= 16880  | z= 5.81e-16  | rawP= 1  | FDR= 1
Ceca - Egg  | est= 0  | SE= 83280  | z= 0  | rawP= 1  | FDR= 1
Ceca - Env  | est= -22.9  | SE= 16120  | z= -0.001421  | rawP= 1  | FDR= 1
Carcass - Egg  | est= -9.81e-12  | SE= 81850  | z= -1.198e-16  | rawP= 1  | FDR= 1
Carcass - Env  | est= -22.9  | SE= 5018  | z= -0.004564  | rawP= 1  | FDR= 1
Egg - Env  | est= -22.9  | SE= 81700  | z= -0.0002803  | rawP= 1  | FDR= 1

----------------------------------------------------------
Gene:  aadA  | Reference:  Egg 
----------------------------------------------------------


Call:
glm(formula = as.formula(paste(gene, "~", group_var)), family = binomial, 
    data = data)

Coefficients:
                                Estimate Std. Error z value Pr(>|z|)
(Intercept)                   -2.157e+01  6.706e+03  -0.003    0.997
SourceCeca     1.879e-07  6.836e+03   0.000    1.000
SourceCarcass  1.483e+01  6.706e+03   0.002    0.998
SourceEnv      1.879e-07  8.145e+03   0.000    1.000

(Dispersion parameter for binomial family taken to be 1)

    Null deviance: 94.024  on 5583  degrees of freedom
Residual deviance: 92.787  on 5580  degrees of freedom
AIC: 100.79

Number of Fisher Scoring iterations: 20


Odds Ratios (95% CI):
                              Estimate 2.5 %        97.5 %
(Intercept)                          0    NA 3.595171e+163
SourceCeca           1     0 4.939461e+157
SourceCarcass  2770267     0            NA
SourceEnv            1     0 7.860220e+187

ANOVA (LR Type II):
Analysis of Deviance Table (Type II tests)

Response: aadA
               LR Chisq Df Pr(>Chisq)
Source   1.2378  3     0.7439
FDR p-value:  0.9766 
Egg - Ceca  | est= -1.879e-07  | SE= 6836  | z= -2.749e-11  | rawP= 1  | FDR= 1
Egg - Carcass  | est= -14.83  | SE= 6706  | z= -0.002212  | rawP= 1  | FDR= 1
Egg - Env  | est= -1.879e-07  | SE= 8145  | z= -2.307e-11  | rawP= 1  | FDR= 1
Ceca - Carcass  | est= -14.83  | SE= 1323  | z= -0.01121  | rawP= 1  | FDR= 1
Ceca - Env  | est= -3.247e-11  | SE= 4808  | z= -6.753e-15  | rawP= 1  | FDR= 1
Carcass - Env  | est= 14.83  | SE= 4622  | z= 0.003209  | rawP= 1  | FDR= 1

----------------------------------------------------------
Gene:  blaCTX.M  | Reference:  Egg 
----------------------------------------------------------


Call:
glm(formula = as.formula(paste(gene, "~", group_var)), family = binomial, 
    data = data)

Coefficients:
                              Estimate Std. Error z value Pr(>|z|)
(Intercept)                     -14.57     202.52  -0.072    0.943
SourceCeca       13.52     202.52   0.067    0.947
SourceCarcass    13.95     202.52   0.069    0.945
SourceEnv        14.57     202.52   0.072    0.943

(Dispersion parameter for binomial family taken to be 1)

    Null deviance: 7172.8  on 5583  degrees of freedom
Residual deviance: 7136.2  on 5580  degrees of freedom
AIC: 7144.2

Number of Fisher Scoring iterations: 13


Odds Ratios (95% CI):
                              Estimate   2.5 % 97.5 %
(Intercept)                          0      NA 0.0787
SourceCeca      745177  4.5360     NA
SourceCarcass  1139613  6.8462     NA
SourceEnv      2118180 17.2823     NA

ANOVA (LR Type II):
Analysis of Deviance Table (Type II tests)

Response: blaCTX.M
               LR Chisq Df Pr(>Chisq)    
Source    36.64  3  5.483e-08 ***
---
Signif. codes:  0 ‘***’ 0.001 ‘**’ 0.01 ‘*’ 0.05 ‘.’ 0.1 ‘ ’ 1
FDR p-value:  1.904e-07 
Egg - Ceca  | est= -13.52  | SE= 202.5  | z= -0.06677  | rawP= 0.9999  | FDR= 1
Egg - Carcass  | est= -13.95  | SE= 202.5  | z= -0.06886  | rawP= 0.9999  | FDR= 1
Egg - Env  | est= -14.57  | SE= 202.5  | z= -0.07193  | rawP= 0.9999  | FDR= 1
Ceca - Carcass  | est= -0.4248  | SE= 0.1073  | z= -3.959  | rawP= 0.000438  | FDR= 0.009053
Ceca - Env  | est= -1.045  | SE= 0.3326  | z= -3.141  | rawP= 0.009142  | FDR= 0.1063
Carcass - Env  | est= -0.6199  | SE= 0.3176  | z= -1.952  | rawP= 0.2066  | FDR= 1

----------------------------------------------------------
Gene:  blaTEM  | Reference:  Egg 
----------------------------------------------------------


Call:
glm(formula = as.formula(paste(gene, "~", group_var)), family = binomial, 
    data = data)

Coefficients:
                                Estimate Std. Error z value Pr(>|z|)
(Intercept)                   -1.857e+01  1.496e+03  -0.012    0.990
SourceCeca     1.377e+01  1.496e+03   0.009    0.993
SourceCarcass  1.338e+01  1.496e+03   0.009    0.993
SourceEnv      4.218e-09  1.817e+03   0.000    1.000

(Dispersion parameter for binomial family taken to be 1)

    Null deviance: 394.18  on 5583  degrees of freedom
Residual deviance: 393.02  on 5580  degrees of freedom
AIC: 401.02

Number of Fisher Scoring iterations: 17


Odds Ratios (95% CI):
                              Estimate 2.5 %        97.5 %
(Intercept)                        0.0    NA  3.318311e+30
SourceCeca    955775.2     0 1.004442e+163
SourceCarcass 646469.6     0            NA
SourceEnv          1.0     0  4.618055e+17

ANOVA (LR Type II):
Analysis of Deviance Table (Type II tests)

Response: blaTEM
               LR Chisq Df Pr(>Chisq)
Source   1.1639  3     0.7617
FDR p-value:  0.9766 
Egg - Ceca  | est= -13.77  | SE= 1496  | z= -0.009202  | rawP= 1  | FDR= 1
Egg - Carcass  | est= -13.38  | SE= 1496  | z= -0.008941  | rawP= 1  | FDR= 1
Egg - Env  | est= -4.218e-09  | SE= 1817  | z= -2.321e-12  | rawP= 1  | FDR= 1
Ceca - Carcass  | est= 0.391  | SE= 0.5366  | z= 0.7286  | rawP= 0.8857  | FDR= 1
Ceca - Env  | est= 13.77  | SE= 1031  | z= 0.01335  | rawP= 1  | FDR= 1
Carcass - Env  | est= 13.38  | SE= 1031  | z= 0.01297  | rawP= 1  | FDR= 1

----------------------------------------------------------
Gene:  dfrA  | Reference:  Egg 
----------------------------------------------------------


Call:
glm(formula = as.formula(paste(gene, "~", group_var)), family = binomial, 
    data = data)

Coefficients:
                              Estimate Std. Error z value Pr(>|z|)
(Intercept)                     -14.57     202.52  -0.072    0.943
SourceCeca       13.31     202.52   0.066    0.948
SourceCarcass    13.77     202.52   0.068    0.946
SourceEnv        14.67     202.52   0.072    0.942

(Dispersion parameter for binomial family taken to be 1)

    Null deviance: 6858.7  on 5583  degrees of freedom
Residual deviance: 6818.5  on 5580  degrees of freedom
AIC: 6826.5

Number of Fisher Scoring iterations: 13


Odds Ratios (95% CI):
                               Estimate   2.5 % 97.5 %
(Intercept)                         0.0      NA 0.0787
SourceCeca     602009.0  3.6719     NA
SourceCarcass  957424.6  5.7521     NA
SourceEnv     2341146.0 17.8867     NA

ANOVA (LR Type II):
Analysis of Deviance Table (Type II tests)

Response: dfrA
               LR Chisq Df Pr(>Chisq)    
Source   40.211  3  9.611e-09 ***
---
Signif. codes:  0 ‘***’ 0.001 ‘**’ 0.01 ‘*’ 0.05 ‘.’ 0.1 ‘ ’ 1
FDR p-value:  4.256e-08 
Egg - Ceca  | est= -13.31  | SE= 202.5  | z= -0.06571  | rawP= 0.9999  | FDR= 1
Egg - Carcass  | est= -13.77  | SE= 202.5  | z= -0.068  | rawP= 0.9999  | FDR= 1
Egg - Env  | est= -14.67  | SE= 202.5  | z= -0.07242  | rawP= 0.9999  | FDR= 1
Ceca - Carcass  | est= -0.464  | SE= 0.1132  | z= -4.098  | rawP= 0.0002433  | FDR= 0.006465
Ceca - Env  | est= -1.358  | SE= 0.3349  | z= -4.056  | rawP= 0.0002918  | FDR= 0.006784
Carcass - Env  | est= -0.8941  | SE= 0.3181  | z= -2.811  | rawP= 0.02545  | FDR= 0.263

----------------------------------------------------------
Gene:  fosA  | Reference:  Egg 
----------------------------------------------------------


Call:
glm(formula = as.formula(paste(gene, "~", group_var)), family = binomial, 
    data = data)

Coefficients:
                              Estimate Std. Error z value Pr(>|z|)
(Intercept)                     -14.57     202.52  -0.072    0.943
SourceCeca       12.42     202.52   0.061    0.951
SourceCarcass    12.77     202.52   0.063    0.950
SourceEnv        12.37     202.52   0.061    0.951

(Dispersion parameter for binomial family taken to be 1)

    Null deviance: 4487.1  on 5583  degrees of freedom
Residual deviance: 4475.1  on 5580  degrees of freedom
AIC: 4483.1

Number of Fisher Scoring iterations: 13


Odds Ratios (95% CI):
                              Estimate        2.5 %       97.5 %
(Intercept)                        0.0           NA 7.870000e-02
SourceCeca    247201.8 1.537300e+00           NA
SourceCarcass 351559.1 2.114000e+00           NA
SourceEnv     235353.3 3.648566e+67 1.766369e+71

ANOVA (LR Type II):
Analysis of Deviance Table (Type II tests)

Response: fosA
               LR Chisq Df Pr(>Chisq)   
Source   11.923  3   0.007653 **
---
Signif. codes:  0 ‘***’ 0.001 ‘**’ 0.01 ‘*’ 0.05 ‘.’ 0.1 ‘ ’ 1
FDR p-value:  0.02157 
Egg - Ceca  | est= -12.42  | SE= 202.5  | z= -0.06132  | rawP= 0.9999  | FDR= 1
Egg - Carcass  | est= -12.77  | SE= 202.5  | z= -0.06306  | rawP= 0.9999  | FDR= 1
Egg - Env  | est= -12.37  | SE= 202.5  | z= -0.06108  | rawP= 0.9999  | FDR= 1
Ceca - Carcass  | est= -0.3522  | SE= 0.1534  | z= -2.296  | rawP= 0.09886  | FDR= 0.889
Ceca - Env  | est= 0.04912  | SE= 0.5474  | z= 0.08972  | rawP= 0.9997  | FDR= 1
Carcass - Env  | est= 0.4013  | SE= 0.5286  | z= 0.7592  | rawP= 0.8728  | FDR= 1

----------------------------------------------------------
Gene:  qnrB  | Reference:  Egg 
----------------------------------------------------------


Call:
glm(formula = as.formula(paste(gene, "~", group_var)), family = binomial, 
    data = data)

Coefficients:
                                Estimate Std. Error z value Pr(>|z|)
(Intercept)                   -2.157e+01  6.706e+03  -0.003    0.997
SourceCeca    -1.843e-07  6.836e+03   0.000    1.000
SourceCarcass  1.465e+01  6.706e+03   0.002    0.998
SourceEnv      1.862e+01  6.706e+03   0.003    0.998

(Dispersion parameter for binomial family taken to be 1)

    Null deviance: 107.536  on 5583  degrees of freedom
Residual deviance:  95.028  on 5580  degrees of freedom
AIC: 103.03

Number of Fisher Scoring iterations: 20


Odds Ratios (95% CI):
                               Estimate 2.5 %        97.5 %
(Intercept)                           0    NA 3.595234e+163
SourceCeca            1     0 4.167805e+143
SourceCarcass   2308096     0            NA
SourceEnv     122256195     0            NA

ANOVA (LR Type II):
Analysis of Deviance Table (Type II tests)

Response: qnrB
               LR Chisq Df Pr(>Chisq)   
Source   12.508  3    0.00583 **
---
Signif. codes:  0 ‘***’ 0.001 ‘**’ 0.01 ‘*’ 0.05 ‘.’ 0.1 ‘ ’ 1
FDR p-value:  0.01807 
Egg - Ceca  | est= 1.843e-07  | SE= 6836  | z= 2.696e-11  | rawP= 1  | FDR= 1
Egg - Carcass  | est= -14.65  | SE= 6706  | z= -0.002185  | rawP= 1  | FDR= 1
Egg - Env  | est= -18.62  | SE= 6706  | z= -0.002777  | rawP= 1  | FDR= 1
Ceca - Carcass  | est= -14.65  | SE= 1323  | z= -0.01107  | rawP= 1  | FDR= 1
Ceca - Env  | est= -18.62  | SE= 1323  | z= -0.01407  | rawP= 1  | FDR= 1
Carcass - Env  | est= -3.97  | SE= 0.8524  | z= -4.657  | rawP= 1.902e-05  | FDR= 0.0007076

----------------------------------------------------------
Gene:  blaCMY  | Reference:  Egg 
----------------------------------------------------------


Call:
glm(formula = as.formula(paste(gene, "~", group_var)), family = binomial, 
    data = data)

Coefficients:
                                Estimate Std. Error z value Pr(>|z|)
(Intercept)                   -1.857e+01  1.496e+03  -0.012    0.990
SourceCeca     1.400e+01  1.496e+03   0.009    0.993
SourceCarcass  1.282e+01  1.496e+03   0.009    0.993
SourceEnv     -2.487e-08  1.817e+03   0.000    1.000

(Dispersion parameter for binomial family taken to be 1)

    Null deviance: 276.41  on 5583  degrees of freedom
Residual deviance: 271.77  on 5580  degrees of freedom
AIC: 279.77

Number of Fisher Scoring iterations: 17


Odds Ratios (95% CI):
                               Estimate 2.5 %       97.5 %
(Intercept)                         0.0    NA 3.318311e+30
SourceCeca    1197192.4     0           NA
SourceCarcass  368528.3     0           NA
SourceEnv           1.0     0 8.447877e+21

ANOVA (LR Type II):
Analysis of Deviance Table (Type II tests)

Response: blaCMY
               LR Chisq Df Pr(>Chisq)
Source    4.643  3     0.1999
FDR p-value:  0.4131 
Egg - Ceca  | est= -14  | SE= 1496  | z= -0.009353  | rawP= 1  | FDR= 1
Egg - Carcass  | est= -12.82  | SE= 1496  | z= -0.008565  | rawP= 1  | FDR= 1
Egg - Env  | est= 2.487e-08  | SE= 1817  | z= 1.368e-11  | rawP= 1  | FDR= 1
Ceca - Carcass  | est= 1.178  | SE= 0.5146  | z= 2.29  | rawP= 0.1004  | FDR= 0.889
Ceca - Env  | est= 14  | SE= 1031  | z= 0.01357  | rawP= 1  | FDR= 1
Carcass - Env  | est= 12.82  | SE= 1031  | z= 0.01243  | rawP= 1  | FDR= 1

----------------------------------------------------------
Gene:  aac.3..IId  | Reference:  Egg 
----------------------------------------------------------


Call:
glm(formula = as.formula(paste(gene, "~", group_var)), family = binomial, 
    data = data)

Coefficients:
                                Estimate Std. Error z value Pr(>|z|)
(Intercept)                   -2.357e+01  1.823e+04  -0.001    0.999
SourceCeca    -5.556e-07  1.858e+04   0.000    1.000
SourceCarcass  1.504e+01  1.823e+04   0.001    0.999
SourceEnv     -5.555e-07  2.214e+04   0.000    1.000

(Dispersion parameter for binomial family taken to be 1)

    Null deviance: 19.255  on 5583  degrees of freedom
Residual deviance: 19.049  on 5580  degrees of freedom
AIC: 27.049

Number of Fisher Scoring iterations: 22


Odds Ratios (95% CI):
                              Estimate 2.5 % 97.5 %
(Intercept)                          0    NA    Inf
SourceCeca           1     0    Inf
SourceCarcass  3408220     0     NA
SourceEnv            1     0    Inf

ANOVA (LR Type II):
Analysis of Deviance Table (Type II tests)

Response: aac.3..IId
               LR Chisq Df Pr(>Chisq)
Source  0.20621  3     0.9766
FDR p-value:  0.9766 
Egg - Ceca  | est= 5.556e-07  | SE= 18580  | z= 2.99e-11  | rawP= 1  | FDR= 1
Egg - Carcass  | est= -15.04  | SE= 18230  | z= -0.0008251  | rawP= 1  | FDR= 1
Egg - Env  | est= 5.555e-07  | SE= 22140  | z= 2.509e-11  | rawP= 1  | FDR= 1
Ceca - Carcass  | est= -15.04  | SE= 3597  | z= -0.004182  | rawP= 1  | FDR= 1
Ceca - Env  | est= -5.161e-11  | SE= 13070  | z= -3.949e-15  | rawP= 1  | FDR= 1
Carcass - Env  | est= 15.04  | SE= 12560  | z= 0.001197  | rawP= 1  | FDR= 1

----------------------------------------------------------
Gene:  aac.3..IV  | Reference:  Egg 
----------------------------------------------------------


Call:
glm(formula = as.formula(paste(gene, "~", group_var)), family = binomial, 
    data = data)

Coefficients:
                                Estimate Std. Error z value Pr(>|z|)
(Intercept)                   -1.957e+01  2.467e+03  -0.008    0.994
SourceCeca     1.338e+01  2.467e+03   0.005    0.996
SourceCarcass  1.299e+01  2.467e+03   0.005    0.996
SourceEnv     -4.576e-08  2.996e+03   0.000    1.000

(Dispersion parameter for binomial family taken to be 1)

    Null deviance: 120.76  on 5583  degrees of freedom
Residual deviance: 120.47  on 5580  degrees of freedom
AIC: 128.47

Number of Fisher Scoring iterations: 18


Odds Ratios (95% CI):
                              Estimate 2.5 %       97.5 %
(Intercept)                        0.0    NA 1.308943e+55
SourceCeca    645515.4     0           NA
SourceCarcass 437487.5     0           NA
SourceEnv          1.0     0 4.455218e+59

ANOVA (LR Type II):
Analysis of Deviance Table (Type II tests)

Response: aac.3..IV
               LR Chisq Df Pr(>Chisq)
Source  0.29001  3     0.9619
FDR p-value:  0.9766 
Egg - Ceca  | est= -13.38  | SE= 2467  | z= -0.005422  | rawP= 1  | FDR= 1
Egg - Carcass  | est= -12.99  | SE= 2467  | z= -0.005265  | rawP= 1  | FDR= 1
Egg - Env  | est= 4.576e-08  | SE= 2996  | z= 1.527e-11  | rawP= 1  | FDR= 1
Ceca - Carcass  | est= 0.389  | SE= 1.07  | z= 0.3635  | rawP= 0.9836  | FDR= 1
Ceca - Env  | est= 13.38  | SE= 1700  | z= 0.007868  | rawP= 1  | FDR= 1
Carcass - Env  | est= 12.99  | SE= 1700  | z= 0.007639  | rawP= 1  | FDR= 1

----------------------------------------------------------
Gene:  aac.3..IVa  | Reference:  Egg 
----------------------------------------------------------


Call:
glm(formula = as.formula(paste(gene, "~", group_var)), family = binomial, 
    data = data)

Coefficients:
                              Estimate Std. Error z value Pr(>|z|)
(Intercept)                     -14.57     202.52  -0.072    0.943
SourceCeca       14.37     202.52   0.071    0.943
SourceCarcass    14.72     202.52   0.073    0.942
SourceEnv        14.47     202.52   0.071    0.943

(Dispersion parameter for binomial family taken to be 1)

    Null deviance: 7723.6  on 5583  degrees of freedom
Residual deviance: 7681.1  on 5580  degrees of freedom
AIC: 7689.1

Number of Fisher Scoring iterations: 13


Odds Ratios (95% CI):
                              Estimate   2.5 %      97.5 %
(Intercept)                          0      NA 7.87000e-02
SourceCeca     1738805 10.5443          NA
SourceCarcass  2464841 14.8060          NA
SourceEnv      1916449 96.1506 1.96152e+32

ANOVA (LR Type II):
Analysis of Deviance Table (Type II tests)

Response: aac.3..IVa
               LR Chisq Df Pr(>Chisq)    
Source   42.573  3  3.032e-09 ***
---
Signif. codes:  0 ‘***’ 0.001 ‘**’ 0.01 ‘*’ 0.05 ‘.’ 0.1 ‘ ’ 1
FDR p-value:  1.88e-08 
Egg - Ceca  | est= -14.37  | SE= 202.5  | z= -0.07095  | rawP= 0.9999  | FDR= 1
Egg - Carcass  | est= -14.72  | SE= 202.5  | z= -0.07267  | rawP= 0.9999  | FDR= 1
Egg - Env  | est= -14.47  | SE= 202.5  | z= -0.07143  | rawP= 0.9999  | FDR= 1
Ceca - Carcass  | est= -0.3489  | SE= 0.09527  | z= -3.663  | rawP= 0.001425  | FDR= 0.02119
Ceca - Env  | est= -0.09728  | SE= 0.3294  | z= -0.2953  | rawP= 0.991  | FDR= 1
Carcass - Env  | est= 0.2517  | SE= 0.3179  | z= 0.7917  | rawP= 0.8583  | FDR= 1

----------------------------------------------------------
Gene:  aac.3..VIa  | Reference:  Egg 
----------------------------------------------------------


Call:
glm(formula = as.formula(paste(gene, "~", group_var)), family = binomial, 
    data = data)

Coefficients:
                                Estimate Std. Error z value Pr(>|z|)
(Intercept)                   -2.157e+01  6.706e+03  -0.003    0.997
SourceCeca     1.947e-07  6.836e+03   0.000    1.000
SourceCarcass  1.499e+01  6.706e+03   0.002    0.998
SourceEnv      1.946e-07  8.145e+03   0.000    1.000

(Dispersion parameter for binomial family taken to be 1)

    Null deviance: 107.54  on 5583  degrees of freedom
Residual deviance: 106.09  on 5580  degrees of freedom
AIC: 114.09

Number of Fisher Scoring iterations: 20


Odds Ratios (95% CI):
                              Estimate 2.5 %        97.5 %
(Intercept)                          0    NA 3.595109e+163
SourceCeca           1     0 3.979908e+145
SourceCarcass  3232620     0            NA
SourceEnv            1     0 3.057783e+173

ANOVA (LR Type II):
Analysis of Deviance Table (Type II tests)

Response: aac.3..VIa
               LR Chisq Df Pr(>Chisq)
Source   1.4443  3     0.6952
FDR p-value:  0.9766 
Egg - Ceca  | est= -1.947e-07  | SE= 6836  | z= -2.848e-11  | rawP= 1  | FDR= 1
Egg - Carcass  | est= -14.99  | SE= 6706  | z= -0.002235  | rawP= 1  | FDR= 1
Egg - Env  | est= -1.946e-07  | SE= 8145  | z= -2.39e-11  | rawP= 1  | FDR= 1
Ceca - Carcass  | est= -14.99  | SE= 1323  | z= -0.01133  | rawP= 1  | FDR= 1
Ceca - Env  | est= 5.337e-11  | SE= 4808  | z= 1.11e-14  | rawP= 1  | FDR= 1
Carcass - Env  | est= 14.99  | SE= 4622  | z= 0.003243  | rawP= 1  | FDR= 1

----------------------------------------------------------
Gene:  aac.6...Iaa  | Reference:  Egg 
----------------------------------------------------------


Call:
glm(formula = as.formula(paste(gene, "~", group_var)), family = binomial, 
    data = data)

Coefficients:
                                Estimate Std. Error z value Pr(>|z|)
(Intercept)                    2.357e+01  1.823e+04   0.001    0.999
SourceCeca    -6.527e-07  1.858e+04   0.000    1.000
SourceCarcass -1.504e+01  1.823e+04  -0.001    0.999
SourceEnv     -6.478e-07  2.214e+04   0.000    1.000

(Dispersion parameter for binomial family taken to be 1)

    Null deviance: 19.255  on 5583  degrees of freedom
Residual deviance: 19.049  on 5580  degrees of freedom
AIC: 27.049

Number of Fisher Scoring iterations: 22


Odds Ratios (95% CI):
                                 Estimate 2.5 % 97.5 %
(Intercept)                   17163810854     0     NA
SourceCeca              1     0    Inf
SourceCarcass           0    NA    Inf
SourceEnv               1     0    Inf

ANOVA (LR Type II):
Analysis of Deviance Table (Type II tests)

Response: aac.6...Iaa
               LR Chisq Df Pr(>Chisq)
Source  0.20621  3     0.9766
FDR p-value:  0.9766 
Egg - Ceca  | est= 6.527e-07  | SE= 18580  | z= 3.513e-11  | rawP= 1  | FDR= 1
Egg - Carcass  | est= 15.04  | SE= 18230  | z= 0.0008251  | rawP= 1  | FDR= 1
Egg - Env  | est= 6.478e-07  | SE= 22140  | z= 2.926e-11  | rawP= 1  | FDR= 1
Ceca - Carcass  | est= 15.04  | SE= 3597  | z= 0.004182  | rawP= 1  | FDR= 1
Ceca - Env  | est= -4.854e-09  | SE= 13070  | z= -3.715e-13  | rawP= 1  | FDR= 1
Carcass - Env  | est= -15.04  | SE= 12560  | z= -0.001197  | rawP= 1  | FDR= 1

----------------------------------------------------------
Gene:  ant.3....Ia  | Reference:  Egg 
----------------------------------------------------------


Call:
glm(formula = as.formula(paste(gene, "~", group_var)), family = binomial, 
    data = data)

Coefficients:
                              Estimate Std. Error z value Pr(>|z|)
(Intercept)                     -14.57     202.52  -0.072    0.943
SourceCeca       16.20     202.52   0.080    0.936
SourceCarcass    16.17     202.52   0.080    0.936
SourceEnv        14.67     202.52   0.072    0.942

(Dispersion parameter for binomial family taken to be 1)

    Null deviance: 5134.6  on 5583  degrees of freedom
Residual deviance: 5047.4  on 5580  degrees of freedom
AIC: 5055.4

Number of Fisher Scoring iterations: 13


Odds Ratios (95% CI):
                              Estimate   2.5 % 97.5 %
(Intercept)                          0      NA 0.0787
SourceCeca    10802719 65.9146     NA
SourceCarcass 10508180 63.1692     NA
SourceEnv      2341147 17.8867     NA

ANOVA (LR Type II):
Analysis of Deviance Table (Type II tests)

Response: ant.3....Ia
               LR Chisq Df Pr(>Chisq)    
Source   87.213  3  < 2.2e-16 ***
---
Signif. codes:  0 ‘***’ 0.001 ‘**’ 0.01 ‘*’ 0.05 ‘.’ 0.1 ‘ ’ 1
FDR p-value:  1.347e-17 
Egg - Ceca  | est= -16.2  | SE= 202.5  | z= -0.07997  | rawP= 0.9998  | FDR= 1
Egg - Carcass  | est= -16.17  | SE= 202.5  | z= -0.07983  | rawP= 0.9998  | FDR= 1
Egg - Env  | est= -14.67  | SE= 202.5  | z= -0.07242  | rawP= 0.9999  | FDR= 1
Ceca - Carcass  | est= 0.02764  | SE= 0.128  | z= 0.216  | rawP= 0.9964  | FDR= 1
Ceca - Env  | est= 1.529  | SE= 0.3394  | z= 4.505  | rawP= 3.923e-05  | FDR= 0.001216
Carcass - Env  | est= 1.502  | SE= 0.3189  | z= 4.709  | rawP= 1.48e-05  | FDR= 0.0007076

----------------------------------------------------------
Gene:  aph.3....Ib  | Reference:  Egg 
----------------------------------------------------------


Call:
glm(formula = as.formula(paste(gene, "~", group_var)), family = binomial, 
    data = data)

Coefficients:
                                Estimate Std. Error z value Pr(>|z|)
(Intercept)                   -2.157e+01  6.706e+03  -0.003    0.997
SourceCeca     5.735e-07  6.836e+03   0.000    1.000
SourceCarcass  1.524e+01  6.706e+03   0.002    0.998
SourceEnv      5.736e-07  8.145e+03   0.000    1.000

(Dispersion parameter for binomial family taken to be 1)

    Null deviance: 133.73  on 5583  degrees of freedom
Residual deviance: 131.88  on 5580  degrees of freedom
AIC: 139.88

Number of Fisher Scoring iterations: 20


Odds Ratios (95% CI):
                              Estimate 2.5 %        97.5 %
(Intercept)                          0    NA 3.595048e+163
SourceCeca           1     0 6.973723e+127
SourceCarcass  4157881     0            NA
SourceEnv            1     0 2.129427e+152

ANOVA (LR Type II):
Analysis of Deviance Table (Type II tests)

Response: aph.3....Ib
               LR Chisq Df Pr(>Chisq)
Source   1.8573  3     0.6025
FDR p-value:  0.9766 
Egg - Ceca  | est= -5.735e-07  | SE= 6836  | z= -8.39e-11  | rawP= 1  | FDR= 1
Egg - Carcass  | est= -15.24  | SE= 6706  | z= -0.002273  | rawP= 1  | FDR= 1
Egg - Env  | est= -5.736e-07  | SE= 8145  | z= -7.042e-11  | rawP= 1  | FDR= 1
Ceca - Carcass  | est= -15.24  | SE= 1323  | z= -0.01152  | rawP= 1  | FDR= 1
Ceca - Env  | est= -7.646e-11  | SE= 4808  | z= -1.59e-14  | rawP= 1  | FDR= 1
Carcass - Env  | est= 15.24  | SE= 4622  | z= 0.003297  | rawP= 1  | FDR= 1

----------------------------------------------------------
Gene:  aph.3...Ia  | Reference:  Egg 
----------------------------------------------------------


Call:
glm(formula = as.formula(paste(gene, "~", group_var)), family = binomial, 
    data = data)

Coefficients:
                              Estimate Std. Error z value Pr(>|z|)
(Intercept)                     -14.57     202.52  -0.072    0.943
SourceCeca       12.83     202.52   0.063    0.949
SourceCarcass    13.58     202.52   0.067    0.947
SourceEnv        14.06     202.52   0.069    0.945

(Dispersion parameter for binomial family taken to be 1)

    Null deviance: 6412.8  on 5583  degrees of freedom
Residual deviance: 6360.4  on 5580  degrees of freedom
AIC: 6368.4

Number of Fisher Scoring iterations: 13


Odds Ratios (95% CI):
                               Estimate        2.5 %       97.5 %
(Intercept)                         0.0           NA 7.870000e-02
SourceCeca     372595.5 2.289500e+00           NA
SourceCarcass  791357.1 4.754800e+00           NA
SourceEnv     1270908.0 9.800258e+79 9.562599e+91

ANOVA (LR Type II):
Analysis of Deviance Table (Type II tests)

Response: aph.3...Ia
               LR Chisq Df Pr(>Chisq)    
Source   52.395  3  2.467e-11 ***
---
Signif. codes:  0 ‘***’ 0.001 ‘**’ 0.01 ‘*’ 0.05 ‘.’ 0.1 ‘ ’ 1
FDR p-value:  1.912e-10 
Egg - Ceca  | est= -12.83  | SE= 202.5  | z= -0.06334  | rawP= 0.9999  | FDR= 1
Egg - Carcass  | est= -13.58  | SE= 202.5  | z= -0.06706  | rawP= 0.9999  | FDR= 1
Egg - Env  | est= -14.06  | SE= 202.5  | z= -0.0694  | rawP= 0.9999  | FDR= 1
Ceca - Carcass  | est= -0.7533  | SE= 0.1308  | z= -5.758  | rawP= 5.087e-08  | FDR= 9.461e-06
Ceca - Env  | est= -1.227  | SE= 0.3504  | z= -3.502  | rawP= 0.002605  | FDR= 0.03461
Carcass - Env  | est= -0.4737  | SE= 0.3281  | z= -1.444  | rawP= 0.4719  | FDR= 1

----------------------------------------------------------
Gene:  aph.4..Ia  | Reference:  Egg 
----------------------------------------------------------


Call:
glm(formula = as.formula(paste(gene, "~", group_var)), family = binomial, 
    data = data)

Coefficients:
                              Estimate Std. Error z value Pr(>|z|)
(Intercept)                     -14.57     202.52  -0.072    0.943
SourceCeca       14.40     202.52   0.071    0.943
SourceCarcass    14.73     202.52   0.073    0.942
SourceEnv        14.47     202.52   0.071    0.943

(Dispersion parameter for binomial family taken to be 1)

    Null deviance: 7718.6  on 5583  degrees of freedom
Residual deviance: 7677.1  on 5580  degrees of freedom
AIC: 7685.1

Number of Fisher Scoring iterations: 13


Odds Ratios (95% CI):
                              Estimate   2.5 %       97.5 %
(Intercept)                          0      NA 7.870000e-02
SourceCeca     1797243 10.8981           NA
SourceCarcass  2498554 15.0085           NA
SourceEnv      1916448 96.1227 1.958399e+32

ANOVA (LR Type II):
Analysis of Deviance Table (Type II tests)

Response: aph.4..Ia
               LR Chisq Df Pr(>Chisq)    
Source   41.496  3  5.133e-09 ***
---
Signif. codes:  0 ‘***’ 0.001 ‘**’ 0.01 ‘*’ 0.05 ‘.’ 0.1 ‘ ’ 1
FDR p-value:  2.652e-08 
Egg - Ceca  | est= -14.4  | SE= 202.5  | z= -0.07111  | rawP= 0.9999  | FDR= 1
Egg - Carcass  | est= -14.73  | SE= 202.5  | z= -0.07274  | rawP= 0.9999  | FDR= 1
Egg - Env  | est= -14.47  | SE= 202.5  | z= -0.07143  | rawP= 0.9999  | FDR= 1
Ceca - Carcass  | est= -0.3295  | SE= 0.09514  | z= -3.463  | rawP= 0.003002  | FDR= 0.03723
Ceca - Env  | est= -0.06422  | SE= 0.3294  | z= -0.195  | rawP= 0.9974  | FDR= 1
Carcass - Env  | est= 0.2652  | SE= 0.3179  | z= 0.8344  | rawP= 0.8381  | FDR= 1

----------------------------------------------------------
Gene:  aph.6..Id  | Reference:  Egg 
----------------------------------------------------------


Call:
glm(formula = as.formula(paste(gene, "~", group_var)), family = binomial, 
    data = data)

Coefficients:
                                Estimate Std. Error z value Pr(>|z|)
(Intercept)                   -2.157e+01  6.706e+03  -0.003    0.997
SourceCeca     5.735e-07  6.836e+03   0.000    1.000
SourceCarcass  1.524e+01  6.706e+03   0.002    0.998
SourceEnv      5.736e-07  8.145e+03   0.000    1.000

(Dispersion parameter for binomial family taken to be 1)

    Null deviance: 133.73  on 5583  degrees of freedom
Residual deviance: 131.88  on 5580  degrees of freedom
AIC: 139.88

Number of Fisher Scoring iterations: 20


Odds Ratios (95% CI):
                              Estimate 2.5 %        97.5 %
(Intercept)                          0    NA 3.595048e+163
SourceCeca           1     0 6.973723e+127
SourceCarcass  4157881     0            NA
SourceEnv            1     0 2.129427e+152

ANOVA (LR Type II):
Analysis of Deviance Table (Type II tests)

Response: aph.6..Id
               LR Chisq Df Pr(>Chisq)
Source   1.8573  3     0.6025
FDR p-value:  0.9766 
Egg - Ceca  | est= -5.735e-07  | SE= 6836  | z= -8.39e-11  | rawP= 1  | FDR= 1
Egg - Carcass  | est= -15.24  | SE= 6706  | z= -0.002273  | rawP= 1  | FDR= 1
Egg - Env  | est= -5.736e-07  | SE= 8145  | z= -7.042e-11  | rawP= 1  | FDR= 1
Ceca - Carcass  | est= -15.24  | SE= 1323  | z= -0.01152  | rawP= 1  | FDR= 1
Ceca - Env  | est= -7.646e-11  | SE= 4808  | z= -1.59e-14  | rawP= 1  | FDR= 1
Carcass - Env  | est= 15.24  | SE= 4622  | z= 0.003297  | rawP= 1  | FDR= 1

----------------------------------------------------------
Gene:  blaCARB.2  | Reference:  Egg 
----------------------------------------------------------


Call:
glm(formula = as.formula(paste(gene, "~", group_var)), family = binomial, 
    data = data)

Coefficients:
                                Estimate Std. Error z value Pr(>|z|)
(Intercept)                   -2.357e+01  1.823e+04  -0.001    0.999
SourceCeca    -5.621e-07  1.858e+04   0.000    1.000
SourceCarcass  1.504e+01  1.823e+04   0.001    0.999
SourceEnv     -5.620e-07  2.214e+04   0.000    1.000

(Dispersion parameter for binomial family taken to be 1)

    Null deviance: 19.255  on 5583  degrees of freedom
Residual deviance: 19.049  on 5580  degrees of freedom
AIC: 27.049

Number of Fisher Scoring iterations: 22


Odds Ratios (95% CI):
                              Estimate 2.5 % 97.5 %
(Intercept)                          0    NA    Inf
SourceCeca           1     0    Inf
SourceCarcass  3408219     0     NA
SourceEnv            1     0    Inf

ANOVA (LR Type II):
Analysis of Deviance Table (Type II tests)

Response: blaCARB.2
               LR Chisq Df Pr(>Chisq)
Source  0.20621  3     0.9766
FDR p-value:  0.9766 
Egg - Ceca  | est= 5.621e-07  | SE= 18580  | z= 3.025e-11  | rawP= 1  | FDR= 1
Egg - Carcass  | est= -15.04  | SE= 18230  | z= -0.0008251  | rawP= 1  | FDR= 1
Egg - Env  | est= 5.62e-07  | SE= 22140  | z= 2.538e-11  | rawP= 1  | FDR= 1
Ceca - Carcass  | est= -15.04  | SE= 3597  | z= -0.004182  | rawP= 1  | FDR= 1
Ceca - Env  | est= -3.913e-11  | SE= 13070  | z= -2.994e-15  | rawP= 1  | FDR= 1
Carcass - Env  | est= 15.04  | SE= 12560  | z= 0.001197  | rawP= 1  | FDR= 1

----------------------------------------------------------
Gene:  blaHERA.3  | Reference:  Egg 
----------------------------------------------------------


Call:
glm(formula = as.formula(paste(gene, "~", group_var)), family = binomial, 
    data = data)

Coefficients:
                                Estimate Std. Error z value Pr(>|z|)
(Intercept)                   -2.357e+01  1.823e+04  -0.001    0.999
SourceCeca    -2.653e-07  1.858e+04   0.000    1.000
SourceCarcass  1.504e+01  1.823e+04   0.001    0.999
SourceEnv     -2.652e-07  2.214e+04   0.000    1.000

(Dispersion parameter for binomial family taken to be 1)

    Null deviance: 19.255  on 5583  degrees of freedom
Residual deviance: 19.049  on 5580  degrees of freedom
AIC: 27.049

Number of Fisher Scoring iterations: 22


Odds Ratios (95% CI):
                              Estimate 2.5 % 97.5 %
(Intercept)                          0    NA    Inf
SourceCeca           1     0    Inf
SourceCarcass  3408220     0     NA
SourceEnv            1     0    Inf

ANOVA (LR Type II):
Analysis of Deviance Table (Type II tests)

Response: blaHERA.3
               LR Chisq Df Pr(>Chisq)
Source  0.20621  3     0.9766
FDR p-value:  0.9766 
Egg - Ceca  | est= 2.653e-07  | SE= 18580  | z= 1.428e-11  | rawP= 1  | FDR= 1
Egg - Carcass  | est= -15.04  | SE= 18230  | z= -0.0008251  | rawP= 1  | FDR= 1
Egg - Env  | est= 2.652e-07  | SE= 22140  | z= 1.198e-11  | rawP= 1  | FDR= 1
Ceca - Carcass  | est= -15.04  | SE= 3597  | z= -0.004182  | rawP= 1  | FDR= 1
Ceca - Env  | est= -6.009e-11  | SE= 13070  | z= -4.598e-15  | rawP= 1  | FDR= 1
Carcass - Env  | est= 15.04  | SE= 12560  | z= 0.001197  | rawP= 1  | FDR= 1

----------------------------------------------------------
Gene:  cmlA1  | Reference:  Egg 
----------------------------------------------------------


Call:
glm(formula = as.formula(paste(gene, "~", group_var)), family = binomial, 
    data = data)

Coefficients:
                                Estimate Std. Error z value Pr(>|z|)
(Intercept)                   -2.257e+01  1.106e+04  -0.002    0.998
SourceCeca    -3.050e-07  1.127e+04   0.000    1.000
SourceCarcass  1.474e+01  1.106e+04   0.001    0.999
SourceEnv     -3.050e-07  1.343e+04   0.000    1.000

(Dispersion parameter for binomial family taken to be 1)

    Null deviance: 35.737  on 5583  degrees of freedom
Residual deviance: 35.325  on 5580  degrees of freedom
AIC: 43.325

Number of Fisher Scoring iterations: 21


Odds Ratios (95% CI):
                              Estimate 2.5 %        97.5 %
(Intercept)                          0    NA 1.992838e+275
SourceCeca           1     0           Inf
SourceCarcass  2508126     0            NA
SourceEnv            1     0           Inf

ANOVA (LR Type II):
Analysis of Deviance Table (Type II tests)

Response: cmlA1
               LR Chisq Df Pr(>Chisq)
Source  0.41246  3     0.9377
FDR p-value:  0.9766 
Egg - Ceca  | est= 3.05e-07  | SE= 11270  | z= 2.706e-11  | rawP= 1  | FDR= 1
Egg - Carcass  | est= -14.74  | SE= 11060  | z= -0.001333  | rawP= 1  | FDR= 1
Egg - Env  | est= 3.05e-07  | SE= 13430  | z= 2.272e-11  | rawP= 1  | FDR= 1
Ceca - Carcass  | est= -14.74  | SE= 2182  | z= -0.006754  | rawP= 1  | FDR= 1
Ceca - Env  | est= 6.915e-11  | SE= 7927  | z= 8.724e-15  | rawP= 1  | FDR= 1
Carcass - Env  | est= 14.74  | SE= 7620  | z= 0.001934  | rawP= 1  | FDR= 1

----------------------------------------------------------
Gene:  floR  | Reference:  Egg 
----------------------------------------------------------


Call:
glm(formula = as.formula(paste(gene, "~", group_var)), family = binomial, 
    data = data)

Coefficients:
                              Estimate Std. Error z value Pr(>|z|)
(Intercept)                     -14.57     202.52  -0.072    0.943
SourceCeca       13.98     202.52   0.069    0.945
SourceCarcass    14.35     202.52   0.071    0.944
SourceEnv        14.37     202.52   0.071    0.943

(Dispersion parameter for binomial family taken to be 1)

    Null deviance: 7651.6  on 5583  degrees of freedom
Residual deviance: 7614.9  on 5580  degrees of freedom
AIC: 7622.9

Number of Fisher Scoring iterations: 13


Odds Ratios (95% CI):
                              Estimate        2.5 %        97.5 %
(Intercept)                          0           NA  7.870000e-02
SourceCeca     1173768 7.125600e+00            NA
SourceCarcass  1705932 1.024740e+01            NA
SourceEnv      1733056 2.453508e+90 1.367235e+104

ANOVA (LR Type II):
Analysis of Deviance Table (Type II tests)

Response: floR
               LR Chisq Df Pr(>Chisq)    
Source   36.624  3  5.527e-08 ***
---
Signif. codes:  0 ‘***’ 0.001 ‘**’ 0.01 ‘*’ 0.05 ‘.’ 0.1 ‘ ’ 1
FDR p-value:  1.904e-07 
Egg - Ceca  | est= -13.98  | SE= 202.5  | z= -0.06901  | rawP= 0.9999  | FDR= 1
Egg - Carcass  | est= -14.35  | SE= 202.5  | z= -0.07086  | rawP= 0.9999  | FDR= 1
Egg - Env  | est= -14.37  | SE= 202.5  | z= -0.07093  | rawP= 0.9999  | FDR= 1
Ceca - Carcass  | est= -0.3739  | SE= 0.09867  | z= -3.789  | rawP= 0.0008692  | FDR= 0.01617
Ceca - Env  | est= -0.3897  | SE= 0.3316  | z= -1.175  | rawP= 0.6426  | FDR= 1
Carcass - Env  | est= -0.01577  | SE= 0.3191  | z= -0.04944  | rawP= 1  | FDR= 1

----------------------------------------------------------
Gene:  lnu.A.  | Reference:  Egg 
----------------------------------------------------------


Call:
glm(formula = as.formula(paste(gene, "~", group_var)), family = binomial, 
    data = data)

Coefficients:
                                Estimate Std. Error z value Pr(>|z|)
(Intercept)                   -2.357e+01  1.823e+04  -0.001    0.999
SourceCeca    -9.456e-08  1.858e+04   0.000    1.000
SourceCarcass  1.504e+01  1.823e+04   0.001    0.999
SourceEnv     -9.449e-08  2.214e+04   0.000    1.000

(Dispersion parameter for binomial family taken to be 1)

    Null deviance: 19.255  on 5583  degrees of freedom
Residual deviance: 19.049  on 5580  degrees of freedom
AIC: 27.049

Number of Fisher Scoring iterations: 22


Odds Ratios (95% CI):
                              Estimate 2.5 % 97.5 %
(Intercept)                          0    NA    Inf
SourceCeca           1     0    Inf
SourceCarcass  3408221     0     NA
SourceEnv            1     0    Inf

ANOVA (LR Type II):
Analysis of Deviance Table (Type II tests)

Response: lnu.A.
               LR Chisq Df Pr(>Chisq)
Source  0.20621  3     0.9766
FDR p-value:  0.9766 
Egg - Ceca  | est= 9.456e-08  | SE= 18580  | z= 5.089e-12  | rawP= 1  | FDR= 1
Egg - Carcass  | est= -15.04  | SE= 18230  | z= -0.0008251  | rawP= 1  | FDR= 1
Egg - Env  | est= 9.449e-08  | SE= 22140  | z= 4.268e-12  | rawP= 1  | FDR= 1
Ceca - Carcass  | est= -15.04  | SE= 3597  | z= -0.004182  | rawP= 1  | FDR= 1
Ceca - Env  | est= -6.89e-11  | SE= 13070  | z= -5.272e-15  | rawP= 1  | FDR= 1
Carcass - Env  | est= 15.04  | SE= 12560  | z= 0.001197  | rawP= 1  | FDR= 1

----------------------------------------------------------
Gene:  lnu.G.  | Reference:  Egg 
----------------------------------------------------------


Call:
glm(formula = as.formula(paste(gene, "~", group_var)), family = binomial, 
    data = data)

Coefficients:
                                Estimate Std. Error z value Pr(>|z|)
(Intercept)                   -2.357e+01  1.823e+04  -0.001    0.999
SourceCeca     2.983e-07  1.858e+04   0.000    1.000
SourceCarcass  1.504e+01  1.823e+04   0.001    0.999
SourceEnv      2.983e-07  2.214e+04   0.000    1.000

(Dispersion parameter for binomial family taken to be 1)

    Null deviance: 19.255  on 5583  degrees of freedom
Residual deviance: 19.049  on 5580  degrees of freedom
AIC: 27.049

Number of Fisher Scoring iterations: 22


Odds Ratios (95% CI):
                              Estimate 2.5 % 97.5 %
(Intercept)                          0    NA    Inf
SourceCeca           1     0    Inf
SourceCarcass  3408222     0     NA
SourceEnv            1     0    Inf

ANOVA (LR Type II):
Analysis of Deviance Table (Type II tests)

Response: lnu.G.
               LR Chisq Df Pr(>Chisq)
Source  0.20621  3     0.9766
FDR p-value:  0.9766 
Egg - Ceca  | est= -2.983e-07  | SE= 18580  | z= -1.605e-11  | rawP= 1  | FDR= 1
Egg - Carcass  | est= -15.04  | SE= 18230  | z= -0.0008251  | rawP= 1  | FDR= 1
Egg - Env  | est= -2.983e-07  | SE= 22140  | z= -1.347e-11  | rawP= 1  | FDR= 1
Ceca - Carcass  | est= -15.04  | SE= 3597  | z= -0.004182  | rawP= 1  | FDR= 1
Ceca - Env  | est= -1.839e-11  | SE= 13070  | z= -1.408e-15  | rawP= 1  | FDR= 1
Carcass - Env  | est= 15.04  | SE= 12560  | z= 0.001197  | rawP= 1  | FDR= 1

----------------------------------------------------------
Gene:  qnrS1  | Reference:  Egg 
----------------------------------------------------------


Call:
glm(formula = as.formula(paste(gene, "~", group_var)), family = binomial, 
    data = data)

Coefficients:
                                Estimate Std. Error z value Pr(>|z|)
(Intercept)                   -1.957e+01  2.467e+03  -0.008    0.994
SourceCeca     1.448e+01  2.467e+03   0.006    0.995
SourceCarcass  1.243e+01  2.467e+03   0.005    0.996
SourceEnv     -6.049e-08  2.996e+03   0.000    1.000

(Dispersion parameter for binomial family taken to be 1)

    Null deviance: 107.54  on 5583  degrees of freedom
Residual deviance: 101.63  on 5580  degrees of freedom
AIC: 109.63

Number of Fisher Scoring iterations: 18


Odds Ratios (95% CI):
                               Estimate 2.5 %       97.5 %
(Intercept)                         0.0    NA 1.308948e+55
SourceCeca    1944531.9     0           NA
SourceCarcass  249843.8     0           NA
SourceEnv           1.0     0 2.936428e+63

ANOVA (LR Type II):
Analysis of Deviance Table (Type II tests)

Response: qnrS1
               LR Chisq Df Pr(>Chisq)
Source    5.901  3     0.1165
FDR p-value:  0.2779 
Egg - Ceca  | est= -14.48  | SE= 2467  | z= -0.005869  | rawP= 1  | FDR= 1
Egg - Carcass  | est= -12.43  | SE= 2467  | z= -0.005038  | rawP= 1  | FDR= 1
Egg - Env  | est= 6.049e-08  | SE= 2996  | z= 2.019e-11  | rawP= 1  | FDR= 1
Ceca - Carcass  | est= 2.052  | SE= 0.7652  | z= 2.681  | rawP= 0.03684  | FDR= 0.3606
Ceca - Env  | est= 14.48  | SE= 1700  | z= 0.008516  | rawP= 1  | FDR= 1
Carcass - Env  | est= 12.43  | SE= 1700  | z= 0.007309  | rawP= 1  | FDR= 1

----------------------------------------------------------
Gene:  sul1  | Reference:  Egg 
----------------------------------------------------------


Call:
glm(formula = as.formula(paste(gene, "~", group_var)), family = binomial, 
    data = data)

Coefficients:
                              Estimate Std. Error z value Pr(>|z|)
(Intercept)                     -14.57     202.52  -0.072    0.943
SourceCeca       16.26     202.52   0.080    0.936
SourceCarcass    16.19     202.52   0.080    0.936
SourceEnv        14.67     202.52   0.072    0.942

(Dispersion parameter for binomial family taken to be 1)

    Null deviance: 5068.2  on 5583  degrees of freedom
Residual deviance: 4979.3  on 5580  degrees of freedom
AIC: 4987.3

Number of Fisher Scoring iterations: 13


Odds Ratios (95% CI):
                              Estimate   2.5 % 97.5 %
(Intercept)                          0      NA 0.0787
SourceCeca    11482764 70.1046     NA
SourceCarcass 10767414 64.7294     NA
SourceEnv      2341146 17.8867     NA

ANOVA (LR Type II):
Analysis of Deviance Table (Type II tests)

Response: sul1
               LR Chisq Df Pr(>Chisq)    
Source   88.931  3  < 2.2e-16 ***
---
Signif. codes:  0 ‘***’ 0.001 ‘**’ 0.01 ‘*’ 0.05 ‘.’ 0.1 ‘ ’ 1
FDR p-value:  1.152e-17 
Egg - Ceca  | est= -16.26  | SE= 202.5  | z= -0.08027  | rawP= 0.9998  | FDR= 1
Egg - Carcass  | est= -16.19  | SE= 202.5  | z= -0.07995  | rawP= 0.9998  | FDR= 1
Egg - Env  | est= -14.67  | SE= 202.5  | z= -0.07242  | rawP= 0.9999  | FDR= 1
Ceca - Carcass  | est= 0.06432  | SE= 0.1305  | z= 0.4929  | rawP= 0.9607  | FDR= 1
Ceca - Env  | est= 1.59  | SE= 0.3403  | z= 4.672  | rawP= 1.769e-05  | FDR= 0.0007076
Carcass - Env  | est= 1.526  | SE= 0.3189  | z= 4.785  | rawP= 1.018e-05  | FDR= 0.0007076

----------------------------------------------------------
Gene:  sul2  | Reference:  Egg 
----------------------------------------------------------


Call:
glm(formula = as.formula(paste(gene, "~", group_var)), family = binomial, 
    data = data)

Coefficients:
                                Estimate Std. Error z value Pr(>|z|)
(Intercept)                   -2.257e+01  1.106e+04  -0.002    0.998
SourceCeca    -8.138e-08  1.127e+04   0.000    1.000
SourceCarcass  1.565e+01  1.106e+04   0.001    0.999
SourceEnv     -8.135e-08  1.343e+04   0.000    1.000

(Dispersion parameter for binomial family taken to be 1)

    Null deviance: 80.178  on 5583  degrees of freedom
Residual deviance: 79.146  on 5580  degrees of freedom
AIC: 87.146

Number of Fisher Scoring iterations: 21


Odds Ratios (95% CI):
                              Estimate 2.5 %        97.5 %
(Intercept)                          0    NA 1.993113e+275
SourceCeca           1     0 5.371388e+285
SourceCarcass  6274056     0            NA
SourceEnv            1     0           Inf

ANOVA (LR Type II):
Analysis of Deviance Table (Type II tests)

Response: sul2
               LR Chisq Df Pr(>Chisq)
Source   1.0314  3     0.7936
FDR p-value:  0.9766 
Egg - Ceca  | est= 8.138e-08  | SE= 11270  | z= 7.221e-12  | rawP= 1  | FDR= 1
Egg - Carcass  | est= -15.65  | SE= 11060  | z= -0.001416  | rawP= 1  | FDR= 1
Egg - Env  | est= 8.135e-08  | SE= 13430  | z= 6.058e-12  | rawP= 1  | FDR= 1
Ceca - Carcass  | est= -15.65  | SE= 2182  | z= -0.007174  | rawP= 1  | FDR= 1
Ceca - Env  | est= -3.045e-11  | SE= 7927  | z= -3.842e-15  | rawP= 1  | FDR= 1
Carcass - Env  | est= 15.65  | SE= 7620  | z= 0.002054  | rawP= 1  | FDR= 1

----------------------------------------------------------
Gene:  sul3  | Reference:  Egg 
----------------------------------------------------------


Call:
glm(formula = as.formula(paste(gene, "~", group_var)), family = binomial, 
    data = data)

Coefficients:
                                Estimate Std. Error z value Pr(>|z|)
(Intercept)                   -2.257e+01  1.106e+04  -0.002    0.998
SourceCeca    -3.050e-07  1.127e+04   0.000    1.000
SourceCarcass  1.474e+01  1.106e+04   0.001    0.999
SourceEnv     -3.050e-07  1.343e+04   0.000    1.000

(Dispersion parameter for binomial family taken to be 1)

    Null deviance: 35.737  on 5583  degrees of freedom
Residual deviance: 35.325  on 5580  degrees of freedom
AIC: 43.325

Number of Fisher Scoring iterations: 21


Odds Ratios (95% CI):
                              Estimate 2.5 %        97.5 %
(Intercept)                          0    NA 1.992838e+275
SourceCeca           1     0           Inf
SourceCarcass  2508126     0            NA
SourceEnv            1     0           Inf

ANOVA (LR Type II):
Analysis of Deviance Table (Type II tests)

Response: sul3
               LR Chisq Df Pr(>Chisq)
Source  0.41246  3     0.9377
FDR p-value:  0.9766 
Egg - Ceca  | est= 3.05e-07  | SE= 11270  | z= 2.706e-11  | rawP= 1  | FDR= 1
Egg - Carcass  | est= -14.74  | SE= 11060  | z= -0.001333  | rawP= 1  | FDR= 1
Egg - Env  | est= 3.05e-07  | SE= 13430  | z= 2.272e-11  | rawP= 1  | FDR= 1
Ceca - Carcass  | est= -14.74  | SE= 2182  | z= -0.006754  | rawP= 1  | FDR= 1
Ceca - Env  | est= 6.915e-11  | SE= 7927  | z= 8.724e-15  | rawP= 1  | FDR= 1
Carcass - Env  | est= 14.74  | SE= 7620  | z= 0.001934  | rawP= 1  | FDR= 1

----------------------------------------------------------
Gene:  tet.A.  | Reference:  Egg 
----------------------------------------------------------


Call:
glm(formula = as.formula(paste(gene, "~", group_var)), family = binomial, 
    data = data)

Coefficients:
                              Estimate Std. Error z value Pr(>|z|)
(Intercept)                     -14.57     202.52  -0.072    0.943
SourceCeca       16.37     202.52   0.081    0.936
SourceCarcass    16.28     202.52   0.080    0.936
SourceEnv        15.08     202.52   0.074    0.941

(Dispersion parameter for binomial family taken to be 1)

    Null deviance: 4841.9  on 5583  degrees of freedom
Residual deviance: 4758.8  on 5580  degrees of freedom
AIC: 4766.8

Number of Fisher Scoring iterations: 13


Odds Ratios (95% CI):
                              Estimate   2.5 % 97.5 %
(Intercept)                          0      NA 0.0787
SourceCeca    12862576 78.6198     NA
SourceCarcass 11738022 70.5718     NA
SourceEnv      3530301 24.8162     NA

ANOVA (LR Type II):
Analysis of Deviance Table (Type II tests)

Response: tet.A.
               LR Chisq Df Pr(>Chisq)    
Source   83.076  3  < 2.2e-16 ***
---
Signif. codes:  0 ‘***’ 0.001 ‘**’ 0.01 ‘*’ 0.05 ‘.’ 0.1 ‘ ’ 1
FDR p-value:  6.938e-17 
Egg - Ceca  | est= -16.37  | SE= 202.5  | z= -0.08083  | rawP= 0.9998  | FDR= 1
Egg - Carcass  | est= -16.28  | SE= 202.5  | z= -0.08038  | rawP= 0.9998  | FDR= 1
Egg - Env  | est= -15.08  | SE= 202.5  | z= -0.07445  | rawP= 0.9999  | FDR= 1
Ceca - Carcass  | est= 0.09149  | SE= 0.1357  | z= 0.6742  | rawP= 0.9069  | FDR= 1
Ceca - Env  | est= 1.293  | SE= 0.3515  | z= 3.678  | rawP= 0.001341  | FDR= 0.02119
Carcass - Env  | est= 1.201  | SE= 0.3289  | z= 3.653  | rawP= 0.001481  | FDR= 0.02119

----------------------------------------------------------
Gene:  tet.B.  | Reference:  Egg 
----------------------------------------------------------


Call:
glm(formula = as.formula(paste(gene, "~", group_var)), family = binomial, 
    data = data)

Coefficients:
                              Estimate Std. Error z value Pr(>|z|)
(Intercept)                     -18.57    1496.40  -0.012    0.990
SourceCeca       12.38    1496.40   0.008    0.993
SourceCarcass    11.65    1496.40   0.008    0.994
SourceEnv        14.90    1496.40   0.010    0.992

(Dispersion parameter for binomial family taken to be 1)

    Null deviance: 107.54  on 5583  degrees of freedom
Residual deviance: 102.88  on 5580  degrees of freedom
AIC: 110.88

Number of Fisher Scoring iterations: 17


Odds Ratios (95% CI):
                               Estimate 2.5 %       97.5 %
(Intercept)                         0.0    NA 3.318312e+30
SourceCeca     237471.9     0           NA
SourceCarcass  114913.3     0           NA
SourceEnv     2965353.6     0           NA

ANOVA (LR Type II):
Analysis of Deviance Table (Type II tests)

Response: tet.B.
               LR Chisq Df Pr(>Chisq)
Source   4.6583  3     0.1986
FDR p-value:  0.4131 
Egg - Ceca  | est= -12.38  | SE= 1496  | z= -0.008272  | rawP= 1  | FDR= 1
Egg - Carcass  | est= -11.65  | SE= 1496  | z= -0.007787  | rawP= 1  | FDR= 1
Egg - Env  | est= -14.9  | SE= 1496  | z= -0.009959  | rawP= 1  | FDR= 1
Ceca - Carcass  | est= 0.7259  | SE= 1.096  | z= 0.662  | rawP= 0.9113  | FDR= 1
Ceca - Env  | est= -2.525  | SE= 1.424  | z= -1.773  | rawP= 0.2864  | FDR= 1
Carcass - Env  | est= -3.251  | SE= 1.107  | z= -2.936  | rawP= 0.01751  | FDR= 0.1916

----------------------------------------------------------
Gene:  tet.G.  | Reference:  Egg 
----------------------------------------------------------


Call:
glm(formula = as.formula(paste(gene, "~", group_var)), family = binomial, 
    data = data)

Coefficients:
                                Estimate Std. Error z value Pr(>|z|)
(Intercept)                   -2.357e+01  1.823e+04  -0.001    0.999
SourceCeca    -5.621e-07  1.858e+04   0.000    1.000
SourceCarcass  1.504e+01  1.823e+04   0.001    0.999
SourceEnv     -5.620e-07  2.214e+04   0.000    1.000

(Dispersion parameter for binomial family taken to be 1)

    Null deviance: 19.255  on 5583  degrees of freedom
Residual deviance: 19.049  on 5580  degrees of freedom
AIC: 27.049

Number of Fisher Scoring iterations: 22


Odds Ratios (95% CI):
                              Estimate 2.5 % 97.5 %
(Intercept)                          0    NA    Inf
SourceCeca           1     0    Inf
SourceCarcass  3408219     0     NA
SourceEnv            1     0    Inf

ANOVA (LR Type II):
Analysis of Deviance Table (Type II tests)

Response: tet.G.
               LR Chisq Df Pr(>Chisq)
Source  0.20621  3     0.9766
FDR p-value:  0.9766 
Egg - Ceca  | est= 5.621e-07  | SE= 18580  | z= 3.025e-11  | rawP= 1  | FDR= 1
Egg - Carcass  | est= -15.04  | SE= 18230  | z= -0.0008251  | rawP= 1  | FDR= 1
Egg - Env  | est= 5.62e-07  | SE= 22140  | z= 2.538e-11  | rawP= 1  | FDR= 1
Ceca - Carcass  | est= -15.04  | SE= 3597  | z= -0.004182  | rawP= 1  | FDR= 1
Ceca - Env  | est= -3.913e-11  | SE= 13070  | z= -2.994e-15  | rawP= 1  | FDR= 1
Carcass - Env  | est= 15.04  | SE= 12560  | z= 0.001197  | rawP= 1  | FDR= 1

----------------------------------------------------------
Gene:  tet.M.  | Reference:  Egg 
----------------------------------------------------------


Call:
glm(formula = as.formula(paste(gene, "~", group_var)), family = binomial, 
    data = data)

Coefficients:
                                Estimate Std. Error z value Pr(>|z|)
(Intercept)                   -2.657e+01  8.170e+04       0        1
SourceCeca     7.243e-12  8.328e+04       0        1
SourceCarcass  5.501e-12  8.185e+04       0        1
SourceEnv      2.290e+01  8.170e+04       0        1

(Dispersion parameter for binomial family taken to be 1)

    Null deviance: 19.2551  on 5583  degrees of freedom
Residual deviance:  9.3525  on 5580  degrees of freedom
AIC: 17.353

Number of Fisher Scoring iterations: 25


Odds Ratios (95% CI):
                                Estimate 2.5 % 97.5 %
(Intercept)                            0    NA    Inf
SourceCeca             1     0    Inf
SourceCarcass          1    NA    Inf
SourceEnv     8839594817     0     NA

ANOVA (LR Type II):
Analysis of Deviance Table (Type II tests)

Response: tet.M.
               LR Chisq Df Pr(>Chisq)  
Source   9.9026  3    0.01941 *
---
Signif. codes:  0 ‘***’ 0.001 ‘**’ 0.01 ‘*’ 0.05 ‘.’ 0.1 ‘ ’ 1
FDR p-value:  0.05015 
Egg - Ceca  | est= -7.243e-12  | SE= 83280  | z= -8.698e-17  | rawP= 1  | FDR= 1
Egg - Carcass  | est= -5.501e-12  | SE= 81850  | z= -6.721e-17  | rawP= 1  | FDR= 1
Egg - Env  | est= -22.9  | SE= 81700  | z= -0.0002803  | rawP= 1  | FDR= 1
Ceca - Carcass  | est= 1.742e-12  | SE= 16880  | z= 1.032e-16  | rawP= 1  | FDR= 1
Ceca - Env  | est= -22.9  | SE= 16120  | z= -0.001421  | rawP= 1  | FDR= 1
Carcass - Env  | est= -22.9  | SE= 5018  | z= -0.004564  | rawP= 1  | FDR= 1

----------------------------------------------------------
Gene:  aadA  | Reference:  Env 
----------------------------------------------------------


Call:
glm(formula = as.formula(paste(gene, "~", group_var)), family = binomial, 
    data = data)

Coefficients:
                                Estimate Std. Error z value Pr(>|z|)
(Intercept)                   -2.157e+01  4.622e+03  -0.005    0.996
SourceEgg      2.533e-07  8.145e+03   0.000    1.000
SourceCeca     2.534e-07  4.808e+03   0.000    1.000
SourceCarcass  1.483e+01  4.622e+03   0.003    0.997

(Dispersion parameter for binomial family taken to be 1)

    Null deviance: 94.024  on 5583  degrees of freedom
Residual deviance: 92.787  on 5580  degrees of freedom
AIC: 100.79

Number of Fisher Scoring iterations: 20


Odds Ratios (95% CI):
                              Estimate 2.5 %        97.5 %
(Intercept)                          0     0  3.598861e+80
SourceEgg            1     0 7.860383e+187
SourceCeca           1     0 8.144533e+110
SourceCarcass  2770267     0            NA

ANOVA (LR Type II):
Analysis of Deviance Table (Type II tests)

Response: aadA
               LR Chisq Df Pr(>Chisq)
Source   1.2378  3     0.7439
FDR p-value:  0.9766 
Env - Egg  | est= -2.533e-07  | SE= 8145  | z= -3.11e-11  | rawP= 1  | FDR= 1
Env - Ceca  | est= -2.534e-07  | SE= 4808  | z= -5.271e-11  | rawP= 1  | FDR= 1
Env - Carcass  | est= -14.83  | SE= 4622  | z= -0.003209  | rawP= 1  | FDR= 1
Egg - Ceca  | est= -9.533e-11  | SE= 6836  | z= -1.395e-14  | rawP= 1  | FDR= 1
Egg - Carcass  | est= -14.83  | SE= 6706  | z= -0.002212  | rawP= 1  | FDR= 1
Ceca - Carcass  | est= -14.83  | SE= 1323  | z= -0.01121  | rawP= 1  | FDR= 1

----------------------------------------------------------
Gene:  blaCTX.M  | Reference:  Env 
----------------------------------------------------------


Call:
glm(formula = as.formula(paste(gene, "~", group_var)), family = binomial, 
    data = data)

Coefficients:
                                Estimate Std. Error z value Pr(>|z|)   
(Intercept)                   -2.126e-13  3.162e-01   0.000  1.00000   
SourceEgg     -1.457e+01  2.025e+02  -0.072  0.94266   
SourceCeca    -1.045e+00  3.326e-01  -3.141  0.00169 **
SourceCarcass -6.199e-01  3.176e-01  -1.952  0.05097 . 
---
Signif. codes:  0 ‘***’ 0.001 ‘**’ 0.01 ‘*’ 0.05 ‘.’ 0.1 ‘ ’ 1

(Dispersion parameter for binomial family taken to be 1)

    Null deviance: 7172.8  on 5583  degrees of freedom
Residual deviance: 7136.2  on 5580  degrees of freedom
AIC: 7144.2

Number of Fisher Scoring iterations: 13


Odds Ratios (95% CI):
                              Estimate  2.5 % 97.5 %
(Intercept)                     1.0000 0.5354 1.8679
SourceEgg       0.0000     NA 0.0579
SourceCeca      0.3518 0.1825 0.6779
SourceCarcass   0.5380 0.2873 1.0076

ANOVA (LR Type II):
Analysis of Deviance Table (Type II tests)

Response: blaCTX.M
               LR Chisq Df Pr(>Chisq)    
Source    36.64  3  5.483e-08 ***
---
Signif. codes:  0 ‘***’ 0.001 ‘**’ 0.01 ‘*’ 0.05 ‘.’ 0.1 ‘ ’ 1
FDR p-value:  1.904e-07 
Env - Egg  | est= 14.57  | SE= 202.5  | z= 0.07193  | rawP= 0.9999  | FDR= 1
Env - Ceca  | est= 1.045  | SE= 0.3326  | z= 3.141  | rawP= 0.009142  | FDR= 0.1063
Env - Carcass  | est= 0.6199  | SE= 0.3176  | z= 1.952  | rawP= 0.2066  | FDR= 1
Egg - Ceca  | est= -13.52  | SE= 202.5  | z= -0.06677  | rawP= 0.9999  | FDR= 1
Egg - Carcass  | est= -13.95  | SE= 202.5  | z= -0.06886  | rawP= 0.9999  | FDR= 1
Ceca - Carcass  | est= -0.4248  | SE= 0.1073  | z= -3.959  | rawP= 0.000438  | FDR= 0.009053

----------------------------------------------------------
Gene:  blaTEM  | Reference:  Env 
----------------------------------------------------------


Call:
glm(formula = as.formula(paste(gene, "~", group_var)), family = binomial, 
    data = data)

Coefficients:
                                Estimate Std. Error z value Pr(>|z|)
(Intercept)                   -1.857e+01  1.031e+03  -0.018    0.986
SourceEgg      2.250e-08  1.817e+03   0.000    1.000
SourceCeca     1.377e+01  1.031e+03   0.013    0.989
SourceCarcass  1.338e+01  1.031e+03   0.013    0.990

(Dispersion parameter for binomial family taken to be 1)

    Null deviance: 394.18  on 5583  degrees of freedom
Residual deviance: 393.02  on 5580  degrees of freedom
AIC: 401.02

Number of Fisher Scoring iterations: 17


Odds Ratios (95% CI):
                              Estimate 2.5 %        97.5 %
(Intercept)                        0.0     0  1.002793e+12
SourceEgg          1.0     0  4.618056e+17
SourceCeca    955775.2     0 1.584933e+114
SourceCarcass 646469.6     0 1.071994e+114

ANOVA (LR Type II):
Analysis of Deviance Table (Type II tests)

Response: blaTEM
               LR Chisq Df Pr(>Chisq)
Source   1.1639  3     0.7617
FDR p-value:  0.9766 
Env - Egg  | est= -2.25e-08  | SE= 1817  | z= -1.238e-11  | rawP= 1  | FDR= 1
Env - Ceca  | est= -13.77  | SE= 1031  | z= -0.01335  | rawP= 1  | FDR= 1
Env - Carcass  | est= -13.38  | SE= 1031  | z= -0.01297  | rawP= 1  | FDR= 1
Egg - Ceca  | est= -13.77  | SE= 1496  | z= -0.009202  | rawP= 1  | FDR= 1
Egg - Carcass  | est= -13.38  | SE= 1496  | z= -0.008941  | rawP= 1  | FDR= 1
Ceca - Carcass  | est= 0.391  | SE= 0.5366  | z= 0.7286  | rawP= 0.8857  | FDR= 1

----------------------------------------------------------
Gene:  dfrA  | Reference:  Env 
----------------------------------------------------------


Call:
glm(formula = as.formula(paste(gene, "~", group_var)), family = binomial, 
    data = data)

Coefficients:
                              Estimate Std. Error z value Pr(>|z|)    
(Intercept)                     0.1001     0.3166   0.316  0.75193    
SourceEgg     -14.6662   202.5155  -0.072  0.94227    
SourceCeca     -1.3581     0.3349  -4.056    5e-05 ***
SourceCarcass  -0.8941     0.3181  -2.811  0.00494 ** 
---
Signif. codes:  0 ‘***’ 0.001 ‘**’ 0.01 ‘*’ 0.05 ‘.’ 0.1 ‘ ’ 1

(Dispersion parameter for binomial family taken to be 1)

    Null deviance: 6858.7  on 5583  degrees of freedom
Residual deviance: 6818.5  on 5580  degrees of freedom
AIC: 6826.5

Number of Fisher Scoring iterations: 13


Odds Ratios (95% CI):
                              Estimate  2.5 % 97.5 %
(Intercept)                     1.1053 0.5932 2.0728
SourceEgg       0.0000     NA 0.0559
SourceCeca      0.2571 0.1324 0.4962
SourceCarcass   0.4090 0.2175 0.7642

ANOVA (LR Type II):
Analysis of Deviance Table (Type II tests)

Response: dfrA
               LR Chisq Df Pr(>Chisq)    
Source   40.211  3  9.611e-09 ***
---
Signif. codes:  0 ‘***’ 0.001 ‘**’ 0.01 ‘*’ 0.05 ‘.’ 0.1 ‘ ’ 1
FDR p-value:  4.256e-08 
Env - Egg  | est= 14.67  | SE= 202.5  | z= 0.07242  | rawP= 0.9999  | FDR= 1
Env - Ceca  | est= 1.358  | SE= 0.3349  | z= 4.056  | rawP= 0.0002918  | FDR= 0.006784
Env - Carcass  | est= 0.8941  | SE= 0.3181  | z= 2.811  | rawP= 0.02545  | FDR= 0.263
Egg - Ceca  | est= -13.31  | SE= 202.5  | z= -0.06571  | rawP= 0.9999  | FDR= 1
Egg - Carcass  | est= -13.77  | SE= 202.5  | z= -0.068  | rawP= 0.9999  | FDR= 1
Ceca - Carcass  | est= -0.464  | SE= 0.1132  | z= -4.098  | rawP= 0.0002433  | FDR= 0.006465

----------------------------------------------------------
Gene:  fosA  | Reference:  Env 
----------------------------------------------------------


Call:
glm(formula = as.formula(paste(gene, "~", group_var)), family = binomial, 
    data = data)

Coefficients:
                               Estimate Std. Error z value Pr(>|z|)    
(Intercept)                    -2.19722    0.52705  -4.169 3.06e-05 ***
SourceEgg     -12.36884  202.51591  -0.061    0.951    
SourceCeca      0.04912    0.54742   0.090    0.929    
SourceCarcass   0.40129    0.52859   0.759    0.448    
---
Signif. codes:  0 ‘***’ 0.001 ‘**’ 0.01 ‘*’ 0.05 ‘.’ 0.1 ‘ ’ 1

(Dispersion parameter for binomial family taken to be 1)

    Null deviance: 4487.1  on 5583  degrees of freedom
Residual deviance: 4475.1  on 5580  degrees of freedom
AIC: 4483.1

Number of Fisher Scoring iterations: 13


Odds Ratios (95% CI):
                              Estimate  2.5 % 97.5 %
(Intercept)                     0.1111 0.0332 0.2775
SourceEgg       0.0000 0.0000 0.0000
SourceCeca      1.0503 0.3998 3.6150
SourceCarcass   1.4937 0.5959 5.0052

ANOVA (LR Type II):
Analysis of Deviance Table (Type II tests)

Response: fosA
               LR Chisq Df Pr(>Chisq)   
Source   11.923  3   0.007653 **
---
Signif. codes:  0 ‘***’ 0.001 ‘**’ 0.01 ‘*’ 0.05 ‘.’ 0.1 ‘ ’ 1
FDR p-value:  0.02157 
Env - Egg  | est= 12.37  | SE= 202.5  | z= 0.06108  | rawP= 0.9999  | FDR= 1
Env - Ceca  | est= -0.04912  | SE= 0.5474  | z= -0.08972  | rawP= 0.9997  | FDR= 1
Env - Carcass  | est= -0.4013  | SE= 0.5286  | z= -0.7592  | rawP= 0.8728  | FDR= 1
Egg - Ceca  | est= -12.42  | SE= 202.5  | z= -0.06132  | rawP= 0.9999  | FDR= 1
Egg - Carcass  | est= -12.77  | SE= 202.5  | z= -0.06306  | rawP= 0.9999  | FDR= 1
Ceca - Carcass  | est= -0.3522  | SE= 0.1534  | z= -2.296  | rawP= 0.09886  | FDR= 0.889

----------------------------------------------------------
Gene:  qnrB  | Reference:  Env 
----------------------------------------------------------


Call:
glm(formula = as.formula(paste(gene, "~", group_var)), family = binomial, 
    data = data)

Coefficients:
                               Estimate Std. Error z value Pr(>|z|)    
(Intercept)                     -2.9444     0.7255  -4.059 4.94e-05 ***
SourceEgg      -18.6216  6706.3813  -0.003    0.998    
SourceCeca     -18.6216  1323.2905  -0.014    0.989    
SourceCarcass   -3.9697     0.8524  -4.657 3.20e-06 ***
---
Signif. codes:  0 ‘***’ 0.001 ‘**’ 0.01 ‘*’ 0.05 ‘.’ 0.1 ‘ ’ 1

(Dispersion parameter for binomial family taken to be 1)

    Null deviance: 107.536  on 5583  degrees of freedom
Residual deviance:  95.028  on 5580  degrees of freedom
AIC: 103.03

Number of Fisher Scoring iterations: 20


Odds Ratios (95% CI):
                              Estimate  2.5 %        97.5 %
(Intercept)                     0.0526 0.0086  1.716000e-01
SourceEgg       0.0000     NA 1.033975e+278
SourceCeca      0.0000     NA  2.321627e+48
SourceCarcass   0.0189 0.0039  1.346000e-01

ANOVA (LR Type II):
Analysis of Deviance Table (Type II tests)

Response: qnrB
               LR Chisq Df Pr(>Chisq)   
Source   12.508  3    0.00583 **
---
Signif. codes:  0 ‘***’ 0.001 ‘**’ 0.01 ‘*’ 0.05 ‘.’ 0.1 ‘ ’ 1
FDR p-value:  0.01807 
Env - Egg  | est= 18.62  | SE= 6706  | z= 0.002777  | rawP= 1  | FDR= 1
Env - Ceca  | est= 18.62  | SE= 1323  | z= 0.01407  | rawP= 1  | FDR= 1
Env - Carcass  | est= 3.97  | SE= 0.8524  | z= 4.657  | rawP= 1.902e-05  | FDR= 0.0007076
Egg - Ceca  | est= -1.812e-10  | SE= 6836  | z= -2.651e-14  | rawP= 1  | FDR= 1
Egg - Carcass  | est= -14.65  | SE= 6706  | z= -0.002185  | rawP= 1  | FDR= 1
Ceca - Carcass  | est= -14.65  | SE= 1323  | z= -0.01107  | rawP= 1  | FDR= 1

----------------------------------------------------------
Gene:  blaCMY  | Reference:  Env 
----------------------------------------------------------


Call:
glm(formula = as.formula(paste(gene, "~", group_var)), family = binomial, 
    data = data)

Coefficients:
                                Estimate Std. Error z value Pr(>|z|)
(Intercept)                   -1.857e+01  1.031e+03  -0.018    0.986
SourceEgg      3.686e-08  1.817e+03   0.000    1.000
SourceCeca     1.400e+01  1.031e+03   0.014    0.989
SourceCarcass  1.282e+01  1.031e+03   0.012    0.990

(Dispersion parameter for binomial family taken to be 1)

    Null deviance: 276.41  on 5583  degrees of freedom
Residual deviance: 271.77  on 5580  degrees of freedom
AIC: 279.77

Number of Fisher Scoring iterations: 17


Odds Ratios (95% CI):
                               Estimate 2.5 %       97.5 %
(Intercept)                         0.0     0 1.002793e+12
SourceEgg           1.0     0 8.447879e+21
SourceCeca    1197192.5     0           NA
SourceCarcass  368528.3     0           NA

ANOVA (LR Type II):
Analysis of Deviance Table (Type II tests)

Response: blaCMY
               LR Chisq Df Pr(>Chisq)
Source    4.643  3     0.1999
FDR p-value:  0.4131 
Env - Egg  | est= -3.686e-08  | SE= 1817  | z= -2.028e-11  | rawP= 1  | FDR= 1
Env - Ceca  | est= -14  | SE= 1031  | z= -0.01357  | rawP= 1  | FDR= 1
Env - Carcass  | est= -12.82  | SE= 1031  | z= -0.01243  | rawP= 1  | FDR= 1
Egg - Ceca  | est= -14  | SE= 1496  | z= -0.009353  | rawP= 1  | FDR= 1
Egg - Carcass  | est= -12.82  | SE= 1496  | z= -0.008565  | rawP= 1  | FDR= 1
Ceca - Carcass  | est= 1.178  | SE= 0.5146  | z= 2.29  | rawP= 0.1004  | FDR= 0.889

----------------------------------------------------------
Gene:  aac.3..IId  | Reference:  Env 
----------------------------------------------------------


Call:
glm(formula = as.formula(paste(gene, "~", group_var)), family = binomial, 
    data = data)

Coefficients:
                                Estimate Std. Error z value Pr(>|z|)
(Intercept)                   -2.357e+01  1.256e+04  -0.002    0.999
SourceEgg     -6.071e-08  2.214e+04   0.000    1.000
SourceCeca    -6.068e-08  1.307e+04   0.000    1.000
SourceCarcass  1.504e+01  1.256e+04   0.001    0.999

(Dispersion parameter for binomial family taken to be 1)

    Null deviance: 19.255  on 5583  degrees of freedom
Residual deviance: 19.049  on 5580  degrees of freedom
AIC: 27.049

Number of Fisher Scoring iterations: 22


Odds Ratios (95% CI):
                              Estimate 2.5 %       97.5 %
(Intercept)                          0     0 1.58206e+234
SourceEgg            1     0          Inf
SourceCeca           1     0          Inf
SourceCarcass  3408221     0           NA

ANOVA (LR Type II):
Analysis of Deviance Table (Type II tests)

Response: aac.3..IId
               LR Chisq Df Pr(>Chisq)
Source  0.20621  3     0.9766
FDR p-value:  0.9766 
Env - Egg  | est= 6.071e-08  | SE= 22140  | z= 2.742e-12  | rawP= 1  | FDR= 1
Env - Ceca  | est= 6.068e-08  | SE= 13070  | z= 4.643e-12  | rawP= 1  | FDR= 1
Env - Carcass  | est= -15.04  | SE= 12560  | z= -0.001197  | rawP= 1  | FDR= 1
Egg - Ceca  | est= -3.723e-11  | SE= 18580  | z= -2.004e-15  | rawP= 1  | FDR= 1
Egg - Carcass  | est= -15.04  | SE= 18230  | z= -0.0008251  | rawP= 1  | FDR= 1
Ceca - Carcass  | est= -15.04  | SE= 3597  | z= -0.004182  | rawP= 1  | FDR= 1

----------------------------------------------------------
Gene:  aac.3..IV  | Reference:  Env 
----------------------------------------------------------


Call:
glm(formula = as.formula(paste(gene, "~", group_var)), family = binomial, 
    data = data)

Coefficients:
                                Estimate Std. Error z value Pr(>|z|)
(Intercept)                   -1.957e+01  1.700e+03  -0.012    0.991
SourceEgg      7.969e-09  2.996e+03   0.000    1.000
SourceCeca     1.338e+01  1.700e+03   0.008    0.994
SourceCarcass  1.299e+01  1.700e+03   0.008    0.994

(Dispersion parameter for binomial family taken to be 1)

    Null deviance: 120.76  on 5583  degrees of freedom
Residual deviance: 120.47  on 5580  degrees of freedom
AIC: 128.47

Number of Fisher Scoring iterations: 18


Odds Ratios (95% CI):
                              Estimate 2.5 %       97.5 %
(Intercept)                        0.0     0 3.829031e+24
SourceEgg          1.0     0 4.455226e+59
SourceCeca    645515.4     0           NA
SourceCarcass 437487.5     0           NA

ANOVA (LR Type II):
Analysis of Deviance Table (Type II tests)

Response: aac.3..IV
               LR Chisq Df Pr(>Chisq)
Source  0.29001  3     0.9619
FDR p-value:  0.9766 
Env - Egg  | est= -7.969e-09  | SE= 2996  | z= -2.66e-12  | rawP= 1  | FDR= 1
Env - Ceca  | est= -13.38  | SE= 1700  | z= -0.007868  | rawP= 1  | FDR= 1
Env - Carcass  | est= -12.99  | SE= 1700  | z= -0.007639  | rawP= 1  | FDR= 1
Egg - Ceca  | est= -13.38  | SE= 2467  | z= -0.005422  | rawP= 1  | FDR= 1
Egg - Carcass  | est= -12.99  | SE= 2467  | z= -0.005265  | rawP= 1  | FDR= 1
Ceca - Carcass  | est= 0.389  | SE= 1.07  | z= 0.3635  | rawP= 0.9836  | FDR= 1

----------------------------------------------------------
Gene:  aac.3..IVa  | Reference:  Env 
----------------------------------------------------------


Call:
glm(formula = as.formula(paste(gene, "~", group_var)), family = binomial, 
    data = data)

Coefficients:
                               Estimate Std. Error z value Pr(>|z|)
(Intercept)                    -0.10008    0.31662  -0.316    0.752
SourceEgg     -14.46598  202.51547  -0.071    0.943
SourceCeca     -0.09728    0.32944  -0.295    0.768
SourceCarcass   0.25165    0.31788   0.792    0.429

(Dispersion parameter for binomial family taken to be 1)

    Null deviance: 7723.6  on 5583  degrees of freedom
Residual deviance: 7681.1  on 5580  degrees of freedom
AIC: 7689.1

Number of Fisher Scoring iterations: 13


Odds Ratios (95% CI):
                              Estimate  2.5 % 97.5 %
(Intercept)                     0.9048 0.4824 1.6858
SourceEgg       0.0000 0.0000 0.0104
SourceCeca      0.9073 0.4750 1.7434
SourceCarcass   1.2862 0.6886 2.4178

ANOVA (LR Type II):
Analysis of Deviance Table (Type II tests)

Response: aac.3..IVa
               LR Chisq Df Pr(>Chisq)    
Source   42.573  3  3.032e-09 ***
---
Signif. codes:  0 ‘***’ 0.001 ‘**’ 0.01 ‘*’ 0.05 ‘.’ 0.1 ‘ ’ 1
FDR p-value:  1.88e-08 
Env - Egg  | est= 14.47  | SE= 202.5  | z= 0.07143  | rawP= 0.9999  | FDR= 1
Env - Ceca  | est= 0.09728  | SE= 0.3294  | z= 0.2953  | rawP= 0.991  | FDR= 1
Env - Carcass  | est= -0.2517  | SE= 0.3179  | z= -0.7917  | rawP= 0.8583  | FDR= 1
Egg - Ceca  | est= -14.37  | SE= 202.5  | z= -0.07095  | rawP= 0.9999  | FDR= 1
Egg - Carcass  | est= -14.72  | SE= 202.5  | z= -0.07267  | rawP= 0.9999  | FDR= 1
Ceca - Carcass  | est= -0.3489  | SE= 0.09527  | z= -3.663  | rawP= 0.001425  | FDR= 0.02119

----------------------------------------------------------
Gene:  aac.3..VIa  | Reference:  Env 
----------------------------------------------------------


Call:
glm(formula = as.formula(paste(gene, "~", group_var)), family = binomial, 
    data = data)

Coefficients:
                                Estimate Std. Error z value Pr(>|z|)
(Intercept)                   -2.157e+01  4.622e+03  -0.005    0.996
SourceEgg     -2.750e-07  8.145e+03   0.000    1.000
SourceCeca    -2.749e-07  4.808e+03   0.000    1.000
SourceCarcass  1.499e+01  4.622e+03   0.003    0.997

(Dispersion parameter for binomial family taken to be 1)

    Null deviance: 107.54  on 5583  degrees of freedom
Residual deviance: 106.09  on 5580  degrees of freedom
AIC: 114.09

Number of Fisher Scoring iterations: 20


Odds Ratios (95% CI):
                              Estimate 2.5 %        97.5 %
(Intercept)                          0     0  3.598859e+80
SourceEgg            1     0 3.057857e+173
SourceCeca           1     0 2.540502e+102
SourceCarcass  3232619     0            NA

ANOVA (LR Type II):
Analysis of Deviance Table (Type II tests)

Response: aac.3..VIa
               LR Chisq Df Pr(>Chisq)
Source   1.4443  3     0.6952
FDR p-value:  0.9766 
Env - Egg  | est= 2.75e-07  | SE= 8145  | z= 3.376e-11  | rawP= 1  | FDR= 1
Env - Ceca  | est= 2.749e-07  | SE= 4808  | z= 5.717e-11  | rawP= 1  | FDR= 1
Env - Carcass  | est= -14.99  | SE= 4622  | z= -0.003243  | rawP= 1  | FDR= 1
Egg - Ceca  | est= -1.137e-10  | SE= 6836  | z= -1.663e-14  | rawP= 1  | FDR= 1
Egg - Carcass  | est= -14.99  | SE= 6706  | z= -0.002235  | rawP= 1  | FDR= 1
Ceca - Carcass  | est= -14.99  | SE= 1323  | z= -0.01133  | rawP= 1  | FDR= 1

----------------------------------------------------------
Gene:  aac.6...Iaa  | Reference:  Env 
----------------------------------------------------------


Call:
glm(formula = as.formula(paste(gene, "~", group_var)), family = binomial, 
    data = data)

Coefficients:
                                Estimate Std. Error z value Pr(>|z|)
(Intercept)                    2.357e+01  1.256e+04   0.002    0.999
SourceEgg     -2.333e-07  2.214e+04   0.000    1.000
SourceCeca    -2.524e-07  1.307e+04   0.000    1.000
SourceCarcass -1.504e+01  1.256e+04  -0.001    0.999

(Dispersion parameter for binomial family taken to be 1)

    Null deviance: 19.255  on 5583  degrees of freedom
Residual deviance: 19.049  on 5580  degrees of freedom
AIC: 27.049

Number of Fisher Scoring iterations: 22


Odds Ratios (95% CI):
                                 Estimate 2.5 % 97.5 %
(Intercept)                   17163813618     0    Inf
SourceEgg               1     0    Inf
SourceCeca              1     0    Inf
SourceCarcass           0    NA    Inf

ANOVA (LR Type II):
Analysis of Deviance Table (Type II tests)

Response: aac.6...Iaa
               LR Chisq Df Pr(>Chisq)
Source  0.20621  3     0.9766
FDR p-value:  0.9766 
Env - Egg  | est= 2.333e-07  | SE= 22140  | z= 1.054e-11  | rawP= 1  | FDR= 1
Env - Ceca  | est= 2.524e-07  | SE= 13070  | z= 1.932e-11  | rawP= 1  | FDR= 1
Env - Carcass  | est= 15.04  | SE= 12560  | z= 0.001197  | rawP= 1  | FDR= 1
Egg - Ceca  | est= 1.919e-08  | SE= 18580  | z= 1.033e-12  | rawP= 1  | FDR= 1
Egg - Carcass  | est= 15.04  | SE= 18230  | z= 0.0008251  | rawP= 1  | FDR= 1
Ceca - Carcass  | est= 15.04  | SE= 3597  | z= 0.004182  | rawP= 1  | FDR= 1

----------------------------------------------------------
Gene:  ant.3....Ia  | Reference:  Env 
----------------------------------------------------------


Call:
glm(formula = as.formula(paste(gene, "~", group_var)), family = binomial, 
    data = data)

Coefficients:
                              Estimate Std. Error z value Pr(>|z|)    
(Intercept)                     0.1001     0.3166   0.316    0.752    
SourceEgg     -14.6662   202.5155  -0.072    0.942    
SourceCeca      1.5292     0.3394   4.505 6.63e-06 ***
SourceCarcass   1.5015     0.3189   4.709 2.49e-06 ***
---
Signif. codes:  0 ‘***’ 0.001 ‘**’ 0.01 ‘*’ 0.05 ‘.’ 0.1 ‘ ’ 1

(Dispersion parameter for binomial family taken to be 1)

    Null deviance: 5134.6  on 5583  degrees of freedom
Residual deviance: 5047.4  on 5580  degrees of freedom
AIC: 5055.4

Number of Fisher Scoring iterations: 13


Odds Ratios (95% CI):
                              Estimate  2.5 % 97.5 %
(Intercept)                     1.1053 0.5932 2.0728
SourceEgg       0.0000     NA 0.0559
SourceCeca      4.6143 2.3579 8.9935
SourceCarcass   4.4885 2.3832 8.3997

ANOVA (LR Type II):
Analysis of Deviance Table (Type II tests)

Response: ant.3....Ia
               LR Chisq Df Pr(>Chisq)    
Source   87.213  3  < 2.2e-16 ***
---
Signif. codes:  0 ‘***’ 0.001 ‘**’ 0.01 ‘*’ 0.05 ‘.’ 0.1 ‘ ’ 1
FDR p-value:  1.347e-17 
Env - Egg  | est= 14.67  | SE= 202.5  | z= 0.07242  | rawP= 0.9999  | FDR= 1
Env - Ceca  | est= -1.529  | SE= 0.3394  | z= -4.505  | rawP= 3.923e-05  | FDR= 0.001216
Env - Carcass  | est= -1.502  | SE= 0.3189  | z= -4.709  | rawP= 1.48e-05  | FDR= 0.0007076
Egg - Ceca  | est= -16.2  | SE= 202.5  | z= -0.07997  | rawP= 0.9998  | FDR= 1
Egg - Carcass  | est= -16.17  | SE= 202.5  | z= -0.07983  | rawP= 0.9998  | FDR= 1
Ceca - Carcass  | est= 0.02764  | SE= 0.128  | z= 0.216  | rawP= 0.9964  | FDR= 1

----------------------------------------------------------
Gene:  aph.3....Ib  | Reference:  Env 
----------------------------------------------------------


Call:
glm(formula = as.formula(paste(gene, "~", group_var)), family = binomial, 
    data = data)

Coefficients:
                                Estimate Std. Error z value Pr(>|z|)
(Intercept)                   -2.157e+01  4.622e+03  -0.005    0.996
SourceEgg     -2.568e-07  8.145e+03   0.000    1.000
SourceCeca    -2.568e-07  4.808e+03   0.000    1.000
SourceCarcass  1.524e+01  4.622e+03   0.003    0.997

(Dispersion parameter for binomial family taken to be 1)

    Null deviance: 133.73  on 5583  degrees of freedom
Residual deviance: 131.88  on 5580  degrees of freedom
AIC: 139.88

Number of Fisher Scoring iterations: 20


Odds Ratios (95% CI):
                              Estimate 2.5 %        97.5 %
(Intercept)                          0     0  3.598810e+80
SourceEgg            1     0 2.129477e+152
SourceCeca           1     0  8.246760e+89
SourceCarcass  4157877     0            NA

ANOVA (LR Type II):
Analysis of Deviance Table (Type II tests)

Response: aph.3....Ib
               LR Chisq Df Pr(>Chisq)
Source   1.8573  3     0.6025
FDR p-value:  0.9766 
Env - Egg  | est= 2.568e-07  | SE= 8145  | z= 3.153e-11  | rawP= 1  | FDR= 1
Env - Ceca  | est= 2.568e-07  | SE= 4808  | z= 5.341e-11  | rawP= 1  | FDR= 1
Env - Carcass  | est= -15.24  | SE= 4622  | z= -0.003297  | rawP= 1  | FDR= 1
Egg - Ceca  | est= -1.113e-11  | SE= 6836  | z= -1.628e-15  | rawP= 1  | FDR= 1
Egg - Carcass  | est= -15.24  | SE= 6706  | z= -0.002273  | rawP= 1  | FDR= 1
Ceca - Carcass  | est= -15.24  | SE= 1323  | z= -0.01152  | rawP= 1  | FDR= 1

----------------------------------------------------------
Gene:  aph.3...Ia  | Reference:  Env 
----------------------------------------------------------


Call:
glm(formula = as.formula(paste(gene, "~", group_var)), family = binomial, 
    data = data)

Coefficients:
                              Estimate Std. Error z value Pr(>|z|)    
(Intercept)                    -0.5108     0.3266  -1.564 0.117799    
SourceEgg     -14.0552   202.5155  -0.069 0.944669    
SourceCeca     -1.2270     0.3504  -3.502 0.000462 ***
SourceCarcass  -0.4737     0.3281  -1.444 0.148809    
---
Signif. codes:  0 ‘***’ 0.001 ‘**’ 0.01 ‘*’ 0.05 ‘.’ 0.1 ‘ ’ 1

(Dispersion parameter for binomial family taken to be 1)

    Null deviance: 6412.8  on 5583  degrees of freedom
Residual deviance: 6360.4  on 5580  degrees of freedom
AIC: 6368.4

Number of Fisher Scoring iterations: 13


Odds Ratios (95% CI):
                              Estimate  2.5 % 97.5 %
(Intercept)                     0.6000 0.3092 1.1248
SourceEgg       0.0000 0.0000 0.0000
SourceCeca      0.2932 0.1489 0.5937
SourceCarcass   0.6227 0.3311 1.2117

ANOVA (LR Type II):
Analysis of Deviance Table (Type II tests)

Response: aph.3...Ia
               LR Chisq Df Pr(>Chisq)    
Source   52.395  3  2.467e-11 ***
---
Signif. codes:  0 ‘***’ 0.001 ‘**’ 0.01 ‘*’ 0.05 ‘.’ 0.1 ‘ ’ 1
FDR p-value:  1.912e-10 
Env - Egg  | est= 14.06  | SE= 202.5  | z= 0.0694  | rawP= 0.9999  | FDR= 1
Env - Ceca  | est= 1.227  | SE= 0.3504  | z= 3.502  | rawP= 0.002605  | FDR= 0.03461
Env - Carcass  | est= 0.4737  | SE= 0.3281  | z= 1.444  | rawP= 0.4719  | FDR= 1
Egg - Ceca  | est= -12.83  | SE= 202.5  | z= -0.06334  | rawP= 0.9999  | FDR= 1
Egg - Carcass  | est= -13.58  | SE= 202.5  | z= -0.06706  | rawP= 0.9999  | FDR= 1
Ceca - Carcass  | est= -0.7533  | SE= 0.1308  | z= -5.758  | rawP= 5.087e-08  | FDR= 9.461e-06

----------------------------------------------------------
Gene:  aph.4..Ia  | Reference:  Env 
----------------------------------------------------------


Call:
glm(formula = as.formula(paste(gene, "~", group_var)), family = binomial, 
    data = data)

Coefficients:
                               Estimate Std. Error z value Pr(>|z|)
(Intercept)                    -0.10008    0.31662  -0.316    0.752
SourceEgg     -14.46598  202.51547  -0.071    0.943
SourceCeca     -0.06422    0.32940  -0.195    0.845
SourceCarcass   0.26524    0.31788   0.834    0.404

(Dispersion parameter for binomial family taken to be 1)

    Null deviance: 7718.6  on 5583  degrees of freedom
Residual deviance: 7677.1  on 5580  degrees of freedom
AIC: 7685.1

Number of Fisher Scoring iterations: 13


Odds Ratios (95% CI):
                              Estimate  2.5 % 97.5 %
(Intercept)                     0.9048 0.4824 1.6858
SourceEgg       0.0000 0.0000 0.0104
SourceCeca      0.9378 0.4910 1.8019
SourceCarcass   1.3037 0.6980 2.4509

ANOVA (LR Type II):
Analysis of Deviance Table (Type II tests)

Response: aph.4..Ia
               LR Chisq Df Pr(>Chisq)    
Source   41.496  3  5.133e-09 ***
---
Signif. codes:  0 ‘***’ 0.001 ‘**’ 0.01 ‘*’ 0.05 ‘.’ 0.1 ‘ ’ 1
FDR p-value:  2.652e-08 
Env - Egg  | est= 14.47  | SE= 202.5  | z= 0.07143  | rawP= 0.9999  | FDR= 1
Env - Ceca  | est= 0.06422  | SE= 0.3294  | z= 0.195  | rawP= 0.9974  | FDR= 1
Env - Carcass  | est= -0.2652  | SE= 0.3179  | z= -0.8344  | rawP= 0.8381  | FDR= 1
Egg - Ceca  | est= -14.4  | SE= 202.5  | z= -0.07111  | rawP= 0.9999  | FDR= 1
Egg - Carcass  | est= -14.73  | SE= 202.5  | z= -0.07274  | rawP= 0.9999  | FDR= 1
Ceca - Carcass  | est= -0.3295  | SE= 0.09514  | z= -3.463  | rawP= 0.003002  | FDR= 0.03723

----------------------------------------------------------
Gene:  aph.6..Id  | Reference:  Env 
----------------------------------------------------------


Call:
glm(formula = as.formula(paste(gene, "~", group_var)), family = binomial, 
    data = data)

Coefficients:
                                Estimate Std. Error z value Pr(>|z|)
(Intercept)                   -2.157e+01  4.622e+03  -0.005    0.996
SourceEgg     -2.568e-07  8.145e+03   0.000    1.000
SourceCeca    -2.568e-07  4.808e+03   0.000    1.000
SourceCarcass  1.524e+01  4.622e+03   0.003    0.997

(Dispersion parameter for binomial family taken to be 1)

    Null deviance: 133.73  on 5583  degrees of freedom
Residual deviance: 131.88  on 5580  degrees of freedom
AIC: 139.88

Number of Fisher Scoring iterations: 20


Odds Ratios (95% CI):
                              Estimate 2.5 %        97.5 %
(Intercept)                          0     0  3.598810e+80
SourceEgg            1     0 2.129477e+152
SourceCeca           1     0  8.246760e+89
SourceCarcass  4157877     0            NA

ANOVA (LR Type II):
Analysis of Deviance Table (Type II tests)

Response: aph.6..Id
               LR Chisq Df Pr(>Chisq)
Source   1.8573  3     0.6025
FDR p-value:  0.9766 
Env - Egg  | est= 2.568e-07  | SE= 8145  | z= 3.153e-11  | rawP= 1  | FDR= 1
Env - Ceca  | est= 2.568e-07  | SE= 4808  | z= 5.341e-11  | rawP= 1  | FDR= 1
Env - Carcass  | est= -15.24  | SE= 4622  | z= -0.003297  | rawP= 1  | FDR= 1
Egg - Ceca  | est= -1.113e-11  | SE= 6836  | z= -1.628e-15  | rawP= 1  | FDR= 1
Egg - Carcass  | est= -15.24  | SE= 6706  | z= -0.002273  | rawP= 1  | FDR= 1
Ceca - Carcass  | est= -15.24  | SE= 1323  | z= -0.01152  | rawP= 1  | FDR= 1

----------------------------------------------------------
Gene:  blaCARB.2  | Reference:  Env 
----------------------------------------------------------


Call:
glm(formula = as.formula(paste(gene, "~", group_var)), family = binomial, 
    data = data)

Coefficients:
                                Estimate Std. Error z value Pr(>|z|)
(Intercept)                   -2.357e+01  1.256e+04  -0.002    0.999
SourceEgg      4.375e-07  2.214e+04   0.000    1.000
SourceCeca     4.375e-07  1.307e+04   0.000    1.000
SourceCarcass  1.504e+01  1.256e+04   0.001    0.999

(Dispersion parameter for binomial family taken to be 1)

    Null deviance: 19.255  on 5583  degrees of freedom
Residual deviance: 19.049  on 5580  degrees of freedom
AIC: 27.049

Number of Fisher Scoring iterations: 22


Odds Ratios (95% CI):
                              Estimate 2.5 %        97.5 %
(Intercept)                          0     0 1.582107e+234
SourceEgg            1     0           Inf
SourceCeca           1     0           Inf
SourceCarcass  3408223     0            NA

ANOVA (LR Type II):
Analysis of Deviance Table (Type II tests)

Response: blaCARB.2
               LR Chisq Df Pr(>Chisq)
Source  0.20621  3     0.9766
FDR p-value:  0.9766 
Env - Egg  | est= -4.375e-07  | SE= 22140  | z= -1.976e-11  | rawP= 1  | FDR= 1
Env - Ceca  | est= -4.375e-07  | SE= 13070  | z= -3.348e-11  | rawP= 1  | FDR= 1
Env - Carcass  | est= -15.04  | SE= 12560  | z= -0.001197  | rawP= 1  | FDR= 1
Egg - Ceca  | est= -3.045e-11  | SE= 18580  | z= -1.639e-15  | rawP= 1  | FDR= 1
Egg - Carcass  | est= -15.04  | SE= 18230  | z= -0.0008251  | rawP= 1  | FDR= 1
Ceca - Carcass  | est= -15.04  | SE= 3597  | z= -0.004182  | rawP= 1  | FDR= 1

----------------------------------------------------------
Gene:  blaHERA.3  | Reference:  Env 
----------------------------------------------------------


Call:
glm(formula = as.formula(paste(gene, "~", group_var)), family = binomial, 
    data = data)

Coefficients:
                                Estimate Std. Error z value Pr(>|z|)
(Intercept)                   -2.357e+01  1.256e+04  -0.002    0.999
SourceEgg      3.101e-07  2.214e+04   0.000    1.000
SourceCeca     3.101e-07  1.307e+04   0.000    1.000
SourceCarcass  1.504e+01  1.256e+04   0.001    0.999

(Dispersion parameter for binomial family taken to be 1)

    Null deviance: 19.255  on 5583  degrees of freedom
Residual deviance: 19.049  on 5580  degrees of freedom
AIC: 27.049

Number of Fisher Scoring iterations: 22


Odds Ratios (95% CI):
                              Estimate 2.5 %        97.5 %
(Intercept)                          0     0 1.582159e+234
SourceEgg            1     0           Inf
SourceCeca           1     0           Inf
SourceCarcass  3408222     0            NA

ANOVA (LR Type II):
Analysis of Deviance Table (Type II tests)

Response: blaHERA.3
               LR Chisq Df Pr(>Chisq)
Source  0.20621  3     0.9766
FDR p-value:  0.9766 
Env - Egg  | est= -3.101e-07  | SE= 22140  | z= -1.401e-11  | rawP= 1  | FDR= 1
Env - Ceca  | est= -3.101e-07  | SE= 13070  | z= -2.373e-11  | rawP= 1  | FDR= 1
Env - Carcass  | est= -15.04  | SE= 12560  | z= -0.001197  | rawP= 1  | FDR= 1
Egg - Ceca  | est= -2.145e-11  | SE= 18580  | z= -1.155e-15  | rawP= 1  | FDR= 1
Egg - Carcass  | est= -15.04  | SE= 18230  | z= -0.0008251  | rawP= 1  | FDR= 1
Ceca - Carcass  | est= -15.04  | SE= 3597  | z= -0.004182  | rawP= 1  | FDR= 1

----------------------------------------------------------
Gene:  cmlA1  | Reference:  Env 
----------------------------------------------------------


Call:
glm(formula = as.formula(paste(gene, "~", group_var)), family = binomial, 
    data = data)

Coefficients:
                                Estimate Std. Error z value Pr(>|z|)
(Intercept)                   -2.257e+01  7.620e+03  -0.003    0.998
SourceEgg     -2.639e-07  1.343e+04   0.000    1.000
SourceCeca    -2.639e-07  7.927e+03   0.000    1.000
SourceCarcass  1.474e+01  7.620e+03   0.002    0.998

(Dispersion parameter for binomial family taken to be 1)

    Null deviance: 35.737  on 5583  degrees of freedom
Residual deviance: 35.325  on 5580  degrees of freedom
AIC: 43.325

Number of Fisher Scoring iterations: 21


Odds Ratios (95% CI):
                              Estimate 2.5 %        97.5 %
(Intercept)                          0     0 2.859597e+138
SourceEgg            1     0           Inf
SourceCeca           1     0           Inf
SourceCarcass  2508127     0            NA

ANOVA (LR Type II):
Analysis of Deviance Table (Type II tests)

Response: cmlA1
               LR Chisq Df Pr(>Chisq)
Source  0.41246  3     0.9377
FDR p-value:  0.9766 
Env - Egg  | est= 2.639e-07  | SE= 13430  | z= 1.965e-11  | rawP= 1  | FDR= 1
Env - Ceca  | est= 2.639e-07  | SE= 7927  | z= 3.329e-11  | rawP= 1  | FDR= 1
Env - Carcass  | est= -14.74  | SE= 7620  | z= -0.001934  | rawP= 1  | FDR= 1
Egg - Ceca  | est= 3.02e-11  | SE= 11270  | z= 2.68e-15  | rawP= 1  | FDR= 1
Egg - Carcass  | est= -14.74  | SE= 11060  | z= -0.001333  | rawP= 1  | FDR= 1
Ceca - Carcass  | est= -14.74  | SE= 2182  | z= -0.006754  | rawP= 1  | FDR= 1

----------------------------------------------------------
Gene:  floR  | Reference:  Env 
----------------------------------------------------------


Call:
glm(formula = as.formula(paste(gene, "~", group_var)), family = binomial, 
    data = data)

Coefficients:
                               Estimate Std. Error z value Pr(>|z|)
(Intercept)                    -0.20067    0.31782  -0.631    0.528
SourceEgg     -14.36540  202.51547  -0.071    0.943
SourceCeca     -0.38967    0.33157  -1.175    0.240
SourceCarcass  -0.01577    0.31908  -0.049    0.961

(Dispersion parameter for binomial family taken to be 1)

    Null deviance: 7651.6  on 5583  degrees of freedom
Residual deviance: 7614.9  on 5580  degrees of freedom
AIC: 7622.9

Number of Fisher Scoring iterations: 13


Odds Ratios (95% CI):
                              Estimate  2.5 % 97.5 %
(Intercept)                     0.8182 0.4338 1.5232
SourceEgg       0.0000 0.0000 0.0000
SourceCeca      0.6773 0.3541 1.3108
SourceCarcass   0.9843 0.5274 1.8610

ANOVA (LR Type II):
Analysis of Deviance Table (Type II tests)

Response: floR
               LR Chisq Df Pr(>Chisq)    
Source   36.624  3  5.527e-08 ***
---
Signif. codes:  0 ‘***’ 0.001 ‘**’ 0.01 ‘*’ 0.05 ‘.’ 0.1 ‘ ’ 1
FDR p-value:  1.904e-07 
Env - Egg  | est= 14.37  | SE= 202.5  | z= 0.07093  | rawP= 0.9999  | FDR= 1
Env - Ceca  | est= 0.3897  | SE= 0.3316  | z= 1.175  | rawP= 0.6426  | FDR= 1
Env - Carcass  | est= 0.01577  | SE= 0.3191  | z= 0.04944  | rawP= 1  | FDR= 1
Egg - Ceca  | est= -13.98  | SE= 202.5  | z= -0.06901  | rawP= 0.9999  | FDR= 1
Egg - Carcass  | est= -14.35  | SE= 202.5  | z= -0.07086  | rawP= 0.9999  | FDR= 1
Ceca - Carcass  | est= -0.3739  | SE= 0.09867  | z= -3.789  | rawP= 0.0008692  | FDR= 0.01617

----------------------------------------------------------
Gene:  lnu.A.  | Reference:  Env 
----------------------------------------------------------


Call:
glm(formula = as.formula(paste(gene, "~", group_var)), family = binomial, 
    data = data)

Coefficients:
                                Estimate Std. Error z value Pr(>|z|)
(Intercept)                   -2.357e+01  1.256e+04  -0.002    0.999
SourceEgg      4.652e-07  2.214e+04   0.000    1.000
SourceCeca     4.652e-07  1.307e+04   0.000    1.000
SourceCarcass  1.504e+01  1.256e+04   0.001    0.999

(Dispersion parameter for binomial family taken to be 1)

    Null deviance: 19.255  on 5583  degrees of freedom
Residual deviance: 19.049  on 5580  degrees of freedom
AIC: 27.049

Number of Fisher Scoring iterations: 22


Odds Ratios (95% CI):
                              Estimate 2.5 %        97.5 %
(Intercept)                          0     0 1.582163e+234
SourceEgg            1     0           Inf
SourceCeca           1     0           Inf
SourceCarcass  3408223     0            NA

ANOVA (LR Type II):
Analysis of Deviance Table (Type II tests)

Response: lnu.A.
               LR Chisq Df Pr(>Chisq)
Source  0.20621  3     0.9766
FDR p-value:  0.9766 
Env - Egg  | est= -4.652e-07  | SE= 22140  | z= -2.101e-11  | rawP= 1  | FDR= 1
Env - Ceca  | est= -4.652e-07  | SE= 13070  | z= -3.56e-11  | rawP= 1  | FDR= 1
Env - Carcass  | est= -15.04  | SE= 12560  | z= -0.001197  | rawP= 1  | FDR= 1
Egg - Ceca  | est= -3.559e-11  | SE= 18580  | z= -1.915e-15  | rawP= 1  | FDR= 1
Egg - Carcass  | est= -15.04  | SE= 18230  | z= -0.0008251  | rawP= 1  | FDR= 1
Ceca - Carcass  | est= -15.04  | SE= 3597  | z= -0.004182  | rawP= 1  | FDR= 1

----------------------------------------------------------
Gene:  lnu.G.  | Reference:  Env 
----------------------------------------------------------


Call:
glm(formula = as.formula(paste(gene, "~", group_var)), family = binomial, 
    data = data)

Coefficients:
                                Estimate Std. Error z value Pr(>|z|)
(Intercept)                   -2.357e+01  1.256e+04  -0.002    0.999
SourceEgg      4.410e-07  2.214e+04   0.000    1.000
SourceCeca     4.410e-07  1.307e+04   0.000    1.000
SourceCarcass  1.504e+01  1.256e+04   0.001    0.999

(Dispersion parameter for binomial family taken to be 1)

    Null deviance: 19.255  on 5583  degrees of freedom
Residual deviance: 19.049  on 5580  degrees of freedom
AIC: 27.049

Number of Fisher Scoring iterations: 22


Odds Ratios (95% CI):
                              Estimate 2.5 %        97.5 %
(Intercept)                          0     0 1.582153e+234
SourceEgg            1     0           Inf
SourceCeca           1     0           Inf
SourceCarcass  3408223     0            NA

ANOVA (LR Type II):
Analysis of Deviance Table (Type II tests)

Response: lnu.G.
               LR Chisq Df Pr(>Chisq)
Source  0.20621  3     0.9766
FDR p-value:  0.9766 
Env - Egg  | est= -4.41e-07  | SE= 22140  | z= -1.992e-11  | rawP= 1  | FDR= 1
Env - Ceca  | est= -4.41e-07  | SE= 13070  | z= -3.375e-11  | rawP= 1  | FDR= 1
Env - Carcass  | est= -15.04  | SE= 12560  | z= -0.001197  | rawP= 1  | FDR= 1
Egg - Ceca  | est= -2.185e-11  | SE= 18580  | z= -1.176e-15  | rawP= 1  | FDR= 1
Egg - Carcass  | est= -15.04  | SE= 18230  | z= -0.0008251  | rawP= 1  | FDR= 1
Ceca - Carcass  | est= -15.04  | SE= 3597  | z= -0.004182  | rawP= 1  | FDR= 1

----------------------------------------------------------
Gene:  qnrS1  | Reference:  Env 
----------------------------------------------------------


Call:
glm(formula = as.formula(paste(gene, "~", group_var)), family = binomial, 
    data = data)

Coefficients:
                                Estimate Std. Error z value Pr(>|z|)
(Intercept)                   -1.957e+01  1.700e+03  -0.012    0.991
SourceEgg      1.683e-08  2.996e+03   0.000    1.000
SourceCeca     1.448e+01  1.700e+03   0.009    0.993
SourceCarcass  1.243e+01  1.700e+03   0.007    0.994

(Dispersion parameter for binomial family taken to be 1)

    Null deviance: 107.54  on 5583  degrees of freedom
Residual deviance: 101.63  on 5580  degrees of freedom
AIC: 109.63

Number of Fisher Scoring iterations: 18


Odds Ratios (95% CI):
                               Estimate 2.5 %       97.5 %
(Intercept)                         0.0     0 3.829033e+24
SourceEgg           1.0     0 2.936427e+63
SourceCeca    1944532.1     0           NA
SourceCarcass  249843.8     0           NA

ANOVA (LR Type II):
Analysis of Deviance Table (Type II tests)

Response: qnrS1
               LR Chisq Df Pr(>Chisq)
Source    5.901  3     0.1165
FDR p-value:  0.2779 
Env - Egg  | est= -1.683e-08  | SE= 2996  | z= -5.616e-12  | rawP= 1  | FDR= 1
Env - Ceca  | est= -14.48  | SE= 1700  | z= -0.008516  | rawP= 1  | FDR= 1
Env - Carcass  | est= -12.43  | SE= 1700  | z= -0.007309  | rawP= 1  | FDR= 1
Egg - Ceca  | est= -14.48  | SE= 2467  | z= -0.005869  | rawP= 1  | FDR= 1
Egg - Carcass  | est= -12.43  | SE= 2467  | z= -0.005038  | rawP= 1  | FDR= 1
Ceca - Carcass  | est= 2.052  | SE= 0.7652  | z= 2.681  | rawP= 0.03684  | FDR= 0.3606

----------------------------------------------------------
Gene:  sul1  | Reference:  Env 
----------------------------------------------------------


Call:
glm(formula = as.formula(paste(gene, "~", group_var)), family = binomial, 
    data = data)

Coefficients:
                              Estimate Std. Error z value Pr(>|z|)    
(Intercept)                     0.1001     0.3166   0.316    0.752    
SourceEgg     -14.6662   202.5155  -0.072    0.942    
SourceCeca      1.5902     0.3403   4.672 2.98e-06 ***
SourceCarcass   1.5259     0.3189   4.785 1.71e-06 ***
---
Signif. codes:  0 ‘***’ 0.001 ‘**’ 0.01 ‘*’ 0.05 ‘.’ 0.1 ‘ ’ 1

(Dispersion parameter for binomial family taken to be 1)

    Null deviance: 5068.2  on 5583  degrees of freedom
Residual deviance: 4979.3  on 5580  degrees of freedom
AIC: 4987.3

Number of Fisher Scoring iterations: 13


Odds Ratios (95% CI):
                              Estimate  2.5 % 97.5 %
(Intercept)                     1.1053 0.5932 2.0728
SourceEgg       0.0000     NA 0.0559
SourceCeca      4.9048 2.5020 9.5779
SourceCarcass   4.5992 2.4418 8.6075

ANOVA (LR Type II):
Analysis of Deviance Table (Type II tests)

Response: sul1
               LR Chisq Df Pr(>Chisq)    
Source   88.931  3  < 2.2e-16 ***
---
Signif. codes:  0 ‘***’ 0.001 ‘**’ 0.01 ‘*’ 0.05 ‘.’ 0.1 ‘ ’ 1
FDR p-value:  1.152e-17 
Env - Egg  | est= 14.67  | SE= 202.5  | z= 0.07242  | rawP= 0.9999  | FDR= 1
Env - Ceca  | est= -1.59  | SE= 0.3403  | z= -4.672  | rawP= 1.769e-05  | FDR= 0.0007076
Env - Carcass  | est= -1.526  | SE= 0.3189  | z= -4.785  | rawP= 1.018e-05  | FDR= 0.0007076
Egg - Ceca  | est= -16.26  | SE= 202.5  | z= -0.08027  | rawP= 0.9998  | FDR= 1
Egg - Carcass  | est= -16.19  | SE= 202.5  | z= -0.07995  | rawP= 0.9998  | FDR= 1
Ceca - Carcass  | est= 0.06432  | SE= 0.1305  | z= 0.4929  | rawP= 0.9607  | FDR= 1

----------------------------------------------------------
Gene:  sul2  | Reference:  Env 
----------------------------------------------------------


Call:
glm(formula = as.formula(paste(gene, "~", group_var)), family = binomial, 
    data = data)

Coefficients:
                                Estimate Std. Error z value Pr(>|z|)
(Intercept)                   -2.257e+01  7.620e+03  -0.003    0.998
SourceEgg      2.071e-07  1.343e+04   0.000    1.000
SourceCeca     2.071e-07  7.927e+03   0.000    1.000
SourceCarcass  1.565e+01  7.620e+03   0.002    0.998

(Dispersion parameter for binomial family taken to be 1)

    Null deviance: 80.178  on 5583  degrees of freedom
Residual deviance: 79.146  on 5580  degrees of freedom
AIC: 87.146

Number of Fisher Scoring iterations: 21


Odds Ratios (95% CI):
                              Estimate 2.5 %        97.5 %
(Intercept)                          0     0 2.859770e+138
SourceEgg            1     0           Inf
SourceCeca           1     0 9.179451e+200
SourceCarcass  6274058     0            NA

ANOVA (LR Type II):
Analysis of Deviance Table (Type II tests)

Response: sul2
               LR Chisq Df Pr(>Chisq)
Source   1.0314  3     0.7936
FDR p-value:  0.9766 
Env - Egg  | est= -2.071e-07  | SE= 13430  | z= -1.542e-11  | rawP= 1  | FDR= 1
Env - Ceca  | est= -2.071e-07  | SE= 7927  | z= -2.612e-11  | rawP= 1  | FDR= 1
Env - Carcass  | est= -15.65  | SE= 7620  | z= -0.002054  | rawP= 1  | FDR= 1
Egg - Ceca  | est= 5.876e-11  | SE= 11270  | z= 5.214e-15  | rawP= 1  | FDR= 1
Egg - Carcass  | est= -15.65  | SE= 11060  | z= -0.001416  | rawP= 1  | FDR= 1
Ceca - Carcass  | est= -15.65  | SE= 2182  | z= -0.007174  | rawP= 1  | FDR= 1

----------------------------------------------------------
Gene:  sul3  | Reference:  Env 
----------------------------------------------------------


Call:
glm(formula = as.formula(paste(gene, "~", group_var)), family = binomial, 
    data = data)

Coefficients:
                                Estimate Std. Error z value Pr(>|z|)
(Intercept)                   -2.257e+01  7.620e+03  -0.003    0.998
SourceEgg     -2.639e-07  1.343e+04   0.000    1.000
SourceCeca    -2.639e-07  7.927e+03   0.000    1.000
SourceCarcass  1.474e+01  7.620e+03   0.002    0.998

(Dispersion parameter for binomial family taken to be 1)

    Null deviance: 35.737  on 5583  degrees of freedom
Residual deviance: 35.325  on 5580  degrees of freedom
AIC: 43.325

Number of Fisher Scoring iterations: 21


Odds Ratios (95% CI):
                              Estimate 2.5 %        97.5 %
(Intercept)                          0     0 2.859597e+138
SourceEgg            1     0           Inf
SourceCeca           1     0           Inf
SourceCarcass  2508127     0            NA

ANOVA (LR Type II):
Analysis of Deviance Table (Type II tests)

Response: sul3
               LR Chisq Df Pr(>Chisq)
Source  0.41246  3     0.9377
FDR p-value:  0.9766 
Env - Egg  | est= 2.639e-07  | SE= 13430  | z= 1.965e-11  | rawP= 1  | FDR= 1
Env - Ceca  | est= 2.639e-07  | SE= 7927  | z= 3.329e-11  | rawP= 1  | FDR= 1
Env - Carcass  | est= -14.74  | SE= 7620  | z= -0.001934  | rawP= 1  | FDR= 1
Egg - Ceca  | est= 3.02e-11  | SE= 11270  | z= 2.68e-15  | rawP= 1  | FDR= 1
Egg - Carcass  | est= -14.74  | SE= 11060  | z= -0.001333  | rawP= 1  | FDR= 1
Ceca - Carcass  | est= -14.74  | SE= 2182  | z= -0.006754  | rawP= 1  | FDR= 1

----------------------------------------------------------
Gene:  tet.A.  | Reference:  Env 
----------------------------------------------------------


Call:
glm(formula = as.formula(paste(gene, "~", group_var)), family = binomial, 
    data = data)

Coefficients:
                              Estimate Std. Error z value Pr(>|z|)    
(Intercept)                     0.5108     0.3266   1.564 0.117799    
SourceEgg     -15.0769   202.5155  -0.074 0.940654    
SourceCeca      1.2929     0.3515   3.678 0.000235 ***
SourceCarcass   1.2015     0.3289   3.653 0.000260 ***
---
Signif. codes:  0 ‘***’ 0.001 ‘**’ 0.01 ‘*’ 0.05 ‘.’ 0.1 ‘ ’ 1

(Dispersion parameter for binomial family taken to be 1)

    Null deviance: 4841.9  on 5583  degrees of freedom
Residual deviance: 4758.8  on 5580  degrees of freedom
AIC: 4766.8

Number of Fisher Scoring iterations: 13


Odds Ratios (95% CI):
                              Estimate  2.5 % 97.5 %
(Intercept)                     1.6667 0.8890 3.2343
SourceEgg       0.0000     NA 0.0403
SourceCeca      3.6435 1.7956 7.1897
SourceCarcass   3.3249 1.7061 6.2629

ANOVA (LR Type II):
Analysis of Deviance Table (Type II tests)

Response: tet.A.
               LR Chisq Df Pr(>Chisq)    
Source   83.076  3  < 2.2e-16 ***
---
Signif. codes:  0 ‘***’ 0.001 ‘**’ 0.01 ‘*’ 0.05 ‘.’ 0.1 ‘ ’ 1
FDR p-value:  6.938e-17 
Env - Egg  | est= 15.08  | SE= 202.5  | z= 0.07445  | rawP= 0.9999  | FDR= 1
Env - Ceca  | est= -1.293  | SE= 0.3515  | z= -3.678  | rawP= 0.001341  | FDR= 0.02119
Env - Carcass  | est= -1.201  | SE= 0.3289  | z= -3.653  | rawP= 0.001481  | FDR= 0.02119
Egg - Ceca  | est= -16.37  | SE= 202.5  | z= -0.08083  | rawP= 0.9998  | FDR= 1
Egg - Carcass  | est= -16.28  | SE= 202.5  | z= -0.08038  | rawP= 0.9998  | FDR= 1
Ceca - Carcass  | est= 0.09149  | SE= 0.1357  | z= 0.6742  | rawP= 0.9069  | FDR= 1

----------------------------------------------------------
Gene:  tet.B.  | Reference:  Env 
----------------------------------------------------------


Call:
glm(formula = as.formula(paste(gene, "~", group_var)), family = binomial, 
    data = data)

Coefficients:
                              Estimate Std. Error z value Pr(>|z|)    
(Intercept)                     -3.664      1.013  -3.617 0.000297 ***
SourceEgg      -14.903   1496.396  -0.010 0.992054    
SourceCeca      -2.525      1.424  -1.773 0.076229 .  
SourceCarcass   -3.251      1.107  -2.936 0.003326 ** 
---
Signif. codes:  0 ‘***’ 0.001 ‘**’ 0.01 ‘*’ 0.05 ‘.’ 0.1 ‘ ’ 1

(Dispersion parameter for binomial family taken to be 1)

    Null deviance: 107.54  on 5583  degrees of freedom
Residual deviance: 102.88  on 5580  degrees of freedom
AIC: 110.88

Number of Fisher Scoring iterations: 17


Odds Ratios (95% CI):
                              Estimate  2.5 %       97.5 %
(Intercept)                     0.0256 0.0014 1.179000e-01
SourceEgg       0.0000     NA 8.085673e+57
SourceCeca      0.0801 0.0031 2.050900e+00
SourceCarcass   0.0388 0.0061 7.515000e-01

ANOVA (LR Type II):
Analysis of Deviance Table (Type II tests)

Response: tet.B.
               LR Chisq Df Pr(>Chisq)
Source   4.6583  3     0.1986
FDR p-value:  0.4131 
Env - Egg  | est= 14.9  | SE= 1496  | z= 0.009959  | rawP= 1  | FDR= 1
Env - Ceca  | est= 2.525  | SE= 1.424  | z= 1.773  | rawP= 0.2864  | FDR= 1
Env - Carcass  | est= 3.251  | SE= 1.107  | z= 2.936  | rawP= 0.01751  | FDR= 0.1916
Egg - Ceca  | est= -12.38  | SE= 1496  | z= -0.008272  | rawP= 1  | FDR= 1
Egg - Carcass  | est= -11.65  | SE= 1496  | z= -0.007787  | rawP= 1  | FDR= 1
Ceca - Carcass  | est= 0.7259  | SE= 1.096  | z= 0.662  | rawP= 0.9113  | FDR= 1

----------------------------------------------------------
Gene:  tet.G.  | Reference:  Env 
----------------------------------------------------------


Call:
glm(formula = as.formula(paste(gene, "~", group_var)), family = binomial, 
    data = data)

Coefficients:
                                Estimate Std. Error z value Pr(>|z|)
(Intercept)                   -2.357e+01  1.256e+04  -0.002    0.999
SourceEgg      4.375e-07  2.214e+04   0.000    1.000
SourceCeca     4.375e-07  1.307e+04   0.000    1.000
SourceCarcass  1.504e+01  1.256e+04   0.001    0.999

(Dispersion parameter for binomial family taken to be 1)

    Null deviance: 19.255  on 5583  degrees of freedom
Residual deviance: 19.049  on 5580  degrees of freedom
AIC: 27.049

Number of Fisher Scoring iterations: 22


Odds Ratios (95% CI):
                              Estimate 2.5 %        97.5 %
(Intercept)                          0     0 1.582107e+234
SourceEgg            1     0           Inf
SourceCeca           1     0           Inf
SourceCarcass  3408223     0            NA

ANOVA (LR Type II):
Analysis of Deviance Table (Type II tests)

Response: tet.G.
               LR Chisq Df Pr(>Chisq)
Source  0.20621  3     0.9766
FDR p-value:  0.9766 
Env - Egg  | est= -4.375e-07  | SE= 22140  | z= -1.976e-11  | rawP= 1  | FDR= 1
Env - Ceca  | est= -4.375e-07  | SE= 13070  | z= -3.348e-11  | rawP= 1  | FDR= 1
Env - Carcass  | est= -15.04  | SE= 12560  | z= -0.001197  | rawP= 1  | FDR= 1
Egg - Ceca  | est= -3.045e-11  | SE= 18580  | z= -1.639e-15  | rawP= 1  | FDR= 1
Egg - Carcass  | est= -15.04  | SE= 18230  | z= -0.0008251  | rawP= 1  | FDR= 1
Ceca - Carcass  | est= -15.04  | SE= 3597  | z= -0.004182  | rawP= 1  | FDR= 1

----------------------------------------------------------
Gene:  tet.M.  | Reference:  Env 
----------------------------------------------------------


Call:
glm(formula = as.formula(paste(gene, "~", group_var)), family = binomial, 
    data = data)

Coefficients:
                               Estimate Std. Error z value Pr(>|z|)    
(Intercept)                      -3.664      1.013  -3.617 0.000297 ***
SourceEgg       -22.903  81700.449   0.000 0.999776    
SourceCeca      -22.903  16120.976  -0.001 0.998866    
SourceCarcass   -22.903   5017.822  -0.005 0.996358    
---
Signif. codes:  0 ‘***’ 0.001 ‘**’ 0.01 ‘*’ 0.05 ‘.’ 0.1 ‘ ’ 1

(Dispersion parameter for binomial family taken to be 1)

    Null deviance: 19.2551  on 5583  degrees of freedom
Residual deviance:  9.3525  on 5580  degrees of freedom
AIC: 17.353

Number of Fisher Scoring iterations: 25


Odds Ratios (95% CI):
                              Estimate  2.5 % 97.5 %
(Intercept)                     0.0256 0.0014 0.1179
SourceEgg       0.0000     NA    Inf
SourceCeca      0.0000     NA    Inf
SourceCarcass   0.0000     NA    Inf

ANOVA (LR Type II):
Analysis of Deviance Table (Type II tests)

Response: tet.M.
               LR Chisq Df Pr(>Chisq)  
Source   9.9026  3    0.01941 *
---
Signif. codes:  0 ‘***’ 0.001 ‘**’ 0.01 ‘*’ 0.05 ‘.’ 0.1 ‘ ’ 1
FDR p-value:  0.05015 
Env - Egg  | est= 22.9  | SE= 81700  | z= 0.0002803  | rawP= 1  | FDR= 1
Env - Ceca  | est= 22.9  | SE= 16120  | z= 0.001421  | rawP= 1  | FDR= 1
Env - Carcass  | est= 22.9  | SE= 5018  | z= 0.004564  | rawP= 1  | FDR= 1
Egg - Ceca  | est= 5.329e-13  | SE= 83280  | z= 6.399e-18  | rawP= 1  | FDR= 1
Egg - Carcass  | est= 8.171e-14  | SE= 81850  | z= 9.983e-19  | rawP= 1  | FDR= 1
Ceca - Carcass  | est= -4.512e-13  | SE= 16880  | z= -2.672e-17  | rawP= 1  | FDR= 1


----------------------------------------------------------
Plasmid  Plasmid  Plasmid  Plasmid  Plasmid  Plasmid 
----------------------------------------------------------
----------------------------------------------------------
Plasmid  Plasmid  Plasmid  Plasmid  Plasmid  Plasmid 
----------------------------------------------------------
----------------------------------------------------------
Plasmid  Plasmid  Plasmid  Plasmid  Plasmid  Plasmid 
----------------------------------------------------------
----------------------------------------------------------
Plasmid  Plasmid  Plasmid  Plasmid  Plasmid  Plasmid 
----------------------------------------------------------

----------------------------------------------------------
Gene:  Col.Plasmids  | Reference:  Carcass 
----------------------------------------------------------


Call:
glm(formula = as.formula(paste(gene, "~", group_var)), family = binomial, 
    data = data)

Coefficients:
                           Estimate Std. Error z value Pr(>|z|)    
(Intercept)                 -4.4182     0.1299 -34.019   <2e-16 ***
SourceCeca   0.3239     0.3794   0.854   0.3933    
SourceEgg  -12.1478   550.4933  -0.022   0.9824    
SourceEnv    1.4738     0.7370   2.000   0.0455 *  
---
Signif. codes:  0 ‘***’ 0.001 ‘**’ 0.01 ‘*’ 0.05 ‘.’ 0.1 ‘ ’ 1

(Dispersion parameter for binomial family taken to be 1)

    Null deviance: 752.20  on 5583  degrees of freedom
Residual deviance: 748.43  on 5580  degrees of freedom
AIC: 756.43

Number of Fisher Scoring iterations: 15


Odds Ratios (95% CI):
                           Estimate  2.5 %       97.5 %
(Intercept)                  0.0121 0.0092 1.540000e-02
SourceCeca   1.3825 0.6072 2.740900e+00
SourceEgg    0.0000     NA 7.707285e+08
SourceEnv    4.3658 0.7004 1.470430e+01

ANOVA (LR Type II):
Analysis of Deviance Table (Type II tests)

Response: Col.Plasmids
               LR Chisq Df Pr(>Chisq)
Source   3.7696  3     0.2874
FDR p-value:  0.5749 
Carcass - Ceca  | est= -0.3239  | SE= 0.3794  | z= -0.8537  | rawP= 0.8286  | FDR= 1
Carcass - Egg  | est= 12.15  | SE= 550.5  | z= 0.02207  | rawP= 1  | FDR= 1
Carcass - Env  | est= -1.474  | SE= 0.737  | z= -2  | rawP= 0.188  | FDR= 1
Ceca - Egg  | est= 12.47  | SE= 550.5  | z= 0.02266  | rawP= 1  | FDR= 1
Ceca - Env  | est= -1.15  | SE= 0.8083  | z= -1.423  | rawP= 0.4851  | FDR= 1
Egg - Env  | est= -13.62  | SE= 550.5  | z= -0.02474  | rawP= 1  | FDR= 1

----------------------------------------------------------
Gene:  IncA.C.Plasmids  | Reference:  Carcass 
----------------------------------------------------------


Call:
glm(formula = as.formula(paste(gene, "~", group_var)), family = binomial, 
    data = data)

Coefficients:
                             Estimate Std. Error z value Pr(>|z|)    
(Intercept)                   -7.1375     0.5002 -14.269   <2e-16 ***
SourceCeca   -15.4286  2181.7369  -0.007    0.994    
SourceEgg    -15.4286 11056.9534  -0.001    0.999    
SourceEnv    -15.4286  7620.4792  -0.002    0.998    
---
Signif. codes:  0 ‘***’ 0.001 ‘**’ 0.01 ‘*’ 0.05 ‘.’ 0.1 ‘ ’ 1

(Dispersion parameter for binomial family taken to be 1)

    Null deviance: 65.928  on 5583  degrees of freedom
Residual deviance: 65.103  on 5580  degrees of freedom
AIC: 73.103

Number of Fisher Scoring iterations: 21


Odds Ratios (95% CI):
                           Estimate 2.5 %        97.5 %
(Intercept)                   8e-04 2e-04  1.800000e-03
SourceCeca    0e+00    NA 1.509948e+115
SourceEgg     0e+00    NA           Inf
SourceEnv     0e+00    NA           Inf

ANOVA (LR Type II):
Analysis of Deviance Table (Type II tests)

Response: IncA.C.Plasmids
               LR Chisq Df Pr(>Chisq)
Source  0.82507  3     0.8435
FDR p-value:  0.9766 
Carcass - Ceca  | est= 15.43  | SE= 2182  | z= 0.007072  | rawP= 1  | FDR= 1
Carcass - Egg  | est= 15.43  | SE= 11060  | z= 0.001395  | rawP= 1  | FDR= 1
Carcass - Env  | est= 15.43  | SE= 7620  | z= 0.002025  | rawP= 1  | FDR= 1
Ceca - Egg  | est= 5.446e-11  | SE= 11270  | z= 4.832e-15  | rawP= 1  | FDR= 1
Ceca - Env  | est= -8.078e-11  | SE= 7927  | z= -1.019e-14  | rawP= 1  | FDR= 1
Egg - Env  | est= -1.352e-10  | SE= 13430  | z= -1.007e-14  | rawP= 1  | FDR= 1

----------------------------------------------------------
Gene:  IncB.O.K.Z.Plasmids  | Reference:  Carcass 
----------------------------------------------------------


Call:
glm(formula = as.formula(paste(gene, "~", group_var)), family = binomial, 
    data = data)

Coefficients:
                            Estimate Std. Error z value Pr(>|z|)    
(Intercept)                   -8.524      1.000  -8.524   <2e-16 ***
SourceCeca   -15.042   3597.076  -0.004    0.997    
SourceEgg    -15.042  18229.834  -0.001    0.999    
SourceEnv    -15.042  12564.046  -0.001    0.999    
---
Signif. codes:  0 ‘***’ 0.001 ‘**’ 0.01 ‘*’ 0.05 ‘.’ 0.1 ‘ ’ 1

(Dispersion parameter for binomial family taken to be 1)

    Null deviance: 19.255  on 5583  degrees of freedom
Residual deviance: 19.049  on 5580  degrees of freedom
AIC: 27.049

Number of Fisher Scoring iterations: 22


Odds Ratios (95% CI):
                           Estimate 2.5 % 97.5 %
(Intercept)                   2e-04     0  9e-04
SourceCeca    0e+00    NA    Inf
SourceEgg     0e+00    NA    Inf
SourceEnv     0e+00    NA    Inf

ANOVA (LR Type II):
Analysis of Deviance Table (Type II tests)

Response: IncB.O.K.Z.Plasmids
               LR Chisq Df Pr(>Chisq)
Source  0.20621  3     0.9766
FDR p-value:  0.9766 
Carcass - Ceca  | est= 15.04  | SE= 3597  | z= 0.004182  | rawP= 1  | FDR= 1
Carcass - Egg  | est= 15.04  | SE= 18230  | z= 0.0008251  | rawP= 1  | FDR= 1
Carcass - Env  | est= 15.04  | SE= 12560  | z= 0.001197  | rawP= 1  | FDR= 1
Ceca - Egg  | est= -4.049e-11  | SE= 18580  | z= -2.179e-15  | rawP= 1  | FDR= 1
Ceca - Env  | est= -2.368e-11  | SE= 13070  | z= -1.812e-15  | rawP= 1  | FDR= 1
Egg - Env  | est= 1.68e-11  | SE= 22140  | z= 7.59e-16  | rawP= 1  | FDR= 1

----------------------------------------------------------
Gene:  IncF.Plasmids  | Reference:  Carcass 
----------------------------------------------------------


Call:
glm(formula = as.formula(paste(gene, "~", group_var)), family = binomial, 
    data = data)

Coefficients:
                            Estimate Std. Error z value Pr(>|z|)    
(Intercept)                  -5.8135     0.2586 -22.482  < 2e-16 ***
SourceCeca  -14.7525   802.6162  -0.018 0.985335    
SourceEgg   -14.7525  4067.6258  -0.004 0.997106    
SourceEnv     2.8691     0.7702   3.725 0.000195 ***
---
Signif. codes:  0 ‘***’ 0.001 ‘**’ 0.01 ‘*’ 0.05 ‘.’ 0.1 ‘ ’ 1

(Dispersion parameter for binomial family taken to be 1)

    Null deviance: 230.96  on 5583  degrees of freedom
Residual deviance: 220.33  on 5580  degrees of freedom
AIC: 228.33

Number of Fisher Scoring iterations: 19


Odds Ratios (95% CI):
                           Estimate  2.5 %        97.5 %
(Intercept)                  0.0030 0.0017  4.800000e-03
SourceCeca   0.0000     NA  1.054996e+17
SourceEgg    0.0000     NA 2.169323e+112
SourceEnv   17.6211 2.7179  6.539400e+01

ANOVA (LR Type II):
Analysis of Deviance Table (Type II tests)

Response: IncF.Plasmids
               LR Chisq Df Pr(>Chisq)  
Source   10.627  3    0.01392 *
---
Signif. codes:  0 ‘***’ 0.001 ‘**’ 0.01 ‘*’ 0.05 ‘.’ 0.1 ‘ ’ 1
FDR p-value:  0.07765 
Carcass - Ceca  | est= 14.75  | SE= 802.6  | z= 0.01838  | rawP= 1  | FDR= 1
Carcass - Egg  | est= 14.75  | SE= 4068  | z= 0.003627  | rawP= 1  | FDR= 1
Carcass - Env  | est= -2.869  | SE= 0.7702  | z= -3.725  | rawP= 0.001119  | FDR= 0.04028
Ceca - Egg  | est= -2.121e-10  | SE= 4146  | z= -5.115e-14  | rawP= 1  | FDR= 1
Ceca - Env  | est= -17.62  | SE= 802.6  | z= -0.02196  | rawP= 1  | FDR= 1
Egg - Env  | est= -17.62  | SE= 4068  | z= -0.004332  | rawP= 1  | FDR= 1

----------------------------------------------------------
Gene:  IncFIB.Plasmids  | Reference:  Carcass 
----------------------------------------------------------


Call:
glm(formula = as.formula(paste(gene, "~", group_var)), family = binomial, 
    data = data)

Coefficients:
                            Estimate Std. Error z value Pr(>|z|)    
(Intercept)                  -5.8827     0.2676 -21.981   <2e-16 ***
SourceCeca    0.3897     0.7574   0.514    0.607    
SourceEgg   -12.6833  1496.3959  -0.008    0.993    
SourceEnv   -12.6833  1031.3198  -0.012    0.990    
---
Signif. codes:  0 ‘***’ 0.001 ‘**’ 0.01 ‘*’ 0.05 ‘.’ 0.1 ‘ ’ 1

(Dispersion parameter for binomial family taken to be 1)

    Null deviance: 219.32  on 5583  degrees of freedom
Residual deviance: 218.74  on 5580  degrees of freedom
AIC: 226.74

Number of Fisher Scoring iterations: 17


Odds Ratios (95% CI):
                           Estimate  2.5 %       97.5 %
(Intercept)                  0.0028 0.0016 4.500000e-03
SourceCeca   1.4765 0.2314 5.304000e+00
SourceEgg    0.0000     NA 3.104636e+39
SourceEnv    0.0000     NA 3.206436e+25

ANOVA (LR Type II):
Analysis of Deviance Table (Type II tests)

Response: IncFIB.Plasmids
               LR Chisq Df Pr(>Chisq)
Source  0.58065  3     0.9008
FDR p-value:  0.9766 
Carcass - Ceca  | est= -0.3897  | SE= 0.7574  | z= -0.5145  | rawP= 0.9557  | FDR= 1
Carcass - Egg  | est= 12.68  | SE= 1496  | z= 0.008476  | rawP= 1  | FDR= 1
Carcass - Env  | est= 12.68  | SE= 1031  | z= 0.0123  | rawP= 1  | FDR= 1
Ceca - Egg  | est= 13.07  | SE= 1496  | z= 0.008736  | rawP= 1  | FDR= 1
Ceca - Env  | est= 13.07  | SE= 1031  | z= 0.01268  | rawP= 1  | FDR= 1
Egg - Env  | est= 1.139e-11  | SE= 1817  | z= 6.269e-15  | rawP= 1  | FDR= 1

----------------------------------------------------------
Gene:  IncI.Plasmids  | Reference:  Carcass 
----------------------------------------------------------


Call:
glm(formula = as.formula(paste(gene, "~", group_var)), family = binomial, 
    data = data)

Coefficients:
                           Estimate Std. Error z value Pr(>|z|)    
(Intercept)                 -4.6868     0.1481 -31.642  < 2e-16 ***
SourceCeca   0.4568     0.4085   1.118 0.263478    
SourceEgg  -11.8793   550.4933  -0.022 0.982783    
SourceEnv    2.1744     0.6183   3.517 0.000437 ***
---
Signif. codes:  0 ‘***’ 0.001 ‘**’ 0.01 ‘*’ 0.05 ‘.’ 0.1 ‘ ’ 1

(Dispersion parameter for binomial family taken to be 1)

    Null deviance: 626.90  on 5583  degrees of freedom
Residual deviance: 618.24  on 5580  degrees of freedom
AIC: 626.24

Number of Fisher Scoring iterations: 15


Odds Ratios (95% CI):
                           Estimate  2.5 %       97.5 %
(Intercept)                  0.0092 0.0068 1.220000e-02
SourceCeca   1.5790 0.6479 3.293900e+00
SourceEgg    0.0000     NA 9.773395e+08
SourceEnv    8.7973 2.0728 2.549700e+01

ANOVA (LR Type II):
Analysis of Deviance Table (Type II tests)

Response: IncI.Plasmids
               LR Chisq Df Pr(>Chisq)  
Source   8.6599  3    0.03417 *
---
Signif. codes:  0 ‘***’ 0.001 ‘**’ 0.01 ‘*’ 0.05 ‘.’ 0.1 ‘ ’ 1
FDR p-value:  0.1025 
Carcass - Ceca  | est= -0.4568  | SE= 0.4085  | z= -1.118  | rawP= 0.6783  | FDR= 1
Carcass - Egg  | est= 11.88  | SE= 550.5  | z= 0.02158  | rawP= 1  | FDR= 1
Carcass - Env  | est= -2.174  | SE= 0.6183  | z= -3.517  | rawP= 0.002465  | FDR= 0.05917
Ceca - Egg  | est= 12.34  | SE= 550.5  | z= 0.02241  | rawP= 1  | FDR= 1
Ceca - Env  | est= -1.718  | SE= 0.7108  | z= -2.416  | rawP= 0.074  | FDR= 1
Egg - Env  | est= -14.05  | SE= 550.5  | z= -0.02553  | rawP= 1  | FDR= 1

----------------------------------------------------------
Gene:  IncN.Plasmids  | Reference:  Carcass 
----------------------------------------------------------


Call:
glm(formula = as.formula(paste(gene, "~", group_var)), family = binomial, 
    data = data)

Coefficients:
                             Estimate Std. Error z value Pr(>|z|)    
(Intercept)                   -7.4254     0.5775 -12.857  < 2e-16 ***
SourceCeca   -15.1407  2181.7369  -0.007  0.99446    
SourceEgg    -15.1407 11056.9534  -0.001  0.99891    
SourceEnv      3.7618     1.1658   3.227  0.00125 ** 
---
Signif. codes:  0 ‘***’ 0.001 ‘**’ 0.01 ‘*’ 0.05 ‘.’ 0.1 ‘ ’ 1

(Dispersion parameter for binomial family taken to be 1)

    Null deviance: 65.928  on 5583  degrees of freedom
Residual deviance: 59.906  on 5580  degrees of freedom
AIC: 67.906

Number of Fisher Scoring iterations: 21


Odds Ratios (95% CI):
                           Estimate  2.5 %        97.5 %
(Intercept)                  0.0006 0.0001  1.500000e-03
SourceCeca   0.0000     NA 9.689041e+132
SourceEgg    0.0000     NA           Inf
SourceEnv   43.0256 2.1033  3.444462e+02

ANOVA (LR Type II):
Analysis of Deviance Table (Type II tests)

Response: IncN.Plasmids
               LR Chisq Df Pr(>Chisq)
Source   6.0216  3     0.1106
FDR p-value:  0.2654 
Carcass - Ceca  | est= 15.14  | SE= 2182  | z= 0.00694  | rawP= 1  | FDR= 1
Carcass - Egg  | est= 15.14  | SE= 11060  | z= 0.001369  | rawP= 1  | FDR= 1
Carcass - Env  | est= -3.762  | SE= 1.166  | z= -3.227  | rawP= 0.006865  | FDR= 0.1236
Ceca - Egg  | est= 6.93e-11  | SE= 11270  | z= 6.149e-15  | rawP= 1  | FDR= 1
Ceca - Env  | est= -18.9  | SE= 2182  | z= -0.008664  | rawP= 1  | FDR= 1
Egg - Env  | est= -18.9  | SE= 11060  | z= -0.00171  | rawP= 1  | FDR= 1

----------------------------------------------------------
Gene:  IncQ.Plasmids  | Reference:  Carcass 
----------------------------------------------------------


Call:
glm(formula = as.formula(paste(gene, "~", group_var)), family = binomial, 
    data = data)

Coefficients:
                             Estimate Std. Error z value Pr(>|z|)    
(Intercept)                   -7.8310     0.7072 -11.073   <2e-16 ***
SourceCeca   -14.7350  2181.7370  -0.007    0.995    
SourceEgg    -14.7350 11056.9534  -0.001    0.999    
SourceEnv    -14.7350  7620.4792  -0.002    0.998    
---
Signif. codes:  0 ‘***’ 0.001 ‘**’ 0.01 ‘*’ 0.05 ‘.’ 0.1 ‘ ’ 1

(Dispersion parameter for binomial family taken to be 1)

    Null deviance: 35.737  on 5583  degrees of freedom
Residual deviance: 35.325  on 5580  degrees of freedom
AIC: 43.325

Number of Fisher Scoring iterations: 21


Odds Ratios (95% CI):
                           Estimate 2.5 %       97.5 %
(Intercept)                   4e-04 1e-04  1.20000e-03
SourceCeca    0e+00    NA 1.09043e+163
SourceEgg     0e+00    NA          Inf
SourceEnv     0e+00    NA          Inf

ANOVA (LR Type II):
Analysis of Deviance Table (Type II tests)

Response: IncQ.Plasmids
               LR Chisq Df Pr(>Chisq)
Source  0.41246  3     0.9377
FDR p-value:  0.9766 
Carcass - Ceca  | est= 14.74  | SE= 2182  | z= 0.006754  | rawP= 1  | FDR= 1
Carcass - Egg  | est= 14.74  | SE= 11060  | z= 0.001333  | rawP= 1  | FDR= 1
Carcass - Env  | est= 14.74  | SE= 7620  | z= 0.001934  | rawP= 1  | FDR= 1
Ceca - Egg  | est= 9.737e-11  | SE= 11270  | z= 8.64e-15  | rawP= 1  | FDR= 1
Ceca - Env  | est= 1.793e-11  | SE= 7927  | z= 2.262e-15  | rawP= 1  | FDR= 1
Egg - Env  | est= -7.944e-11  | SE= 13430  | z= -5.916e-15  | rawP= 1  | FDR= 1

----------------------------------------------------------
Gene:  IncR.Plasmids  | Reference:  Carcass 
----------------------------------------------------------


Call:
glm(formula = as.formula(paste(gene, "~", group_var)), family = binomial, 
    data = data)

Coefficients:
                            Estimate Std. Error z value Pr(>|z|)    
(Intercept)                   -8.524      1.000  -8.524   <2e-16 ***
SourceCeca   -15.042   3597.076  -0.004    0.997    
SourceEgg    -15.042  18229.834  -0.001    0.999    
SourceEnv    -15.042  12564.046  -0.001    0.999    
---
Signif. codes:  0 ‘***’ 0.001 ‘**’ 0.01 ‘*’ 0.05 ‘.’ 0.1 ‘ ’ 1

(Dispersion parameter for binomial family taken to be 1)

    Null deviance: 19.255  on 5583  degrees of freedom
Residual deviance: 19.049  on 5580  degrees of freedom
AIC: 27.049

Number of Fisher Scoring iterations: 22


Odds Ratios (95% CI):
                           Estimate 2.5 % 97.5 %
(Intercept)                   2e-04     0  9e-04
SourceCeca    0e+00    NA    Inf
SourceEgg     0e+00    NA    Inf
SourceEnv     0e+00    NA    Inf

ANOVA (LR Type II):
Analysis of Deviance Table (Type II tests)

Response: IncR.Plasmids
               LR Chisq Df Pr(>Chisq)
Source  0.20621  3     0.9766
FDR p-value:  0.9766 
Carcass - Ceca  | est= 15.04  | SE= 3597  | z= 0.004182  | rawP= 1  | FDR= 1
Carcass - Egg  | est= 15.04  | SE= 18230  | z= 0.0008251  | rawP= 1  | FDR= 1
Carcass - Env  | est= 15.04  | SE= 12560  | z= 0.001197  | rawP= 1  | FDR= 1
Ceca - Egg  | est= -3.926e-11  | SE= 18580  | z= -2.113e-15  | rawP= 1  | FDR= 1
Ceca - Env  | est= -2.711e-11  | SE= 13070  | z= -2.074e-15  | rawP= 1  | FDR= 1
Egg - Env  | est= 1.215e-11  | SE= 22140  | z= 5.49e-16  | rawP= 1  | FDR= 1

----------------------------------------------------------
Gene:  IncX.Plasmids  | Reference:  Carcass 
----------------------------------------------------------


Call:
glm(formula = as.formula(paste(gene, "~", group_var)), family = binomial, 
    data = data)

Coefficients:
                            Estimate Std. Error z value Pr(>|z|)    
(Intercept)                 -2.72792    0.05872 -46.458  < 2e-16 ***
SourceCeca   0.88998    0.14404   6.179 6.47e-10 ***
SourceEgg  -12.83815  333.89110  -0.038    0.969    
SourceEnv   -0.93565    1.01444  -0.922    0.356    
---
Signif. codes:  0 ‘***’ 0.001 ‘**’ 0.01 ‘*’ 0.05 ‘.’ 0.1 ‘ ’ 1

(Dispersion parameter for binomial family taken to be 1)

    Null deviance: 2760.3  on 5583  degrees of freedom
Residual deviance: 2723.4  on 5580  degrees of freedom
AIC: 2731.4

Number of Fisher Scoring iterations: 14


Odds Ratios (95% CI):
                           Estimate  2.5 %    97.5 %
(Intercept)                  0.0654 0.0581    0.0732
SourceCeca   2.4351 1.8236    3.2101
SourceEgg    0.0000     NA 1072.7982
SourceEnv    0.3923 0.0221    1.8140

ANOVA (LR Type II):
Analysis of Deviance Table (Type II tests)

Response: IncX.Plasmids
               LR Chisq Df Pr(>Chisq)    
Source   36.902  3  4.827e-08 ***
---
Signif. codes:  0 ‘***’ 0.001 ‘**’ 0.01 ‘*’ 0.05 ‘.’ 0.1 ‘ ’ 1
FDR p-value:  5.792e-07 
Carcass - Ceca  | est= -0.89  | SE= 0.144  | z= -6.179  | rawP= 3.88e-09  | FDR= 2.793e-07
Carcass - Egg  | est= 12.84  | SE= 333.9  | z= 0.03845  | rawP= 1  | FDR= 1
Carcass - Env  | est= 0.9356  | SE= 1.014  | z= 0.9223  | rawP= 0.7929  | FDR= 1
Ceca - Egg  | est= 13.73  | SE= 333.9  | z= 0.04112  | rawP= 1  | FDR= 1
Ceca - Env  | est= 1.826  | SE= 1.021  | z= 1.788  | rawP= 0.2792  | FDR= 1
Egg - Env  | est= -11.9  | SE= 333.9  | z= -0.03565  | rawP= 1  | FDR= 1

----------------------------------------------------------
Gene:  IncY.Plasmids  | Reference:  Carcass 
----------------------------------------------------------


Call:
glm(formula = as.formula(paste(gene, "~", group_var)), family = binomial, 
    data = data)

Coefficients:
                             Estimate Std. Error z value Pr(>|z|)
(Intercept)                -2.657e+01  5.018e+03  -0.005    0.996
SourceCeca -3.708e-11  1.688e+04   0.000    1.000
SourceEgg  -4.486e-11  8.185e+04   0.000    1.000
SourceEnv   2.290e+01  5.018e+03   0.005    0.996

(Dispersion parameter for binomial family taken to be 1)

    Null deviance: 19.2551  on 5583  degrees of freedom
Residual deviance:  9.3525  on 5580  degrees of freedom
AIC: 17.353

Number of Fisher Scoring iterations: 25


Odds Ratios (95% CI):
                             Estimate 2.5 % 97.5 %
(Intercept)                         0     0      0
SourceCeca          1     0     NA
SourceEgg           1     0     NA
SourceEnv  8839594817     0     NA

ANOVA (LR Type II):
Analysis of Deviance Table (Type II tests)

Response: IncY.Plasmids
               LR Chisq Df Pr(>Chisq)  
Source   9.9026  3    0.01941 *
---
Signif. codes:  0 ‘***’ 0.001 ‘**’ 0.01 ‘*’ 0.05 ‘.’ 0.1 ‘ ’ 1
FDR p-value:  0.07765 
Carcass - Ceca  | est= 3.708e-11  | SE= 16880  | z= 2.196e-15  | rawP= 1  | FDR= 1
Carcass - Egg  | est= 4.486e-11  | SE= 81850  | z= 5.48e-16  | rawP= 1  | FDR= 1
Carcass - Env  | est= -22.9  | SE= 5018  | z= -0.004564  | rawP= 1  | FDR= 1
Ceca - Egg  | est= 7.778e-12  | SE= 83280  | z= 9.34e-17  | rawP= 1  | FDR= 1
Ceca - Env  | est= -22.9  | SE= 16120  | z= -0.001421  | rawP= 1  | FDR= 1
Egg - Env  | est= -22.9  | SE= 81700  | z= -0.0002803  | rawP= 1  | FDR= 1

----------------------------------------------------------
Gene:  pEC4115_1  | Reference:  Carcass 
----------------------------------------------------------


Call:
glm(formula = as.formula(paste(gene, "~", group_var)), family = binomial, 
    data = data)

Coefficients:
                             Estimate Std. Error z value Pr(>|z|)    
(Intercept)                   -7.8310     0.7072 -11.073   <2e-16 ***
SourceCeca   -14.7350  2181.7370  -0.007    0.995    
SourceEgg    -14.7350 11056.9534  -0.001    0.999    
SourceEnv    -14.7350  7620.4792  -0.002    0.998    
---
Signif. codes:  0 ‘***’ 0.001 ‘**’ 0.01 ‘*’ 0.05 ‘.’ 0.1 ‘ ’ 1

(Dispersion parameter for binomial family taken to be 1)

    Null deviance: 35.737  on 5583  degrees of freedom
Residual deviance: 35.325  on 5580  degrees of freedom
AIC: 43.325

Number of Fisher Scoring iterations: 21


Odds Ratios (95% CI):
                           Estimate 2.5 %       97.5 %
(Intercept)                   4e-04 1e-04  1.20000e-03
SourceCeca    0e+00    NA 1.09043e+163
SourceEgg     0e+00    NA          Inf
SourceEnv     0e+00    NA          Inf

ANOVA (LR Type II):
Analysis of Deviance Table (Type II tests)

Response: pEC4115_1
               LR Chisq Df Pr(>Chisq)
Source  0.41246  3     0.9377
FDR p-value:  0.9766 
Carcass - Ceca  | est= 14.74  | SE= 2182  | z= 0.006754  | rawP= 1  | FDR= 1
Carcass - Egg  | est= 14.74  | SE= 11060  | z= 0.001333  | rawP= 1  | FDR= 1
Carcass - Env  | est= 14.74  | SE= 7620  | z= 0.001934  | rawP= 1  | FDR= 1
Ceca - Egg  | est= 9.975e-11  | SE= 11270  | z= 8.851e-15  | rawP= 1  | FDR= 1
Ceca - Env  | est= 2.052e-11  | SE= 7927  | z= 2.589e-15  | rawP= 1  | FDR= 1
Egg - Env  | est= -7.923e-11  | SE= 13430  | z= -5.9e-15  | rawP= 1  | FDR= 1

----------------------------------------------------------
Gene:  Col.Plasmids  | Reference:  Ceca 
----------------------------------------------------------


Call:
glm(formula = as.formula(paste(gene, "~", group_var)), family = binomial, 
    data = data)

Coefficients:
                              Estimate Std. Error z value Pr(>|z|)    
(Intercept)                    -4.0943     0.3565 -11.485   <2e-16 ***
SourceCarcass  -0.3239     0.3794  -0.854    0.393    
SourceEgg     -12.4717   550.4934  -0.023    0.982    
SourceEnv       1.1499     0.8083   1.423    0.155    
---
Signif. codes:  0 ‘***’ 0.001 ‘**’ 0.01 ‘*’ 0.05 ‘.’ 0.1 ‘ ’ 1

(Dispersion parameter for binomial family taken to be 1)

    Null deviance: 752.20  on 5583  degrees of freedom
Residual deviance: 748.43  on 5580  degrees of freedom
AIC: 756.43

Number of Fisher Scoring iterations: 15


Odds Ratios (95% CI):
                              Estimate  2.5 %    97.5 %
(Intercept)                     0.0167 0.0076    0.0312
SourceCarcass   0.7233 0.3648    1.6470
SourceEgg       0.0000 0.0000 7866.1928
SourceEnv       3.1579 0.4658   13.1530

ANOVA (LR Type II):
Analysis of Deviance Table (Type II tests)

Response: Col.Plasmids
               LR Chisq Df Pr(>Chisq)
Source   3.7696  3     0.2874
FDR p-value:  0.5749 
Ceca - Carcass  | est= 0.3239  | SE= 0.3794  | z= 0.8537  | rawP= 0.8286  | FDR= 1
Ceca - Egg  | est= 12.47  | SE= 550.5  | z= 0.02266  | rawP= 1  | FDR= 1
Ceca - Env  | est= -1.15  | SE= 0.8083  | z= -1.423  | rawP= 0.4851  | FDR= 1
Carcass - Egg  | est= 12.15  | SE= 550.5  | z= 0.02207  | rawP= 1  | FDR= 1
Carcass - Env  | est= -1.474  | SE= 0.737  | z= -2  | rawP= 0.188  | FDR= 1
Egg - Env  | est= -13.62  | SE= 550.5  | z= -0.02474  | rawP= 1  | FDR= 1

----------------------------------------------------------
Gene:  IncA.C.Plasmids  | Reference:  Ceca 
----------------------------------------------------------


Call:
glm(formula = as.formula(paste(gene, "~", group_var)), family = binomial, 
    data = data)

Coefficients:
                                Estimate Std. Error z value Pr(>|z|)
(Intercept)                   -2.257e+01  2.182e+03  -0.010    0.992
SourceCarcass  1.543e+01  2.182e+03   0.007    0.994
SourceEgg     -4.001e-08  1.127e+04   0.000    1.000
SourceEnv     -4.002e-08  7.927e+03   0.000    1.000

(Dispersion parameter for binomial family taken to be 1)

    Null deviance: 65.928  on 5583  degrees of freedom
Residual deviance: 65.103  on 5580  degrees of freedom
AIC: 73.103

Number of Fisher Scoring iterations: 21


Odds Ratios (95% CI):
                              Estimate 2.5 %        97.5 %
(Intercept)                          0     0  0.000000e+00
SourceCarcass  5018248     0            NA
SourceEgg            1     0           Inf
SourceEnv            1     0 3.803239e+225

ANOVA (LR Type II):
Analysis of Deviance Table (Type II tests)

Response: IncA.C.Plasmids
               LR Chisq Df Pr(>Chisq)
Source  0.82507  3     0.8435
FDR p-value:  0.9766 
Ceca - Carcass  | est= -15.43  | SE= 2182  | z= -0.007072  | rawP= 1  | FDR= 1
Ceca - Egg  | est= 4.001e-08  | SE= 11270  | z= 3.55e-12  | rawP= 1  | FDR= 1
Ceca - Env  | est= 4.002e-08  | SE= 7927  | z= 5.049e-12  | rawP= 1  | FDR= 1
Carcass - Egg  | est= 15.43  | SE= 11060  | z= 0.001395  | rawP= 1  | FDR= 1
Carcass - Env  | est= 15.43  | SE= 7620  | z= 0.002025  | rawP= 1  | FDR= 1
Egg - Env  | est= 1.687e-11  | SE= 13430  | z= 1.256e-15  | rawP= 1  | FDR= 1

----------------------------------------------------------
Gene:  IncB.O.K.Z.Plasmids  | Reference:  Ceca 
----------------------------------------------------------


Call:
glm(formula = as.formula(paste(gene, "~", group_var)), family = binomial, 
    data = data)

Coefficients:
                                Estimate Std. Error z value Pr(>|z|)
(Intercept)                   -2.357e+01  3.597e+03  -0.007    0.995
SourceCarcass  1.504e+01  3.597e+03   0.004    0.997
SourceEgg     -2.469e-08  1.858e+04   0.000    1.000
SourceEnv     -2.462e-08  1.307e+04   0.000    1.000

(Dispersion parameter for binomial family taken to be 1)

    Null deviance: 19.255  on 5583  degrees of freedom
Residual deviance: 19.049  on 5580  degrees of freedom
AIC: 27.049

Number of Fisher Scoring iterations: 22


Odds Ratios (95% CI):
                              Estimate 2.5 % 97.5 %
(Intercept)                          0     0      0
SourceCarcass  3408221     0     NA
SourceEgg            1     0    Inf
SourceEnv            1     0    Inf

ANOVA (LR Type II):
Analysis of Deviance Table (Type II tests)

Response: IncB.O.K.Z.Plasmids
               LR Chisq Df Pr(>Chisq)
Source  0.20621  3     0.9766
FDR p-value:  0.9766 
Ceca - Carcass  | est= -15.04  | SE= 3597  | z= -0.004182  | rawP= 1  | FDR= 1
Ceca - Egg  | est= 2.469e-08  | SE= 18580  | z= 1.329e-12  | rawP= 1  | FDR= 1
Ceca - Env  | est= 2.462e-08  | SE= 13070  | z= 1.884e-12  | rawP= 1  | FDR= 1
Carcass - Egg  | est= 15.04  | SE= 18230  | z= 0.0008251  | rawP= 1  | FDR= 1
Carcass - Env  | est= 15.04  | SE= 12560  | z= 0.001197  | rawP= 1  | FDR= 1
Egg - Env  | est= -6.72e-11  | SE= 22140  | z= -3.035e-15  | rawP= 1  | FDR= 1

----------------------------------------------------------
Gene:  IncF.Plasmids  | Reference:  Ceca 
----------------------------------------------------------


Call:
glm(formula = as.formula(paste(gene, "~", group_var)), family = binomial, 
    data = data)

Coefficients:
                                Estimate Std. Error z value Pr(>|z|)
(Intercept)                   -2.057e+01  8.026e+02  -0.026    0.980
SourceCarcass  1.475e+01  8.026e+02   0.018    0.985
SourceEgg     -5.943e-09  4.146e+03   0.000    1.000
SourceEnv      1.762e+01  8.026e+02   0.022    0.982

(Dispersion parameter for binomial family taken to be 1)

    Null deviance: 230.96  on 5583  degrees of freedom
Residual deviance: 220.33  on 5580  degrees of freedom
AIC: 228.33

Number of Fisher Scoring iterations: 19


Odds Ratios (95% CI):
                              Estimate 2.5 %       97.5 %
(Intercept)                          0     0 0.000000e+00
SourceCarcass  2552376     0           NA
SourceEgg            1     0 4.037777e+55
SourceEnv     44975549     0           NA

ANOVA (LR Type II):
Analysis of Deviance Table (Type II tests)

Response: IncF.Plasmids
               LR Chisq Df Pr(>Chisq)  
Source   10.627  3    0.01392 *
---
Signif. codes:  0 ‘***’ 0.001 ‘**’ 0.01 ‘*’ 0.05 ‘.’ 0.1 ‘ ’ 1
FDR p-value:  0.07765 
Ceca - Carcass  | est= -14.75  | SE= 802.6  | z= -0.01838  | rawP= 1  | FDR= 1
Ceca - Egg  | est= 5.943e-09  | SE= 4146  | z= 1.433e-12  | rawP= 1  | FDR= 1
Ceca - Env  | est= -17.62  | SE= 802.6  | z= -0.02196  | rawP= 1  | FDR= 1
Carcass - Egg  | est= 14.75  | SE= 4068  | z= 0.003627  | rawP= 1  | FDR= 1
Carcass - Env  | est= -2.869  | SE= 0.7702  | z= -3.725  | rawP= 0.001119  | FDR= 0.04028
Egg - Env  | est= -17.62  | SE= 4068  | z= -0.004332  | rawP= 1  | FDR= 1

----------------------------------------------------------
Gene:  IncFIB.Plasmids  | Reference:  Ceca 
----------------------------------------------------------


Call:
glm(formula = as.formula(paste(gene, "~", group_var)), family = binomial, 
    data = data)

Coefficients:
                               Estimate Std. Error z value Pr(>|z|)    
(Intercept)                     -5.4931     0.7086  -7.752 9.02e-15 ***
SourceCarcass   -0.3897     0.7574  -0.514    0.607    
SourceEgg      -13.0730  1496.3961  -0.009    0.993    
SourceEnv      -13.0730  1031.3200  -0.013    0.990    
---
Signif. codes:  0 ‘***’ 0.001 ‘**’ 0.01 ‘*’ 0.05 ‘.’ 0.1 ‘ ’ 1

(Dispersion parameter for binomial family taken to be 1)

    Null deviance: 219.32  on 5583  degrees of freedom
Residual deviance: 218.74  on 5580  degrees of freedom
AIC: 226.74

Number of Fisher Scoring iterations: 17


Odds Ratios (95% CI):
                              Estimate  2.5 %       97.5 %
(Intercept)                     0.0041 0.0007 1.280000e-02
SourceCarcass   0.6773 0.1885 4.321700e+00
SourceEgg       0.0000     NA 2.102743e+39
SourceEnv       0.0000     NA 2.171701e+25

ANOVA (LR Type II):
Analysis of Deviance Table (Type II tests)

Response: IncFIB.Plasmids
               LR Chisq Df Pr(>Chisq)
Source  0.58065  3     0.9008
FDR p-value:  0.9766 
Ceca - Carcass  | est= 0.3897  | SE= 0.7574  | z= 0.5145  | rawP= 0.9557  | FDR= 1
Ceca - Egg  | est= 13.07  | SE= 1496  | z= 0.008736  | rawP= 1  | FDR= 1
Ceca - Env  | est= 13.07  | SE= 1031  | z= 0.01268  | rawP= 1  | FDR= 1
Carcass - Egg  | est= 12.68  | SE= 1496  | z= 0.008476  | rawP= 1  | FDR= 1
Carcass - Env  | est= 12.68  | SE= 1031  | z= 0.0123  | rawP= 1  | FDR= 1
Egg - Env  | est= 1.86e-12  | SE= 1817  | z= 1.023e-15  | rawP= 1  | FDR= 1

----------------------------------------------------------
Gene:  IncI.Plasmids  | Reference:  Ceca 
----------------------------------------------------------


Call:
glm(formula = as.formula(paste(gene, "~", group_var)), family = binomial, 
    data = data)

Coefficients:
                              Estimate Std. Error z value Pr(>|z|)    
(Intercept)                    -4.2300     0.3807 -11.111   <2e-16 ***
SourceCarcass  -0.4568     0.4085  -1.118   0.2635    
SourceEgg     -12.3361   550.4934  -0.022   0.9821    
SourceEnv       1.7177     0.7108   2.416   0.0157 *  
---
Signif. codes:  0 ‘***’ 0.001 ‘**’ 0.01 ‘*’ 0.05 ‘.’ 0.1 ‘ ’ 1

(Dispersion parameter for binomial family taken to be 1)

    Null deviance: 626.90  on 5583  degrees of freedom
Residual deviance: 618.24  on 5580  degrees of freedom
AIC: 626.24

Number of Fisher Scoring iterations: 15


Odds Ratios (95% CI):
                              Estimate  2.5 %     97.5 %
(Intercept)                     0.0146 0.0062     0.0283
SourceCarcass   0.6333 0.3036     1.5434
SourceEgg       0.0000 0.0000 52704.9679
SourceEnv       5.5714 1.1645    20.9620

ANOVA (LR Type II):
Analysis of Deviance Table (Type II tests)

Response: IncI.Plasmids
               LR Chisq Df Pr(>Chisq)  
Source   8.6599  3    0.03417 *
---
Signif. codes:  0 ‘***’ 0.001 ‘**’ 0.01 ‘*’ 0.05 ‘.’ 0.1 ‘ ’ 1
FDR p-value:  0.1025 
Ceca - Carcass  | est= 0.4568  | SE= 0.4085  | z= 1.118  | rawP= 0.6783  | FDR= 1
Ceca - Egg  | est= 12.34  | SE= 550.5  | z= 0.02241  | rawP= 1  | FDR= 1
Ceca - Env  | est= -1.718  | SE= 0.7108  | z= -2.416  | rawP= 0.074  | FDR= 1
Carcass - Egg  | est= 11.88  | SE= 550.5  | z= 0.02158  | rawP= 1  | FDR= 1
Carcass - Env  | est= -2.174  | SE= 0.6183  | z= -3.517  | rawP= 0.002465  | FDR= 0.05917
Egg - Env  | est= -14.05  | SE= 550.5  | z= -0.02553  | rawP= 1  | FDR= 1

----------------------------------------------------------
Gene:  IncN.Plasmids  | Reference:  Ceca 
----------------------------------------------------------


Call:
glm(formula = as.formula(paste(gene, "~", group_var)), family = binomial, 
    data = data)

Coefficients:
                                Estimate Std. Error z value Pr(>|z|)
(Intercept)                   -2.257e+01  2.182e+03  -0.010    0.992
SourceCarcass  1.514e+01  2.182e+03   0.007    0.994
SourceEgg     -1.939e-08  1.127e+04   0.000    1.000
SourceEnv      1.890e+01  2.182e+03   0.009    0.993

(Dispersion parameter for binomial family taken to be 1)

    Null deviance: 65.928  on 5583  degrees of freedom
Residual deviance: 59.906  on 5580  degrees of freedom
AIC: 67.906

Number of Fisher Scoring iterations: 21


Odds Ratios (95% CI):
                               Estimate 2.5 % 97.5 %
(Intercept)                           0     0      0
SourceCarcass   3762938     0     NA
SourceEgg             1     0    Inf
SourceEnv     161902823     0     NA

ANOVA (LR Type II):
Analysis of Deviance Table (Type II tests)

Response: IncN.Plasmids
               LR Chisq Df Pr(>Chisq)
Source   6.0216  3     0.1106
FDR p-value:  0.2654 
Ceca - Carcass  | est= -15.14  | SE= 2182  | z= -0.00694  | rawP= 1  | FDR= 1
Ceca - Egg  | est= 1.939e-08  | SE= 11270  | z= 1.721e-12  | rawP= 1  | FDR= 1
Ceca - Env  | est= -18.9  | SE= 2182  | z= -0.008664  | rawP= 1  | FDR= 1
Carcass - Egg  | est= 15.14  | SE= 11060  | z= 0.001369  | rawP= 1  | FDR= 1
Carcass - Env  | est= -3.762  | SE= 1.166  | z= -3.227  | rawP= 0.006865  | FDR= 0.1236
Egg - Env  | est= -18.9  | SE= 11060  | z= -0.00171  | rawP= 1  | FDR= 1

----------------------------------------------------------
Gene:  IncQ.Plasmids  | Reference:  Ceca 
----------------------------------------------------------


Call:
glm(formula = as.formula(paste(gene, "~", group_var)), family = binomial, 
    data = data)

Coefficients:
                                Estimate Std. Error z value Pr(>|z|)
(Intercept)                   -2.257e+01  2.182e+03  -0.010    0.992
SourceCarcass  1.474e+01  2.182e+03   0.007    0.995
SourceEgg     -1.300e-08  1.127e+04   0.000    1.000
SourceEnv     -1.286e-08  7.927e+03   0.000    1.000

(Dispersion parameter for binomial family taken to be 1)

    Null deviance: 35.737  on 5583  degrees of freedom
Residual deviance: 35.325  on 5580  degrees of freedom
AIC: 43.325

Number of Fisher Scoring iterations: 21


Odds Ratios (95% CI):
                              Estimate 2.5 % 97.5 %
(Intercept)                          0     0      0
SourceCarcass  2508127     0     NA
SourceEgg            1     0    Inf
SourceEnv            1     0    Inf

ANOVA (LR Type II):
Analysis of Deviance Table (Type II tests)

Response: IncQ.Plasmids
               LR Chisq Df Pr(>Chisq)
Source  0.41246  3     0.9377
FDR p-value:  0.9766 
Ceca - Carcass  | est= -14.74  | SE= 2182  | z= -0.006754  | rawP= 1  | FDR= 1
Ceca - Egg  | est= 1.3e-08  | SE= 11270  | z= 1.153e-12  | rawP= 1  | FDR= 1
Ceca - Env  | est= 1.286e-08  | SE= 7927  | z= 1.622e-12  | rawP= 1  | FDR= 1
Carcass - Egg  | est= 14.74  | SE= 11060  | z= 0.001333  | rawP= 1  | FDR= 1
Carcass - Env  | est= 14.74  | SE= 7620  | z= 0.001934  | rawP= 1  | FDR= 1
Egg - Env  | est= -1.356e-10  | SE= 13430  | z= -1.009e-14  | rawP= 1  | FDR= 1

----------------------------------------------------------
Gene:  IncR.Plasmids  | Reference:  Ceca 
----------------------------------------------------------


Call:
glm(formula = as.formula(paste(gene, "~", group_var)), family = binomial, 
    data = data)

Coefficients:
                                Estimate Std. Error z value Pr(>|z|)
(Intercept)                   -2.357e+01  3.597e+03  -0.007    0.995
SourceCarcass  1.504e+01  3.597e+03   0.004    0.997
SourceEgg     -1.590e-09  1.858e+04   0.000    1.000
SourceEnv     -1.495e-09  1.307e+04   0.000    1.000

(Dispersion parameter for binomial family taken to be 1)

    Null deviance: 19.255  on 5583  degrees of freedom
Residual deviance: 19.049  on 5580  degrees of freedom
AIC: 27.049

Number of Fisher Scoring iterations: 22


Odds Ratios (95% CI):
                              Estimate 2.5 % 97.5 %
(Intercept)                          0     0      0
SourceCarcass  3408221     0     NA
SourceEgg            1     0    Inf
SourceEnv            1     0    Inf

ANOVA (LR Type II):
Analysis of Deviance Table (Type II tests)

Response: IncR.Plasmids
               LR Chisq Df Pr(>Chisq)
Source  0.20621  3     0.9766
FDR p-value:  0.9766 
Ceca - Carcass  | est= -15.04  | SE= 3597  | z= -0.004182  | rawP= 1  | FDR= 1
Ceca - Egg  | est= 1.59e-09  | SE= 18580  | z= 8.557e-14  | rawP= 1  | FDR= 1
Ceca - Env  | est= 1.495e-09  | SE= 13070  | z= 1.144e-13  | rawP= 1  | FDR= 1
Carcass - Egg  | est= 15.04  | SE= 18230  | z= 0.0008251  | rawP= 1  | FDR= 1
Carcass - Env  | est= 15.04  | SE= 12560  | z= 0.001197  | rawP= 1  | FDR= 1
Egg - Env  | est= -9.522e-11  | SE= 22140  | z= -4.301e-15  | rawP= 1  | FDR= 1

----------------------------------------------------------
Gene:  IncX.Plasmids  | Reference:  Ceca 
----------------------------------------------------------


Call:
glm(formula = as.formula(paste(gene, "~", group_var)), family = binomial, 
    data = data)

Coefficients:
                              Estimate Std. Error z value Pr(>|z|)    
(Intercept)                    -1.8379     0.1315 -13.973  < 2e-16 ***
SourceCarcass  -0.8900     0.1440  -6.179 6.47e-10 ***
SourceEgg     -13.7281   333.8911  -0.041   0.9672    
SourceEnv      -1.8256     1.0212  -1.788   0.0738 .  
---
Signif. codes:  0 ‘***’ 0.001 ‘**’ 0.01 ‘*’ 0.05 ‘.’ 0.1 ‘ ’ 1

(Dispersion parameter for binomial family taken to be 1)

    Null deviance: 2760.3  on 5583  degrees of freedom
Residual deviance: 2723.4  on 5580  degrees of freedom
AIC: 2731.4

Number of Fisher Scoring iterations: 14


Odds Ratios (95% CI):
                              Estimate  2.5 %   97.5 %
(Intercept)                     0.1591 0.1219   0.2044
SourceCarcass   0.4107 0.3115   0.5484
SourceEgg       0.0000     NA 425.2327
SourceEnv       0.1611 0.0090   0.7619

ANOVA (LR Type II):
Analysis of Deviance Table (Type II tests)

Response: IncX.Plasmids
               LR Chisq Df Pr(>Chisq)    
Source   36.902  3  4.827e-08 ***
---
Signif. codes:  0 ‘***’ 0.001 ‘**’ 0.01 ‘*’ 0.05 ‘.’ 0.1 ‘ ’ 1
FDR p-value:  5.792e-07 
Ceca - Carcass  | est= 0.89  | SE= 0.144  | z= 6.179  | rawP= 3.88e-09  | FDR= 2.793e-07
Ceca - Egg  | est= 13.73  | SE= 333.9  | z= 0.04112  | rawP= 1  | FDR= 1
Ceca - Env  | est= 1.826  | SE= 1.021  | z= 1.788  | rawP= 0.2792  | FDR= 1
Carcass - Egg  | est= 12.84  | SE= 333.9  | z= 0.03845  | rawP= 1  | FDR= 1
Carcass - Env  | est= 0.9356  | SE= 1.014  | z= 0.9223  | rawP= 0.7929  | FDR= 1
Egg - Env  | est= -11.9  | SE= 333.9  | z= -0.03565  | rawP= 1  | FDR= 1

----------------------------------------------------------
Gene:  IncY.Plasmids  | Reference:  Ceca 
----------------------------------------------------------


Call:
glm(formula = as.formula(paste(gene, "~", group_var)), family = binomial, 
    data = data)

Coefficients:
                                Estimate Std. Error z value Pr(>|z|)
(Intercept)                   -2.657e+01  1.612e+04  -0.002    0.999
SourceCarcass  1.815e-11  1.688e+04   0.000    1.000
SourceEgg      1.329e-13  8.328e+04   0.000    1.000
SourceEnv      2.290e+01  1.612e+04   0.001    0.999

(Dispersion parameter for binomial family taken to be 1)

    Null deviance: 19.2551  on 5583  degrees of freedom
Residual deviance:  9.3525  on 5580  degrees of freedom
AIC: 17.353

Number of Fisher Scoring iterations: 25


Odds Ratios (95% CI):
                                Estimate 2.5 % 97.5 %
(Intercept)                            0     0      0
SourceCarcass          1     0    Inf
SourceEgg              1     0    Inf
SourceEnv     8839594817     0     NA

ANOVA (LR Type II):
Analysis of Deviance Table (Type II tests)

Response: IncY.Plasmids
               LR Chisq Df Pr(>Chisq)  
Source   9.9026  3    0.01941 *
---
Signif. codes:  0 ‘***’ 0.001 ‘**’ 0.01 ‘*’ 0.05 ‘.’ 0.1 ‘ ’ 1
FDR p-value:  0.07765 
Ceca - Carcass  | est= -1.815e-11  | SE= 16880  | z= -1.075e-15  | rawP= 1  | FDR= 1
Ceca - Egg  | est= -1.329e-13  | SE= 83280  | z= -1.596e-18  | rawP= 1  | FDR= 1
Ceca - Env  | est= -22.9  | SE= 16120  | z= -0.001421  | rawP= 1  | FDR= 1
Carcass - Egg  | est= 1.802e-11  | SE= 81850  | z= 2.201e-16  | rawP= 1  | FDR= 1
Carcass - Env  | est= -22.9  | SE= 5018  | z= -0.004564  | rawP= 1  | FDR= 1
Egg - Env  | est= -22.9  | SE= 81700  | z= -0.0002803  | rawP= 1  | FDR= 1

----------------------------------------------------------
Gene:  pEC4115_1  | Reference:  Ceca 
----------------------------------------------------------


Call:
glm(formula = as.formula(paste(gene, "~", group_var)), family = binomial, 
    data = data)

Coefficients:
                                Estimate Std. Error z value Pr(>|z|)
(Intercept)                   -2.257e+01  2.182e+03  -0.010    0.992
SourceCarcass  1.474e+01  2.182e+03   0.007    0.995
SourceEgg      1.385e-08  1.127e+04   0.000    1.000
SourceEnv      1.381e-08  7.927e+03   0.000    1.000

(Dispersion parameter for binomial family taken to be 1)

    Null deviance: 35.737  on 5583  degrees of freedom
Residual deviance: 35.325  on 5580  degrees of freedom
AIC: 43.325

Number of Fisher Scoring iterations: 21


Odds Ratios (95% CI):
                              Estimate 2.5 % 97.5 %
(Intercept)                          0     0      0
SourceCarcass  2508127     0     NA
SourceEgg            1     0    Inf
SourceEnv            1     0    Inf

ANOVA (LR Type II):
Analysis of Deviance Table (Type II tests)

Response: pEC4115_1
               LR Chisq Df Pr(>Chisq)
Source  0.41246  3     0.9377
FDR p-value:  0.9766 
Ceca - Carcass  | est= -14.74  | SE= 2182  | z= -0.006754  | rawP= 1  | FDR= 1
Ceca - Egg  | est= -1.385e-08  | SE= 11270  | z= -1.229e-12  | rawP= 1  | FDR= 1
Ceca - Env  | est= -1.381e-08  | SE= 7927  | z= -1.742e-12  | rawP= 1  | FDR= 1
Carcass - Egg  | est= 14.74  | SE= 11060  | z= 0.001333  | rawP= 1  | FDR= 1
Carcass - Env  | est= 14.74  | SE= 7620  | z= 0.001934  | rawP= 1  | FDR= 1
Egg - Env  | est= 4.603e-11  | SE= 13430  | z= 3.428e-15  | rawP= 1  | FDR= 1

----------------------------------------------------------
Gene:  Col.Plasmids  | Reference:  Egg 
----------------------------------------------------------


Call:
glm(formula = as.formula(paste(gene, "~", group_var)), family = binomial, 
    data = data)

Coefficients:
                              Estimate Std. Error z value Pr(>|z|)
(Intercept)                     -16.57     550.49  -0.030    0.976
SourceCeca       12.47     550.49   0.023    0.982
SourceCarcass    12.15     550.49   0.022    0.982
SourceEnv        13.62     550.49   0.025    0.980

(Dispersion parameter for binomial family taken to be 1)

    Null deviance: 752.20  on 5583  degrees of freedom
Residual deviance: 748.43  on 5580  degrees of freedom
AIC: 756.43

Number of Fisher Scoring iterations: 15


Odds Ratios (95% CI):
                              Estimate 2.5 %       97.5 %
(Intercept)                        0.0    NA 9.993790e+06
SourceCeca    260856.0 1e-04 1.376590e+89
SourceCarcass 188684.3 0e+00           NA
SourceEnv     823755.8 4e-04 4.347678e+89

ANOVA (LR Type II):
Analysis of Deviance Table (Type II tests)

Response: Col.Plasmids
               LR Chisq Df Pr(>Chisq)
Source   3.7696  3     0.2874
FDR p-value:  0.5749 
Egg - Ceca  | est= -12.47  | SE= 550.5  | z= -0.02266  | rawP= 1  | FDR= 1
Egg - Carcass  | est= -12.15  | SE= 550.5  | z= -0.02207  | rawP= 1  | FDR= 1
Egg - Env  | est= -13.62  | SE= 550.5  | z= -0.02474  | rawP= 1  | FDR= 1
Ceca - Carcass  | est= 0.3239  | SE= 0.3794  | z= 0.8537  | rawP= 0.8286  | FDR= 1
Ceca - Env  | est= -1.15  | SE= 0.8083  | z= -1.423  | rawP= 0.4851  | FDR= 1
Carcass - Env  | est= -1.474  | SE= 0.737  | z= -2  | rawP= 0.188  | FDR= 1

----------------------------------------------------------
Gene:  IncA.C.Plasmids  | Reference:  Egg 
----------------------------------------------------------


Call:
glm(formula = as.formula(paste(gene, "~", group_var)), family = binomial, 
    data = data)

Coefficients:
                                Estimate Std. Error z value Pr(>|z|)
(Intercept)                   -2.257e+01  1.106e+04  -0.002    0.998
SourceCeca    -1.213e-06  1.127e+04   0.000    1.000
SourceCarcass  1.543e+01  1.106e+04   0.001    0.999
SourceEnv     -1.213e-06  1.343e+04   0.000    1.000

(Dispersion parameter for binomial family taken to be 1)

    Null deviance: 65.928  on 5583  degrees of freedom
Residual deviance: 65.103  on 5580  degrees of freedom
AIC: 73.103

Number of Fisher Scoring iterations: 21


Odds Ratios (95% CI):
                              Estimate 2.5 %        97.5 %
(Intercept)                          0    NA 1.992668e+275
SourceCeca           1     0           Inf
SourceCarcass  5018242     0            NA
SourceEnv            1     0           Inf

ANOVA (LR Type II):
Analysis of Deviance Table (Type II tests)

Response: IncA.C.Plasmids
               LR Chisq Df Pr(>Chisq)
Source  0.82507  3     0.8435
FDR p-value:  0.9766 
Egg - Ceca  | est= 1.213e-06  | SE= 11270  | z= 1.077e-10  | rawP= 1  | FDR= 1
Egg - Carcass  | est= -15.43  | SE= 11060  | z= -0.001395  | rawP= 1  | FDR= 1
Egg - Env  | est= 1.213e-06  | SE= 13430  | z= 9.036e-11  | rawP= 1  | FDR= 1
Ceca - Carcass  | est= -15.43  | SE= 2182  | z= -0.007072  | rawP= 1  | FDR= 1
Ceca - Env  | est= -9.837e-11  | SE= 7927  | z= -1.241e-14  | rawP= 1  | FDR= 1
Carcass - Env  | est= 15.43  | SE= 7620  | z= 0.002025  | rawP= 1  | FDR= 1

----------------------------------------------------------
Gene:  IncB.O.K.Z.Plasmids  | Reference:  Egg 
----------------------------------------------------------


Call:
glm(formula = as.formula(paste(gene, "~", group_var)), family = binomial, 
    data = data)

Coefficients:
                                Estimate Std. Error z value Pr(>|z|)
(Intercept)                   -2.357e+01  1.823e+04  -0.001    0.999
SourceCeca     2.060e-07  1.858e+04   0.000    1.000
SourceCarcass  1.504e+01  1.823e+04   0.001    0.999
SourceEnv      2.059e-07  2.214e+04   0.000    1.000

(Dispersion parameter for binomial family taken to be 1)

    Null deviance: 19.255  on 5583  degrees of freedom
Residual deviance: 19.049  on 5580  degrees of freedom
AIC: 27.049

Number of Fisher Scoring iterations: 22


Odds Ratios (95% CI):
                              Estimate 2.5 % 97.5 %
(Intercept)                          0    NA    Inf
SourceCeca           1     0    Inf
SourceCarcass  3408222     0     NA
SourceEnv            1     0    Inf

ANOVA (LR Type II):
Analysis of Deviance Table (Type II tests)

Response: IncB.O.K.Z.Plasmids
               LR Chisq Df Pr(>Chisq)
Source  0.20621  3     0.9766
FDR p-value:  0.9766 
Egg - Ceca  | est= -2.06e-07  | SE= 18580  | z= -1.109e-11  | rawP= 1  | FDR= 1
Egg - Carcass  | est= -15.04  | SE= 18230  | z= -0.0008251  | rawP= 1  | FDR= 1
Egg - Env  | est= -2.059e-07  | SE= 22140  | z= -9.301e-12  | rawP= 1  | FDR= 1
Ceca - Carcass  | est= -15.04  | SE= 3597  | z= -0.004182  | rawP= 1  | FDR= 1
Ceca - Env  | est= 5.283e-11  | SE= 13070  | z= 4.043e-15  | rawP= 1  | FDR= 1
Carcass - Env  | est= 15.04  | SE= 12560  | z= 0.001197  | rawP= 1  | FDR= 1

----------------------------------------------------------
Gene:  IncF.Plasmids  | Reference:  Egg 
----------------------------------------------------------


Call:
glm(formula = as.formula(paste(gene, "~", group_var)), family = binomial, 
    data = data)

Coefficients:
                                Estimate Std. Error z value Pr(>|z|)
(Intercept)                   -2.057e+01  4.068e+03  -0.005    0.996
SourceCeca    -7.443e-08  4.146e+03   0.000    1.000
SourceCarcass  1.475e+01  4.068e+03   0.004    0.997
SourceEnv      1.762e+01  4.068e+03   0.004    0.997

(Dispersion parameter for binomial family taken to be 1)

    Null deviance: 230.96  on 5583  degrees of freedom
Residual deviance: 220.33  on 5580  degrees of freedom
AIC: 228.33

Number of Fisher Scoring iterations: 19


Odds Ratios (95% CI):
                              Estimate 2.5 %       97.5 %
(Intercept)                          0    NA 8.925003e+95
SourceCeca           1     0 4.037748e+55
SourceCarcass  2552376     0           NA
SourceEnv     44975546     0           NA

ANOVA (LR Type II):
Analysis of Deviance Table (Type II tests)

Response: IncF.Plasmids
               LR Chisq Df Pr(>Chisq)  
Source   10.627  3    0.01392 *
---
Signif. codes:  0 ‘***’ 0.001 ‘**’ 0.01 ‘*’ 0.05 ‘.’ 0.1 ‘ ’ 1
FDR p-value:  0.07765 
Egg - Ceca  | est= 7.443e-08  | SE= 4146  | z= 1.795e-11  | rawP= 1  | FDR= 1
Egg - Carcass  | est= -14.75  | SE= 4068  | z= -0.003627  | rawP= 1  | FDR= 1
Egg - Env  | est= -17.62  | SE= 4068  | z= -0.004332  | rawP= 1  | FDR= 1
Ceca - Carcass  | est= -14.75  | SE= 802.6  | z= -0.01838  | rawP= 1  | FDR= 1
Ceca - Env  | est= -17.62  | SE= 802.6  | z= -0.02196  | rawP= 1  | FDR= 1
Carcass - Env  | est= -2.869  | SE= 0.7702  | z= -3.725  | rawP= 0.001119  | FDR= 0.04028

----------------------------------------------------------
Gene:  IncFIB.Plasmids  | Reference:  Egg 
----------------------------------------------------------


Call:
glm(formula = as.formula(paste(gene, "~", group_var)), family = binomial, 
    data = data)

Coefficients:
                                Estimate Std. Error z value Pr(>|z|)
(Intercept)                   -1.857e+01  1.496e+03  -0.012    0.990
SourceCeca     1.307e+01  1.496e+03   0.009    0.993
SourceCarcass  1.268e+01  1.496e+03   0.008    0.993
SourceEnv     -7.362e-08  1.817e+03   0.000    1.000

(Dispersion parameter for binomial family taken to be 1)

    Null deviance: 219.32  on 5583  degrees of freedom
Residual deviance: 218.74  on 5580  degrees of freedom
AIC: 226.74

Number of Fisher Scoring iterations: 17


Odds Ratios (95% CI):
                              Estimate 2.5 %       97.5 %
(Intercept)                        0.0    NA 3.318310e+30
SourceCeca    475920.9     0           NA
SourceCarcass 322333.9     0           NA
SourceEnv          1.0     0 1.890702e+25

ANOVA (LR Type II):
Analysis of Deviance Table (Type II tests)

Response: IncFIB.Plasmids
               LR Chisq Df Pr(>Chisq)
Source  0.58065  3     0.9008
FDR p-value:  0.9766 
Egg - Ceca  | est= -13.07  | SE= 1496  | z= -0.008736  | rawP= 1  | FDR= 1
Egg - Carcass  | est= -12.68  | SE= 1496  | z= -0.008476  | rawP= 1  | FDR= 1
Egg - Env  | est= 7.362e-08  | SE= 1817  | z= 4.051e-11  | rawP= 1  | FDR= 1
Ceca - Carcass  | est= 0.3897  | SE= 0.7574  | z= 0.5145  | rawP= 0.9557  | FDR= 1
Ceca - Env  | est= 13.07  | SE= 1031  | z= 0.01268  | rawP= 1  | FDR= 1
Carcass - Env  | est= 12.68  | SE= 1031  | z= 0.0123  | rawP= 1  | FDR= 1

----------------------------------------------------------
Gene:  IncI.Plasmids  | Reference:  Egg 
----------------------------------------------------------


Call:
glm(formula = as.formula(paste(gene, "~", group_var)), family = binomial, 
    data = data)

Coefficients:
                              Estimate Std. Error z value Pr(>|z|)
(Intercept)                     -16.57     550.49  -0.030    0.976
SourceCeca       12.34     550.49   0.022    0.982
SourceCarcass    11.88     550.49   0.022    0.983
SourceEnv        14.05     550.49   0.026    0.980

(Dispersion parameter for binomial family taken to be 1)

    Null deviance: 626.90  on 5583  degrees of freedom
Residual deviance: 618.24  on 5580  degrees of freedom
AIC: 626.24

Number of Fisher Scoring iterations: 15


Odds Ratios (95% CI):
                               Estimate 2.5 %       97.5 %
(Intercept)                         0.0    NA 9.993791e+06
SourceCeca     227774.5 0e+00 7.490780e+84
SourceCarcass  144252.2 0e+00           NA
SourceEnv     1269029.3 1e-04 4.173706e+85

ANOVA (LR Type II):
Analysis of Deviance Table (Type II tests)

Response: IncI.Plasmids
               LR Chisq Df Pr(>Chisq)  
Source   8.6599  3    0.03417 *
---
Signif. codes:  0 ‘***’ 0.001 ‘**’ 0.01 ‘*’ 0.05 ‘.’ 0.1 ‘ ’ 1
FDR p-value:  0.1025 
Egg - Ceca  | est= -12.34  | SE= 550.5  | z= -0.02241  | rawP= 1  | FDR= 1
Egg - Carcass  | est= -11.88  | SE= 550.5  | z= -0.02158  | rawP= 1  | FDR= 1
Egg - Env  | est= -14.05  | SE= 550.5  | z= -0.02553  | rawP= 1  | FDR= 1
Ceca - Carcass  | est= 0.4568  | SE= 0.4085  | z= 1.118  | rawP= 0.6783  | FDR= 1
Ceca - Env  | est= -1.718  | SE= 0.7108  | z= -2.416  | rawP= 0.074  | FDR= 1
Carcass - Env  | est= -2.174  | SE= 0.6183  | z= -3.517  | rawP= 0.002465  | FDR= 0.05917

----------------------------------------------------------
Gene:  IncN.Plasmids  | Reference:  Egg 
----------------------------------------------------------


Call:
glm(formula = as.formula(paste(gene, "~", group_var)), family = binomial, 
    data = data)

Coefficients:
                                Estimate Std. Error z value Pr(>|z|)
(Intercept)                   -2.257e+01  1.106e+04  -0.002    0.998
SourceCeca     4.105e-08  1.127e+04   0.000    1.000
SourceCarcass  1.514e+01  1.106e+04   0.001    0.999
SourceEnv      1.890e+01  1.106e+04   0.002    0.999

(Dispersion parameter for binomial family taken to be 1)

    Null deviance: 65.928  on 5583  degrees of freedom
Residual deviance: 59.906  on 5580  degrees of freedom
AIC: 67.906

Number of Fisher Scoring iterations: 21


Odds Ratios (95% CI):
                               Estimate 2.5 %       97.5 %
(Intercept)                           0    NA 1.99292e+275
SourceCeca            1     0          Inf
SourceCarcass   3762938     0           NA
SourceEnv     161902833     0           NA

ANOVA (LR Type II):
Analysis of Deviance Table (Type II tests)

Response: IncN.Plasmids
               LR Chisq Df Pr(>Chisq)
Source   6.0216  3     0.1106
FDR p-value:  0.2654 
Egg - Ceca  | est= -4.105e-08  | SE= 11270  | z= -3.642e-12  | rawP= 1  | FDR= 1
Egg - Carcass  | est= -15.14  | SE= 11060  | z= -0.001369  | rawP= 1  | FDR= 1
Egg - Env  | est= -18.9  | SE= 11060  | z= -0.00171  | rawP= 1  | FDR= 1
Ceca - Carcass  | est= -15.14  | SE= 2182  | z= -0.00694  | rawP= 1  | FDR= 1
Ceca - Env  | est= -18.9  | SE= 2182  | z= -0.008664  | rawP= 1  | FDR= 1
Carcass - Env  | est= -3.762  | SE= 1.166  | z= -3.227  | rawP= 0.006865  | FDR= 0.1236

----------------------------------------------------------
Gene:  IncQ.Plasmids  | Reference:  Egg 
----------------------------------------------------------


Call:
glm(formula = as.formula(paste(gene, "~", group_var)), family = binomial, 
    data = data)

Coefficients:
                                Estimate Std. Error z value Pr(>|z|)
(Intercept)                   -2.257e+01  1.106e+04  -0.002    0.998
SourceCeca     4.792e-08  1.127e+04   0.000    1.000
SourceCarcass  1.474e+01  1.106e+04   0.001    0.999
SourceEnv      4.788e-08  1.343e+04   0.000    1.000

(Dispersion parameter for binomial family taken to be 1)

    Null deviance: 35.737  on 5583  degrees of freedom
Residual deviance: 35.325  on 5580  degrees of freedom
AIC: 43.325

Number of Fisher Scoring iterations: 21


Odds Ratios (95% CI):
                              Estimate 2.5 %        97.5 %
(Intercept)                          0    NA 1.992788e+275
SourceCeca           1     0           Inf
SourceCarcass  2508127     0            NA
SourceEnv            1     0           Inf

ANOVA (LR Type II):
Analysis of Deviance Table (Type II tests)

Response: IncQ.Plasmids
               LR Chisq Df Pr(>Chisq)
Source  0.41246  3     0.9377
FDR p-value:  0.9766 
Egg - Ceca  | est= -4.792e-08  | SE= 11270  | z= -4.252e-12  | rawP= 1  | FDR= 1
Egg - Carcass  | est= -14.74  | SE= 11060  | z= -0.001333  | rawP= 1  | FDR= 1
Egg - Env  | est= -4.788e-08  | SE= 13430  | z= -3.565e-12  | rawP= 1  | FDR= 1
Ceca - Carcass  | est= -14.74  | SE= 2182  | z= -0.006754  | rawP= 1  | FDR= 1
Ceca - Env  | est= 4.727e-11  | SE= 7927  | z= 5.963e-15  | rawP= 1  | FDR= 1
Carcass - Env  | est= 14.74  | SE= 7620  | z= 0.001934  | rawP= 1  | FDR= 1

----------------------------------------------------------
Gene:  IncR.Plasmids  | Reference:  Egg 
----------------------------------------------------------


Call:
glm(formula = as.formula(paste(gene, "~", group_var)), family = binomial, 
    data = data)

Coefficients:
                                Estimate Std. Error z value Pr(>|z|)
(Intercept)                   -2.357e+01  1.823e+04  -0.001    0.999
SourceCeca    -7.550e-07  1.858e+04   0.000    1.000
SourceCarcass  1.504e+01  1.823e+04   0.001    0.999
SourceEnv     -7.550e-07  2.214e+04   0.000    1.000

(Dispersion parameter for binomial family taken to be 1)

    Null deviance: 19.255  on 5583  degrees of freedom
Residual deviance: 19.049  on 5580  degrees of freedom
AIC: 27.049

Number of Fisher Scoring iterations: 22


Odds Ratios (95% CI):
                              Estimate 2.5 % 97.5 %
(Intercept)                          0    NA    Inf
SourceCeca           1     0    Inf
SourceCarcass  3408219     0     NA
SourceEnv            1     0    Inf

ANOVA (LR Type II):
Analysis of Deviance Table (Type II tests)

Response: IncR.Plasmids
               LR Chisq Df Pr(>Chisq)
Source  0.20621  3     0.9766
FDR p-value:  0.9766 
Egg - Ceca  | est= 7.55e-07  | SE= 18580  | z= 4.063e-11  | rawP= 1  | FDR= 1
Egg - Carcass  | est= -15.04  | SE= 18230  | z= -0.0008251  | rawP= 1  | FDR= 1
Egg - Env  | est= 7.55e-07  | SE= 22140  | z= 3.41e-11  | rawP= 1  | FDR= 1
Ceca - Carcass  | est= -15.04  | SE= 3597  | z= -0.004182  | rawP= 1  | FDR= 1
Ceca - Env  | est= -5.572e-12  | SE= 13070  | z= -4.264e-16  | rawP= 1  | FDR= 1
Carcass - Env  | est= 15.04  | SE= 12560  | z= 0.001197  | rawP= 1  | FDR= 1

----------------------------------------------------------
Gene:  IncX.Plasmids  | Reference:  Egg 
----------------------------------------------------------


Call:
glm(formula = as.formula(paste(gene, "~", group_var)), family = binomial, 
    data = data)

Coefficients:
                              Estimate Std. Error z value Pr(>|z|)
(Intercept)                     -15.57     333.89  -0.047    0.963
SourceCeca       13.73     333.89   0.041    0.967
SourceCarcass    12.84     333.89   0.038    0.969
SourceEnv        11.90     333.89   0.036    0.972

(Dispersion parameter for binomial family taken to be 1)

    Null deviance: 2760.3  on 5583  degrees of freedom
Residual deviance: 2723.4  on 5580  degrees of freedom
AIC: 2731.4

Number of Fisher Scoring iterations: 14


Odds Ratios (95% CI):
                              Estimate         2.5 %       97.5 %
(Intercept)                        0.0            NA 7.063350e+01
SourceCeca    916326.5  2.400000e-03           NA
SourceCarcass 376303.8  9.000000e-04           NA
SourceEnv     147636.2 3.355168e+109 1.481331e+68

ANOVA (LR Type II):
Analysis of Deviance Table (Type II tests)

Response: IncX.Plasmids
               LR Chisq Df Pr(>Chisq)    
Source   36.902  3  4.827e-08 ***
---
Signif. codes:  0 ‘***’ 0.001 ‘**’ 0.01 ‘*’ 0.05 ‘.’ 0.1 ‘ ’ 1
FDR p-value:  5.792e-07 
Egg - Ceca  | est= -13.73  | SE= 333.9  | z= -0.04112  | rawP= 1  | FDR= 1
Egg - Carcass  | est= -12.84  | SE= 333.9  | z= -0.03845  | rawP= 1  | FDR= 1
Egg - Env  | est= -11.9  | SE= 333.9  | z= -0.03565  | rawP= 1  | FDR= 1
Ceca - Carcass  | est= 0.89  | SE= 0.144  | z= 6.179  | rawP= 3.88e-09  | FDR= 2.793e-07
Ceca - Env  | est= 1.826  | SE= 1.021  | z= 1.788  | rawP= 0.2792  | FDR= 1
Carcass - Env  | est= 0.9356  | SE= 1.014  | z= 0.9223  | rawP= 0.7929  | FDR= 1

----------------------------------------------------------
Gene:  IncY.Plasmids  | Reference:  Egg 
----------------------------------------------------------


Call:
glm(formula = as.formula(paste(gene, "~", group_var)), family = binomial, 
    data = data)

Coefficients:
                                Estimate Std. Error z value Pr(>|z|)
(Intercept)                   -2.657e+01  8.170e+04       0        1
SourceCeca     6.743e-12  8.328e+04       0        1
SourceCarcass  1.272e-11  8.185e+04       0        1
SourceEnv      2.290e+01  8.170e+04       0        1

(Dispersion parameter for binomial family taken to be 1)

    Null deviance: 19.2551  on 5583  degrees of freedom
Residual deviance:  9.3525  on 5580  degrees of freedom
AIC: 17.353

Number of Fisher Scoring iterations: 25


Odds Ratios (95% CI):
                                Estimate 2.5 % 97.5 %
(Intercept)                            0    NA    Inf
SourceCeca             1     0    Inf
SourceCarcass          1    NA    Inf
SourceEnv     8839594817     0     NA

ANOVA (LR Type II):
Analysis of Deviance Table (Type II tests)

Response: IncY.Plasmids
               LR Chisq Df Pr(>Chisq)  
Source   9.9026  3    0.01941 *
---
Signif. codes:  0 ‘***’ 0.001 ‘**’ 0.01 ‘*’ 0.05 ‘.’ 0.1 ‘ ’ 1
FDR p-value:  0.07765 
Egg - Ceca  | est= -6.743e-12  | SE= 83280  | z= -8.097e-17  | rawP= 1  | FDR= 1
Egg - Carcass  | est= -1.272e-11  | SE= 81850  | z= -1.554e-16  | rawP= 1  | FDR= 1
Egg - Env  | est= -22.9  | SE= 81700  | z= -0.0002803  | rawP= 1  | FDR= 1
Ceca - Carcass  | est= -5.974e-12  | SE= 16880  | z= -3.538e-16  | rawP= 1  | FDR= 1
Ceca - Env  | est= -22.9  | SE= 16120  | z= -0.001421  | rawP= 1  | FDR= 1
Carcass - Env  | est= -22.9  | SE= 5018  | z= -0.004564  | rawP= 1  | FDR= 1

----------------------------------------------------------
Gene:  pEC4115_1  | Reference:  Egg 
----------------------------------------------------------


Call:
glm(formula = as.formula(paste(gene, "~", group_var)), family = binomial, 
    data = data)

Coefficients:
                                Estimate Std. Error z value Pr(>|z|)
(Intercept)                   -2.257e+01  1.106e+04  -0.002    0.998
SourceCeca     1.409e-07  1.127e+04   0.000    1.000
SourceCarcass  1.474e+01  1.106e+04   0.001    0.999
SourceEnv      1.409e-07  1.343e+04   0.000    1.000

(Dispersion parameter for binomial family taken to be 1)

    Null deviance: 35.737  on 5583  degrees of freedom
Residual deviance: 35.325  on 5580  degrees of freedom
AIC: 43.325

Number of Fisher Scoring iterations: 21


Odds Ratios (95% CI):
                              Estimate 2.5 %        97.5 %
(Intercept)                          0    NA 1.992767e+275
SourceCeca           1     0           Inf
SourceCarcass  2508128     0            NA
SourceEnv            1     0           Inf

ANOVA (LR Type II):
Analysis of Deviance Table (Type II tests)

Response: pEC4115_1
               LR Chisq Df Pr(>Chisq)
Source  0.41246  3     0.9377
FDR p-value:  0.9766 
Egg - Ceca  | est= -1.409e-07  | SE= 11270  | z= -1.25e-11  | rawP= 1  | FDR= 1
Egg - Carcass  | est= -14.74  | SE= 11060  | z= -0.001333  | rawP= 1  | FDR= 1
Egg - Env  | est= -1.409e-07  | SE= 13430  | z= -1.049e-11  | rawP= 1  | FDR= 1
Ceca - Carcass  | est= -14.74  | SE= 2182  | z= -0.006754  | rawP= 1  | FDR= 1
Ceca - Env  | est= 1.364e-11  | SE= 7927  | z= 1.72e-15  | rawP= 1  | FDR= 1
Carcass - Env  | est= 14.74  | SE= 7620  | z= 0.001934  | rawP= 1  | FDR= 1

----------------------------------------------------------
Gene:  Col.Plasmids  | Reference:  Env 
----------------------------------------------------------


Call:
glm(formula = as.formula(paste(gene, "~", group_var)), family = binomial, 
    data = data)

Coefficients:
                              Estimate Std. Error z value Pr(>|z|)    
(Intercept)                    -2.9444     0.7255  -4.059 4.94e-05 ***
SourceEgg     -13.6216   550.4938  -0.025   0.9803    
SourceCeca     -1.1499     0.8083  -1.423   0.1549    
SourceCarcass  -1.4738     0.7370  -2.000   0.0455 *  
---
Signif. codes:  0 ‘***’ 0.001 ‘**’ 0.01 ‘*’ 0.05 ‘.’ 0.1 ‘ ’ 1

(Dispersion parameter for binomial family taken to be 1)

    Null deviance: 752.20  on 5583  degrees of freedom
Residual deviance: 748.43  on 5580  degrees of freedom
AIC: 756.43

Number of Fisher Scoring iterations: 15


Odds Ratios (95% CI):
                              Estimate  2.5 %    97.5 %
(Intercept)                     0.0526 0.0086    0.1716
SourceEgg       0.0000 0.0000 2490.9962
SourceCeca      0.3167 0.0760    2.1470
SourceCarcass   0.2291 0.0680    1.4277

ANOVA (LR Type II):
Analysis of Deviance Table (Type II tests)

Response: Col.Plasmids
               LR Chisq Df Pr(>Chisq)
Source   3.7696  3     0.2874
FDR p-value:  0.5749 
Env - Egg  | est= 13.62  | SE= 550.5  | z= 0.02474  | rawP= 1  | FDR= 1
Env - Ceca  | est= 1.15  | SE= 0.8083  | z= 1.423  | rawP= 0.4851  | FDR= 1
Env - Carcass  | est= 1.474  | SE= 0.737  | z= 2  | rawP= 0.188  | FDR= 1
Egg - Ceca  | est= -12.47  | SE= 550.5  | z= -0.02266  | rawP= 1  | FDR= 1
Egg - Carcass  | est= -12.15  | SE= 550.5  | z= -0.02207  | rawP= 1  | FDR= 1
Ceca - Carcass  | est= 0.3239  | SE= 0.3794  | z= 0.8537  | rawP= 0.8286  | FDR= 1

----------------------------------------------------------
Gene:  IncA.C.Plasmids  | Reference:  Env 
----------------------------------------------------------


Call:
glm(formula = as.formula(paste(gene, "~", group_var)), family = binomial, 
    data = data)

Coefficients:
                                Estimate Std. Error z value Pr(>|z|)
(Intercept)                   -2.257e+01  7.620e+03  -0.003    0.998
SourceEgg     -1.747e-07  1.343e+04   0.000    1.000
SourceCeca    -1.746e-07  7.927e+03   0.000    1.000
SourceCarcass  1.543e+01  7.620e+03   0.002    0.998

(Dispersion parameter for binomial family taken to be 1)

    Null deviance: 65.928  on 5583  degrees of freedom
Residual deviance: 65.103  on 5580  degrees of freedom
AIC: 73.103

Number of Fisher Scoring iterations: 21


Odds Ratios (95% CI):
                              Estimate 2.5 %        97.5 %
(Intercept)                          0     0 2.859524e+138
SourceEgg            1     0           Inf
SourceCeca           1     0 3.803084e+225
SourceCarcass  5018247     0            NA

ANOVA (LR Type II):
Analysis of Deviance Table (Type II tests)

Response: IncA.C.Plasmids
               LR Chisq Df Pr(>Chisq)
Source  0.82507  3     0.8435
FDR p-value:  0.9766 
Env - Egg  | est= 1.747e-07  | SE= 13430  | z= 1.301e-11  | rawP= 1  | FDR= 1
Env - Ceca  | est= 1.746e-07  | SE= 7927  | z= 2.203e-11  | rawP= 1  | FDR= 1
Env - Carcass  | est= -15.43  | SE= 7620  | z= -0.002025  | rawP= 1  | FDR= 1
Egg - Ceca  | est= -6.456e-11  | SE= 11270  | z= -5.728e-15  | rawP= 1  | FDR= 1
Egg - Carcass  | est= -15.43  | SE= 11060  | z= -0.001395  | rawP= 1  | FDR= 1
Ceca - Carcass  | est= -15.43  | SE= 2182  | z= -0.007072  | rawP= 1  | FDR= 1

----------------------------------------------------------
Gene:  IncB.O.K.Z.Plasmids  | Reference:  Env 
----------------------------------------------------------


Call:
glm(formula = as.formula(paste(gene, "~", group_var)), family = binomial, 
    data = data)

Coefficients:
                                Estimate Std. Error z value Pr(>|z|)
(Intercept)                   -2.357e+01  1.256e+04  -0.002    0.999
SourceEgg      5.380e-08  2.214e+04   0.000    1.000
SourceCeca     5.383e-08  1.307e+04   0.000    1.000
SourceCarcass  1.504e+01  1.256e+04   0.001    0.999

(Dispersion parameter for binomial family taken to be 1)

    Null deviance: 19.255  on 5583  degrees of freedom
Residual deviance: 19.049  on 5580  degrees of freedom
AIC: 27.049

Number of Fisher Scoring iterations: 22


Odds Ratios (95% CI):
                              Estimate 2.5 %        97.5 %
(Intercept)                          0     0 1.582152e+234
SourceEgg            1     0           Inf
SourceCeca           1     0           Inf
SourceCarcass  3408222     0            NA

ANOVA (LR Type II):
Analysis of Deviance Table (Type II tests)

Response: IncB.O.K.Z.Plasmids
               LR Chisq Df Pr(>Chisq)
Source  0.20621  3     0.9766
FDR p-value:  0.9766 
Env - Egg  | est= -5.38e-08  | SE= 22140  | z= -2.43e-12  | rawP= 1  | FDR= 1
Env - Ceca  | est= -5.383e-08  | SE= 13070  | z= -4.119e-12  | rawP= 1  | FDR= 1
Env - Carcass  | est= -15.04  | SE= 12560  | z= -0.001197  | rawP= 1  | FDR= 1
Egg - Ceca  | est= -3.13e-11  | SE= 18580  | z= -1.684e-15  | rawP= 1  | FDR= 1
Egg - Carcass  | est= -15.04  | SE= 18230  | z= -0.0008251  | rawP= 1  | FDR= 1
Ceca - Carcass  | est= -15.04  | SE= 3597  | z= -0.004182  | rawP= 1  | FDR= 1

----------------------------------------------------------
Gene:  IncF.Plasmids  | Reference:  Env 
----------------------------------------------------------


Call:
glm(formula = as.formula(paste(gene, "~", group_var)), family = binomial, 
    data = data)

Coefficients:
                               Estimate Std. Error z value Pr(>|z|)    
(Intercept)                     -2.9444     0.7255  -4.059 4.94e-05 ***
SourceEgg      -17.6216  4067.6259  -0.004 0.996543    
SourceCeca     -17.6216   802.6165  -0.022 0.982484    
SourceCarcass   -2.8691     0.7702  -3.725 0.000195 ***
---
Signif. codes:  0 ‘***’ 0.001 ‘**’ 0.01 ‘*’ 0.05 ‘.’ 0.1 ‘ ’ 1

(Dispersion parameter for binomial family taken to be 1)

    Null deviance: 230.96  on 5583  degrees of freedom
Residual deviance: 220.33  on 5580  degrees of freedom
AIC: 228.33

Number of Fisher Scoring iterations: 19


Odds Ratios (95% CI):
                              Estimate  2.5 %        97.5 %
(Intercept)                     0.0526 0.0086  1.716000e-01
SourceEgg       0.0000     NA 1.231102e+111
SourceCeca      0.0000     NA  5.987249e+15
SourceCarcass   0.0568 0.0153  3.679000e-01

ANOVA (LR Type II):
Analysis of Deviance Table (Type II tests)

Response: IncF.Plasmids
               LR Chisq Df Pr(>Chisq)  
Source   10.627  3    0.01392 *
---
Signif. codes:  0 ‘***’ 0.001 ‘**’ 0.01 ‘*’ 0.05 ‘.’ 0.1 ‘ ’ 1
FDR p-value:  0.07765 
Env - Egg  | est= 17.62  | SE= 4068  | z= 0.004332  | rawP= 1  | FDR= 1
Env - Ceca  | est= 17.62  | SE= 802.6  | z= 0.02196  | rawP= 1  | FDR= 1
Env - Carcass  | est= 2.869  | SE= 0.7702  | z= 3.725  | rawP= 0.001119  | FDR= 0.04028
Egg - Ceca  | est= -1.031e-10  | SE= 4146  | z= -2.487e-14  | rawP= 1  | FDR= 1
Egg - Carcass  | est= -14.75  | SE= 4068  | z= -0.003627  | rawP= 1  | FDR= 1
Ceca - Carcass  | est= -14.75  | SE= 802.6  | z= -0.01838  | rawP= 1  | FDR= 1

----------------------------------------------------------
Gene:  IncFIB.Plasmids  | Reference:  Env 
----------------------------------------------------------


Call:
glm(formula = as.formula(paste(gene, "~", group_var)), family = binomial, 
    data = data)

Coefficients:
                                Estimate Std. Error z value Pr(>|z|)
(Intercept)                   -1.857e+01  1.031e+03  -0.018    0.986
SourceEgg      2.130e-08  1.817e+03   0.000    1.000
SourceCeca     1.307e+01  1.031e+03   0.013    0.990
SourceCarcass  1.268e+01  1.031e+03   0.012    0.990

(Dispersion parameter for binomial family taken to be 1)

    Null deviance: 219.32  on 5583  degrees of freedom
Residual deviance: 218.74  on 5580  degrees of freedom
AIC: 226.74

Number of Fisher Scoring iterations: 17


Odds Ratios (95% CI):
                              Estimate 2.5 %       97.5 %
(Intercept)                        0.0     0 1.002793e+12
SourceEgg          1.0     0 1.890703e+25
SourceCeca    475921.0     0           NA
SourceCarcass 322333.9     0           NA

ANOVA (LR Type II):
Analysis of Deviance Table (Type II tests)

Response: IncFIB.Plasmids
               LR Chisq Df Pr(>Chisq)
Source  0.58065  3     0.9008
FDR p-value:  0.9766 
Env - Egg  | est= -2.13e-08  | SE= 1817  | z= -1.172e-11  | rawP= 1  | FDR= 1
Env - Ceca  | est= -13.07  | SE= 1031  | z= -0.01268  | rawP= 1  | FDR= 1
Env - Carcass  | est= -12.68  | SE= 1031  | z= -0.0123  | rawP= 1  | FDR= 1
Egg - Ceca  | est= -13.07  | SE= 1496  | z= -0.008736  | rawP= 1  | FDR= 1
Egg - Carcass  | est= -12.68  | SE= 1496  | z= -0.008476  | rawP= 1  | FDR= 1
Ceca - Carcass  | est= 0.3897  | SE= 0.7574  | z= 0.5145  | rawP= 0.9557  | FDR= 1

----------------------------------------------------------
Gene:  IncI.Plasmids  | Reference:  Env 
----------------------------------------------------------


Call:
glm(formula = as.formula(paste(gene, "~", group_var)), family = binomial, 
    data = data)

Coefficients:
                              Estimate Std. Error z value Pr(>|z|)    
(Intercept)                    -2.5123     0.6003  -4.185 2.85e-05 ***
SourceEgg     -14.0538   550.4936  -0.026 0.979633    
SourceCeca     -1.7177     0.7108  -2.416 0.015676 *  
SourceCarcass  -2.1744     0.6183  -3.517 0.000437 ***
---
Signif. codes:  0 ‘***’ 0.001 ‘**’ 0.01 ‘*’ 0.05 ‘.’ 0.1 ‘ ’ 1

(Dispersion parameter for binomial family taken to be 1)

    Null deviance: 626.90  on 5583  degrees of freedom
Residual deviance: 618.24  on 5580  degrees of freedom
AIC: 626.24

Number of Fisher Scoring iterations: 15


Odds Ratios (95% CI):
                              Estimate  2.5 %    97.5 %
(Intercept)                     0.0811 0.0196    0.2241
SourceEgg       0.0000 0.0000 9459.9441
SourceCeca      0.1795 0.0477    0.8588
SourceCarcass   0.1137 0.0392    0.4824

ANOVA (LR Type II):
Analysis of Deviance Table (Type II tests)

Response: IncI.Plasmids
               LR Chisq Df Pr(>Chisq)  
Source   8.6599  3    0.03417 *
---
Signif. codes:  0 ‘***’ 0.001 ‘**’ 0.01 ‘*’ 0.05 ‘.’ 0.1 ‘ ’ 1
FDR p-value:  0.1025 
Env - Egg  | est= 14.05  | SE= 550.5  | z= 0.02553  | rawP= 1  | FDR= 1
Env - Ceca  | est= 1.718  | SE= 0.7108  | z= 2.416  | rawP= 0.074  | FDR= 1
Env - Carcass  | est= 2.174  | SE= 0.6183  | z= 3.517  | rawP= 0.002465  | FDR= 0.05917
Egg - Ceca  | est= -12.34  | SE= 550.5  | z= -0.02241  | rawP= 1  | FDR= 1
Egg - Carcass  | est= -11.88  | SE= 550.5  | z= -0.02158  | rawP= 1  | FDR= 1
Ceca - Carcass  | est= 0.4568  | SE= 0.4085  | z= 1.118  | rawP= 0.6783  | FDR= 1

----------------------------------------------------------
Gene:  IncN.Plasmids  | Reference:  Env 
----------------------------------------------------------


Call:
glm(formula = as.formula(paste(gene, "~", group_var)), family = binomial, 
    data = data)

Coefficients:
                               Estimate Std. Error z value Pr(>|z|)    
(Intercept)                      -3.664      1.013  -3.617 0.000297 ***
SourceEgg       -18.903  11056.953  -0.002 0.998636    
SourceCeca      -18.903   2181.737  -0.009 0.993087    
SourceCarcass    -3.762      1.166  -3.227 0.001252 ** 
---
Signif. codes:  0 ‘***’ 0.001 ‘**’ 0.01 ‘*’ 0.05 ‘.’ 0.1 ‘ ’ 1

(Dispersion parameter for binomial family taken to be 1)

    Null deviance: 65.928  on 5583  degrees of freedom
Residual deviance: 59.906  on 5580  degrees of freedom
AIC: 67.906

Number of Fisher Scoring iterations: 21


Odds Ratios (95% CI):
                              Estimate  2.5 %        97.5 %
(Intercept)                     0.0256 0.0014  1.179000e-01
SourceEgg       0.0000     NA           Inf
SourceCeca      0.0000     NA 2.578139e+112
SourceCarcass   0.0232 0.0029  4.754000e-01

ANOVA (LR Type II):
Analysis of Deviance Table (Type II tests)

Response: IncN.Plasmids
               LR Chisq Df Pr(>Chisq)
Source   6.0216  3     0.1106
FDR p-value:  0.2654 
Env - Egg  | est= 18.9  | SE= 11060  | z= 0.00171  | rawP= 1  | FDR= 1
Env - Ceca  | est= 18.9  | SE= 2182  | z= 0.008664  | rawP= 1  | FDR= 1
Env - Carcass  | est= 3.762  | SE= 1.166  | z= 3.227  | rawP= 0.006865  | FDR= 0.1236
Egg - Ceca  | est= -9.908e-11  | SE= 11270  | z= -8.792e-15  | rawP= 1  | FDR= 1
Egg - Carcass  | est= -15.14  | SE= 11060  | z= -0.001369  | rawP= 1  | FDR= 1
Ceca - Carcass  | est= -15.14  | SE= 2182  | z= -0.00694  | rawP= 1  | FDR= 1

----------------------------------------------------------
Gene:  IncQ.Plasmids  | Reference:  Env 
----------------------------------------------------------


Call:
glm(formula = as.formula(paste(gene, "~", group_var)), family = binomial, 
    data = data)

Coefficients:
                                Estimate Std. Error z value Pr(>|z|)
(Intercept)                   -2.257e+01  7.620e+03  -0.003    0.998
SourceEgg     -6.365e-08  1.343e+04   0.000    1.000
SourceCeca    -6.367e-08  7.927e+03   0.000    1.000
SourceCarcass  1.474e+01  7.620e+03   0.002    0.998

(Dispersion parameter for binomial family taken to be 1)

    Null deviance: 35.737  on 5583  degrees of freedom
Residual deviance: 35.325  on 5580  degrees of freedom
AIC: 43.325

Number of Fisher Scoring iterations: 21


Odds Ratios (95% CI):
                              Estimate 2.5 %        97.5 %
(Intercept)                          0     0 2.859569e+138
SourceEgg            1     0           Inf
SourceCeca           1     0           Inf
SourceCarcass  2508127     0            NA

ANOVA (LR Type II):
Analysis of Deviance Table (Type II tests)

Response: IncQ.Plasmids
               LR Chisq Df Pr(>Chisq)
Source  0.41246  3     0.9377
FDR p-value:  0.9766 
Env - Egg  | est= 6.365e-08  | SE= 13430  | z= 4.74e-12  | rawP= 1  | FDR= 1
Env - Ceca  | est= 6.367e-08  | SE= 7927  | z= 8.033e-12  | rawP= 1  | FDR= 1
Env - Carcass  | est= -14.74  | SE= 7620  | z= -0.001934  | rawP= 1  | FDR= 1
Egg - Ceca  | est= 2.519e-11  | SE= 11270  | z= 2.235e-15  | rawP= 1  | FDR= 1
Egg - Carcass  | est= -14.74  | SE= 11060  | z= -0.001333  | rawP= 1  | FDR= 1
Ceca - Carcass  | est= -14.74  | SE= 2182  | z= -0.006754  | rawP= 1  | FDR= 1

----------------------------------------------------------
Gene:  IncR.Plasmids  | Reference:  Env 
----------------------------------------------------------


Call:
glm(formula = as.formula(paste(gene, "~", group_var)), family = binomial, 
    data = data)

Coefficients:
                                Estimate Std. Error z value Pr(>|z|)
(Intercept)                   -2.357e+01  1.256e+04  -0.002    0.999
SourceEgg     -9.055e-08  2.214e+04   0.000    1.000
SourceCeca    -9.051e-08  1.307e+04   0.000    1.000
SourceCarcass  1.504e+01  1.256e+04   0.001    0.999

(Dispersion parameter for binomial family taken to be 1)

    Null deviance: 19.255  on 5583  degrees of freedom
Residual deviance: 19.049  on 5580  degrees of freedom
AIC: 27.049

Number of Fisher Scoring iterations: 22


Odds Ratios (95% CI):
                              Estimate 2.5 %        97.5 %
(Intercept)                          0     0 1.582043e+234
SourceEgg            1     0           Inf
SourceCeca           1     0           Inf
SourceCarcass  3408221     0            NA

ANOVA (LR Type II):
Analysis of Deviance Table (Type II tests)

Response: IncR.Plasmids
               LR Chisq Df Pr(>Chisq)
Source  0.20621  3     0.9766
FDR p-value:  0.9766 
Env - Egg  | est= 9.055e-08  | SE= 22140  | z= 4.09e-12  | rawP= 1  | FDR= 1
Env - Ceca  | est= 9.051e-08  | SE= 13070  | z= 6.926e-12  | rawP= 1  | FDR= 1
Env - Carcass  | est= -15.04  | SE= 12560  | z= -0.001197  | rawP= 1  | FDR= 1
Egg - Ceca  | est= -3.649e-11  | SE= 18580  | z= -1.964e-15  | rawP= 1  | FDR= 1
Egg - Carcass  | est= -15.04  | SE= 18230  | z= -0.0008251  | rawP= 1  | FDR= 1
Ceca - Carcass  | est= -15.04  | SE= 3597  | z= -0.004182  | rawP= 1  | FDR= 1

----------------------------------------------------------
Gene:  IncX.Plasmids  | Reference:  Env 
----------------------------------------------------------


Call:
glm(formula = as.formula(paste(gene, "~", group_var)), family = binomial, 
    data = data)

Coefficients:
                              Estimate Std. Error z value Pr(>|z|)    
(Intercept)                    -3.6636     1.0127  -3.617 0.000297 ***
SourceEgg     -11.9025   333.8926  -0.036 0.971563    
SourceCeca      1.8256     1.0212   1.788 0.073834 .  
SourceCarcass   0.9356     1.0144   0.922 0.356358    
---
Signif. codes:  0 ‘***’ 0.001 ‘**’ 0.01 ‘*’ 0.05 ‘.’ 0.1 ‘ ’ 1

(Dispersion parameter for binomial family taken to be 1)

    Null deviance: 2760.3  on 5583  degrees of freedom
Residual deviance: 2723.4  on 5580  degrees of freedom
AIC: 2731.4

Number of Fisher Scoring iterations: 14


Odds Ratios (95% CI):
                              Estimate  2.5 %   97.5 %
(Intercept)                     0.0256 0.0014   0.1179
SourceEgg       0.0000 0.0000   0.0000
SourceCeca      6.2067 1.3125 111.0507
SourceCarcass   2.5489 0.5513  45.3096

ANOVA (LR Type II):
Analysis of Deviance Table (Type II tests)

Response: IncX.Plasmids
               LR Chisq Df Pr(>Chisq)    
Source   36.902  3  4.827e-08 ***
---
Signif. codes:  0 ‘***’ 0.001 ‘**’ 0.01 ‘*’ 0.05 ‘.’ 0.1 ‘ ’ 1
FDR p-value:  5.792e-07 
Env - Egg  | est= 11.9  | SE= 333.9  | z= 0.03565  | rawP= 1  | FDR= 1
Env - Ceca  | est= -1.826  | SE= 1.021  | z= -1.788  | rawP= 0.2792  | FDR= 1
Env - Carcass  | est= -0.9356  | SE= 1.014  | z= -0.9223  | rawP= 0.7929  | FDR= 1
Egg - Ceca  | est= -13.73  | SE= 333.9  | z= -0.04112  | rawP= 1  | FDR= 1
Egg - Carcass  | est= -12.84  | SE= 333.9  | z= -0.03845  | rawP= 1  | FDR= 1
Ceca - Carcass  | est= 0.89  | SE= 0.144  | z= 6.179  | rawP= 3.88e-09  | FDR= 2.793e-07

----------------------------------------------------------
Gene:  IncY.Plasmids  | Reference:  Env 
----------------------------------------------------------


Call:
glm(formula = as.formula(paste(gene, "~", group_var)), family = binomial, 
    data = data)

Coefficients:
                               Estimate Std. Error z value Pr(>|z|)    
(Intercept)                      -3.664      1.013  -3.617 0.000297 ***
SourceEgg       -22.903  81700.449   0.000 0.999776    
SourceCeca      -22.903  16120.976  -0.001 0.998866    
SourceCarcass   -22.903   5017.822  -0.005 0.996358    
---
Signif. codes:  0 ‘***’ 0.001 ‘**’ 0.01 ‘*’ 0.05 ‘.’ 0.1 ‘ ’ 1

(Dispersion parameter for binomial family taken to be 1)

    Null deviance: 19.2551  on 5583  degrees of freedom
Residual deviance:  9.3525  on 5580  degrees of freedom
AIC: 17.353

Number of Fisher Scoring iterations: 25


Odds Ratios (95% CI):
                              Estimate  2.5 % 97.5 %
(Intercept)                     0.0256 0.0014 0.1179
SourceEgg       0.0000     NA    Inf
SourceCeca      0.0000     NA    Inf
SourceCarcass   0.0000     NA    Inf

ANOVA (LR Type II):
Analysis of Deviance Table (Type II tests)

Response: IncY.Plasmids
               LR Chisq Df Pr(>Chisq)  
Source   9.9026  3    0.01941 *
---
Signif. codes:  0 ‘***’ 0.001 ‘**’ 0.01 ‘*’ 0.05 ‘.’ 0.1 ‘ ’ 1
FDR p-value:  0.07765 
Env - Egg  | est= 22.9  | SE= 81700  | z= 0.0002803  | rawP= 1  | FDR= 1
Env - Ceca  | est= 22.9  | SE= 16120  | z= 0.001421  | rawP= 1  | FDR= 1
Env - Carcass  | est= 22.9  | SE= 5018  | z= 0.004564  | rawP= 1  | FDR= 1
Egg - Ceca  | est= 2.647e-12  | SE= 83280  | z= 3.178e-17  | rawP= 1  | FDR= 1
Egg - Carcass  | est= 1.953e-11  | SE= 81850  | z= 2.385e-16  | rawP= 1  | FDR= 1
Ceca - Carcass  | est= 1.688e-11  | SE= 16880  | z= 9.997e-16  | rawP= 1  | FDR= 1

----------------------------------------------------------
Gene:  pEC4115_1  | Reference:  Env 
----------------------------------------------------------


Call:
glm(formula = as.formula(paste(gene, "~", group_var)), family = binomial, 
    data = data)

Coefficients:
                                Estimate Std. Error z value Pr(>|z|)
(Intercept)                   -2.257e+01  7.620e+03  -0.003    0.998
SourceEgg      4.164e-08  1.343e+04   0.000    1.000
SourceCeca     4.161e-08  7.927e+03   0.000    1.000
SourceCarcass  1.474e+01  7.620e+03   0.002    0.998

(Dispersion parameter for binomial family taken to be 1)

    Null deviance: 35.737  on 5583  degrees of freedom
Residual deviance: 35.325  on 5580  degrees of freedom
AIC: 43.325

Number of Fisher Scoring iterations: 21


Odds Ratios (95% CI):
                              Estimate 2.5 %        97.5 %
(Intercept)                          0     0 2.859658e+138
SourceEgg            1     0           Inf
SourceCeca           1     0           Inf
SourceCarcass  2508127     0            NA

ANOVA (LR Type II):
Analysis of Deviance Table (Type II tests)

Response: pEC4115_1
               LR Chisq Df Pr(>Chisq)
Source  0.41246  3     0.9377
FDR p-value:  0.9766 
Env - Egg  | est= -4.164e-08  | SE= 13430  | z= -3.101e-12  | rawP= 1  | FDR= 1
Env - Ceca  | est= -4.161e-08  | SE= 7927  | z= -5.249e-12  | rawP= 1  | FDR= 1
Env - Carcass  | est= -14.74  | SE= 7620  | z= -0.001934  | rawP= 1  | FDR= 1
Egg - Ceca  | est= 3.037e-11  | SE= 11270  | z= 2.695e-15  | rawP= 1  | FDR= 1
Egg - Carcass  | est= -14.74  | SE= 11060  | z= -0.001333  | rawP= 1  | FDR= 1
Ceca - Carcass  | est= -14.74  | SE= 2182  | z= -0.006754  | rawP= 1  | FDR= 1


----------------------------------------------------------
PESI PESI PESI PESI PESI PESI PESI PESI PESI PESI PESI 
----------------------------------------------------------
----------------------------------------------------------
PESI PESI PESI PESI PESI PESI PESI PESI PESI PESI PESI 
----------------------------------------------------------
----------------------------------------------------------
PESI PESI PESI PESI PESI PESI PESI PESI PESI PESI PESI 
----------------------------------------------------------
----------------------------------------------------------
PESI PESI PESI PESI PESI PESI PESI PESI PESI PESI PESI 
----------------------------------------------------------

==========================================================
 Logistic Regression Results with Inline FDR ( Source )
==========================================================


----------------------------------------------------------
Gene:  Carries_pESI  | Reference:  Carcass 
----------------------------------------------------------


Call:
glm(formula = as.formula(paste(gene, "~", group_var)), family = binomial, 
    data = data)

Coefficients:
                              Estimate Std. Error z value Pr(>|z|)    
(Intercept)                    2.65952    0.05866  45.342  < 2e-16 ***
SourceCeca    -0.30136    0.17176  -1.755  0.07934 .  
SourceEnv     -0.62264    0.61665  -1.010  0.31263    
SourceUnknown  0.62568    0.22977   2.723  0.00647 ** 
SourceUnknown         -0.88801    0.07211 -12.315  < 2e-16 ***
---
Signif. codes:  0 ‘***’ 0.001 ‘**’ 0.01 ‘*’ 0.05 ‘.’ 0.1 ‘ ’ 1

(Dispersion parameter for binomial family taken to be 1)

    Null deviance: 6775.6  on 10423  degrees of freedom
Residual deviance: 6576.1  on 10419  degrees of freedom
  (914 observations deleted due to missingness)
AIC: 6586.1

Number of Fisher Scoring iterations: 5


Odds Ratios (95% CI):
                              Estimate   2.5 %  97.5 %
(Intercept)                    14.2894 12.7615 16.0617
SourceCeca      0.7398  0.5343  1.0493
SourceEnv       0.5365  0.1855  2.2707
SourceUnknown   1.8695  1.2218  3.0222
SourceUnknown           0.4115  0.3569  0.4735

ANOVA (LR Type II):
Analysis of Deviance Table (Type II tests)

Response: Carries_pESI
               LR Chisq Df Pr(>Chisq)    
Source    199.5  4  < 2.2e-16 ***
---
Signif. codes:  0 ‘***’ 0.001 ‘**’ 0.01 ‘*’ 0.05 ‘.’ 0.1 ‘ ’ 1
FDR p-value:  4.808e-42 

Pairwise (Tukey):
Carcass - Ceca  | est= 0.3014  | SE= 0.1718  | z= 1.755  | rawP= 0.4005  | FDR= 0.5721
Carcass - Env  | est= 0.6226  | SE= 0.6166  | z= 1.01  | rawP= 0.851  | FDR= 0.9928
Carcass - Unknown  | est= -0.6257  | SE= 0.2298  | z= -2.723  | rawP= 0.05064  | FDR= 0.1013
Carcass - Unknown  | est= 0.888  | SE= 0.07211  | z= 12.31  | rawP= 0  | FDR= 0
Ceca - Env  | est= 0.3213  | SE= 0.6347  | z= 0.5062  | rawP= 0.9868  | FDR= 0.9928
Ceca - Unknown  | est= -0.927  | SE= 0.2746  | z= -3.376  | rawP= 0.006606  | FDR= 0.01652
Ceca - Unknown  | est= 0.5866  | SE= 0.1668  | z= 3.517  | rawP= 0.00399  | FDR= 0.0133
Env - Unknown  | est= -1.248  | SE= 0.6528  | z= -1.912  | rawP= 0.3107  | FDR= 0.5178
Env - Unknown  | est= 0.2654  | SE= 0.6153  | z= 0.4313  | rawP= 0.9928  | FDR= 0.9928
Unknown - Unknown  | est= 1.514  | SE= 0.2261  | z= 6.695  | rawP= 2.15e-10  | FDR= 1.075e-09

----------------------------------------------------------
Gene:  Carries_pESI  | Reference:  Ceca 
----------------------------------------------------------


Call:
glm(formula = as.formula(paste(gene, "~", group_var)), family = binomial, 
    data = data)

Coefficients:
                              Estimate Std. Error z value Pr(>|z|)    
(Intercept)                     2.3582     0.1614  14.607  < 2e-16 ***
SourceCarcass   0.3014     0.1718   1.755 0.079339 .  
SourceEnv      -0.3213     0.6347  -0.506 0.612743    
SourceUnknown   0.9270     0.2746   3.376 0.000736 ***
SourceUnknown          -0.5866     0.1668  -3.517 0.000436 ***
---
Signif. codes:  0 ‘***’ 0.001 ‘**’ 0.01 ‘*’ 0.05 ‘.’ 0.1 ‘ ’ 1

(Dispersion parameter for binomial family taken to be 1)

    Null deviance: 6775.6  on 10423  degrees of freedom
Residual deviance: 6576.1  on 10419  degrees of freedom
  (914 observations deleted due to missingness)
AIC: 6586.1

Number of Fisher Scoring iterations: 5


Odds Ratios (95% CI):
                              Estimate  2.5 %  97.5 %
(Intercept)                    10.5714 7.8051 14.7201
SourceCarcass   1.3517 0.9530  1.8717
SourceEnv       0.7252 0.2394  3.1457
SourceUnknown   2.5270 1.4923  4.4059
SourceUnknown           0.5562 0.3956  0.7620

ANOVA (LR Type II):
Analysis of Deviance Table (Type II tests)

Response: Carries_pESI
               LR Chisq Df Pr(>Chisq)    
Source    199.5  4  < 2.2e-16 ***
---
Signif. codes:  0 ‘***’ 0.001 ‘**’ 0.01 ‘*’ 0.05 ‘.’ 0.1 ‘ ’ 1
FDR p-value:  4.808e-42 

Pairwise (Tukey):
Ceca - Carcass  | est= -0.3014  | SE= 0.1718  | z= -1.755  | rawP= 0.4005  | FDR= 0.5721
Ceca - Env  | est= 0.3213  | SE= 0.6347  | z= 0.5062  | rawP= 0.9868  | FDR= 0.9928
Ceca - Unknown  | est= -0.927  | SE= 0.2746  | z= -3.376  | rawP= 0.006606  | FDR= 0.01652
Ceca - Unknown  | est= 0.5866  | SE= 0.1668  | z= 3.517  | rawP= 0.00399  | FDR= 0.0133
Carcass - Env  | est= 0.6226  | SE= 0.6166  | z= 1.01  | rawP= 0.851  | FDR= 0.9928
Carcass - Unknown  | est= -0.6257  | SE= 0.2298  | z= -2.723  | rawP= 0.05064  | FDR= 0.1013
Carcass - Unknown  | est= 0.888  | SE= 0.07211  | z= 12.31  | rawP= 0  | FDR= 0
Env - Unknown  | est= -1.248  | SE= 0.6528  | z= -1.912  | rawP= 0.3107  | FDR= 0.5178
Env - Unknown  | est= 0.2654  | SE= 0.6153  | z= 0.4313  | rawP= 0.9928  | FDR= 0.9928
Unknown - Unknown  | est= 1.514  | SE= 0.2261  | z= 6.695  | rawP= 2.15e-10  | FDR= 1.075e-09

----------------------------------------------------------
Gene:  Carries_pESI  | Reference:  Env 
----------------------------------------------------------


Call:
glm(formula = as.formula(paste(gene, "~", group_var)), family = binomial, 
    data = data)

Coefficients:
                              Estimate Std. Error z value Pr(>|z|)    
(Intercept)                     2.0369     0.6138   3.318 0.000906 ***
SourceCeca      0.3213     0.6347   0.506 0.612743    
SourceCarcass   0.6226     0.6166   1.010 0.312633    
SourceUnknown   1.2483     0.6528   1.912 0.055849 .  
SourceUnknown          -0.2654     0.6153  -0.431 0.666244    
---
Signif. codes:  0 ‘***’ 0.001 ‘**’ 0.01 ‘*’ 0.05 ‘.’ 0.1 ‘ ’ 1

(Dispersion parameter for binomial family taken to be 1)

    Null deviance: 6775.6  on 10423  degrees of freedom
Residual deviance: 6576.1  on 10419  degrees of freedom
  (914 observations deleted due to missingness)
AIC: 6586.1

Number of Fisher Scoring iterations: 5


Odds Ratios (95% CI):
                              Estimate  2.5 %  97.5 %
(Intercept)                     7.6667 2.6690 32.3235
SourceCeca      1.3789 0.3179  4.1763
SourceCarcass   1.8638 0.4404  5.3916
SourceUnknown   3.4845 0.7841 11.0694
SourceUnknown           0.7669 0.1815  2.2109

ANOVA (LR Type II):
Analysis of Deviance Table (Type II tests)

Response: Carries_pESI
               LR Chisq Df Pr(>Chisq)    
Source    199.5  4  < 2.2e-16 ***
---
Signif. codes:  0 ‘***’ 0.001 ‘**’ 0.01 ‘*’ 0.05 ‘.’ 0.1 ‘ ’ 1
FDR p-value:  4.808e-42 

Pairwise (Tukey):
Env - Ceca  | est= -0.3213  | SE= 0.6347  | z= -0.5062  | rawP= 0.9868  | FDR= 0.9928
Env - Carcass  | est= -0.6226  | SE= 0.6166  | z= -1.01  | rawP= 0.851  | FDR= 0.9928
Env - Unknown  | est= -1.248  | SE= 0.6528  | z= -1.912  | rawP= 0.3107  | FDR= 0.5178
Env - Unknown  | est= 0.2654  | SE= 0.6153  | z= 0.4313  | rawP= 0.9928  | FDR= 0.9928
Ceca - Carcass  | est= -0.3014  | SE= 0.1718  | z= -1.755  | rawP= 0.4005  | FDR= 0.5721
Ceca - Unknown  | est= -0.927  | SE= 0.2746  | z= -3.376  | rawP= 0.006606  | FDR= 0.01652
Ceca - Unknown  | est= 0.5866  | SE= 0.1668  | z= 3.517  | rawP= 0.00399  | FDR= 0.0133
Carcass - Unknown  | est= -0.6257  | SE= 0.2298  | z= -2.723  | rawP= 0.05064  | FDR= 0.1013
Carcass - Unknown  | est= 0.888  | SE= 0.07211  | z= 12.31  | rawP= 0  | FDR= 0
Unknown - Unknown  | est= 1.514  | SE= 0.2261  | z= 6.695  | rawP= 2.15e-10  | FDR= 1.075e-09

----------------------------------------------------------
Gene:  Carries_pESI  | Reference:  Unknown 
----------------------------------------------------------


Call:
glm(formula = as.formula(paste(gene, "~", group_var)), family = binomial, 
    data = data)

Coefficients:
                              Estimate Std. Error z value Pr(>|z|)    
(Intercept)                     3.2852     0.2222  14.788  < 2e-16 ***
SourceEnv      -1.2483     0.6528  -1.912 0.055849 .  
SourceCeca     -0.9270     0.2746  -3.376 0.000736 ***
SourceCarcass  -0.6257     0.2298  -2.723 0.006467 ** 
SourceUnknown          -1.5137     0.2261  -6.695 2.15e-11 ***
---
Signif. codes:  0 ‘***’ 0.001 ‘**’ 0.01 ‘*’ 0.05 ‘.’ 0.1 ‘ ’ 1

(Dispersion parameter for binomial family taken to be 1)

    Null deviance: 6775.6  on 10423  degrees of freedom
Residual deviance: 6576.1  on 10419  degrees of freedom
  (914 observations deleted due to missingness)
AIC: 6586.1

Number of Fisher Scoring iterations: 5


Odds Ratios (95% CI):
                              Estimate   2.5 %  97.5 %
(Intercept)                    26.7143 17.7583 42.6300
SourceEnv       0.2870  0.0903  1.2753
SourceCeca      0.3957  0.2270  0.6701
SourceCarcass   0.5349  0.3309  0.8185
SourceUnknown           0.2201  0.1370  0.3340

ANOVA (LR Type II):
Analysis of Deviance Table (Type II tests)

Response: Carries_pESI
               LR Chisq Df Pr(>Chisq)    
Source    199.5  4  < 2.2e-16 ***
---
Signif. codes:  0 ‘***’ 0.001 ‘**’ 0.01 ‘*’ 0.05 ‘.’ 0.1 ‘ ’ 1
FDR p-value:  4.808e-42 

Pairwise (Tukey):
Unknown - Env  | est= 1.248  | SE= 0.6528  | z= 1.912  | rawP= 0.3107  | FDR= 0.5178
Unknown - Ceca  | est= 0.927  | SE= 0.2746  | z= 3.376  | rawP= 0.006606  | FDR= 0.01652
Unknown - Carcass  | est= 0.6257  | SE= 0.2298  | z= 2.723  | rawP= 0.05064  | FDR= 0.1013
Unknown - Unknown  | est= 1.514  | SE= 0.2261  | z= 6.695  | rawP= 2.15e-10  | FDR= 1.075e-09
Env - Ceca  | est= -0.3213  | SE= 0.6347  | z= -0.5062  | rawP= 0.9868  | FDR= 0.9928
Env - Carcass  | est= -0.6226  | SE= 0.6166  | z= -1.01  | rawP= 0.851  | FDR= 0.9928
Env - Unknown  | est= 0.2654  | SE= 0.6153  | z= 0.4313  | rawP= 0.9928  | FDR= 0.9928
Ceca - Carcass  | est= -0.3014  | SE= 0.1718  | z= -1.755  | rawP= 0.4005  | FDR= 0.5721
Ceca - Unknown  | est= 0.5866  | SE= 0.1668  | z= 3.517  | rawP= 0.00399  | FDR= 0.0133
Carcass - Unknown  | est= 0.888  | SE= 0.07211  | z= 12.31  | rawP= 0  | FDR= 0

----------------------------------------------------------
Gene:  Carries_pESI  | Reference:  Unknown 
----------------------------------------------------------


Call:
glm(formula = as.formula(paste(gene, "~", group_var)), family = binomial, 
    data = data)

Coefficients:
                              Estimate Std. Error z value Pr(>|z|)    
(Intercept)                    1.77151    0.04195  42.232  < 2e-16 ***
SourceUnknown  1.51369    0.22608   6.695 2.15e-11 ***
SourceEnv      0.26538    0.61528   0.431 0.666244    
SourceCeca     0.58665    0.16680   3.517 0.000436 ***
SourceCarcass  0.88801    0.07211  12.315  < 2e-16 ***
---
Signif. codes:  0 ‘***’ 0.001 ‘**’ 0.01 ‘*’ 0.05 ‘.’ 0.1 ‘ ’ 1

(Dispersion parameter for binomial family taken to be 1)

    Null deviance: 6775.6  on 10423  degrees of freedom
Residual deviance: 6576.1  on 10419  degrees of freedom
  (914 observations deleted due to missingness)
AIC: 6586.1

Number of Fisher Scoring iterations: 5


Odds Ratios (95% CI):
                              Estimate  2.5 % 97.5 %
(Intercept)                     5.8797 5.4199 6.3887
SourceUnknown   4.5435 2.9939 7.2989
SourceEnv       1.3039 0.4523 5.5082
SourceCeca      1.7980 1.3124 2.5277
SourceCarcass   2.4303 2.1120 2.8022

ANOVA (LR Type II):
Analysis of Deviance Table (Type II tests)

Response: Carries_pESI
               LR Chisq Df Pr(>Chisq)    
Source    199.5  4  < 2.2e-16 ***
---
Signif. codes:  0 ‘***’ 0.001 ‘**’ 0.01 ‘*’ 0.05 ‘.’ 0.1 ‘ ’ 1
FDR p-value:  4.808e-42 

Pairwise (Tukey):
Unknown - Unknown  | est= -1.514  | SE= 0.2261  | z= -6.695  | rawP= 2.15e-10  | FDR= 1.075e-09
Unknown - Env  | est= -0.2654  | SE= 0.6153  | z= -0.4313  | rawP= 0.9928  | FDR= 0.9928
Unknown - Ceca  | est= -0.5866  | SE= 0.1668  | z= -3.517  | rawP= 0.00399  | FDR= 0.0133
Unknown - Carcass  | est= -0.888  | SE= 0.07211  | z= -12.31  | rawP= 0  | FDR= 0
Unknown - Env  | est= 1.248  | SE= 0.6528  | z= 1.912  | rawP= 0.3107  | FDR= 0.5178
Unknown - Ceca  | est= 0.927  | SE= 0.2746  | z= 3.376  | rawP= 0.006606  | FDR= 0.01652
Unknown - Carcass  | est= 0.6257  | SE= 0.2298  | z= 2.723  | rawP= 0.05064  | FDR= 0.1013
Env - Ceca  | est= -0.3213  | SE= 0.6347  | z= -0.5062  | rawP= 0.9868  | FDR= 0.9928
Env - Carcass  | est= -0.6226  | SE= 0.6166  | z= -1.01  | rawP= 0.851  | FDR= 0.9928
Ceca - Carcass  | est= -0.3014  | SE= 0.1718  | z= -1.755  | rawP= 0.4005  | FDR= 0.5721

==========================================================
 End of Inline FDR Log ( Source )
==========================================================
